# Supplementary material for: Imaging brain activity during complex social behaviors in Drosophila with Flyception2
Source: Nat Commun. 2020 Jan 30;11:623. doi: 10.1038/s41467-020-14487-7 (PMC6992788; doi:10.1038/s41467-020-14487-7)
Supplement: Supplementary file 20 — Supplementary Software 1 [file 41467_2020_14487_MOESM20_ESM.zip]

Archive with 237 entries (205 files):
- Supplementary Software 1/Altium/
- Supplementary Software 1/Altium/ArduinoLensControlAltium.zip
- Supplementary Software 1/Altium/Flash_Trigger_Board_Altium.zip
- Supplementary Software 1/CAD/
- Supplementary Software 1/CAD/Flyception2GalvoDichroicHolder.step
- Supplementary Software 1/CAD/Flyception2LaserBasePlate.step
- Supplementary Software 1/CAD/FlyceptionArena.step
- Supplementary Software 1/CAD/FlyceptionDiffuser.step
- Supplementary Software 1/CAD/FlyceptionTargetHolder.step
- Supplementary Software 1/flyception2_tracking/
- Supplementary Software 1/flyception2_tracking/.gitignore
- Supplementary Software 1/flyception2_tracking/calibration/
- Supplementary Software 1/flyception2_tracking/calibration/raster/
- Supplementary Software 1/flyception2_tracking/calibration/raster/fmfrecord/
- Supplementary Software 1/flyception2_tracking/calibration/raster/fmfrecord/atomicops.h
- Supplementary Software 1/flyception2_tracking/calibration/raster/fmfrecord/daq.cpp
- Supplementary Software 1/flyception2_tracking/calibration/raster/fmfrecord/daq.h
- Supplementary Software 1/flyception2_tracking/calibration/raster/fmfrecord/fmfrecord.cpp
- Supplementary Software 1/flyception2_tracking/calibration/raster/fmfrecord/fmfrecord.sln
- Supplementary Software 1/flyception2_tracking/calibration/raster/fmfrecord/fmfrecord.vcxproj
- Supplementary Software 1/flyception2_tracking/calibration/raster/fmfrecord/fmfrecord.vcxproj.filters
- Supplementary Software 1/flyception2_tracking/calibration/raster/fmfrecord/LICENSE
- Supplementary Software 1/flyception2_tracking/calibration/raster/fmfrecord/map.txt
- Supplementary Software 1/flyception2_tracking/calibration/raster/fmfrecord/map_old.txt
- Supplementary Software 1/flyception2_tracking/calibration/raster/fmfrecord/pgrcam.cpp
- Supplementary Software 1/flyception2_tracking/calibration/raster/fmfrecord/pgrcam.h
- Supplementary Software 1/flyception2_tracking/calibration/raster/fmfrecord/readerwriterqueue.h
- Supplementary Software 1/flyception2_tracking/calibration/raster/fmfrecord/README.md
- Supplementary Software 1/flyception2_tracking/calibration/raster/fmfrecord/ReadMe.txt
- Supplementary Software 1/flyception2_tracking/calibration/raster/fmfrecord/stdafx.cpp
- Supplementary Software 1/flyception2_tracking/calibration/raster/fmfrecord/stdafx.h
- Supplementary Software 1/flyception2_tracking/calibration/raster/fmfrecord/targetver.h
- Supplementary Software 1/flyception2_tracking/canon_lens_control/
- Supplementary Software 1/flyception2_tracking/canon_lens_control/canon_lens_control.ino
- Supplementary Software 1/flyception2_tracking/ccf/
- Supplementary Software 1/flyception2_tracking/ccf/P_GZL-CL-20C5M_Gazelle_240x240.ccf
- Supplementary Software 1/flyception2_tracking/ccf/P_GZL-CL-20C5M_Gazelle_256x256.ccf
- Supplementary Software 1/flyception2_tracking/ccf/Prime.cfg
- Supplementary Software 1/flyception2_tracking/flybam/
- Supplementary Software 1/flyception2_tracking/flybam/arduino.cpp
- Supplementary Software 1/flyception2_tracking/flybam/arduino.h
- Supplementary Software 1/flyception2_tracking/flybam/atomicops.h
- Supplementary Software 1/flyception2_tracking/flybam/avfmfwriter.cpp
- Supplementary Software 1/flyception2_tracking/flybam/avfmfwriter.h
- Supplementary Software 1/flyception2_tracking/flybam/daq.cpp
- Supplementary Software 1/flyception2_tracking/flybam/daq.h
- Supplementary Software 1/flyception2_tracking/flybam/ExampleUtils.cpp
- Supplementary Software 1/flyception2_tracking/flybam/ExampleUtils.h
- Supplementary Software 1/flyception2_tracking/flybam/flybam.cpp
- Supplementary Software 1/flyception2_tracking/flybam/flybam.sln
- Supplementary Software 1/flyception2_tracking/flybam/flybam.vcxproj
- Supplementary Software 1/flyception2_tracking/flybam/flybam.vcxproj.filters
- Supplementary Software 1/flyception2_tracking/flybam/fvfmfwriter.cpp
- Supplementary Software 1/flyception2_tracking/flybam/fvfmfwriter.h
- Supplementary Software 1/flyception2_tracking/flybam/pgrcam.cpp
- Supplementary Software 1/flyception2_tracking/flybam/pgrcam.h
- Supplementary Software 1/flyception2_tracking/flybam/readerwriterqueue.h
- Supplementary Software 1/flyception2_tracking/flybam/ReadMe.txt
- Supplementary Software 1/flyception2_tracking/flybam/stdafx.cpp
- Supplementary Software 1/flyception2_tracking/flybam/stdafx.h
- Supplementary Software 1/flyception2_tracking/flybam/targetver.h
- Supplementary Software 1/flyception2_tracking/flybam/utility.cpp
- Supplementary Software 1/flyception2_tracking/flybam/utility.h
- Supplementary Software 1/flyception2_tracking/myRIO/
- Supplementary Software 1/flyception2_tracking/myRIO/Flyception2_Trigger/
- Supplementary Software 1/flyception2_tracking/myRIO/Flyception2_Trigger/Camera.lvlps
- Supplementary Software 1/flyception2_tracking/myRIO/Flyception2_Trigger/documentation/
- Supplementary Software 1/flyception2_tracking/myRIO/Flyception2_Trigger/documentation/custom_fpga_block_diagram.gif
- Supplementary Software 1/flyception2_tracking/myRIO/Flyception2_Trigger/documentation/myRIO Custom FPGA Project Documentation.html
- Supplementary Software 1/flyception2_tracking/myRIO/Flyception2_Trigger/Flyception2_Trigger.aliases
- Supplementary Software 1/flyception2_tracking/myRIO/Flyception2_Trigger/Flyception2_Trigger.lvlps
- Supplementary Software 1/flyception2_tracking/myRIO/Flyception2_Trigger/Flyception2_Trigger.lvproj
- Supplementary Software 1/flyception2_tracking/myRIO/Flyception2_Trigger/Flyview_Trigger.lvlps
- Supplementary Software 1/flyception2_tracking/myRIO/Flyception2_Trigger/Flyview_Trigger_New.lvlps
- Supplementary Software 1/flyception2_tracking/myRIO/Flyception2_Trigger/FPGA Bitfiles/
- Supplementary Software 1/flyception2_tracking/myRIO/Flyception2_Trigger/FPGA Bitfiles/Camera_FPGATarget_Camera_+r-aKI72JE8.lvbitx
- Supplementary Software 1/flyception2_tracking/myRIO/Flyception2_Trigger/FPGA Bitfiles/Camera_FPGATarget_Camera_-iAXwLK3xRc.lvbitx
- Supplementary Software 1/flyception2_tracking/myRIO/Flyception2_Trigger/FPGA Bitfiles/Camera_FPGATarget_Camera_j6KXmEO7i7Q.lvbitx
- Supplementary Software 1/flyception2_tracking/myRIO/Flyception2_Trigger/FPGA Bitfiles/Camera_FPGATarget_Camera_l03KXnSQMRg.lvbitx
- Supplementary Software 1/flyception2_tracking/myRIO/Flyception2_Trigger/FPGA Bitfiles/Camera_FPGATarget_Camera_WxvsBZTweO4.lvbitx
- Supplementary Software 1/flyception2_tracking/myRIO/Flyception2_Trigger/FPGA Bitfiles/Camera_FPGATarget_Camera_zgWgT6szBnw.lvbitx
- Supplementary Software 1/flyception2_tracking/myRIO/Flyception2_Trigger/FPGA Bitfiles/Camera_FPGATarget_flash_VydchV8pXBk.lvbitx
- Supplementary Software 1/flyception2_tracking/myRIO/Flyception2_Trigger/FPGA Bitfiles/Camera_FPGATarget_test_15AnAkLhonk.lvbitx
- Supplementary Software 1/flyception2_tracking/myRIO/Flyception2_Trigger/FPGA Bitfiles/Camera_FPGATarget_test_-ky6dqJGyv8.lvbitx
- Supplementary Software 1/flyception2_tracking/myRIO/Flyception2_Trigger/FPGA Bitfiles/Flyception2Trigg_FPGATarget_Trigger_bTHS2qEUE64.lvbitx
- Supplementary Software 1/flyception2_tracking/myRIO/Flyception2_Trigger/FPGA Bitfiles/FlyviewTrigger_FPGATarget_Camera_9RK-cHdFYMA.lvbitx
- Supplementary Software 1/flyception2_tracking/myRIO/Flyception2_Trigger/FPGA Bitfiles/FlyviewTrigger_FPGATarget_Trigger_MbGDRKpgDv0.lvbitx
- Supplementary Software 1/flyception2_tracking/myRIO/Flyception2_Trigger/FPGA Bitfiles/FlyviewTriggerNe_FPGATarget_Camera_lS4LL36UfiY.lvbitx
- Supplementary Software 1/flyception2_tracking/myRIO/Flyception2_Trigger/FPGA Main Default.vi
- Supplementary Software 1/flyception2_tracking/myRIO/Flyception2_Trigger/FPGA Main High Throughput.vi
- Supplementary Software 1/flyception2_tracking/myRIO/Flyception2_Trigger/RT Main.vi
- Supplementary Software 1/flyception2_tracking/myRIO/Flyception2_Trigger/Sub VIs/
- Supplementary Software 1/flyception2_tracking/myRIO/Flyception2_Trigger/Sub VIs/Block Read and Write/
- Supplementary Software 1/flyception2_tracking/myRIO/Flyception2_Trigger/Sub VIs/Block Read and Write/Clock Divisor.vi
- Supplementary Software 1/flyception2_tracking/myRIO/Flyception2_Trigger/Sub VIs/Block Read and Write/DIO Block Read.vi
- Supplementary Software 1/flyception2_tracking/myRIO/Flyception2_Trigger/Sub VIs/Block Read and Write/DIO Block Write.vi
- Supplementary Software 1/flyception2_tracking/myRIO/Flyception2_Trigger/Sub VIs/Counters/
- Supplementary Software 1/flyception2_tracking/myRIO/Flyception2_Trigger/Sub VIs/Counters/16-Bit Bidirectional Counter Controller.vi
- Supplementary Software 1/flyception2_tracking/myRIO/Flyception2_Trigger/Sub VIs/Counters/32-Bit Bidirectional Counter Controller.vi
- Supplementary Software 1/flyception2_tracking/myRIO/Flyception2_Trigger/Sub VIs/Counters/3-Bit Down Counter Controller.vi
- Supplementary Software 1/flyception2_tracking/myRIO/Flyception2_Trigger/Sub VIs/Counters/8-Bit Down Counter Controller.vi
- Supplementary Software 1/flyception2_tracking/myRIO/Flyception2_Trigger/Sub VIs/DIO/
- Supplementary Software 1/flyception2_tracking/myRIO/Flyception2_Trigger/Sub VIs/DIO/DIO 16-bit Bank.vi
- Supplementary Software 1/flyception2_tracking/myRIO/Flyception2_Trigger/Sub VIs/DIO/DIO 1-bit.vi
- Supplementary Software 1/flyception2_tracking/myRIO/Flyception2_Trigger/Sub VIs/DIO/DIO 4-bit.vi
- Supplementary Software 1/flyception2_tracking/myRIO/Flyception2_Trigger/Sub VIs/DIO/DIO 8-bit Bank.vi
- Supplementary Software 1/flyception2_tracking/myRIO/Flyception2_Trigger/Sub VIs/DIO/DIO 8-bit.vi
- Supplementary Software 1/flyception2_tracking/myRIO/Flyception2_Trigger/Sub VIs/Encoder/
- Supplementary Software 1/flyception2_tracking/myRIO/Flyception2_Trigger/Sub VIs/Encoder/Encoder Control Logic.vi
- Supplementary Software 1/flyception2_tracking/myRIO/Flyception2_Trigger/Sub VIs/Encoder/Encoder Counter.vi
- Supplementary Software 1/flyception2_tracking/myRIO/Flyception2_Trigger/Sub VIs/Encoder/Encoder Quad Phase Detection.vi
- Supplementary Software 1/flyception2_tracking/myRIO/Flyception2_Trigger/Sub VIs/Encoder/Encoder Split Control Lines.vi
- Supplementary Software 1/flyception2_tracking/myRIO/Flyception2_Trigger/Sub VIs/Encoder/Encoder States.ctl
- Supplementary Software 1/flyception2_tracking/myRIO/Flyception2_Trigger/Sub VIs/Encoder/Encoder Store Overflow.vi
- Supplementary Software 1/flyception2_tracking/myRIO/Flyception2_Trigger/Sub VIs/Encoder/Encoder.vi
- Supplementary Software 1/flyception2_tracking/myRIO/Flyception2_Trigger/Sub VIs/I2C/
- Supplementary Software 1/flyception2_tracking/myRIO/Flyception2_Trigger/Sub VIs/I2C/I2C Configuration.ctl
- Supplementary Software 1/flyception2_tracking/myRIO/Flyception2_Trigger/Sub VIs/I2C/I2C Control Signals.ctl
- Supplementary Software 1/flyception2_tracking/myRIO/Flyception2_Trigger/Sub VIs/I2C/I2C Get Configuration.vi
- Supplementary Software 1/flyception2_tracking/myRIO/Flyception2_Trigger/Sub VIs/I2C/I2C Indexer.vi
- Supplementary Software 1/flyception2_tracking/myRIO/Flyception2_Trigger/Sub VIs/I2C/I2C Master.vi
- Supplementary Software 1/flyception2_tracking/myRIO/Flyception2_Trigger/Sub VIs/I2C/I2C Next State Controller.vi
- Supplementary Software 1/flyception2_tracking/myRIO/Flyception2_Trigger/Sub VIs/I2C/I2C SDA In.vi
- Supplementary Software 1/flyception2_tracking/myRIO/Flyception2_Trigger/Sub VIs/I2C/I2C SDA Out.vi
- Supplementary Software 1/flyception2_tracking/myRIO/Flyception2_Trigger/Sub VIs/I2C/I2C States.ctl
- Supplementary Software 1/flyception2_tracking/myRIO/Flyception2_Trigger/Sub VIs/I2C/I2C Status Signals.ctl
- Supplementary Software 1/flyception2_tracking/myRIO/Flyception2_Trigger/Sub VIs/I2C/I2C Timer.vi
- Supplementary Software 1/flyception2_tracking/myRIO/Flyception2_Trigger/Sub VIs/IRQ/
- Supplementary Software 1/flyception2_tracking/myRIO/Flyception2_Trigger/Sub VIs/IRQ/Check AI IRQ.vi
- Supplementary Software 1/flyception2_tracking/myRIO/Flyception2_Trigger/Sub VIs/IRQ/Check DI IRQ.vi
- Supplementary Software 1/flyception2_tracking/myRIO/Flyception2_Trigger/Sub VIs/IRQ/DIO IRQ 1-bit.vi
- Supplementary Software 1/flyception2_tracking/myRIO/Flyception2_Trigger/Sub VIs/IRQ/DIO IRQ 4-bit.vi
- Supplementary Software 1/flyception2_tracking/myRIO/Flyception2_Trigger/Sub VIs/MUXed IO/
- Supplementary Software 1/flyception2_tracking/myRIO/Flyception2_Trigger/Sub VIs/MUXed IO/DIO_Encoder.vi
- Supplementary Software 1/flyception2_tracking/myRIO/Flyception2_Trigger/Sub VIs/MUXed IO/DIO_I2C.vi
- Supplementary Software 1/flyception2_tracking/myRIO/Flyception2_Trigger/Sub VIs/MUXed IO/DIO_PWM.vi
- Supplementary Software 1/flyception2_tracking/myRIO/Flyception2_Trigger/Sub VIs/MUXed IO/DIO_SPI.vi
- Supplementary Software 1/flyception2_tracking/myRIO/Flyception2_Trigger/Sub VIs/MUXed IO/Join HDC Bank1 DIO.vi
- Supplementary Software 1/flyception2_tracking/myRIO/Flyception2_Trigger/Sub VIs/MUXed IO/Join HDC Bank2 DIO.vi
- Supplementary Software 1/flyception2_tracking/myRIO/Flyception2_Trigger/Sub VIs/MUXed IO/Join HDC Bank3 DIO.vi
- Supplementary Software 1/flyception2_tracking/myRIO/Flyception2_Trigger/Sub VIs/MUXed IO/Join myDAQ DIO.vi
- Supplementary Software 1/flyception2_tracking/myRIO/Flyception2_Trigger/Sub VIs/MUXed IO/Split HDC Bank1 DIO.vi
- Supplementary Software 1/flyception2_tracking/myRIO/Flyception2_Trigger/Sub VIs/MUXed IO/Split HDC Bank2 DIO.vi
- Supplementary Software 1/flyception2_tracking/myRIO/Flyception2_Trigger/Sub VIs/MUXed IO/Split HDC Bank3 DIO.vi
- Supplementary Software 1/flyception2_tracking/myRIO/Flyception2_Trigger/Sub VIs/MUXed IO/Split HDC Function Select.vi
- Supplementary Software 1/flyception2_tracking/myRIO/Flyception2_Trigger/Sub VIs/MUXed IO/Split myDAQ DIO.vi
- Supplementary Software 1/flyception2_tracking/myRIO/Flyception2_Trigger/Sub VIs/MUXed IO/Split myDAQ Function Select.vi
- Supplementary Software 1/flyception2_tracking/myRIO/Flyception2_Trigger/Sub VIs/PWM/
- Supplementary Software 1/flyception2_tracking/myRIO/Flyception2_Trigger/Sub VIs/PWM/PWM (Single Output).vi
- Supplementary Software 1/flyception2_tracking/myRIO/Flyception2_Trigger/Sub VIs/PWM/PWM Clock Divider.vi
- Supplementary Software 1/flyception2_tracking/myRIO/Flyception2_Trigger/Sub VIs/PWM/PWM Count Controller.vi
- Supplementary Software 1/flyception2_tracking/myRIO/Flyception2_Trigger/Sub VIs/PWM/PWM Counter.vi
- Supplementary Software 1/flyception2_tracking/myRIO/Flyception2_Trigger/Sub VIs/PWM/PWM Split Control Lines (Single Output).vi
- Supplementary Software 1/flyception2_tracking/myRIO/Flyception2_Trigger/Sub VIs/PWM/PWM Waveform Generator.vi
- Supplementary Software 1/flyception2_tracking/myRIO/Flyception2_Trigger/Sub VIs/SPI/
- Supplementary Software 1/flyception2_tracking/myRIO/Flyception2_Trigger/Sub VIs/SPI/SPI Clock Select.ctl
- Supplementary Software 1/flyception2_tracking/myRIO/Flyception2_Trigger/Sub VIs/SPI/SPI Clock.vi
- Supplementary Software 1/flyception2_tracking/myRIO/Flyception2_Trigger/Sub VIs/SPI/SPI Frame Length.ctl
- Supplementary Software 1/flyception2_tracking/myRIO/Flyception2_Trigger/Sub VIs/SPI/SPI IRQ.vi
- Supplementary Software 1/flyception2_tracking/myRIO/Flyception2_Trigger/Sub VIs/SPI/SPI Master.vi
- Supplementary Software 1/flyception2_tracking/myRIO/Flyception2_Trigger/Sub VIs/SPI/SPI MISO.vi
- Supplementary Software 1/flyception2_tracking/myRIO/Flyception2_Trigger/Sub VIs/SPI/SPI MOSI.vi
- Supplementary Software 1/flyception2_tracking/myRIO/Flyception2_Trigger/Sub VIs/SPI/SPI Output Logic.vi
- Supplementary Software 1/flyception2_tracking/myRIO/Flyception2_Trigger/Sub VIs/SPI/SPI Split Control Lines.vi
- Supplementary Software 1/flyception2_tracking/myRIO/Flyception2_Trigger/Sub VIs/SPI/SPI State Controller Logic.vi
- Supplementary Software 1/flyception2_tracking/myRIO/Flyception2_Trigger/Sub VIs/SPI/SPI States.ctl
- Supplementary Software 1/flyception2_tracking/myRIO/Flyception2_Trigger/Sub VIs/Utilities/
- Supplementary Software 1/flyception2_tracking/myRIO/Flyception2_Trigger/Sub VIs/Utilities/Check Overflow.vi
- Supplementary Software 1/flyception2_tracking/myRIO/Flyception2_Trigger/Sub VIs/Utilities/Debouncing.vi
- Supplementary Software 1/flyception2_tracking/myRIO/Flyception2_Trigger/Sub VIs/Utilities/Falling Edge Trigger.vi
- Supplementary Software 1/flyception2_tracking/myRIO/Flyception2_Trigger/Sub VIs/Utilities/Hold Edge.vi
- Supplementary Software 1/flyception2_tracking/myRIO/Flyception2_Trigger/Sub VIs/Utilities/Join byte.vi
- Supplementary Software 1/flyception2_tracking/myRIO/Flyception2_Trigger/Sub VIs/Utilities/Rising Edge Trigger.vi
- Supplementary Software 1/flyception2_tracking/myRIO/Flyception2_Trigger/Sub VIs/Utilities/Split byte.vi
- Supplementary Software 1/flyception2_tracking/myRIO/Flyception2_Trigger/Sub VIs/Utilities/Start Boolean.ctl
- Supplementary Software 1/flyception2_tracking/myRIO/Flyception2_Trigger/Trigger.vi
- Supplementary Software 1/flyception2_tracking/offline/
- Supplementary Software 1/flyception2_tracking/offline/offline-background/
- Supplementary Software 1/flyception2_tracking/offline/offline-background/atomicops.h
- Supplementary Software 1/flyception2_tracking/offline/offline-background/fmfreader.cpp
- Supplementary Software 1/flyception2_tracking/offline/offline-background/fmfreader.h
- Supplementary Software 1/flyception2_tracking/offline/offline-background/fmfrecord.cpp
- Supplementary Software 1/flyception2_tracking/offline/offline-background/fmfrecord.sln
- Supplementary Software 1/flyception2_tracking/offline/offline-background/fmfrecord.vcxproj
- Supplementary Software 1/flyception2_tracking/offline/offline-background/fmfrecord.vcxproj.filters
- Supplementary Software 1/flyception2_tracking/offline/offline-background/ReadMe.txt
- Supplementary Software 1/flyception2_tracking/offline/offline-background/stdafx.cpp
- Supplementary Software 1/flyception2_tracking/offline/offline-background/stdafx.h
- Supplementary Software 1/flyception2_tracking/offline/offline-background/targetver.h
- Supplementary Software 1/flyception2_tracking/offline/offline-tracker/
- Supplementary Software 1/flyception2_tracking/offline/offline-tracker/atomicops.h
- Supplementary Software 1/flyception2_tracking/offline/offline-tracker/fmfreader.cpp
- Supplementary Software 1/flyception2_tracking/offline/offline-tracker/fmfreader.h
- Supplementary Software 1/flyception2_tracking/offline/offline-tracker/fmfrecord.cpp
- Supplementary Software 1/flyception2_tracking/offline/offline-tracker/fmfrecord.sln
- Supplementary Software 1/flyception2_tracking/offline/offline-tracker/fmfrecord.vcxproj
- Supplementary Software 1/flyception2_tracking/offline/offline-tracker/fmfrecord.vcxproj.filters
- Supplementary Software 1/flyception2_tracking/offline/offline-tracker/ReadMe.txt
- Supplementary Software 1/flyception2_tracking/offline/offline-tracker/stdafx.cpp
- Supplementary Software 1/flyception2_tracking/offline/offline-tracker/stdafx.h
- Supplementary Software 1/flyception2_tracking/offline/offline-tracker/targetver.h
- Supplementary Software 1/flyception2_tracking/offline/sample_backgrounds/
- Supplementary Software 1/flyception2_tracking/offline/sample_backgrounds/arena_bg_2018.bmp
- Supplementary Software 1/flyception2_tracking/offline/sample_backgrounds/arena_bg_2019.bmp
- Supplementary Software 1/Flyception2_user_manual.pdf
- Supplementary Software 1/flyception2R_analysis/
- Supplementary Software 1/flyception2R_analysis/.DS_Store
- Supplementary Software 1/flyception2R_analysis/.gitignore
- Supplementary Software 1/flyception2R_analysis/.Rbuildignore
- Supplementary Software 1/flyception2R_analysis/data/
- Supplementary Software 1/flyception2R_analysis/data/map.txt
- Supplementary Software 1/flyception2R_analysis/DESCRIPTION
- Supplementary Software 1/flyception2R_analysis/Flyception2R.Rproj
- Supplementary Software 1/flyception2R_analysis/frgcombined.png
- Supplementary Software 1/flyception2R_analysis/man/
- Supplementary Software 1/flyception2R_analysis/man/align_cameras.Rd
- Supplementary Software 1/flyception2R_analysis/man/analyze_trajectories.Rd
- Supplementary Software 1/flyception2R_analysis/man/detect_angle.Rd
- Supplementary Software 1/flyception2R_analysis/man/detect_flash.Rd
- Supplementary Software 1/flyception2R_analysis/man/detect_interaction.Rd
- Supplementary Software 1/flyception2R_analysis/man/Flyception2R.Rd
- Supplementary Software 1/flyception2R_analysis/man/hello.Rd
- Supplementary Software 1/flyception2R_analysis/man/imageJ_crop_append.Rd
- Supplementary Software 1/flyception2R_analysis/man/sync_frames.Rd
- Supplementary Software 1/flyception2R_analysis/NAMESPACE
- Supplementary Software 1/flyception2R_analysis/R/
- Supplementary Software 1/flyception2R_analysis/R/align_cameras.R
- Supplementary Software 1/flyception2R_analysis/R/analyze_trajectories.R
- Supplementary Software 1/flyception2R_analysis/R/detect_angle.R
- Supplementary Software 1/flyception2R_analysis/R/detect_flash.R
- Supplementary Software 1/flyception2R_analysis/R/detect_interaction.R
- Supplementary Software 1/flyception2R_analysis/R/drawtext.R
- Supplementary Software 1/flyception2R_analysis/R/Flyception2.R
- Supplementary Software 1/flyception2R_analysis/R/imageJ_crop_append.R
- Supplementary Software 1/flyception2R_analysis/R/sync_frames.R
- Supplementary Software 1/flyception2R_analysis/README.md
- Supplementary Software 1/flyception2R_analysis/redwindow.png
