# Supplementary material for: Imaging brain activity during complex social behaviors in Drosophila with Flyception2
Source: Nat Commun. 2020 Jan 30;11:623. doi: 10.1038/s41467-020-14487-7 (PMC6992788; doi:10.1038/s41467-020-14487-7)
Supplement: Supplementary file 20 — Supplementary Software 1 [file 41467_2020_14487_MOESM20_ESM.zip › Supplementary Software 1/CAD/Flyception2GalvoDichroicHolder.step]

ISO-10303-21;
HEADER;
FILE_DESCRIPTION(('FreeCAD Model'),'2;1');
FILE_NAME('/Users/takeokatsuki/Dropbox/CNC/galvo_dichroic_holder2.step',
  '2017-08-30T08:12:17',('Author'),(''),
  'Open CASCADE STEP processor 7.0','FreeCAD','Unknown');
FILE_SCHEMA(('AUTOMOTIVE_DESIGN_CC2 { 1 2 10303 214 -1 1 5 4 }'));
ENDSEC;
DATA;
#1 = APPLICATION_PROTOCOL_DEFINITION('committee draft',
  'automotive_design',1997,#2);
#2 = APPLICATION_CONTEXT(
  'core data for automotive mechanical design processes');
#3 = SHAPE_DEFINITION_REPRESENTATION(#4,#10);
#4 = PRODUCT_DEFINITION_SHAPE('','',#5);
#5 = PRODUCT_DEFINITION('design','',#6,#9);
#6 = PRODUCT_DEFINITION_FORMATION('','',#7);
#7 = PRODUCT('ASSEMBLY','ASSEMBLY','',(#8));
#8 = MECHANICAL_CONTEXT('',#2,'mechanical');
#9 = PRODUCT_DEFINITION_CONTEXT('part definition',#2,'design');
#10 = SHAPE_REPRESENTATION('',(#11,#15),#19);
#11 = AXIS2_PLACEMENT_3D('',#12,#13,#14);
#12 = CARTESIAN_POINT('',(0.,0.,0.));
#13 = DIRECTION('',(0.,0.,1.));
#14 = DIRECTION('',(1.,0.,-0.));
#15 = AXIS2_PLACEMENT_3D('',#16,#17,#18);
#16 = CARTESIAN_POINT('',(0.,0.,0.));
#17 = DIRECTION('',(0.,0.,1.));
#18 = DIRECTION('',(1.,0.,0.));
#19 = ( GEOMETRIC_REPRESENTATION_CONTEXT(3) 
GLOBAL_UNCERTAINTY_ASSIGNED_CONTEXT((#23)) GLOBAL_UNIT_ASSIGNED_CONTEXT(
(#20,#21,#22)) REPRESENTATION_CONTEXT('Context #1',
  '3D Context with UNIT and UNCERTAINTY') );
#20 = ( LENGTH_UNIT() NAMED_UNIT(*) SI_UNIT(.MILLI.,.METRE.) );
#21 = ( NAMED_UNIT(*) PLANE_ANGLE_UNIT() SI_UNIT($,.RADIAN.) );
#22 = ( NAMED_UNIT(*) SI_UNIT($,.STERADIAN.) SOLID_ANGLE_UNIT() );
#23 = UNCERTAINTY_MEASURE_WITH_UNIT(LENGTH_MEASURE(1.E-07),#20,
  'distance_accuracy_value','confusion accuracy');
#24 = PRODUCT_TYPE('part',$,(#7));
#25 = ADVANCED_BREP_SHAPE_REPRESENTATION('',(#11,#26),#3454);
#26 = MANIFOLD_SOLID_BREP('',#27);
#27 = CLOSED_SHELL('',(#28,#148,#252,#334,#439,#921,#980,#1084,#1161,
    #1364,#1413,#1524,#1697,#1746,#1825,#1852,#1926,#1973,#2000,#2076,
    #2123,#2150,#2224,#2271,#2298,#2370,#2419,#2446,#2642,#2669,#2718,
    #2864,#2892,#2920,#2945,#2952,#2979,#3006,#3033,#3040,#3067,#3073,
    #3079,#3085,#3091,#3146,#3201,#3256,#3283,#3333,#3383,#3433,#3440,
    #3447));
#28 = ADVANCED_FACE('',(#29),#43,.T.);
#29 = FACE_BOUND('',#30,.T.);
#30 = EDGE_LOOP('',(#31,#66,#94,#122));
#31 = ORIENTED_EDGE('',*,*,#32,.F.);
#32 = EDGE_CURVE('',#33,#35,#37,.T.);
#33 = VERTEX_POINT('',#34);
#34 = CARTESIAN_POINT('',(69.,-30.,0.));
#35 = VERTEX_POINT('',#36);
#36 = CARTESIAN_POINT('',(69.,-30.,4.));
#37 = SURFACE_CURVE('',#38,(#42,#54),.PCURVE_S1.);
#38 = LINE('',#39,#40);
#39 = CARTESIAN_POINT('',(69.,-30.,0.));
#40 = VECTOR('',#41,1.);
#41 = DIRECTION('',(0.,0.,1.));
#42 = PCURVE('',#43,#48);
#43 = PLANE('',#44);
#44 = AXIS2_PLACEMENT_3D('',#45,#46,#47);
#45 = CARTESIAN_POINT('',(69.,-30.,0.));
#46 = DIRECTION('',(1.,0.,0.));
#47 = DIRECTION('',(0.,0.,1.));
#48 = DEFINITIONAL_REPRESENTATION('',(#49),#53);
#49 = LINE('',#50,#51);
#50 = CARTESIAN_POINT('',(0.,0.));
#51 = VECTOR('',#52,1.);
#52 = DIRECTION('',(1.,0.));
#53 = ( GEOMETRIC_REPRESENTATION_CONTEXT(2) 
PARAMETRIC_REPRESENTATION_CONTEXT() REPRESENTATION_CONTEXT('2D SPACE',''
  ) );
#54 = PCURVE('',#55,#60);
#55 = PLANE('',#56);
#56 = AXIS2_PLACEMENT_3D('',#57,#58,#59);
#57 = CARTESIAN_POINT('',(0.,-30.,0.));
#58 = DIRECTION('',(0.,1.,0.));
#59 = DIRECTION('',(0.,0.,1.));
#60 = DEFINITIONAL_REPRESENTATION('',(#61),#65);
#61 = LINE('',#62,#63);
#62 = CARTESIAN_POINT('',(0.,69.));
#63 = VECTOR('',#64,1.);
#64 = DIRECTION('',(1.,0.));
#65 = ( GEOMETRIC_REPRESENTATION_CONTEXT(2) 
PARAMETRIC_REPRESENTATION_CONTEXT() REPRESENTATION_CONTEXT('2D SPACE',''
  ) );
#66 = ORIENTED_EDGE('',*,*,#67,.T.);
#67 = EDGE_CURVE('',#33,#68,#70,.T.);
#68 = VERTEX_POINT('',#69);
#69 = CARTESIAN_POINT('',(69.,0.,0.));
#70 = SURFACE_CURVE('',#71,(#75,#82),.PCURVE_S1.);
#71 = LINE('',#72,#73);
#72 = CARTESIAN_POINT('',(69.,-30.,0.));
#73 = VECTOR('',#74,1.);
#74 = DIRECTION('',(0.,1.,0.));
#75 = PCURVE('',#43,#76);
#76 = DEFINITIONAL_REPRESENTATION('',(#77),#81);
#77 = LINE('',#78,#79);
#78 = CARTESIAN_POINT('',(0.,0.));
#79 = VECTOR('',#80,1.);
#80 = DIRECTION('',(0.,-1.));
#81 = ( GEOMETRIC_REPRESENTATION_CONTEXT(2) 
PARAMETRIC_REPRESENTATION_CONTEXT() REPRESENTATION_CONTEXT('2D SPACE',''
  ) );
#82 = PCURVE('',#83,#88);
#83 = PLANE('',#84);
#84 = AXIS2_PLACEMENT_3D('',#85,#86,#87);
#85 = CARTESIAN_POINT('',(0.,-30.,0.));
#86 = DIRECTION('',(0.,0.,1.));
#87 = DIRECTION('',(1.,0.,0.));
#88 = DEFINITIONAL_REPRESENTATION('',(#89),#93);
#89 = LINE('',#90,#91);
#90 = CARTESIAN_POINT('',(69.,0.));
#91 = VECTOR('',#92,1.);
#92 = DIRECTION('',(0.,1.));
#93 = ( GEOMETRIC_REPRESENTATION_CONTEXT(2) 
PARAMETRIC_REPRESENTATION_CONTEXT() REPRESENTATION_CONTEXT('2D SPACE',''
  ) );
#94 = ORIENTED_EDGE('',*,*,#95,.T.);
#95 = EDGE_CURVE('',#68,#96,#98,.T.);
#96 = VERTEX_POINT('',#97);
#97 = CARTESIAN_POINT('',(69.,0.,4.));
#98 = SURFACE_CURVE('',#99,(#103,#110),.PCURVE_S1.);
#99 = LINE('',#100,#101);
#100 = CARTESIAN_POINT('',(69.,0.,0.));
#101 = VECTOR('',#102,1.);
#102 = DIRECTION('',(0.,0.,1.));
#103 = PCURVE('',#43,#104);
#104 = DEFINITIONAL_REPRESENTATION('',(#105),#109);
#105 = LINE('',#106,#107);
#106 = CARTESIAN_POINT('',(0.,-30.));
#107 = VECTOR('',#108,1.);
#108 = DIRECTION('',(1.,0.));
#109 = ( GEOMETRIC_REPRESENTATION_CONTEXT(2) 
PARAMETRIC_REPRESENTATION_CONTEXT() REPRESENTATION_CONTEXT('2D SPACE',''
  ) );
#110 = PCURVE('',#111,#116);
#111 = PLANE('',#112);
#112 = AXIS2_PLACEMENT_3D('',#113,#114,#115);
#113 = CARTESIAN_POINT('',(0.,0.,0.));
#114 = DIRECTION('',(0.,1.,0.));
#115 = DIRECTION('',(0.,0.,1.));
#116 = DEFINITIONAL_REPRESENTATION('',(#117),#121);
#117 = LINE('',#118,#119);
#118 = CARTESIAN_POINT('',(0.,69.));
#119 = VECTOR('',#120,1.);
#120 = DIRECTION('',(1.,0.));
#121 = ( GEOMETRIC_REPRESENTATION_CONTEXT(2) 
PARAMETRIC_REPRESENTATION_CONTEXT() REPRESENTATION_CONTEXT('2D SPACE',''
  ) );
#122 = ORIENTED_EDGE('',*,*,#123,.F.);
#123 = EDGE_CURVE('',#35,#96,#124,.T.);
#124 = SURFACE_CURVE('',#125,(#129,#136),.PCURVE_S1.);
#125 = LINE('',#126,#127);
#126 = CARTESIAN_POINT('',(69.,-30.,4.));
#127 = VECTOR('',#128,1.);
#128 = DIRECTION('',(0.,1.,0.));
#129 = PCURVE('',#43,#130);
#130 = DEFINITIONAL_REPRESENTATION('',(#131),#135);
#131 = LINE('',#132,#133);
#132 = CARTESIAN_POINT('',(4.,0.));
#133 = VECTOR('',#134,1.);
#134 = DIRECTION('',(0.,-1.));
#135 = ( GEOMETRIC_REPRESENTATION_CONTEXT(2) 
PARAMETRIC_REPRESENTATION_CONTEXT() REPRESENTATION_CONTEXT('2D SPACE',''
  ) );
#136 = PCURVE('',#137,#142);
#137 = PLANE('',#138);
#138 = AXIS2_PLACEMENT_3D('',#139,#140,#141);
#139 = CARTESIAN_POINT('',(0.,-30.,4.));
#140 = DIRECTION('',(0.,0.,1.));
#141 = DIRECTION('',(1.,0.,0.));
#142 = DEFINITIONAL_REPRESENTATION('',(#143),#147);
#143 = LINE('',#144,#145);
#144 = CARTESIAN_POINT('',(69.,0.));
#145 = VECTOR('',#146,1.);
#146 = DIRECTION('',(0.,1.));
#147 = ( GEOMETRIC_REPRESENTATION_CONTEXT(2) 
PARAMETRIC_REPRESENTATION_CONTEXT() REPRESENTATION_CONTEXT('2D SPACE',''
  ) );
#148 = ADVANCED_FACE('',(#149),#55,.F.);
#149 = FACE_BOUND('',#150,.F.);
#150 = EDGE_LOOP('',(#151,#181,#209,#230,#231));
#151 = ORIENTED_EDGE('',*,*,#152,.F.);
#152 = EDGE_CURVE('',#153,#155,#157,.T.);
#153 = VERTEX_POINT('',#154);
#154 = CARTESIAN_POINT('',(0.,-30.,0.));
#155 = VERTEX_POINT('',#156);
#156 = CARTESIAN_POINT('',(0.2,-30.,0.));
#157 = SURFACE_CURVE('',#158,(#162,#169),.PCURVE_S1.);
#158 = LINE('',#159,#160);
#159 = CARTESIAN_POINT('',(0.,-30.,0.));
#160 = VECTOR('',#161,1.);
#161 = DIRECTION('',(1.,0.,0.));
#162 = PCURVE('',#55,#163);
#163 = DEFINITIONAL_REPRESENTATION('',(#164),#168);
#164 = LINE('',#165,#166);
#165 = CARTESIAN_POINT('',(0.,0.));
#166 = VECTOR('',#167,1.);
#167 = DIRECTION('',(0.,1.));
#168 = ( GEOMETRIC_REPRESENTATION_CONTEXT(2) 
PARAMETRIC_REPRESENTATION_CONTEXT() REPRESENTATION_CONTEXT('2D SPACE',''
  ) );
#169 = PCURVE('',#170,#175);
#170 = PLANE('',#171);
#171 = AXIS2_PLACEMENT_3D('',#172,#173,#174);
#172 = CARTESIAN_POINT('',(0.,-30.,0.));
#173 = DIRECTION('',(0.,0.,1.));
#174 = DIRECTION('',(1.,0.,0.));
#175 = DEFINITIONAL_REPRESENTATION('',(#176),#180);
#176 = LINE('',#177,#178);
#177 = CARTESIAN_POINT('',(0.,0.));
#178 = VECTOR('',#179,1.);
#179 = DIRECTION('',(1.,0.));
#180 = ( GEOMETRIC_REPRESENTATION_CONTEXT(2) 
PARAMETRIC_REPRESENTATION_CONTEXT() REPRESENTATION_CONTEXT('2D SPACE',''
  ) );
#181 = ORIENTED_EDGE('',*,*,#182,.T.);
#182 = EDGE_CURVE('',#153,#183,#185,.T.);
#183 = VERTEX_POINT('',#184);
#184 = CARTESIAN_POINT('',(0.,-30.,4.));
#185 = SURFACE_CURVE('',#186,(#190,#197),.PCURVE_S1.);
#186 = LINE('',#187,#188);
#187 = CARTESIAN_POINT('',(0.,-30.,-19.));
#188 = VECTOR('',#189,1.);
#189 = DIRECTION('',(0.,0.,1.));
#190 = PCURVE('',#55,#191);
#191 = DEFINITIONAL_REPRESENTATION('',(#192),#196);
#192 = LINE('',#193,#194);
#193 = CARTESIAN_POINT('',(-19.,0.));
#194 = VECTOR('',#195,1.);
#195 = DIRECTION('',(1.,0.));
#196 = ( GEOMETRIC_REPRESENTATION_CONTEXT(2) 
PARAMETRIC_REPRESENTATION_CONTEXT() REPRESENTATION_CONTEXT('2D SPACE',''
  ) );
#197 = PCURVE('',#198,#203);
#198 = PLANE('',#199);
#199 = AXIS2_PLACEMENT_3D('',#200,#201,#202);
#200 = CARTESIAN_POINT('',(-9.,-30.,-19.));
#201 = DIRECTION('',(0.,1.,0.));
#202 = DIRECTION('',(0.,0.,1.));
#203 = DEFINITIONAL_REPRESENTATION('',(#204),#208);
#204 = LINE('',#205,#206);
#205 = CARTESIAN_POINT('',(0.,9.));
#206 = VECTOR('',#207,1.);
#207 = DIRECTION('',(1.,0.));
#208 = ( GEOMETRIC_REPRESENTATION_CONTEXT(2) 
PARAMETRIC_REPRESENTATION_CONTEXT() REPRESENTATION_CONTEXT('2D SPACE',''
  ) );
#209 = ORIENTED_EDGE('',*,*,#210,.T.);
#210 = EDGE_CURVE('',#183,#35,#211,.T.);
#211 = SURFACE_CURVE('',#212,(#216,#223),.PCURVE_S1.);
#212 = LINE('',#213,#214);
#213 = CARTESIAN_POINT('',(0.,-30.,4.));
#214 = VECTOR('',#215,1.);
#215 = DIRECTION('',(1.,0.,0.));
#216 = PCURVE('',#55,#217);
#217 = DEFINITIONAL_REPRESENTATION('',(#218),#222);
#218 = LINE('',#219,#220);
#219 = CARTESIAN_POINT('',(4.,0.));
#220 = VECTOR('',#221,1.);
#221 = DIRECTION('',(0.,1.));
#222 = ( GEOMETRIC_REPRESENTATION_CONTEXT(2) 
PARAMETRIC_REPRESENTATION_CONTEXT() REPRESENTATION_CONTEXT('2D SPACE',''
  ) );
#223 = PCURVE('',#137,#224);
#224 = DEFINITIONAL_REPRESENTATION('',(#225),#229);
#225 = LINE('',#226,#227);
#226 = CARTESIAN_POINT('',(0.,0.));
#227 = VECTOR('',#228,1.);
#228 = DIRECTION('',(1.,0.));
#229 = ( GEOMETRIC_REPRESENTATION_CONTEXT(2) 
PARAMETRIC_REPRESENTATION_CONTEXT() REPRESENTATION_CONTEXT('2D SPACE',''
  ) );
#230 = ORIENTED_EDGE('',*,*,#32,.F.);
#231 = ORIENTED_EDGE('',*,*,#232,.F.);
#232 = EDGE_CURVE('',#155,#33,#233,.T.);
#233 = SURFACE_CURVE('',#234,(#238,#245),.PCURVE_S1.);
#234 = LINE('',#235,#236);
#235 = CARTESIAN_POINT('',(0.,-30.,0.));
#236 = VECTOR('',#237,1.);
#237 = DIRECTION('',(1.,0.,0.));
#238 = PCURVE('',#55,#239);
#239 = DEFINITIONAL_REPRESENTATION('',(#240),#244);
#240 = LINE('',#241,#242);
#241 = CARTESIAN_POINT('',(0.,0.));
#242 = VECTOR('',#243,1.);
#243 = DIRECTION('',(0.,1.));
#244 = ( GEOMETRIC_REPRESENTATION_CONTEXT(2) 
PARAMETRIC_REPRESENTATION_CONTEXT() REPRESENTATION_CONTEXT('2D SPACE',''
  ) );
#245 = PCURVE('',#83,#246);
#246 = DEFINITIONAL_REPRESENTATION('',(#247),#251);
#247 = LINE('',#248,#249);
#248 = CARTESIAN_POINT('',(0.,0.));
#249 = VECTOR('',#250,1.);
#250 = DIRECTION('',(1.,0.));
#251 = ( GEOMETRIC_REPRESENTATION_CONTEXT(2) 
PARAMETRIC_REPRESENTATION_CONTEXT() REPRESENTATION_CONTEXT('2D SPACE',''
  ) );
#252 = ADVANCED_FACE('',(#253),#137,.T.);
#253 = FACE_BOUND('',#254,.T.);
#254 = EDGE_LOOP('',(#255,#283,#284,#285,#308));
#255 = ORIENTED_EDGE('',*,*,#256,.F.);
#256 = EDGE_CURVE('',#183,#257,#259,.T.);
#257 = VERTEX_POINT('',#258);
#258 = CARTESIAN_POINT('',(0.,0.,4.));
#259 = SURFACE_CURVE('',#260,(#264,#271),.PCURVE_S1.);
#260 = LINE('',#261,#262);
#261 = CARTESIAN_POINT('',(0.,-30.,4.));
#262 = VECTOR('',#263,1.);
#263 = DIRECTION('',(0.,1.,0.));
#264 = PCURVE('',#137,#265);
#265 = DEFINITIONAL_REPRESENTATION('',(#266),#270);
#266 = LINE('',#267,#268);
#267 = CARTESIAN_POINT('',(0.,0.));
#268 = VECTOR('',#269,1.);
#269 = DIRECTION('',(0.,1.));
#270 = ( GEOMETRIC_REPRESENTATION_CONTEXT(2) 
PARAMETRIC_REPRESENTATION_CONTEXT() REPRESENTATION_CONTEXT('2D SPACE',''
  ) );
#271 = PCURVE('',#272,#277);
#272 = PLANE('',#273);
#273 = AXIS2_PLACEMENT_3D('',#274,#275,#276);
#274 = CARTESIAN_POINT('',(-9.,-30.,4.));
#275 = DIRECTION('',(0.,0.,1.));
#276 = DIRECTION('',(1.,0.,0.));
#277 = DEFINITIONAL_REPRESENTATION('',(#278),#282);
#278 = LINE('',#279,#280);
#279 = CARTESIAN_POINT('',(9.,0.));
#280 = VECTOR('',#281,1.);
#281 = DIRECTION('',(0.,1.));
#282 = ( GEOMETRIC_REPRESENTATION_CONTEXT(2) 
PARAMETRIC_REPRESENTATION_CONTEXT() REPRESENTATION_CONTEXT('2D SPACE',''
  ) );
#283 = ORIENTED_EDGE('',*,*,#210,.T.);
#284 = ORIENTED_EDGE('',*,*,#123,.T.);
#285 = ORIENTED_EDGE('',*,*,#286,.F.);
#286 = EDGE_CURVE('',#287,#96,#289,.T.);
#287 = VERTEX_POINT('',#288);
#288 = CARTESIAN_POINT('',(15.,0.,4.));
#289 = SURFACE_CURVE('',#290,(#294,#301),.PCURVE_S1.);
#290 = LINE('',#291,#292);
#291 = CARTESIAN_POINT('',(0.,0.,4.));
#292 = VECTOR('',#293,1.);
#293 = DIRECTION('',(1.,0.,0.));
#294 = PCURVE('',#137,#295);
#295 = DEFINITIONAL_REPRESENTATION('',(#296),#300);
#296 = LINE('',#297,#298);
#297 = CARTESIAN_POINT('',(0.,30.));
#298 = VECTOR('',#299,1.);
#299 = DIRECTION('',(1.,0.));
#300 = ( GEOMETRIC_REPRESENTATION_CONTEXT(2) 
PARAMETRIC_REPRESENTATION_CONTEXT() REPRESENTATION_CONTEXT('2D SPACE',''
  ) );
#301 = PCURVE('',#111,#302);
#302 = DEFINITIONAL_REPRESENTATION('',(#303),#307);
#303 = LINE('',#304,#305);
#304 = CARTESIAN_POINT('',(4.,0.));
#305 = VECTOR('',#306,1.);
#306 = DIRECTION('',(0.,1.));
#307 = ( GEOMETRIC_REPRESENTATION_CONTEXT(2) 
PARAMETRIC_REPRESENTATION_CONTEXT() REPRESENTATION_CONTEXT('2D SPACE',''
  ) );
#308 = ORIENTED_EDGE('',*,*,#309,.F.);
#309 = EDGE_CURVE('',#257,#287,#310,.T.);
#310 = SURFACE_CURVE('',#311,(#315,#322),.PCURVE_S1.);
#311 = LINE('',#312,#313);
#312 = CARTESIAN_POINT('',(0.,0.,4.));
#313 = VECTOR('',#314,1.);
#314 = DIRECTION('',(1.,0.,0.));
#315 = PCURVE('',#137,#316);
#316 = DEFINITIONAL_REPRESENTATION('',(#317),#321);
#317 = LINE('',#318,#319);
#318 = CARTESIAN_POINT('',(0.,30.));
#319 = VECTOR('',#320,1.);
#320 = DIRECTION('',(1.,0.));
#321 = ( GEOMETRIC_REPRESENTATION_CONTEXT(2) 
PARAMETRIC_REPRESENTATION_CONTEXT() REPRESENTATION_CONTEXT('2D SPACE',''
  ) );
#322 = PCURVE('',#323,#328);
#323 = PLANE('',#324);
#324 = AXIS2_PLACEMENT_3D('',#325,#326,#327);
#325 = CARTESIAN_POINT('',(0.,60.,4.));
#326 = DIRECTION('',(0.,0.,-1.));
#327 = DIRECTION('',(1.,0.,0.));
#328 = DEFINITIONAL_REPRESENTATION('',(#329),#333);
#329 = LINE('',#330,#331);
#330 = CARTESIAN_POINT('',(0.,60.));
#331 = VECTOR('',#332,1.);
#332 = DIRECTION('',(1.,0.));
#333 = ( GEOMETRIC_REPRESENTATION_CONTEXT(2) 
PARAMETRIC_REPRESENTATION_CONTEXT() REPRESENTATION_CONTEXT('2D SPACE',''
  ) );
#334 = ADVANCED_FACE('',(#335),#111,.T.);
#335 = FACE_BOUND('',#336,.T.);
#336 = EDGE_LOOP('',(#337,#362,#388,#389,#390,#413));
#337 = ORIENTED_EDGE('',*,*,#338,.F.);
#338 = EDGE_CURVE('',#339,#341,#343,.T.);
#339 = VERTEX_POINT('',#340);
#340 = CARTESIAN_POINT('',(15.,0.,0.));
#341 = VERTEX_POINT('',#342);
#342 = CARTESIAN_POINT('',(50.956,0.,0.));
#343 = SURFACE_CURVE('',#344,(#348,#355),.PCURVE_S1.);
#344 = LINE('',#345,#346);
#345 = CARTESIAN_POINT('',(0.,0.,0.));
#346 = VECTOR('',#347,1.);
#347 = DIRECTION('',(1.,0.,0.));
#348 = PCURVE('',#111,#349);
#349 = DEFINITIONAL_REPRESENTATION('',(#350),#354);
#350 = LINE('',#351,#352);
#351 = CARTESIAN_POINT('',(0.,0.));
#352 = VECTOR('',#353,1.);
#353 = DIRECTION('',(0.,1.));
#354 = ( GEOMETRIC_REPRESENTATION_CONTEXT(2) 
PARAMETRIC_REPRESENTATION_CONTEXT() REPRESENTATION_CONTEXT('2D SPACE',''
  ) );
#355 = PCURVE('',#83,#356);
#356 = DEFINITIONAL_REPRESENTATION('',(#357),#361);
#357 = LINE('',#358,#359);
#358 = CARTESIAN_POINT('',(0.,30.));
#359 = VECTOR('',#360,1.);
#360 = DIRECTION('',(1.,0.));
#361 = ( GEOMETRIC_REPRESENTATION_CONTEXT(2) 
PARAMETRIC_REPRESENTATION_CONTEXT() REPRESENTATION_CONTEXT('2D SPACE',''
  ) );
#362 = ORIENTED_EDGE('',*,*,#363,.F.);
#363 = EDGE_CURVE('',#287,#339,#364,.T.);
#364 = SURFACE_CURVE('',#365,(#369,#376),.PCURVE_S1.);
#365 = LINE('',#366,#367);
#366 = CARTESIAN_POINT('',(15.,0.,4.));
#367 = VECTOR('',#368,1.);
#368 = DIRECTION('',(0.,0.,-1.));
#369 = PCURVE('',#111,#370);
#370 = DEFINITIONAL_REPRESENTATION('',(#371),#375);
#371 = LINE('',#372,#373);
#372 = CARTESIAN_POINT('',(4.,15.));
#373 = VECTOR('',#374,1.);
#374 = DIRECTION('',(-1.,0.));
#375 = ( GEOMETRIC_REPRESENTATION_CONTEXT(2) 
PARAMETRIC_REPRESENTATION_CONTEXT() REPRESENTATION_CONTEXT('2D SPACE',''
  ) );
#376 = PCURVE('',#377,#382);
#377 = PLANE('',#378);
#378 = AXIS2_PLACEMENT_3D('',#379,#380,#381);
#379 = CARTESIAN_POINT('',(15.,42.,4.));
#380 = DIRECTION('',(1.,0.,0.));
#381 = DIRECTION('',(0.,0.,-1.));
#382 = DEFINITIONAL_REPRESENTATION('',(#383),#387);
#383 = LINE('',#384,#385);
#384 = CARTESIAN_POINT('',(0.,-42.));
#385 = VECTOR('',#386,1.);
#386 = DIRECTION('',(1.,0.));
#387 = ( GEOMETRIC_REPRESENTATION_CONTEXT(2) 
PARAMETRIC_REPRESENTATION_CONTEXT() REPRESENTATION_CONTEXT('2D SPACE',''
  ) );
#388 = ORIENTED_EDGE('',*,*,#286,.T.);
#389 = ORIENTED_EDGE('',*,*,#95,.F.);
#390 = ORIENTED_EDGE('',*,*,#391,.F.);
#391 = EDGE_CURVE('',#392,#68,#394,.T.);
#392 = VERTEX_POINT('',#393);
#393 = CARTESIAN_POINT('',(60.956,0.,0.));
#394 = SURFACE_CURVE('',#395,(#399,#406),.PCURVE_S1.);
#395 = LINE('',#396,#397);
#396 = CARTESIAN_POINT('',(0.,0.,0.));
#397 = VECTOR('',#398,1.);
#398 = DIRECTION('',(1.,0.,0.));
#399 = PCURVE('',#111,#400);
#400 = DEFINITIONAL_REPRESENTATION('',(#401),#405);
#401 = LINE('',#402,#403);
#402 = CARTESIAN_POINT('',(0.,0.));
#403 = VECTOR('',#404,1.);
#404 = DIRECTION('',(0.,1.));
#405 = ( GEOMETRIC_REPRESENTATION_CONTEXT(2) 
PARAMETRIC_REPRESENTATION_CONTEXT() REPRESENTATION_CONTEXT('2D SPACE',''
  ) );
#406 = PCURVE('',#83,#407);
#407 = DEFINITIONAL_REPRESENTATION('',(#408),#412);
#408 = LINE('',#409,#410);
#409 = CARTESIAN_POINT('',(0.,30.));
#410 = VECTOR('',#411,1.);
#411 = DIRECTION('',(1.,0.));
#412 = ( GEOMETRIC_REPRESENTATION_CONTEXT(2) 
PARAMETRIC_REPRESENTATION_CONTEXT() REPRESENTATION_CONTEXT('2D SPACE',''
  ) );
#413 = ORIENTED_EDGE('',*,*,#414,.F.);
#414 = EDGE_CURVE('',#341,#392,#415,.T.);
#415 = SURFACE_CURVE('',#416,(#420,#427),.PCURVE_S1.);
#416 = LINE('',#417,#418);
#417 = CARTESIAN_POINT('',(50.956,0.,0.));
#418 = VECTOR('',#419,1.);
#419 = DIRECTION('',(1.,0.,0.));
#420 = PCURVE('',#111,#421);
#421 = DEFINITIONAL_REPRESENTATION('',(#422),#426);
#422 = LINE('',#423,#424);
#423 = CARTESIAN_POINT('',(0.,50.956));
#424 = VECTOR('',#425,1.);
#425 = DIRECTION('',(0.,1.));
#426 = ( GEOMETRIC_REPRESENTATION_CONTEXT(2) 
PARAMETRIC_REPRESENTATION_CONTEXT() REPRESENTATION_CONTEXT('2D SPACE',''
  ) );
#427 = PCURVE('',#428,#433);
#428 = PLANE('',#429);
#429 = AXIS2_PLACEMENT_3D('',#430,#431,#432);
#430 = CARTESIAN_POINT('',(50.956,0.,-13.));
#431 = DIRECTION('',(0.,1.,0.));
#432 = DIRECTION('',(0.,0.,1.));
#433 = DEFINITIONAL_REPRESENTATION('',(#434),#438);
#434 = LINE('',#435,#436);
#435 = CARTESIAN_POINT('',(13.,0.));
#436 = VECTOR('',#437,1.);
#437 = DIRECTION('',(0.,1.));
#438 = ( GEOMETRIC_REPRESENTATION_CONTEXT(2) 
PARAMETRIC_REPRESENTATION_CONTEXT() REPRESENTATION_CONTEXT('2D SPACE',''
  ) );
#439 = ADVANCED_FACE('',(#440,#577,#663,#749,#835),#83,.F.);
#440 = FACE_BOUND('',#441,.F.);
#441 = EDGE_LOOP('',(#442,#465,#466,#467,#468,#496,#524,#550,#551));
#442 = ORIENTED_EDGE('',*,*,#443,.F.);
#443 = EDGE_CURVE('',#155,#444,#446,.T.);
#444 = VERTEX_POINT('',#445);
#445 = CARTESIAN_POINT('',(0.2,0.,0.));
#446 = SURFACE_CURVE('',#447,(#451,#458),.PCURVE_S1.);
#447 = LINE('',#448,#449);
#448 = CARTESIAN_POINT('',(0.2,-30.,0.));
#449 = VECTOR('',#450,1.);
#450 = DIRECTION('',(0.,1.,0.));
#451 = PCURVE('',#83,#452);
#452 = DEFINITIONAL_REPRESENTATION('',(#453),#457);
#453 = LINE('',#454,#455);
#454 = CARTESIAN_POINT('',(0.2,0.));
#455 = VECTOR('',#456,1.);
#456 = DIRECTION('',(0.,1.));
#457 = ( GEOMETRIC_REPRESENTATION_CONTEXT(2) 
PARAMETRIC_REPRESENTATION_CONTEXT() REPRESENTATION_CONTEXT('2D SPACE',''
  ) );
#458 = PCURVE('',#170,#459);
#459 = DEFINITIONAL_REPRESENTATION('',(#460),#464);
#460 = LINE('',#461,#462);
#461 = CARTESIAN_POINT('',(0.2,0.));
#462 = VECTOR('',#463,1.);
#463 = DIRECTION('',(0.,1.));
#464 = ( GEOMETRIC_REPRESENTATION_CONTEXT(2) 
PARAMETRIC_REPRESENTATION_CONTEXT() REPRESENTATION_CONTEXT('2D SPACE',''
  ) );
#465 = ORIENTED_EDGE('',*,*,#232,.T.);
#466 = ORIENTED_EDGE('',*,*,#67,.T.);
#467 = ORIENTED_EDGE('',*,*,#391,.F.);
#468 = ORIENTED_EDGE('',*,*,#469,.F.);
#469 = EDGE_CURVE('',#470,#392,#472,.T.);
#470 = VERTEX_POINT('',#471);
#471 = CARTESIAN_POINT('',(60.956,-2.,0.));
#472 = SURFACE_CURVE('',#473,(#477,#484),.PCURVE_S1.);
#473 = LINE('',#474,#475);
#474 = CARTESIAN_POINT('',(60.956,-2.,0.));
#475 = VECTOR('',#476,1.);
#476 = DIRECTION('',(0.,1.,0.));
#477 = PCURVE('',#83,#478);
#478 = DEFINITIONAL_REPRESENTATION('',(#479),#483);
#479 = LINE('',#480,#481);
#480 = CARTESIAN_POINT('',(60.956,28.));
#481 = VECTOR('',#482,1.);
#482 = DIRECTION('',(0.,1.));
#483 = ( GEOMETRIC_REPRESENTATION_CONTEXT(2) 
PARAMETRIC_REPRESENTATION_CONTEXT() REPRESENTATION_CONTEXT('2D SPACE',''
  ) );
#484 = PCURVE('',#485,#490);
#485 = PLANE('',#486);
#486 = AXIS2_PLACEMENT_3D('',#487,#488,#489);
#487 = CARTESIAN_POINT('',(60.956,-2.,-13.));
#488 = DIRECTION('',(1.,0.,0.));
#489 = DIRECTION('',(0.,0.,1.));
#490 = DEFINITIONAL_REPRESENTATION('',(#491),#495);
#491 = LINE('',#492,#493);
#492 = CARTESIAN_POINT('',(13.,0.));
#493 = VECTOR('',#494,1.);
#494 = DIRECTION('',(0.,-1.));
#495 = ( GEOMETRIC_REPRESENTATION_CONTEXT(2) 
PARAMETRIC_REPRESENTATION_CONTEXT() REPRESENTATION_CONTEXT('2D SPACE',''
  ) );
#496 = ORIENTED_EDGE('',*,*,#497,.F.);
#497 = EDGE_CURVE('',#498,#470,#500,.T.);
#498 = VERTEX_POINT('',#499);
#499 = CARTESIAN_POINT('',(50.956,-2.,0.));
#500 = SURFACE_CURVE('',#501,(#505,#512),.PCURVE_S1.);
#501 = LINE('',#502,#503);
#502 = CARTESIAN_POINT('',(50.956,-2.,0.));
#503 = VECTOR('',#504,1.);
#504 = DIRECTION('',(1.,0.,0.));
#505 = PCURVE('',#83,#506);
#506 = DEFINITIONAL_REPRESENTATION('',(#507),#511);
#507 = LINE('',#508,#509);
#508 = CARTESIAN_POINT('',(50.956,28.));
#509 = VECTOR('',#510,1.);
#510 = DIRECTION('',(1.,0.));
#511 = ( GEOMETRIC_REPRESENTATION_CONTEXT(2) 
PARAMETRIC_REPRESENTATION_CONTEXT() REPRESENTATION_CONTEXT('2D SPACE',''
  ) );
#512 = PCURVE('',#513,#518);
#513 = PLANE('',#514);
#514 = AXIS2_PLACEMENT_3D('',#515,#516,#517);
#515 = CARTESIAN_POINT('',(50.956,-2.,-13.));
#516 = DIRECTION('',(0.,1.,0.));
#517 = DIRECTION('',(0.,0.,1.));
#518 = DEFINITIONAL_REPRESENTATION('',(#519),#523);
#519 = LINE('',#520,#521);
#520 = CARTESIAN_POINT('',(13.,0.));
#521 = VECTOR('',#522,1.);
#522 = DIRECTION('',(0.,1.));
#523 = ( GEOMETRIC_REPRESENTATION_CONTEXT(2) 
PARAMETRIC_REPRESENTATION_CONTEXT() REPRESENTATION_CONTEXT('2D SPACE',''
  ) );
#524 = ORIENTED_EDGE('',*,*,#525,.T.);
#525 = EDGE_CURVE('',#498,#341,#526,.T.);
#526 = SURFACE_CURVE('',#527,(#531,#538),.PCURVE_S1.);
#527 = LINE('',#528,#529);
#528 = CARTESIAN_POINT('',(50.956,-2.,0.));
#529 = VECTOR('',#530,1.);
#530 = DIRECTION('',(0.,1.,0.));
#531 = PCURVE('',#83,#532);
#532 = DEFINITIONAL_REPRESENTATION('',(#533),#537);
#533 = LINE('',#534,#535);
#534 = CARTESIAN_POINT('',(50.956,28.));
#535 = VECTOR('',#536,1.);
#536 = DIRECTION('',(0.,1.));
#537 = ( GEOMETRIC_REPRESENTATION_CONTEXT(2) 
PARAMETRIC_REPRESENTATION_CONTEXT() REPRESENTATION_CONTEXT('2D SPACE',''
  ) );
#538 = PCURVE('',#539,#544);
#539 = PLANE('',#540);
#540 = AXIS2_PLACEMENT_3D('',#541,#542,#543);
#541 = CARTESIAN_POINT('',(50.956,-2.,-13.));
#542 = DIRECTION('',(1.,0.,0.));
#543 = DIRECTION('',(0.,0.,1.));
#544 = DEFINITIONAL_REPRESENTATION('',(#545),#549);
#545 = LINE('',#546,#547);
#546 = CARTESIAN_POINT('',(13.,0.));
#547 = VECTOR('',#548,1.);
#548 = DIRECTION('',(0.,-1.));
#549 = ( GEOMETRIC_REPRESENTATION_CONTEXT(2) 
PARAMETRIC_REPRESENTATION_CONTEXT() REPRESENTATION_CONTEXT('2D SPACE',''
  ) );
#550 = ORIENTED_EDGE('',*,*,#338,.F.);
#551 = ORIENTED_EDGE('',*,*,#552,.F.);
#552 = EDGE_CURVE('',#444,#339,#553,.T.);
#553 = SURFACE_CURVE('',#554,(#558,#565),.PCURVE_S1.);
#554 = LINE('',#555,#556);
#555 = CARTESIAN_POINT('',(0.,0.,0.));
#556 = VECTOR('',#557,1.);
#557 = DIRECTION('',(1.,0.,0.));
#558 = PCURVE('',#83,#559);
#559 = DEFINITIONAL_REPRESENTATION('',(#560),#564);
#560 = LINE('',#561,#562);
#561 = CARTESIAN_POINT('',(0.,30.));
#562 = VECTOR('',#563,1.);
#563 = DIRECTION('',(1.,0.));
#564 = ( GEOMETRIC_REPRESENTATION_CONTEXT(2) 
PARAMETRIC_REPRESENTATION_CONTEXT() REPRESENTATION_CONTEXT('2D SPACE',''
  ) );
#565 = PCURVE('',#566,#571);
#566 = PLANE('',#567);
#567 = AXIS2_PLACEMENT_3D('',#568,#569,#570);
#568 = CARTESIAN_POINT('',(0.,60.,0.));
#569 = DIRECTION('',(0.,0.,-1.));
#570 = DIRECTION('',(1.,0.,0.));
#571 = DEFINITIONAL_REPRESENTATION('',(#572),#576);
#572 = LINE('',#573,#574);
#573 = CARTESIAN_POINT('',(0.,60.));
#574 = VECTOR('',#575,1.);
#575 = DIRECTION('',(1.,0.));
#576 = ( GEOMETRIC_REPRESENTATION_CONTEXT(2) 
PARAMETRIC_REPRESENTATION_CONTEXT() REPRESENTATION_CONTEXT('2D SPACE',''
  ) );
#577 = FACE_BOUND('',#578,.F.);
#578 = EDGE_LOOP('',(#579,#609,#637));
#579 = ORIENTED_EDGE('',*,*,#580,.F.);
#580 = EDGE_CURVE('',#581,#583,#585,.T.);
#581 = VERTEX_POINT('',#582);
#582 = CARTESIAN_POINT('',(65.228,-27.4558,0.));
#583 = VERTEX_POINT('',#584);
#584 = CARTESIAN_POINT('',(68.683844122716,-27.4558,0.));
#585 = SURFACE_CURVE('',#586,(#590,#597),.PCURVE_S1.);
#586 = LINE('',#587,#588);
#587 = CARTESIAN_POINT('',(43.228,-27.4558,0.));
#588 = VECTOR('',#589,1.);
#589 = DIRECTION('',(1.,0.,0.));
#590 = PCURVE('',#83,#591);
#591 = DEFINITIONAL_REPRESENTATION('',(#592),#596);
#592 = LINE('',#593,#594);
#593 = CARTESIAN_POINT('',(43.228,2.5442));
#594 = VECTOR('',#595,1.);
#595 = DIRECTION('',(1.,0.));
#596 = ( GEOMETRIC_REPRESENTATION_CONTEXT(2) 
PARAMETRIC_REPRESENTATION_CONTEXT() REPRESENTATION_CONTEXT('2D SPACE',''
  ) );
#597 = PCURVE('',#598,#603);
#598 = PLANE('',#599);
#599 = AXIS2_PLACEMENT_3D('',#600,#601,#602);
#600 = CARTESIAN_POINT('',(43.228,-27.4558,-8.));
#601 = DIRECTION('',(-2.2E-16,1.,0.));
#602 = DIRECTION('',(1.,2.2E-16,0.));
#603 = DEFINITIONAL_REPRESENTATION('',(#604),#608);
#604 = LINE('',#605,#606);
#605 = CARTESIAN_POINT('',(0.,-8.));
#606 = VECTOR('',#607,1.);
#607 = DIRECTION('',(1.,0.));
#608 = ( GEOMETRIC_REPRESENTATION_CONTEXT(2) 
PARAMETRIC_REPRESENTATION_CONTEXT() REPRESENTATION_CONTEXT('2D SPACE',''
  ) );
#609 = ORIENTED_EDGE('',*,*,#610,.T.);
#610 = EDGE_CURVE('',#581,#611,#613,.T.);
#611 = VERTEX_POINT('',#612);
#612 = CARTESIAN_POINT('',(65.228,-23.99995587728,0.));
#613 = SURFACE_CURVE('',#614,(#618,#625),.PCURVE_S1.);
#614 = LINE('',#615,#616);
#615 = CARTESIAN_POINT('',(65.228,-27.456,0.));
#616 = VECTOR('',#617,1.);
#617 = DIRECTION('',(0.,1.,0.));
#618 = PCURVE('',#83,#619);
#619 = DEFINITIONAL_REPRESENTATION('',(#620),#624);
#620 = LINE('',#621,#622);
#621 = CARTESIAN_POINT('',(65.228,2.544));
#622 = VECTOR('',#623,1.);
#623 = DIRECTION('',(0.,1.));
#624 = ( GEOMETRIC_REPRESENTATION_CONTEXT(2) 
PARAMETRIC_REPRESENTATION_CONTEXT() REPRESENTATION_CONTEXT('2D SPACE',''
  ) );
#625 = PCURVE('',#626,#631);
#626 = PLANE('',#627);
#627 = AXIS2_PLACEMENT_3D('',#628,#629,#630);
#628 = CARTESIAN_POINT('',(65.228,-27.456,-8.));
#629 = DIRECTION('',(1.,0.,0.));
#630 = DIRECTION('',(0.,0.,1.));
#631 = DEFINITIONAL_REPRESENTATION('',(#632),#636);
#632 = LINE('',#633,#634);
#633 = CARTESIAN_POINT('',(8.,0.));
#634 = VECTOR('',#635,1.);
#635 = DIRECTION('',(0.,-1.));
#636 = ( GEOMETRIC_REPRESENTATION_CONTEXT(2) 
PARAMETRIC_REPRESENTATION_CONTEXT() REPRESENTATION_CONTEXT('2D SPACE',''
  ) );
#637 = ORIENTED_EDGE('',*,*,#638,.F.);
#638 = EDGE_CURVE('',#583,#611,#639,.T.);
#639 = SURFACE_CURVE('',#640,(#644,#651),.PCURVE_S1.);
#640 = LINE('',#641,#642);
#641 = CARTESIAN_POINT('',(68.683844122716,-27.4558,0.));
#642 = VECTOR('',#643,1.);
#643 = DIRECTION('',(-0.707106781187,0.707106781187,0.));
#644 = PCURVE('',#83,#645);
#645 = DEFINITIONAL_REPRESENTATION('',(#646),#650);
#646 = LINE('',#647,#648);
#647 = CARTESIAN_POINT('',(68.683844122716,2.5442));
#648 = VECTOR('',#649,1.);
#649 = DIRECTION('',(-0.707106781187,0.707106781187));
#650 = ( GEOMETRIC_REPRESENTATION_CONTEXT(2) 
PARAMETRIC_REPRESENTATION_CONTEXT() REPRESENTATION_CONTEXT('2D SPACE',''
  ) );
#651 = PCURVE('',#652,#657);
#652 = PLANE('',#653);
#653 = AXIS2_PLACEMENT_3D('',#654,#655,#656);
#654 = CARTESIAN_POINT('',(68.683844122716,-27.4558,-8.));
#655 = DIRECTION('',(-0.707106781187,-0.707106781187,0.));
#656 = DIRECTION('',(-0.707106781187,0.707106781187,0.));
#657 = DEFINITIONAL_REPRESENTATION('',(#658),#662);
#658 = LINE('',#659,#660);
#659 = CARTESIAN_POINT('',(0.,-8.));
#660 = VECTOR('',#661,1.);
#661 = DIRECTION('',(1.,0.));
#662 = ( GEOMETRIC_REPRESENTATION_CONTEXT(2) 
PARAMETRIC_REPRESENTATION_CONTEXT() REPRESENTATION_CONTEXT('2D SPACE',''
  ) );
#663 = FACE_BOUND('',#664,.F.);
#664 = EDGE_LOOP('',(#665,#695,#723));
#665 = ORIENTED_EDGE('',*,*,#666,.F.);
#666 = EDGE_CURVE('',#667,#669,#671,.T.);
#667 = VERTEX_POINT('',#668);
#668 = CARTESIAN_POINT('',(43.228,-1.999955877284,0.));
#669 = VERTEX_POINT('',#670);
#670 = CARTESIAN_POINT('',(43.228,-5.456,0.));
#671 = SURFACE_CURVE('',#672,(#676,#683),.PCURVE_S1.);
#672 = LINE('',#673,#674);
#673 = CARTESIAN_POINT('',(43.228,-1.999955877284,0.));
#674 = VECTOR('',#675,1.);
#675 = DIRECTION('',(0.,-1.,0.));
#676 = PCURVE('',#83,#677);
#677 = DEFINITIONAL_REPRESENTATION('',(#678),#682);
#678 = LINE('',#679,#680);
#679 = CARTESIAN_POINT('',(43.228,28.000044122716));
#680 = VECTOR('',#681,1.);
#681 = DIRECTION('',(0.,-1.));
#682 = ( GEOMETRIC_REPRESENTATION_CONTEXT(2) 
PARAMETRIC_REPRESENTATION_CONTEXT() REPRESENTATION_CONTEXT('2D SPACE',''
  ) );
#683 = PCURVE('',#684,#689);
#684 = PLANE('',#685);
#685 = AXIS2_PLACEMENT_3D('',#686,#687,#688);
#686 = CARTESIAN_POINT('',(43.228,-1.999955877284,-8.));
#687 = DIRECTION('',(1.,2.2E-16,0.));
#688 = DIRECTION('',(2.2E-16,-1.,0.));
#689 = DEFINITIONAL_REPRESENTATION('',(#690),#694);
#690 = LINE('',#691,#692);
#691 = CARTESIAN_POINT('',(0.,-8.));
#692 = VECTOR('',#693,1.);
#693 = DIRECTION('',(1.,0.));
#694 = ( GEOMETRIC_REPRESENTATION_CONTEXT(2) 
PARAMETRIC_REPRESENTATION_CONTEXT() REPRESENTATION_CONTEXT('2D SPACE',''
  ) );
#695 = ORIENTED_EDGE('',*,*,#696,.F.);
#696 = EDGE_CURVE('',#697,#667,#699,.T.);
#697 = VERTEX_POINT('',#698);
#698 = CARTESIAN_POINT('',(46.684044122716,-5.456,0.));
#699 = SURFACE_CURVE('',#700,(#704,#711),.PCURVE_S1.);
#700 = LINE('',#701,#702);
#701 = CARTESIAN_POINT('',(68.683844122716,-27.4558,0.));
#702 = VECTOR('',#703,1.);
#703 = DIRECTION('',(-0.707106781187,0.707106781187,0.));
#704 = PCURVE('',#83,#705);
#705 = DEFINITIONAL_REPRESENTATION('',(#706),#710);
#706 = LINE('',#707,#708);
#707 = CARTESIAN_POINT('',(68.683844122716,2.5442));
#708 = VECTOR('',#709,1.);
#709 = DIRECTION('',(-0.707106781187,0.707106781187));
#710 = ( GEOMETRIC_REPRESENTATION_CONTEXT(2) 
PARAMETRIC_REPRESENTATION_CONTEXT() REPRESENTATION_CONTEXT('2D SPACE',''
  ) );
#711 = PCURVE('',#712,#717);
#712 = PLANE('',#713);
#713 = AXIS2_PLACEMENT_3D('',#714,#715,#716);
#714 = CARTESIAN_POINT('',(68.683844122716,-27.4558,-8.));
#715 = DIRECTION('',(-0.707106781187,-0.707106781187,0.));
#716 = DIRECTION('',(-0.707106781187,0.707106781187,0.));
#717 = DEFINITIONAL_REPRESENTATION('',(#718),#722);
#718 = LINE('',#719,#720);
#719 = CARTESIAN_POINT('',(0.,-8.));
#720 = VECTOR('',#721,1.);
#721 = DIRECTION('',(1.,0.));
#722 = ( GEOMETRIC_REPRESENTATION_CONTEXT(2) 
PARAMETRIC_REPRESENTATION_CONTEXT() REPRESENTATION_CONTEXT('2D SPACE',''
  ) );
#723 = ORIENTED_EDGE('',*,*,#724,.F.);
#724 = EDGE_CURVE('',#669,#697,#725,.T.);
#725 = SURFACE_CURVE('',#726,(#730,#737),.PCURVE_S1.);
#726 = LINE('',#727,#728);
#727 = CARTESIAN_POINT('',(43.228,-5.456,0.));
#728 = VECTOR('',#729,1.);
#729 = DIRECTION('',(1.,0.,0.));
#730 = PCURVE('',#83,#731);
#731 = DEFINITIONAL_REPRESENTATION('',(#732),#736);
#732 = LINE('',#733,#734);
#733 = CARTESIAN_POINT('',(43.228,24.544));
#734 = VECTOR('',#735,1.);
#735 = DIRECTION('',(1.,0.));
#736 = ( GEOMETRIC_REPRESENTATION_CONTEXT(2) 
PARAMETRIC_REPRESENTATION_CONTEXT() REPRESENTATION_CONTEXT('2D SPACE',''
  ) );
#737 = PCURVE('',#738,#743);
#738 = PLANE('',#739);
#739 = AXIS2_PLACEMENT_3D('',#740,#741,#742);
#740 = CARTESIAN_POINT('',(43.228,-5.456,-8.));
#741 = DIRECTION('',(0.,1.,0.));
#742 = DIRECTION('',(0.,0.,1.));
#743 = DEFINITIONAL_REPRESENTATION('',(#744),#748);
#744 = LINE('',#745,#746);
#745 = CARTESIAN_POINT('',(8.,0.));
#746 = VECTOR('',#747,1.);
#747 = DIRECTION('',(0.,1.));
#748 = ( GEOMETRIC_REPRESENTATION_CONTEXT(2) 
PARAMETRIC_REPRESENTATION_CONTEXT() REPRESENTATION_CONTEXT('2D SPACE',''
  ) );
#749 = FACE_BOUND('',#750,.F.);
#750 = EDGE_LOOP('',(#751,#781,#809));
#751 = ORIENTED_EDGE('',*,*,#752,.F.);
#752 = EDGE_CURVE('',#753,#755,#757,.T.);
#753 = VERTEX_POINT('',#754);
#754 = CARTESIAN_POINT('',(39.772155877284,-24.,0.));
#755 = VERTEX_POINT('',#756);
#756 = CARTESIAN_POINT('',(43.228,-27.45584412271,0.));
#757 = SURFACE_CURVE('',#758,(#762,#769),.PCURVE_S1.);
#758 = LINE('',#759,#760);
#759 = CARTESIAN_POINT('',(17.772155877284,-2.,0.));
#760 = VECTOR('',#761,1.);
#761 = DIRECTION('',(0.707106781187,-0.707106781187,0.));
#762 = PCURVE('',#83,#763);
#763 = DEFINITIONAL_REPRESENTATION('',(#764),#768);
#764 = LINE('',#765,#766);
#765 = CARTESIAN_POINT('',(17.772155877284,28.));
#766 = VECTOR('',#767,1.);
#767 = DIRECTION('',(0.707106781187,-0.707106781187));
#768 = ( GEOMETRIC_REPRESENTATION_CONTEXT(2) 
PARAMETRIC_REPRESENTATION_CONTEXT() REPRESENTATION_CONTEXT('2D SPACE',''
  ) );
#769 = PCURVE('',#770,#775);
#770 = PLANE('',#771);
#771 = AXIS2_PLACEMENT_3D('',#772,#773,#774);
#772 = CARTESIAN_POINT('',(17.772155877284,-2.,-8.));
#773 = DIRECTION('',(0.707106781187,0.707106781187,0.));
#774 = DIRECTION('',(0.707106781187,-0.707106781187,0.));
#775 = DEFINITIONAL_REPRESENTATION('',(#776),#780);
#776 = LINE('',#777,#778);
#777 = CARTESIAN_POINT('',(0.,-8.));
#778 = VECTOR('',#779,1.);
#779 = DIRECTION('',(1.,0.));
#780 = ( GEOMETRIC_REPRESENTATION_CONTEXT(2) 
PARAMETRIC_REPRESENTATION_CONTEXT() REPRESENTATION_CONTEXT('2D SPACE',''
  ) );
#781 = ORIENTED_EDGE('',*,*,#782,.T.);
#782 = EDGE_CURVE('',#753,#783,#785,.T.);
#783 = VERTEX_POINT('',#784);
#784 = CARTESIAN_POINT('',(43.228,-24.,0.));
#785 = SURFACE_CURVE('',#786,(#790,#797),.PCURVE_S1.);
#786 = LINE('',#787,#788);
#787 = CARTESIAN_POINT('',(21.228,-24.,0.));
#788 = VECTOR('',#789,1.);
#789 = DIRECTION('',(1.,0.,0.));
#790 = PCURVE('',#83,#791);
#791 = DEFINITIONAL_REPRESENTATION('',(#792),#796);
#792 = LINE('',#793,#794);
#793 = CARTESIAN_POINT('',(21.228,6.));
#794 = VECTOR('',#795,1.);
#795 = DIRECTION('',(1.,0.));
#796 = ( GEOMETRIC_REPRESENTATION_CONTEXT(2) 
PARAMETRIC_REPRESENTATION_CONTEXT() REPRESENTATION_CONTEXT('2D SPACE',''
  ) );
#797 = PCURVE('',#798,#803);
#798 = PLANE('',#799);
#799 = AXIS2_PLACEMENT_3D('',#800,#801,#802);
#800 = CARTESIAN_POINT('',(21.228,-24.,-12.));
#801 = DIRECTION('',(0.,1.,0.));
#802 = DIRECTION('',(0.,0.,1.));
#803 = DEFINITIONAL_REPRESENTATION('',(#804),#808);
#804 = LINE('',#805,#806);
#805 = CARTESIAN_POINT('',(12.,0.));
#806 = VECTOR('',#807,1.);
#807 = DIRECTION('',(0.,1.));
#808 = ( GEOMETRIC_REPRESENTATION_CONTEXT(2) 
PARAMETRIC_REPRESENTATION_CONTEXT() REPRESENTATION_CONTEXT('2D SPACE',''
  ) );
#809 = ORIENTED_EDGE('',*,*,#810,.F.);
#810 = EDGE_CURVE('',#755,#783,#811,.T.);
#811 = SURFACE_CURVE('',#812,(#816,#823),.PCURVE_S1.);
#812 = LINE('',#813,#814);
#813 = CARTESIAN_POINT('',(43.228,-27.45584412271,0.));
#814 = VECTOR('',#815,1.);
#815 = DIRECTION('',(0.,1.,0.));
#816 = PCURVE('',#83,#817);
#817 = DEFINITIONAL_REPRESENTATION('',(#818),#822);
#818 = LINE('',#819,#820);
#819 = CARTESIAN_POINT('',(43.228,2.544155877284));
#820 = VECTOR('',#821,1.);
#821 = DIRECTION('',(0.,1.));
#822 = ( GEOMETRIC_REPRESENTATION_CONTEXT(2) 
PARAMETRIC_REPRESENTATION_CONTEXT() REPRESENTATION_CONTEXT('2D SPACE',''
  ) );
#823 = PCURVE('',#824,#829);
#824 = PLANE('',#825);
#825 = AXIS2_PLACEMENT_3D('',#826,#827,#828);
#826 = CARTESIAN_POINT('',(43.228,-27.45584412271,-8.));
#827 = DIRECTION('',(-1.,2.2E-16,0.));
#828 = DIRECTION('',(2.2E-16,1.,0.));
#829 = DEFINITIONAL_REPRESENTATION('',(#830),#834);
#830 = LINE('',#831,#832);
#831 = CARTESIAN_POINT('',(0.,-8.));
#832 = VECTOR('',#833,1.);
#833 = DIRECTION('',(1.,0.));
#834 = ( GEOMETRIC_REPRESENTATION_CONTEXT(2) 
PARAMETRIC_REPRESENTATION_CONTEXT() REPRESENTATION_CONTEXT('2D SPACE',''
  ) );
#835 = FACE_BOUND('',#836,.F.);
#836 = EDGE_LOOP('',(#837,#867,#895));
#837 = ORIENTED_EDGE('',*,*,#838,.F.);
#838 = EDGE_CURVE('',#839,#841,#843,.T.);
#839 = VERTEX_POINT('',#840);
#840 = CARTESIAN_POINT('',(21.228,-5.455844122716,0.));
#841 = VERTEX_POINT('',#842);
#842 = CARTESIAN_POINT('',(21.228,-2.,0.));
#843 = SURFACE_CURVE('',#844,(#848,#855),.PCURVE_S1.);
#844 = LINE('',#845,#846);
#845 = CARTESIAN_POINT('',(21.228,-24.,0.));
#846 = VECTOR('',#847,1.);
#847 = DIRECTION('',(0.,1.,0.));
#848 = PCURVE('',#83,#849);
#849 = DEFINITIONAL_REPRESENTATION('',(#850),#854);
#850 = LINE('',#851,#852);
#851 = CARTESIAN_POINT('',(21.228,6.));
#852 = VECTOR('',#853,1.);
#853 = DIRECTION('',(0.,1.));
#854 = ( GEOMETRIC_REPRESENTATION_CONTEXT(2) 
PARAMETRIC_REPRESENTATION_CONTEXT() REPRESENTATION_CONTEXT('2D SPACE',''
  ) );
#855 = PCURVE('',#856,#861);
#856 = PLANE('',#857);
#857 = AXIS2_PLACEMENT_3D('',#858,#859,#860);
#858 = CARTESIAN_POINT('',(21.228,-24.,-12.));
#859 = DIRECTION('',(1.,0.,0.));
#860 = DIRECTION('',(0.,0.,1.));
#861 = DEFINITIONAL_REPRESENTATION('',(#862),#866);
#862 = LINE('',#863,#864);
#863 = CARTESIAN_POINT('',(12.,0.));
#864 = VECTOR('',#865,1.);
#865 = DIRECTION('',(0.,-1.));
#866 = ( GEOMETRIC_REPRESENTATION_CONTEXT(2) 
PARAMETRIC_REPRESENTATION_CONTEXT() REPRESENTATION_CONTEXT('2D SPACE',''
  ) );
#867 = ORIENTED_EDGE('',*,*,#868,.F.);
#868 = EDGE_CURVE('',#869,#839,#871,.T.);
#869 = VERTEX_POINT('',#870);
#870 = CARTESIAN_POINT('',(17.772155877284,-2.,0.));
#871 = SURFACE_CURVE('',#872,(#876,#883),.PCURVE_S1.);
#872 = LINE('',#873,#874);
#873 = CARTESIAN_POINT('',(17.772155877284,-2.,0.));
#874 = VECTOR('',#875,1.);
#875 = DIRECTION('',(0.707106781187,-0.707106781187,0.));
#876 = PCURVE('',#83,#877);
#877 = DEFINITIONAL_REPRESENTATION('',(#878),#882);
#878 = LINE('',#879,#880);
#879 = CARTESIAN_POINT('',(17.772155877284,28.));
#880 = VECTOR('',#881,1.);
#881 = DIRECTION('',(0.707106781187,-0.707106781187));
#882 = ( GEOMETRIC_REPRESENTATION_CONTEXT(2) 
PARAMETRIC_REPRESENTATION_CONTEXT() REPRESENTATION_CONTEXT('2D SPACE',''
  ) );
#883 = PCURVE('',#884,#889);
#884 = PLANE('',#885);
#885 = AXIS2_PLACEMENT_3D('',#886,#887,#888);
#886 = CARTESIAN_POINT('',(17.772155877284,-2.,-8.));
#887 = DIRECTION('',(0.707106781187,0.707106781187,0.));
#888 = DIRECTION('',(0.707106781187,-0.707106781187,0.));
#889 = DEFINITIONAL_REPRESENTATION('',(#890),#894);
#890 = LINE('',#891,#892);
#891 = CARTESIAN_POINT('',(0.,-8.));
#892 = VECTOR('',#893,1.);
#893 = DIRECTION('',(1.,0.));
#894 = ( GEOMETRIC_REPRESENTATION_CONTEXT(2) 
PARAMETRIC_REPRESENTATION_CONTEXT() REPRESENTATION_CONTEXT('2D SPACE',''
  ) );
#895 = ORIENTED_EDGE('',*,*,#896,.F.);
#896 = EDGE_CURVE('',#841,#869,#897,.T.);
#897 = SURFACE_CURVE('',#898,(#902,#909),.PCURVE_S1.);
#898 = LINE('',#899,#900);
#899 = CARTESIAN_POINT('',(43.228,-2.,0.));
#900 = VECTOR('',#901,1.);
#901 = DIRECTION('',(-1.,0.,0.));
#902 = PCURVE('',#83,#903);
#903 = DEFINITIONAL_REPRESENTATION('',(#904),#908);
#904 = LINE('',#905,#906);
#905 = CARTESIAN_POINT('',(43.228,28.));
#906 = VECTOR('',#907,1.);
#907 = DIRECTION('',(-1.,0.));
#908 = ( GEOMETRIC_REPRESENTATION_CONTEXT(2) 
PARAMETRIC_REPRESENTATION_CONTEXT() REPRESENTATION_CONTEXT('2D SPACE',''
  ) );
#909 = PCURVE('',#910,#915);
#910 = PLANE('',#911);
#911 = AXIS2_PLACEMENT_3D('',#912,#913,#914);
#912 = CARTESIAN_POINT('',(43.228,-2.,-8.));
#913 = DIRECTION('',(-2.2E-16,-1.,0.));
#914 = DIRECTION('',(-1.,2.2E-16,0.));
#915 = DEFINITIONAL_REPRESENTATION('',(#916),#920);
#916 = LINE('',#917,#918);
#917 = CARTESIAN_POINT('',(0.,-8.));
#918 = VECTOR('',#919,1.);
#919 = DIRECTION('',(1.,0.));
#920 = ( GEOMETRIC_REPRESENTATION_CONTEXT(2) 
PARAMETRIC_REPRESENTATION_CONTEXT() REPRESENTATION_CONTEXT('2D SPACE',''
  ) );
#921 = ADVANCED_FACE('',(#922),#170,.F.);
#922 = FACE_BOUND('',#923,.F.);
#923 = EDGE_LOOP('',(#924,#952,#953,#954));
#924 = ORIENTED_EDGE('',*,*,#925,.F.);
#925 = EDGE_CURVE('',#153,#926,#928,.T.);
#926 = VERTEX_POINT('',#927);
#927 = CARTESIAN_POINT('',(0.,0.,0.));
#928 = SURFACE_CURVE('',#929,(#933,#940),.PCURVE_S1.);
#929 = LINE('',#930,#931);
#930 = CARTESIAN_POINT('',(0.,-30.,0.));
#931 = VECTOR('',#932,1.);
#932 = DIRECTION('',(0.,1.,0.));
#933 = PCURVE('',#170,#934);
#934 = DEFINITIONAL_REPRESENTATION('',(#935),#939);
#935 = LINE('',#936,#937);
#936 = CARTESIAN_POINT('',(0.,0.));
#937 = VECTOR('',#938,1.);
#938 = DIRECTION('',(0.,1.));
#939 = ( GEOMETRIC_REPRESENTATION_CONTEXT(2) 
PARAMETRIC_REPRESENTATION_CONTEXT() REPRESENTATION_CONTEXT('2D SPACE',''
  ) );
#940 = PCURVE('',#941,#946);
#941 = PLANE('',#942);
#942 = AXIS2_PLACEMENT_3D('',#943,#944,#945);
#943 = CARTESIAN_POINT('',(0.,-30.,-19.));
#944 = DIRECTION('',(1.,0.,0.));
#945 = DIRECTION('',(0.,0.,1.));
#946 = DEFINITIONAL_REPRESENTATION('',(#947),#951);
#947 = LINE('',#948,#949);
#948 = CARTESIAN_POINT('',(19.,0.));
#949 = VECTOR('',#950,1.);
#950 = DIRECTION('',(0.,-1.));
#951 = ( GEOMETRIC_REPRESENTATION_CONTEXT(2) 
PARAMETRIC_REPRESENTATION_CONTEXT() REPRESENTATION_CONTEXT('2D SPACE',''
  ) );
#952 = ORIENTED_EDGE('',*,*,#152,.T.);
#953 = ORIENTED_EDGE('',*,*,#443,.T.);
#954 = ORIENTED_EDGE('',*,*,#955,.F.);
#955 = EDGE_CURVE('',#926,#444,#956,.T.);
#956 = SURFACE_CURVE('',#957,(#961,#968),.PCURVE_S1.);
#957 = LINE('',#958,#959);
#958 = CARTESIAN_POINT('',(0.,0.,0.));
#959 = VECTOR('',#960,1.);
#960 = DIRECTION('',(1.,0.,0.));
#961 = PCURVE('',#170,#962);
#962 = DEFINITIONAL_REPRESENTATION('',(#963),#967);
#963 = LINE('',#964,#965);
#964 = CARTESIAN_POINT('',(0.,30.));
#965 = VECTOR('',#966,1.);
#966 = DIRECTION('',(1.,0.));
#967 = ( GEOMETRIC_REPRESENTATION_CONTEXT(2) 
PARAMETRIC_REPRESENTATION_CONTEXT() REPRESENTATION_CONTEXT('2D SPACE',''
  ) );
#968 = PCURVE('',#969,#974);
#969 = PLANE('',#970);
#970 = AXIS2_PLACEMENT_3D('',#971,#972,#973);
#971 = CARTESIAN_POINT('',(0.,60.,0.));
#972 = DIRECTION('',(0.,0.,-1.));
#973 = DIRECTION('',(1.,0.,0.));
#974 = DEFINITIONAL_REPRESENTATION('',(#975),#979);
#975 = LINE('',#976,#977);
#976 = CARTESIAN_POINT('',(0.,60.));
#977 = VECTOR('',#978,1.);
#978 = DIRECTION('',(1.,0.));
#979 = ( GEOMETRIC_REPRESENTATION_CONTEXT(2) 
PARAMETRIC_REPRESENTATION_CONTEXT() REPRESENTATION_CONTEXT('2D SPACE',''
  ) );
#980 = ADVANCED_FACE('',(#981),#198,.F.);
#981 = FACE_BOUND('',#982,.F.);
#982 = EDGE_LOOP('',(#983,#1013,#1041,#1062,#1063));
#983 = ORIENTED_EDGE('',*,*,#984,.F.);
#984 = EDGE_CURVE('',#985,#987,#989,.T.);
#985 = VERTEX_POINT('',#986);
#986 = CARTESIAN_POINT('',(-9.,-30.,-19.));
#987 = VERTEX_POINT('',#988);
#988 = CARTESIAN_POINT('',(0.,-30.,-19.));
#989 = SURFACE_CURVE('',#990,(#994,#1001),.PCURVE_S1.);
#990 = LINE('',#991,#992);
#991 = CARTESIAN_POINT('',(-9.,-30.,-19.));
#992 = VECTOR('',#993,1.);
#993 = DIRECTION('',(1.,0.,0.));
#994 = PCURVE('',#198,#995);
#995 = DEFINITIONAL_REPRESENTATION('',(#996),#1000);
#996 = LINE('',#997,#998);
#997 = CARTESIAN_POINT('',(0.,0.));
#998 = VECTOR('',#999,1.);
#999 = DIRECTION('',(0.,1.));
#1000 = ( GEOMETRIC_REPRESENTATION_CONTEXT(2) 
PARAMETRIC_REPRESENTATION_CONTEXT() REPRESENTATION_CONTEXT('2D SPACE',''
  ) );
#1001 = PCURVE('',#1002,#1007);
#1002 = PLANE('',#1003);
#1003 = AXIS2_PLACEMENT_3D('',#1004,#1005,#1006);
#1004 = CARTESIAN_POINT('',(-9.,-30.,-19.));
#1005 = DIRECTION('',(0.,0.,1.));
#1006 = DIRECTION('',(1.,0.,0.));
#1007 = DEFINITIONAL_REPRESENTATION('',(#1008),#1012);
#1008 = LINE('',#1009,#1010);
#1009 = CARTESIAN_POINT('',(0.,0.));
#1010 = VECTOR('',#1011,1.);
#1011 = DIRECTION('',(1.,0.));
#1012 = ( GEOMETRIC_REPRESENTATION_CONTEXT(2) 
PARAMETRIC_REPRESENTATION_CONTEXT() REPRESENTATION_CONTEXT('2D SPACE',''
  ) );
#1013 = ORIENTED_EDGE('',*,*,#1014,.T.);
#1014 = EDGE_CURVE('',#985,#1015,#1017,.T.);
#1015 = VERTEX_POINT('',#1016);
#1016 = CARTESIAN_POINT('',(-9.,-30.,4.));
#1017 = SURFACE_CURVE('',#1018,(#1022,#1029),.PCURVE_S1.);
#1018 = LINE('',#1019,#1020);
#1019 = CARTESIAN_POINT('',(-9.,-30.,-19.));
#1020 = VECTOR('',#1021,1.);
#1021 = DIRECTION('',(0.,0.,1.));
#1022 = PCURVE('',#198,#1023);
#1023 = DEFINITIONAL_REPRESENTATION('',(#1024),#1028);
#1024 = LINE('',#1025,#1026);
#1025 = CARTESIAN_POINT('',(0.,0.));
#1026 = VECTOR('',#1027,1.);
#1027 = DIRECTION('',(1.,0.));
#1028 = ( GEOMETRIC_REPRESENTATION_CONTEXT(2) 
PARAMETRIC_REPRESENTATION_CONTEXT() REPRESENTATION_CONTEXT('2D SPACE',''
  ) );
#1029 = PCURVE('',#1030,#1035);
#1030 = PLANE('',#1031);
#1031 = AXIS2_PLACEMENT_3D('',#1032,#1033,#1034);
#1032 = CARTESIAN_POINT('',(-9.,-30.,-19.));
#1033 = DIRECTION('',(1.,0.,0.));
#1034 = DIRECTION('',(0.,0.,1.));
#1035 = DEFINITIONAL_REPRESENTATION('',(#1036),#1040);
#1036 = LINE('',#1037,#1038);
#1037 = CARTESIAN_POINT('',(0.,0.));
#1038 = VECTOR('',#1039,1.);
#1039 = DIRECTION('',(1.,0.));
#1040 = ( GEOMETRIC_REPRESENTATION_CONTEXT(2) 
PARAMETRIC_REPRESENTATION_CONTEXT() REPRESENTATION_CONTEXT('2D SPACE',''
  ) );
#1041 = ORIENTED_EDGE('',*,*,#1042,.T.);
#1042 = EDGE_CURVE('',#1015,#183,#1043,.T.);
#1043 = SURFACE_CURVE('',#1044,(#1048,#1055),.PCURVE_S1.);
#1044 = LINE('',#1045,#1046);
#1045 = CARTESIAN_POINT('',(-9.,-30.,4.));
#1046 = VECTOR('',#1047,1.);
#1047 = DIRECTION('',(1.,0.,0.));
#1048 = PCURVE('',#198,#1049);
#1049 = DEFINITIONAL_REPRESENTATION('',(#1050),#1054);
#1050 = LINE('',#1051,#1052);
#1051 = CARTESIAN_POINT('',(23.,0.));
#1052 = VECTOR('',#1053,1.);
#1053 = DIRECTION('',(0.,1.));
#1054 = ( GEOMETRIC_REPRESENTATION_CONTEXT(2) 
PARAMETRIC_REPRESENTATION_CONTEXT() REPRESENTATION_CONTEXT('2D SPACE',''
  ) );
#1055 = PCURVE('',#272,#1056);
#1056 = DEFINITIONAL_REPRESENTATION('',(#1057),#1061);
#1057 = LINE('',#1058,#1059);
#1058 = CARTESIAN_POINT('',(0.,0.));
#1059 = VECTOR('',#1060,1.);
#1060 = DIRECTION('',(1.,0.));
#1061 = ( GEOMETRIC_REPRESENTATION_CONTEXT(2) 
PARAMETRIC_REPRESENTATION_CONTEXT() REPRESENTATION_CONTEXT('2D SPACE',''
  ) );
#1062 = ORIENTED_EDGE('',*,*,#182,.F.);
#1063 = ORIENTED_EDGE('',*,*,#1064,.F.);
#1064 = EDGE_CURVE('',#987,#153,#1065,.T.);
#1065 = SURFACE_CURVE('',#1066,(#1070,#1077),.PCURVE_S1.);
#1066 = LINE('',#1067,#1068);
#1067 = CARTESIAN_POINT('',(0.,-30.,-19.));
#1068 = VECTOR('',#1069,1.);
#1069 = DIRECTION('',(0.,0.,1.));
#1070 = PCURVE('',#198,#1071);
#1071 = DEFINITIONAL_REPRESENTATION('',(#1072),#1076);
#1072 = LINE('',#1073,#1074);
#1073 = CARTESIAN_POINT('',(0.,9.));
#1074 = VECTOR('',#1075,1.);
#1075 = DIRECTION('',(1.,0.));
#1076 = ( GEOMETRIC_REPRESENTATION_CONTEXT(2) 
PARAMETRIC_REPRESENTATION_CONTEXT() REPRESENTATION_CONTEXT('2D SPACE',''
  ) );
#1077 = PCURVE('',#941,#1078);
#1078 = DEFINITIONAL_REPRESENTATION('',(#1079),#1083);
#1079 = LINE('',#1080,#1081);
#1080 = CARTESIAN_POINT('',(0.,0.));
#1081 = VECTOR('',#1082,1.);
#1082 = DIRECTION('',(1.,0.));
#1083 = ( GEOMETRIC_REPRESENTATION_CONTEXT(2) 
PARAMETRIC_REPRESENTATION_CONTEXT() REPRESENTATION_CONTEXT('2D SPACE',''
  ) );
#1084 = ADVANCED_FACE('',(#1085),#272,.T.);
#1085 = FACE_BOUND('',#1086,.T.);
#1086 = EDGE_LOOP('',(#1087,#1110,#1111,#1112,#1135));
#1087 = ORIENTED_EDGE('',*,*,#1088,.F.);
#1088 = EDGE_CURVE('',#1015,#1089,#1091,.T.);
#1089 = VERTEX_POINT('',#1090);
#1090 = CARTESIAN_POINT('',(-9.,60.,4.));
#1091 = SURFACE_CURVE('',#1092,(#1096,#1103),.PCURVE_S1.);
#1092 = LINE('',#1093,#1094);
#1093 = CARTESIAN_POINT('',(-9.,-30.,4.));
#1094 = VECTOR('',#1095,1.);
#1095 = DIRECTION('',(0.,1.,0.));
#1096 = PCURVE('',#272,#1097);
#1097 = DEFINITIONAL_REPRESENTATION('',(#1098),#1102);
#1098 = LINE('',#1099,#1100);
#1099 = CARTESIAN_POINT('',(0.,0.));
#1100 = VECTOR('',#1101,1.);
#1101 = DIRECTION('',(0.,1.));
#1102 = ( GEOMETRIC_REPRESENTATION_CONTEXT(2) 
PARAMETRIC_REPRESENTATION_CONTEXT() REPRESENTATION_CONTEXT('2D SPACE',''
  ) );
#1103 = PCURVE('',#1030,#1104);
#1104 = DEFINITIONAL_REPRESENTATION('',(#1105),#1109);
#1105 = LINE('',#1106,#1107);
#1106 = CARTESIAN_POINT('',(23.,0.));
#1107 = VECTOR('',#1108,1.);
#1108 = DIRECTION('',(0.,-1.));
#1109 = ( GEOMETRIC_REPRESENTATION_CONTEXT(2) 
PARAMETRIC_REPRESENTATION_CONTEXT() REPRESENTATION_CONTEXT('2D SPACE',''
  ) );
#1110 = ORIENTED_EDGE('',*,*,#1042,.T.);
#1111 = ORIENTED_EDGE('',*,*,#256,.T.);
#1112 = ORIENTED_EDGE('',*,*,#1113,.T.);
#1113 = EDGE_CURVE('',#257,#1114,#1116,.T.);
#1114 = VERTEX_POINT('',#1115);
#1115 = CARTESIAN_POINT('',(0.,60.,4.));
#1116 = SURFACE_CURVE('',#1117,(#1121,#1128),.PCURVE_S1.);
#1117 = LINE('',#1118,#1119);
#1118 = CARTESIAN_POINT('',(0.,-30.,4.));
#1119 = VECTOR('',#1120,1.);
#1120 = DIRECTION('',(0.,1.,0.));
#1121 = PCURVE('',#272,#1122);
#1122 = DEFINITIONAL_REPRESENTATION('',(#1123),#1127);
#1123 = LINE('',#1124,#1125);
#1124 = CARTESIAN_POINT('',(9.,0.));
#1125 = VECTOR('',#1126,1.);
#1126 = DIRECTION('',(0.,1.));
#1127 = ( GEOMETRIC_REPRESENTATION_CONTEXT(2) 
PARAMETRIC_REPRESENTATION_CONTEXT() REPRESENTATION_CONTEXT('2D SPACE',''
  ) );
#1128 = PCURVE('',#323,#1129);
#1129 = DEFINITIONAL_REPRESENTATION('',(#1130),#1134);
#1130 = LINE('',#1131,#1132);
#1131 = CARTESIAN_POINT('',(0.,90.));
#1132 = VECTOR('',#1133,1.);
#1133 = DIRECTION('',(0.,-1.));
#1134 = ( GEOMETRIC_REPRESENTATION_CONTEXT(2) 
PARAMETRIC_REPRESENTATION_CONTEXT() REPRESENTATION_CONTEXT('2D SPACE',''
  ) );
#1135 = ORIENTED_EDGE('',*,*,#1136,.F.);
#1136 = EDGE_CURVE('',#1089,#1114,#1137,.T.);
#1137 = SURFACE_CURVE('',#1138,(#1142,#1149),.PCURVE_S1.);
#1138 = LINE('',#1139,#1140);
#1139 = CARTESIAN_POINT('',(-9.,60.,4.));
#1140 = VECTOR('',#1141,1.);
#1141 = DIRECTION('',(1.,0.,0.));
#1142 = PCURVE('',#272,#1143);
#1143 = DEFINITIONAL_REPRESENTATION('',(#1144),#1148);
#1144 = LINE('',#1145,#1146);
#1145 = CARTESIAN_POINT('',(0.,90.));
#1146 = VECTOR('',#1147,1.);
#1147 = DIRECTION('',(1.,0.));
#1148 = ( GEOMETRIC_REPRESENTATION_CONTEXT(2) 
PARAMETRIC_REPRESENTATION_CONTEXT() REPRESENTATION_CONTEXT('2D SPACE',''
  ) );
#1149 = PCURVE('',#1150,#1155);
#1150 = PLANE('',#1151);
#1151 = AXIS2_PLACEMENT_3D('',#1152,#1153,#1154);
#1152 = CARTESIAN_POINT('',(-9.,60.,-19.));
#1153 = DIRECTION('',(0.,1.,0.));
#1154 = DIRECTION('',(0.,0.,1.));
#1155 = DEFINITIONAL_REPRESENTATION('',(#1156),#1160);
#1156 = LINE('',#1157,#1158);
#1157 = CARTESIAN_POINT('',(23.,0.));
#1158 = VECTOR('',#1159,1.);
#1159 = DIRECTION('',(0.,1.));
#1160 = ( GEOMETRIC_REPRESENTATION_CONTEXT(2) 
PARAMETRIC_REPRESENTATION_CONTEXT() REPRESENTATION_CONTEXT('2D SPACE',''
  ) );
#1161 = ADVANCED_FACE('',(#1162,#1271,#1302,#1333),#323,.F.);
#1162 = FACE_BOUND('',#1163,.F.);
#1163 = EDGE_LOOP('',(#1164,#1165,#1166,#1194,#1222,#1250));
#1164 = ORIENTED_EDGE('',*,*,#309,.F.);
#1165 = ORIENTED_EDGE('',*,*,#1113,.T.);
#1166 = ORIENTED_EDGE('',*,*,#1167,.T.);
#1167 = EDGE_CURVE('',#1114,#1168,#1170,.T.);
#1168 = VERTEX_POINT('',#1169);
#1169 = CARTESIAN_POINT('',(44.66,60.,4.));
#1170 = SURFACE_CURVE('',#1171,(#1175,#1182),.PCURVE_S1.);
#1171 = LINE('',#1172,#1173);
#1172 = CARTESIAN_POINT('',(0.,60.,4.));
#1173 = VECTOR('',#1174,1.);
#1174 = DIRECTION('',(1.,0.,0.));
#1175 = PCURVE('',#323,#1176);
#1176 = DEFINITIONAL_REPRESENTATION('',(#1177),#1181);
#1177 = LINE('',#1178,#1179);
#1178 = CARTESIAN_POINT('',(0.,0.));
#1179 = VECTOR('',#1180,1.);
#1180 = DIRECTION('',(1.,0.));
#1181 = ( GEOMETRIC_REPRESENTATION_CONTEXT(2) 
PARAMETRIC_REPRESENTATION_CONTEXT() REPRESENTATION_CONTEXT('2D SPACE',''
  ) );
#1182 = PCURVE('',#1183,#1188);
#1183 = PLANE('',#1184);
#1184 = AXIS2_PLACEMENT_3D('',#1185,#1186,#1187);
#1185 = CARTESIAN_POINT('',(0.,60.,4.));
#1186 = DIRECTION('',(0.,-1.,0.));
#1187 = DIRECTION('',(0.,0.,-1.));
#1188 = DEFINITIONAL_REPRESENTATION('',(#1189),#1193);
#1189 = LINE('',#1190,#1191);
#1190 = CARTESIAN_POINT('',(0.,0.));
#1191 = VECTOR('',#1192,1.);
#1192 = DIRECTION('',(0.,1.));
#1193 = ( GEOMETRIC_REPRESENTATION_CONTEXT(2) 
PARAMETRIC_REPRESENTATION_CONTEXT() REPRESENTATION_CONTEXT('2D SPACE',''
  ) );
#1194 = ORIENTED_EDGE('',*,*,#1195,.T.);
#1195 = EDGE_CURVE('',#1168,#1196,#1198,.T.);
#1196 = VERTEX_POINT('',#1197);
#1197 = CARTESIAN_POINT('',(44.66,42.,4.));
#1198 = SURFACE_CURVE('',#1199,(#1203,#1210),.PCURVE_S1.);
#1199 = LINE('',#1200,#1201);
#1200 = CARTESIAN_POINT('',(44.66,60.,4.));
#1201 = VECTOR('',#1202,1.);
#1202 = DIRECTION('',(0.,-1.,0.));
#1203 = PCURVE('',#323,#1204);
#1204 = DEFINITIONAL_REPRESENTATION('',(#1205),#1209);
#1205 = LINE('',#1206,#1207);
#1206 = CARTESIAN_POINT('',(44.66,0.));
#1207 = VECTOR('',#1208,1.);
#1208 = DIRECTION('',(0.,1.));
#1209 = ( GEOMETRIC_REPRESENTATION_CONTEXT(2) 
PARAMETRIC_REPRESENTATION_CONTEXT() REPRESENTATION_CONTEXT('2D SPACE',''
  ) );
#1210 = PCURVE('',#1211,#1216);
#1211 = PLANE('',#1212);
#1212 = AXIS2_PLACEMENT_3D('',#1213,#1214,#1215);
#1213 = CARTESIAN_POINT('',(44.66,60.,4.));
#1214 = DIRECTION('',(1.,0.,0.));
#1215 = DIRECTION('',(0.,0.,-1.));
#1216 = DEFINITIONAL_REPRESENTATION('',(#1217),#1221);
#1217 = LINE('',#1218,#1219);
#1218 = CARTESIAN_POINT('',(0.,0.));
#1219 = VECTOR('',#1220,1.);
#1220 = DIRECTION('',(0.,-1.));
#1221 = ( GEOMETRIC_REPRESENTATION_CONTEXT(2) 
PARAMETRIC_REPRESENTATION_CONTEXT() REPRESENTATION_CONTEXT('2D SPACE',''
  ) );
#1222 = ORIENTED_EDGE('',*,*,#1223,.F.);
#1223 = EDGE_CURVE('',#1224,#1196,#1226,.T.);
#1224 = VERTEX_POINT('',#1225);
#1225 = CARTESIAN_POINT('',(15.,42.,4.));
#1226 = SURFACE_CURVE('',#1227,(#1231,#1238),.PCURVE_S1.);
#1227 = LINE('',#1228,#1229);
#1228 = CARTESIAN_POINT('',(15.,42.,4.));
#1229 = VECTOR('',#1230,1.);
#1230 = DIRECTION('',(1.,0.,0.));
#1231 = PCURVE('',#323,#1232);
#1232 = DEFINITIONAL_REPRESENTATION('',(#1233),#1237);
#1233 = LINE('',#1234,#1235);
#1234 = CARTESIAN_POINT('',(15.,18.));
#1235 = VECTOR('',#1236,1.);
#1236 = DIRECTION('',(1.,0.));
#1237 = ( GEOMETRIC_REPRESENTATION_CONTEXT(2) 
PARAMETRIC_REPRESENTATION_CONTEXT() REPRESENTATION_CONTEXT('2D SPACE',''
  ) );
#1238 = PCURVE('',#1239,#1244);
#1239 = PLANE('',#1240);
#1240 = AXIS2_PLACEMENT_3D('',#1241,#1242,#1243);
#1241 = CARTESIAN_POINT('',(15.,42.,4.));
#1242 = DIRECTION('',(0.,-1.,0.));
#1243 = DIRECTION('',(0.,0.,-1.));
#1244 = DEFINITIONAL_REPRESENTATION('',(#1245),#1249);
#1245 = LINE('',#1246,#1247);
#1246 = CARTESIAN_POINT('',(0.,0.));
#1247 = VECTOR('',#1248,1.);
#1248 = DIRECTION('',(0.,1.));
#1249 = ( GEOMETRIC_REPRESENTATION_CONTEXT(2) 
PARAMETRIC_REPRESENTATION_CONTEXT() REPRESENTATION_CONTEXT('2D SPACE',''
  ) );
#1250 = ORIENTED_EDGE('',*,*,#1251,.T.);
#1251 = EDGE_CURVE('',#1224,#287,#1252,.T.);
#1252 = SURFACE_CURVE('',#1253,(#1257,#1264),.PCURVE_S1.);
#1253 = LINE('',#1254,#1255);
#1254 = CARTESIAN_POINT('',(15.,42.,4.));
#1255 = VECTOR('',#1256,1.);
#1256 = DIRECTION('',(0.,-1.,0.));
#1257 = PCURVE('',#323,#1258);
#1258 = DEFINITIONAL_REPRESENTATION('',(#1259),#1263);
#1259 = LINE('',#1260,#1261);
#1260 = CARTESIAN_POINT('',(15.,18.));
#1261 = VECTOR('',#1262,1.);
#1262 = DIRECTION('',(0.,1.));
#1263 = ( GEOMETRIC_REPRESENTATION_CONTEXT(2) 
PARAMETRIC_REPRESENTATION_CONTEXT() REPRESENTATION_CONTEXT('2D SPACE',''
  ) );
#1264 = PCURVE('',#377,#1265);
#1265 = DEFINITIONAL_REPRESENTATION('',(#1266),#1270);
#1266 = LINE('',#1267,#1268);
#1267 = CARTESIAN_POINT('',(0.,0.));
#1268 = VECTOR('',#1269,1.);
#1269 = DIRECTION('',(0.,-1.));
#1270 = ( GEOMETRIC_REPRESENTATION_CONTEXT(2) 
PARAMETRIC_REPRESENTATION_CONTEXT() REPRESENTATION_CONTEXT('2D SPACE',''
  ) );
#1271 = FACE_BOUND('',#1272,.F.);
#1272 = EDGE_LOOP('',(#1273));
#1273 = ORIENTED_EDGE('',*,*,#1274,.F.);
#1274 = EDGE_CURVE('',#1275,#1275,#1277,.T.);
#1275 = VERTEX_POINT('',#1276);
#1276 = CARTESIAN_POINT('',(4.5,16.5,4.));
#1277 = SURFACE_CURVE('',#1278,(#1283,#1290),.PCURVE_S1.);
#1278 = CIRCLE('',#1279,1.5);
#1279 = AXIS2_PLACEMENT_3D('',#1280,#1281,#1282);
#1280 = CARTESIAN_POINT('',(3.,16.5,4.));
#1281 = DIRECTION('',(0.,0.,-1.));
#1282 = DIRECTION('',(1.,0.,0.));
#1283 = PCURVE('',#323,#1284);
#1284 = DEFINITIONAL_REPRESENTATION('',(#1285),#1289);
#1285 = CIRCLE('',#1286,1.5);
#1286 = AXIS2_PLACEMENT_2D('',#1287,#1288);
#1287 = CARTESIAN_POINT('',(3.,43.5));
#1288 = DIRECTION('',(1.,0.));
#1289 = ( GEOMETRIC_REPRESENTATION_CONTEXT(2) 
PARAMETRIC_REPRESENTATION_CONTEXT() REPRESENTATION_CONTEXT('2D SPACE',''
  ) );
#1290 = PCURVE('',#1291,#1296);
#1291 = CYLINDRICAL_SURFACE('',#1292,1.5);
#1292 = AXIS2_PLACEMENT_3D('',#1293,#1294,#1295);
#1293 = CARTESIAN_POINT('',(3.,16.5,4.));
#1294 = DIRECTION('',(0.,0.,-1.));
#1295 = DIRECTION('',(1.,0.,0.));
#1296 = DEFINITIONAL_REPRESENTATION('',(#1297),#1301);
#1297 = LINE('',#1298,#1299);
#1298 = CARTESIAN_POINT('',(0.,0.));
#1299 = VECTOR('',#1300,1.);
#1300 = DIRECTION('',(1.,0.));
#1301 = ( GEOMETRIC_REPRESENTATION_CONTEXT(2) 
PARAMETRIC_REPRESENTATION_CONTEXT() REPRESENTATION_CONTEXT('2D SPACE',''
  ) );
#1302 = FACE_BOUND('',#1303,.F.);
#1303 = EDGE_LOOP('',(#1304));
#1304 = ORIENTED_EDGE('',*,*,#1305,.F.);
#1305 = EDGE_CURVE('',#1306,#1306,#1308,.T.);
#1306 = VERTEX_POINT('',#1307);
#1307 = CARTESIAN_POINT('',(39.5,56.5,4.));
#1308 = SURFACE_CURVE('',#1309,(#1314,#1321),.PCURVE_S1.);
#1309 = CIRCLE('',#1310,1.5);
#1310 = AXIS2_PLACEMENT_3D('',#1311,#1312,#1313);
#1311 = CARTESIAN_POINT('',(38.,56.5,4.));
#1312 = DIRECTION('',(0.,0.,-1.));
#1313 = DIRECTION('',(1.,0.,0.));
#1314 = PCURVE('',#323,#1315);
#1315 = DEFINITIONAL_REPRESENTATION('',(#1316),#1320);
#1316 = CIRCLE('',#1317,1.5);
#1317 = AXIS2_PLACEMENT_2D('',#1318,#1319);
#1318 = CARTESIAN_POINT('',(38.,3.5));
#1319 = DIRECTION('',(1.,0.));
#1320 = ( GEOMETRIC_REPRESENTATION_CONTEXT(2) 
PARAMETRIC_REPRESENTATION_CONTEXT() REPRESENTATION_CONTEXT('2D SPACE',''
  ) );
#1321 = PCURVE('',#1322,#1327);
#1322 = CYLINDRICAL_SURFACE('',#1323,1.5);
#1323 = AXIS2_PLACEMENT_3D('',#1324,#1325,#1326);
#1324 = CARTESIAN_POINT('',(38.,56.5,4.));
#1325 = DIRECTION('',(0.,0.,-1.));
#1326 = DIRECTION('',(1.,0.,0.));
#1327 = DEFINITIONAL_REPRESENTATION('',(#1328),#1332);
#1328 = LINE('',#1329,#1330);
#1329 = CARTESIAN_POINT('',(0.,0.));
#1330 = VECTOR('',#1331,1.);
#1331 = DIRECTION('',(1.,0.));
#1332 = ( GEOMETRIC_REPRESENTATION_CONTEXT(2) 
PARAMETRIC_REPRESENTATION_CONTEXT() REPRESENTATION_CONTEXT('2D SPACE',''
  ) );
#1333 = FACE_BOUND('',#1334,.F.);
#1334 = EDGE_LOOP('',(#1335));
#1335 = ORIENTED_EDGE('',*,*,#1336,.F.);
#1336 = EDGE_CURVE('',#1337,#1337,#1339,.T.);
#1337 = VERTEX_POINT('',#1338);
#1338 = CARTESIAN_POINT('',(4.5,56.5,4.));
#1339 = SURFACE_CURVE('',#1340,(#1345,#1352),.PCURVE_S1.);
#1340 = CIRCLE('',#1341,1.5);
#1341 = AXIS2_PLACEMENT_3D('',#1342,#1343,#1344);
#1342 = CARTESIAN_POINT('',(3.,56.5,4.));
#1343 = DIRECTION('',(0.,0.,-1.));
#1344 = DIRECTION('',(1.,0.,0.));
#1345 = PCURVE('',#323,#1346);
#1346 = DEFINITIONAL_REPRESENTATION('',(#1347),#1351);
#1347 = CIRCLE('',#1348,1.5);
#1348 = AXIS2_PLACEMENT_2D('',#1349,#1350);
#1349 = CARTESIAN_POINT('',(3.,3.5));
#1350 = DIRECTION('',(1.,0.));
#1351 = ( GEOMETRIC_REPRESENTATION_CONTEXT(2) 
PARAMETRIC_REPRESENTATION_CONTEXT() REPRESENTATION_CONTEXT('2D SPACE',''
  ) );
#1352 = PCURVE('',#1353,#1358);
#1353 = CYLINDRICAL_SURFACE('',#1354,1.5);
#1354 = AXIS2_PLACEMENT_3D('',#1355,#1356,#1357);
#1355 = CARTESIAN_POINT('',(3.,56.5,4.));
#1356 = DIRECTION('',(0.,0.,-1.));
#1357 = DIRECTION('',(1.,0.,0.));
#1358 = DEFINITIONAL_REPRESENTATION('',(#1359),#1363);
#1359 = LINE('',#1360,#1361);
#1360 = CARTESIAN_POINT('',(0.,0.));
#1361 = VECTOR('',#1362,1.);
#1362 = DIRECTION('',(1.,0.));
#1363 = ( GEOMETRIC_REPRESENTATION_CONTEXT(2) 
PARAMETRIC_REPRESENTATION_CONTEXT() REPRESENTATION_CONTEXT('2D SPACE',''
  ) );
#1364 = ADVANCED_FACE('',(#1365),#377,.T.);
#1365 = FACE_BOUND('',#1366,.T.);
#1366 = EDGE_LOOP('',(#1367,#1390,#1391,#1392));
#1367 = ORIENTED_EDGE('',*,*,#1368,.F.);
#1368 = EDGE_CURVE('',#1224,#1369,#1371,.T.);
#1369 = VERTEX_POINT('',#1370);
#1370 = CARTESIAN_POINT('',(15.,42.,0.));
#1371 = SURFACE_CURVE('',#1372,(#1376,#1383),.PCURVE_S1.);
#1372 = LINE('',#1373,#1374);
#1373 = CARTESIAN_POINT('',(15.,42.,4.));
#1374 = VECTOR('',#1375,1.);
#1375 = DIRECTION('',(0.,0.,-1.));
#1376 = PCURVE('',#377,#1377);
#1377 = DEFINITIONAL_REPRESENTATION('',(#1378),#1382);
#1378 = LINE('',#1379,#1380);
#1379 = CARTESIAN_POINT('',(0.,0.));
#1380 = VECTOR('',#1381,1.);
#1381 = DIRECTION('',(1.,0.));
#1382 = ( GEOMETRIC_REPRESENTATION_CONTEXT(2) 
PARAMETRIC_REPRESENTATION_CONTEXT() REPRESENTATION_CONTEXT('2D SPACE',''
  ) );
#1383 = PCURVE('',#1239,#1384);
#1384 = DEFINITIONAL_REPRESENTATION('',(#1385),#1389);
#1385 = LINE('',#1386,#1387);
#1386 = CARTESIAN_POINT('',(0.,0.));
#1387 = VECTOR('',#1388,1.);
#1388 = DIRECTION('',(1.,0.));
#1389 = ( GEOMETRIC_REPRESENTATION_CONTEXT(2) 
PARAMETRIC_REPRESENTATION_CONTEXT() REPRESENTATION_CONTEXT('2D SPACE',''
  ) );
#1390 = ORIENTED_EDGE('',*,*,#1251,.T.);
#1391 = ORIENTED_EDGE('',*,*,#363,.T.);
#1392 = ORIENTED_EDGE('',*,*,#1393,.F.);
#1393 = EDGE_CURVE('',#1369,#339,#1394,.T.);
#1394 = SURFACE_CURVE('',#1395,(#1399,#1406),.PCURVE_S1.);
#1395 = LINE('',#1396,#1397);
#1396 = CARTESIAN_POINT('',(15.,42.,0.));
#1397 = VECTOR('',#1398,1.);
#1398 = DIRECTION('',(0.,-1.,0.));
#1399 = PCURVE('',#377,#1400);
#1400 = DEFINITIONAL_REPRESENTATION('',(#1401),#1405);
#1401 = LINE('',#1402,#1403);
#1402 = CARTESIAN_POINT('',(4.,0.));
#1403 = VECTOR('',#1404,1.);
#1404 = DIRECTION('',(0.,-1.));
#1405 = ( GEOMETRIC_REPRESENTATION_CONTEXT(2) 
PARAMETRIC_REPRESENTATION_CONTEXT() REPRESENTATION_CONTEXT('2D SPACE',''
  ) );
#1406 = PCURVE('',#566,#1407);
#1407 = DEFINITIONAL_REPRESENTATION('',(#1408),#1412);
#1408 = LINE('',#1409,#1410);
#1409 = CARTESIAN_POINT('',(15.,18.));
#1410 = VECTOR('',#1411,1.);
#1411 = DIRECTION('',(0.,1.));
#1412 = ( GEOMETRIC_REPRESENTATION_CONTEXT(2) 
PARAMETRIC_REPRESENTATION_CONTEXT() REPRESENTATION_CONTEXT('2D SPACE',''
  ) );
#1413 = ADVANCED_FACE('',(#1414,#1489),#428,.T.);
#1414 = FACE_BOUND('',#1415,.T.);
#1415 = EDGE_LOOP('',(#1416,#1446,#1467,#1468));
#1416 = ORIENTED_EDGE('',*,*,#1417,.F.);
#1417 = EDGE_CURVE('',#1418,#1420,#1422,.T.);
#1418 = VERTEX_POINT('',#1419);
#1419 = CARTESIAN_POINT('',(50.956,0.,-13.));
#1420 = VERTEX_POINT('',#1421);
#1421 = CARTESIAN_POINT('',(60.956,0.,-13.));
#1422 = SURFACE_CURVE('',#1423,(#1427,#1434),.PCURVE_S1.);
#1423 = LINE('',#1424,#1425);
#1424 = CARTESIAN_POINT('',(50.956,0.,-13.));
#1425 = VECTOR('',#1426,1.);
#1426 = DIRECTION('',(1.,0.,0.));
#1427 = PCURVE('',#428,#1428);
#1428 = DEFINITIONAL_REPRESENTATION('',(#1429),#1433);
#1429 = LINE('',#1430,#1431);
#1430 = CARTESIAN_POINT('',(0.,0.));
#1431 = VECTOR('',#1432,1.);
#1432 = DIRECTION('',(0.,1.));
#1433 = ( GEOMETRIC_REPRESENTATION_CONTEXT(2) 
PARAMETRIC_REPRESENTATION_CONTEXT() REPRESENTATION_CONTEXT('2D SPACE',''
  ) );
#1434 = PCURVE('',#1435,#1440);
#1435 = PLANE('',#1436);
#1436 = AXIS2_PLACEMENT_3D('',#1437,#1438,#1439);
#1437 = CARTESIAN_POINT('',(50.956,-2.,-13.));
#1438 = DIRECTION('',(0.,0.,1.));
#1439 = DIRECTION('',(1.,0.,0.));
#1440 = DEFINITIONAL_REPRESENTATION('',(#1441),#1445);
#1441 = LINE('',#1442,#1443);
#1442 = CARTESIAN_POINT('',(0.,2.));
#1443 = VECTOR('',#1444,1.);
#1444 = DIRECTION('',(1.,0.));
#1445 = ( GEOMETRIC_REPRESENTATION_CONTEXT(2) 
PARAMETRIC_REPRESENTATION_CONTEXT() REPRESENTATION_CONTEXT('2D SPACE',''
  ) );
#1446 = ORIENTED_EDGE('',*,*,#1447,.T.);
#1447 = EDGE_CURVE('',#1418,#341,#1448,.T.);
#1448 = SURFACE_CURVE('',#1449,(#1453,#1460),.PCURVE_S1.);
#1449 = LINE('',#1450,#1451);
#1450 = CARTESIAN_POINT('',(50.956,0.,-13.));
#1451 = VECTOR('',#1452,1.);
#1452 = DIRECTION('',(0.,0.,1.));
#1453 = PCURVE('',#428,#1454);
#1454 = DEFINITIONAL_REPRESENTATION('',(#1455),#1459);
#1455 = LINE('',#1456,#1457);
#1456 = CARTESIAN_POINT('',(0.,0.));
#1457 = VECTOR('',#1458,1.);
#1458 = DIRECTION('',(1.,0.));
#1459 = ( GEOMETRIC_REPRESENTATION_CONTEXT(2) 
PARAMETRIC_REPRESENTATION_CONTEXT() REPRESENTATION_CONTEXT('2D SPACE',''
  ) );
#1460 = PCURVE('',#539,#1461);
#1461 = DEFINITIONAL_REPRESENTATION('',(#1462),#1466);
#1462 = LINE('',#1463,#1464);
#1463 = CARTESIAN_POINT('',(0.,-2.));
#1464 = VECTOR('',#1465,1.);
#1465 = DIRECTION('',(1.,0.));
#1466 = ( GEOMETRIC_REPRESENTATION_CONTEXT(2) 
PARAMETRIC_REPRESENTATION_CONTEXT() REPRESENTATION_CONTEXT('2D SPACE',''
  ) );
#1467 = ORIENTED_EDGE('',*,*,#414,.T.);
#1468 = ORIENTED_EDGE('',*,*,#1469,.F.);
#1469 = EDGE_CURVE('',#1420,#392,#1470,.T.);
#1470 = SURFACE_CURVE('',#1471,(#1475,#1482),.PCURVE_S1.);
#1471 = LINE('',#1472,#1473);
#1472 = CARTESIAN_POINT('',(60.956,0.,-13.));
#1473 = VECTOR('',#1474,1.);
#1474 = DIRECTION('',(0.,0.,1.));
#1475 = PCURVE('',#428,#1476);
#1476 = DEFINITIONAL_REPRESENTATION('',(#1477),#1481);
#1477 = LINE('',#1478,#1479);
#1478 = CARTESIAN_POINT('',(0.,10.));
#1479 = VECTOR('',#1480,1.);
#1480 = DIRECTION('',(1.,0.));
#1481 = ( GEOMETRIC_REPRESENTATION_CONTEXT(2) 
PARAMETRIC_REPRESENTATION_CONTEXT() REPRESENTATION_CONTEXT('2D SPACE',''
  ) );
#1482 = PCURVE('',#485,#1483);
#1483 = DEFINITIONAL_REPRESENTATION('',(#1484),#1488);
#1484 = LINE('',#1485,#1486);
#1485 = CARTESIAN_POINT('',(0.,-2.));
#1486 = VECTOR('',#1487,1.);
#1487 = DIRECTION('',(1.,0.));
#1488 = ( GEOMETRIC_REPRESENTATION_CONTEXT(2) 
PARAMETRIC_REPRESENTATION_CONTEXT() REPRESENTATION_CONTEXT('2D SPACE',''
  ) );
#1489 = FACE_BOUND('',#1490,.T.);
#1490 = EDGE_LOOP('',(#1491));
#1491 = ORIENTED_EDGE('',*,*,#1492,.T.);
#1492 = EDGE_CURVE('',#1493,#1493,#1495,.T.);
#1493 = VERTEX_POINT('',#1494);
#1494 = CARTESIAN_POINT('',(56.456,0.,-12.));
#1495 = SURFACE_CURVE('',#1496,(#1501,#1512),.PCURVE_S1.);
#1496 = CIRCLE('',#1497,0.5);
#1497 = AXIS2_PLACEMENT_3D('',#1498,#1499,#1500);
#1498 = CARTESIAN_POINT('',(55.956,0.,-12.));
#1499 = DIRECTION('',(0.,-1.,0.));
#1500 = DIRECTION('',(1.,0.,0.));
#1501 = PCURVE('',#428,#1502);
#1502 = DEFINITIONAL_REPRESENTATION('',(#1503),#1511);
#1503 = ( BOUNDED_CURVE() B_SPLINE_CURVE(2,(#1504,#1505,#1506,#1507,
#1508,#1509,#1510),.UNSPECIFIED.,.T.,.F.) B_SPLINE_CURVE_WITH_KNOTS((1,2
    ,2,2,2,1),(-2.094395102393,0.,2.094395102393,4.188790204786,
6.28318530718,8.377580409573),.UNSPECIFIED.) CURVE() 
GEOMETRIC_REPRESENTATION_ITEM() RATIONAL_B_SPLINE_CURVE((1.,0.5,1.,0.5,
1.,0.5,1.)) REPRESENTATION_ITEM('') );
#1504 = CARTESIAN_POINT('',(1.,5.5));
#1505 = CARTESIAN_POINT('',(1.866025403784,5.5));
#1506 = CARTESIAN_POINT('',(1.433012701892,4.75));
#1507 = CARTESIAN_POINT('',(1.,4.));
#1508 = CARTESIAN_POINT('',(0.566987298108,4.75));
#1509 = CARTESIAN_POINT('',(0.133974596216,5.5));
#1510 = CARTESIAN_POINT('',(1.,5.5));
#1511 = ( GEOMETRIC_REPRESENTATION_CONTEXT(2) 
PARAMETRIC_REPRESENTATION_CONTEXT() REPRESENTATION_CONTEXT('2D SPACE',''
  ) );
#1512 = PCURVE('',#1513,#1518);
#1513 = CYLINDRICAL_SURFACE('',#1514,0.5);
#1514 = AXIS2_PLACEMENT_3D('',#1515,#1516,#1517);
#1515 = CARTESIAN_POINT('',(55.956,0.,-12.));
#1516 = DIRECTION('',(0.,-1.,0.));
#1517 = DIRECTION('',(1.,0.,0.));
#1518 = DEFINITIONAL_REPRESENTATION('',(#1519),#1523);
#1519 = LINE('',#1520,#1521);
#1520 = CARTESIAN_POINT('',(0.,0.));
#1521 = VECTOR('',#1522,1.);
#1522 = DIRECTION('',(1.,0.));
#1523 = ( GEOMETRIC_REPRESENTATION_CONTEXT(2) 
PARAMETRIC_REPRESENTATION_CONTEXT() REPRESENTATION_CONTEXT('2D SPACE',''
  ) );
#1524 = ADVANCED_FACE('',(#1525,#1619,#1645,#1671),#566,.T.);
#1525 = FACE_BOUND('',#1526,.T.);
#1526 = EDGE_LOOP('',(#1527,#1528,#1551,#1574,#1597,#1618));
#1527 = ORIENTED_EDGE('',*,*,#552,.F.);
#1528 = ORIENTED_EDGE('',*,*,#1529,.T.);
#1529 = EDGE_CURVE('',#444,#1530,#1532,.T.);
#1530 = VERTEX_POINT('',#1531);
#1531 = CARTESIAN_POINT('',(0.2,60.,0.));
#1532 = SURFACE_CURVE('',#1533,(#1537,#1544),.PCURVE_S1.);
#1533 = LINE('',#1534,#1535);
#1534 = CARTESIAN_POINT('',(0.2,-30.,0.));
#1535 = VECTOR('',#1536,1.);
#1536 = DIRECTION('',(0.,1.,0.));
#1537 = PCURVE('',#566,#1538);
#1538 = DEFINITIONAL_REPRESENTATION('',(#1539),#1543);
#1539 = LINE('',#1540,#1541);
#1540 = CARTESIAN_POINT('',(0.2,90.));
#1541 = VECTOR('',#1542,1.);
#1542 = DIRECTION('',(0.,-1.));
#1543 = ( GEOMETRIC_REPRESENTATION_CONTEXT(2) 
PARAMETRIC_REPRESENTATION_CONTEXT() REPRESENTATION_CONTEXT('2D SPACE',''
  ) );
#1544 = PCURVE('',#969,#1545);
#1545 = DEFINITIONAL_REPRESENTATION('',(#1546),#1550);
#1546 = LINE('',#1547,#1548);
#1547 = CARTESIAN_POINT('',(0.2,90.));
#1548 = VECTOR('',#1549,1.);
#1549 = DIRECTION('',(0.,-1.));
#1550 = ( GEOMETRIC_REPRESENTATION_CONTEXT(2) 
PARAMETRIC_REPRESENTATION_CONTEXT() REPRESENTATION_CONTEXT('2D SPACE',''
  ) );
#1551 = ORIENTED_EDGE('',*,*,#1552,.T.);
#1552 = EDGE_CURVE('',#1530,#1553,#1555,.T.);
#1553 = VERTEX_POINT('',#1554);
#1554 = CARTESIAN_POINT('',(44.66,60.,0.));
#1555 = SURFACE_CURVE('',#1556,(#1560,#1567),.PCURVE_S1.);
#1556 = LINE('',#1557,#1558);
#1557 = CARTESIAN_POINT('',(0.,60.,0.));
#1558 = VECTOR('',#1559,1.);
#1559 = DIRECTION('',(1.,0.,0.));
#1560 = PCURVE('',#566,#1561);
#1561 = DEFINITIONAL_REPRESENTATION('',(#1562),#1566);
#1562 = LINE('',#1563,#1564);
#1563 = CARTESIAN_POINT('',(0.,0.));
#1564 = VECTOR('',#1565,1.);
#1565 = DIRECTION('',(1.,0.));
#1566 = ( GEOMETRIC_REPRESENTATION_CONTEXT(2) 
PARAMETRIC_REPRESENTATION_CONTEXT() REPRESENTATION_CONTEXT('2D SPACE',''
  ) );
#1567 = PCURVE('',#1183,#1568);
#1568 = DEFINITIONAL_REPRESENTATION('',(#1569),#1573);
#1569 = LINE('',#1570,#1571);
#1570 = CARTESIAN_POINT('',(4.,0.));
#1571 = VECTOR('',#1572,1.);
#1572 = DIRECTION('',(0.,1.));
#1573 = ( GEOMETRIC_REPRESENTATION_CONTEXT(2) 
PARAMETRIC_REPRESENTATION_CONTEXT() REPRESENTATION_CONTEXT('2D SPACE',''
  ) );
#1574 = ORIENTED_EDGE('',*,*,#1575,.T.);
#1575 = EDGE_CURVE('',#1553,#1576,#1578,.T.);
#1576 = VERTEX_POINT('',#1577);
#1577 = CARTESIAN_POINT('',(44.66,42.,0.));
#1578 = SURFACE_CURVE('',#1579,(#1583,#1590),.PCURVE_S1.);
#1579 = LINE('',#1580,#1581);
#1580 = CARTESIAN_POINT('',(44.66,60.,0.));
#1581 = VECTOR('',#1582,1.);
#1582 = DIRECTION('',(0.,-1.,0.));
#1583 = PCURVE('',#566,#1584);
#1584 = DEFINITIONAL_REPRESENTATION('',(#1585),#1589);
#1585 = LINE('',#1586,#1587);
#1586 = CARTESIAN_POINT('',(44.66,0.));
#1587 = VECTOR('',#1588,1.);
#1588 = DIRECTION('',(0.,1.));
#1589 = ( GEOMETRIC_REPRESENTATION_CONTEXT(2) 
PARAMETRIC_REPRESENTATION_CONTEXT() REPRESENTATION_CONTEXT('2D SPACE',''
  ) );
#1590 = PCURVE('',#1211,#1591);
#1591 = DEFINITIONAL_REPRESENTATION('',(#1592),#1596);
#1592 = LINE('',#1593,#1594);
#1593 = CARTESIAN_POINT('',(4.,0.));
#1594 = VECTOR('',#1595,1.);
#1595 = DIRECTION('',(0.,-1.));
#1596 = ( GEOMETRIC_REPRESENTATION_CONTEXT(2) 
PARAMETRIC_REPRESENTATION_CONTEXT() REPRESENTATION_CONTEXT('2D SPACE',''
  ) );
#1597 = ORIENTED_EDGE('',*,*,#1598,.F.);
#1598 = EDGE_CURVE('',#1369,#1576,#1599,.T.);
#1599 = SURFACE_CURVE('',#1600,(#1604,#1611),.PCURVE_S1.);
#1600 = LINE('',#1601,#1602);
#1601 = CARTESIAN_POINT('',(15.,42.,0.));
#1602 = VECTOR('',#1603,1.);
#1603 = DIRECTION('',(1.,0.,0.));
#1604 = PCURVE('',#566,#1605);
#1605 = DEFINITIONAL_REPRESENTATION('',(#1606),#1610);
#1606 = LINE('',#1607,#1608);
#1607 = CARTESIAN_POINT('',(15.,18.));
#1608 = VECTOR('',#1609,1.);
#1609 = DIRECTION('',(1.,0.));
#1610 = ( GEOMETRIC_REPRESENTATION_CONTEXT(2) 
PARAMETRIC_REPRESENTATION_CONTEXT() REPRESENTATION_CONTEXT('2D SPACE',''
  ) );
#1611 = PCURVE('',#1239,#1612);
#1612 = DEFINITIONAL_REPRESENTATION('',(#1613),#1617);
#1613 = LINE('',#1614,#1615);
#1614 = CARTESIAN_POINT('',(4.,0.));
#1615 = VECTOR('',#1616,1.);
#1616 = DIRECTION('',(0.,1.));
#1617 = ( GEOMETRIC_REPRESENTATION_CONTEXT(2) 
PARAMETRIC_REPRESENTATION_CONTEXT() REPRESENTATION_CONTEXT('2D SPACE',''
  ) );
#1618 = ORIENTED_EDGE('',*,*,#1393,.T.);
#1619 = FACE_BOUND('',#1620,.T.);
#1620 = EDGE_LOOP('',(#1621));
#1621 = ORIENTED_EDGE('',*,*,#1622,.F.);
#1622 = EDGE_CURVE('',#1623,#1623,#1625,.T.);
#1623 = VERTEX_POINT('',#1624);
#1624 = CARTESIAN_POINT('',(4.5,56.5,0.));
#1625 = SURFACE_CURVE('',#1626,(#1631,#1638),.PCURVE_S1.);
#1626 = CIRCLE('',#1627,1.5);
#1627 = AXIS2_PLACEMENT_3D('',#1628,#1629,#1630);
#1628 = CARTESIAN_POINT('',(3.,56.5,0.));
#1629 = DIRECTION('',(0.,0.,-1.));
#1630 = DIRECTION('',(1.,0.,0.));
#1631 = PCURVE('',#566,#1632);
#1632 = DEFINITIONAL_REPRESENTATION('',(#1633),#1637);
#1633 = CIRCLE('',#1634,1.5);
#1634 = AXIS2_PLACEMENT_2D('',#1635,#1636);
#1635 = CARTESIAN_POINT('',(3.,3.5));
#1636 = DIRECTION('',(1.,0.));
#1637 = ( GEOMETRIC_REPRESENTATION_CONTEXT(2) 
PARAMETRIC_REPRESENTATION_CONTEXT() REPRESENTATION_CONTEXT('2D SPACE',''
  ) );
#1638 = PCURVE('',#1353,#1639);
#1639 = DEFINITIONAL_REPRESENTATION('',(#1640),#1644);
#1640 = LINE('',#1641,#1642);
#1641 = CARTESIAN_POINT('',(0.,4.));
#1642 = VECTOR('',#1643,1.);
#1643 = DIRECTION('',(1.,0.));
#1644 = ( GEOMETRIC_REPRESENTATION_CONTEXT(2) 
PARAMETRIC_REPRESENTATION_CONTEXT() REPRESENTATION_CONTEXT('2D SPACE',''
  ) );
#1645 = FACE_BOUND('',#1646,.T.);
#1646 = EDGE_LOOP('',(#1647));
#1647 = ORIENTED_EDGE('',*,*,#1648,.F.);
#1648 = EDGE_CURVE('',#1649,#1649,#1651,.T.);
#1649 = VERTEX_POINT('',#1650);
#1650 = CARTESIAN_POINT('',(4.5,16.5,0.));
#1651 = SURFACE_CURVE('',#1652,(#1657,#1664),.PCURVE_S1.);
#1652 = CIRCLE('',#1653,1.5);
#1653 = AXIS2_PLACEMENT_3D('',#1654,#1655,#1656);
#1654 = CARTESIAN_POINT('',(3.,16.5,0.));
#1655 = DIRECTION('',(0.,0.,-1.));
#1656 = DIRECTION('',(1.,0.,0.));
#1657 = PCURVE('',#566,#1658);
#1658 = DEFINITIONAL_REPRESENTATION('',(#1659),#1663);
#1659 = CIRCLE('',#1660,1.5);
#1660 = AXIS2_PLACEMENT_2D('',#1661,#1662);
#1661 = CARTESIAN_POINT('',(3.,43.5));
#1662 = DIRECTION('',(1.,0.));
#1663 = ( GEOMETRIC_REPRESENTATION_CONTEXT(2) 
PARAMETRIC_REPRESENTATION_CONTEXT() REPRESENTATION_CONTEXT('2D SPACE',''
  ) );
#1664 = PCURVE('',#1291,#1665);
#1665 = DEFINITIONAL_REPRESENTATION('',(#1666),#1670);
#1666 = LINE('',#1667,#1668);
#1667 = CARTESIAN_POINT('',(0.,4.));
#1668 = VECTOR('',#1669,1.);
#1669 = DIRECTION('',(1.,0.));
#1670 = ( GEOMETRIC_REPRESENTATION_CONTEXT(2) 
PARAMETRIC_REPRESENTATION_CONTEXT() REPRESENTATION_CONTEXT('2D SPACE',''
  ) );
#1671 = FACE_BOUND('',#1672,.T.);
#1672 = EDGE_LOOP('',(#1673));
#1673 = ORIENTED_EDGE('',*,*,#1674,.F.);
#1674 = EDGE_CURVE('',#1675,#1675,#1677,.T.);
#1675 = VERTEX_POINT('',#1676);
#1676 = CARTESIAN_POINT('',(39.5,56.5,0.));
#1677 = SURFACE_CURVE('',#1678,(#1683,#1690),.PCURVE_S1.);
#1678 = CIRCLE('',#1679,1.5);
#1679 = AXIS2_PLACEMENT_3D('',#1680,#1681,#1682);
#1680 = CARTESIAN_POINT('',(38.,56.5,0.));
#1681 = DIRECTION('',(0.,0.,-1.));
#1682 = DIRECTION('',(1.,0.,0.));
#1683 = PCURVE('',#566,#1684);
#1684 = DEFINITIONAL_REPRESENTATION('',(#1685),#1689);
#1685 = CIRCLE('',#1686,1.5);
#1686 = AXIS2_PLACEMENT_2D('',#1687,#1688);
#1687 = CARTESIAN_POINT('',(38.,3.5));
#1688 = DIRECTION('',(1.,0.));
#1689 = ( GEOMETRIC_REPRESENTATION_CONTEXT(2) 
PARAMETRIC_REPRESENTATION_CONTEXT() REPRESENTATION_CONTEXT('2D SPACE',''
  ) );
#1690 = PCURVE('',#1322,#1691);
#1691 = DEFINITIONAL_REPRESENTATION('',(#1692),#1696);
#1692 = LINE('',#1693,#1694);
#1693 = CARTESIAN_POINT('',(0.,4.));
#1694 = VECTOR('',#1695,1.);
#1695 = DIRECTION('',(1.,0.));
#1696 = ( GEOMETRIC_REPRESENTATION_CONTEXT(2) 
PARAMETRIC_REPRESENTATION_CONTEXT() REPRESENTATION_CONTEXT('2D SPACE',''
  ) );
#1697 = ADVANCED_FACE('',(#1698),#539,.F.);
#1698 = FACE_BOUND('',#1699,.F.);
#1699 = EDGE_LOOP('',(#1700,#1723,#1744,#1745));
#1700 = ORIENTED_EDGE('',*,*,#1701,.F.);
#1701 = EDGE_CURVE('',#1702,#498,#1704,.T.);
#1702 = VERTEX_POINT('',#1703);
#1703 = CARTESIAN_POINT('',(50.956,-2.,-13.));
#1704 = SURFACE_CURVE('',#1705,(#1709,#1716),.PCURVE_S1.);
#1705 = LINE('',#1706,#1707);
#1706 = CARTESIAN_POINT('',(50.956,-2.,-13.));
#1707 = VECTOR('',#1708,1.);
#1708 = DIRECTION('',(0.,0.,1.));
#1709 = PCURVE('',#539,#1710);
#1710 = DEFINITIONAL_REPRESENTATION('',(#1711),#1715);
#1711 = LINE('',#1712,#1713);
#1712 = CARTESIAN_POINT('',(0.,0.));
#1713 = VECTOR('',#1714,1.);
#1714 = DIRECTION('',(1.,0.));
#1715 = ( GEOMETRIC_REPRESENTATION_CONTEXT(2) 
PARAMETRIC_REPRESENTATION_CONTEXT() REPRESENTATION_CONTEXT('2D SPACE',''
  ) );
#1716 = PCURVE('',#513,#1717);
#1717 = DEFINITIONAL_REPRESENTATION('',(#1718),#1722);
#1718 = LINE('',#1719,#1720);
#1719 = CARTESIAN_POINT('',(0.,0.));
#1720 = VECTOR('',#1721,1.);
#1721 = DIRECTION('',(1.,0.));
#1722 = ( GEOMETRIC_REPRESENTATION_CONTEXT(2) 
PARAMETRIC_REPRESENTATION_CONTEXT() REPRESENTATION_CONTEXT('2D SPACE',''
  ) );
#1723 = ORIENTED_EDGE('',*,*,#1724,.T.);
#1724 = EDGE_CURVE('',#1702,#1418,#1725,.T.);
#1725 = SURFACE_CURVE('',#1726,(#1730,#1737),.PCURVE_S1.);
#1726 = LINE('',#1727,#1728);
#1727 = CARTESIAN_POINT('',(50.956,-2.,-13.));
#1728 = VECTOR('',#1729,1.);
#1729 = DIRECTION('',(0.,1.,0.));
#1730 = PCURVE('',#539,#1731);
#1731 = DEFINITIONAL_REPRESENTATION('',(#1732),#1736);
#1732 = LINE('',#1733,#1734);
#1733 = CARTESIAN_POINT('',(0.,0.));
#1734 = VECTOR('',#1735,1.);
#1735 = DIRECTION('',(0.,-1.));
#1736 = ( GEOMETRIC_REPRESENTATION_CONTEXT(2) 
PARAMETRIC_REPRESENTATION_CONTEXT() REPRESENTATION_CONTEXT('2D SPACE',''
  ) );
#1737 = PCURVE('',#1435,#1738);
#1738 = DEFINITIONAL_REPRESENTATION('',(#1739),#1743);
#1739 = LINE('',#1740,#1741);
#1740 = CARTESIAN_POINT('',(0.,0.));
#1741 = VECTOR('',#1742,1.);
#1742 = DIRECTION('',(0.,1.));
#1743 = ( GEOMETRIC_REPRESENTATION_CONTEXT(2) 
PARAMETRIC_REPRESENTATION_CONTEXT() REPRESENTATION_CONTEXT('2D SPACE',''
  ) );
#1744 = ORIENTED_EDGE('',*,*,#1447,.T.);
#1745 = ORIENTED_EDGE('',*,*,#525,.F.);
#1746 = ADVANCED_FACE('',(#1747,#1795),#513,.F.);
#1747 = FACE_BOUND('',#1748,.F.);
#1748 = EDGE_LOOP('',(#1749,#1772,#1773,#1774));
#1749 = ORIENTED_EDGE('',*,*,#1750,.F.);
#1750 = EDGE_CURVE('',#1702,#1751,#1753,.T.);
#1751 = VERTEX_POINT('',#1752);
#1752 = CARTESIAN_POINT('',(60.956,-2.,-13.));
#1753 = SURFACE_CURVE('',#1754,(#1758,#1765),.PCURVE_S1.);
#1754 = LINE('',#1755,#1756);
#1755 = CARTESIAN_POINT('',(50.956,-2.,-13.));
#1756 = VECTOR('',#1757,1.);
#1757 = DIRECTION('',(1.,0.,0.));
#1758 = PCURVE('',#513,#1759);
#1759 = DEFINITIONAL_REPRESENTATION('',(#1760),#1764);
#1760 = LINE('',#1761,#1762);
#1761 = CARTESIAN_POINT('',(0.,0.));
#1762 = VECTOR('',#1763,1.);
#1763 = DIRECTION('',(0.,1.));
#1764 = ( GEOMETRIC_REPRESENTATION_CONTEXT(2) 
PARAMETRIC_REPRESENTATION_CONTEXT() REPRESENTATION_CONTEXT('2D SPACE',''
  ) );
#1765 = PCURVE('',#1435,#1766);
#1766 = DEFINITIONAL_REPRESENTATION('',(#1767),#1771);
#1767 = LINE('',#1768,#1769);
#1768 = CARTESIAN_POINT('',(0.,0.));
#1769 = VECTOR('',#1770,1.);
#1770 = DIRECTION('',(1.,0.));
#1771 = ( GEOMETRIC_REPRESENTATION_CONTEXT(2) 
PARAMETRIC_REPRESENTATION_CONTEXT() REPRESENTATION_CONTEXT('2D SPACE',''
  ) );
#1772 = ORIENTED_EDGE('',*,*,#1701,.T.);
#1773 = ORIENTED_EDGE('',*,*,#497,.T.);
#1774 = ORIENTED_EDGE('',*,*,#1775,.F.);
#1775 = EDGE_CURVE('',#1751,#470,#1776,.T.);
#1776 = SURFACE_CURVE('',#1777,(#1781,#1788),.PCURVE_S1.);
#1777 = LINE('',#1778,#1779);
#1778 = CARTESIAN_POINT('',(60.956,-2.,-13.));
#1779 = VECTOR('',#1780,1.);
#1780 = DIRECTION('',(0.,0.,1.));
#1781 = PCURVE('',#513,#1782);
#1782 = DEFINITIONAL_REPRESENTATION('',(#1783),#1787);
#1783 = LINE('',#1784,#1785);
#1784 = CARTESIAN_POINT('',(0.,10.));
#1785 = VECTOR('',#1786,1.);
#1786 = DIRECTION('',(1.,0.));
#1787 = ( GEOMETRIC_REPRESENTATION_CONTEXT(2) 
PARAMETRIC_REPRESENTATION_CONTEXT() REPRESENTATION_CONTEXT('2D SPACE',''
  ) );
#1788 = PCURVE('',#485,#1789);
#1789 = DEFINITIONAL_REPRESENTATION('',(#1790),#1794);
#1790 = LINE('',#1791,#1792);
#1791 = CARTESIAN_POINT('',(0.,0.));
#1792 = VECTOR('',#1793,1.);
#1793 = DIRECTION('',(1.,0.));
#1794 = ( GEOMETRIC_REPRESENTATION_CONTEXT(2) 
PARAMETRIC_REPRESENTATION_CONTEXT() REPRESENTATION_CONTEXT('2D SPACE',''
  ) );
#1795 = FACE_BOUND('',#1796,.F.);
#1796 = EDGE_LOOP('',(#1797));
#1797 = ORIENTED_EDGE('',*,*,#1798,.T.);
#1798 = EDGE_CURVE('',#1799,#1799,#1801,.T.);
#1799 = VERTEX_POINT('',#1800);
#1800 = CARTESIAN_POINT('',(56.456,-2.,-12.));
#1801 = SURFACE_CURVE('',#1802,(#1807,#1818),.PCURVE_S1.);
#1802 = CIRCLE('',#1803,0.5);
#1803 = AXIS2_PLACEMENT_3D('',#1804,#1805,#1806);
#1804 = CARTESIAN_POINT('',(55.956,-2.,-12.));
#1805 = DIRECTION('',(0.,-1.,2.2E-16));
#1806 = DIRECTION('',(1.,0.,0.));
#1807 = PCURVE('',#513,#1808);
#1808 = DEFINITIONAL_REPRESENTATION('',(#1809),#1817);
#1809 = ( BOUNDED_CURVE() B_SPLINE_CURVE(2,(#1810,#1811,#1812,#1813,
#1814,#1815,#1816),.UNSPECIFIED.,.T.,.F.) B_SPLINE_CURVE_WITH_KNOTS((1,2
    ,2,2,2,1),(-2.094395102393,0.,2.094395102393,4.188790204786,
6.28318530718,8.377580409573),.UNSPECIFIED.) CURVE() 
GEOMETRIC_REPRESENTATION_ITEM() RATIONAL_B_SPLINE_CURVE((1.,0.5,1.,0.5,
1.,0.5,1.)) REPRESENTATION_ITEM('') );
#1810 = CARTESIAN_POINT('',(1.,5.5));
#1811 = CARTESIAN_POINT('',(1.866025403784,5.5));
#1812 = CARTESIAN_POINT('',(1.433012701892,4.75));
#1813 = CARTESIAN_POINT('',(1.,4.));
#1814 = CARTESIAN_POINT('',(0.566987298108,4.75));
#1815 = CARTESIAN_POINT('',(0.133974596216,5.5));
#1816 = CARTESIAN_POINT('',(1.,5.5));
#1817 = ( GEOMETRIC_REPRESENTATION_CONTEXT(2) 
PARAMETRIC_REPRESENTATION_CONTEXT() REPRESENTATION_CONTEXT('2D SPACE',''
  ) );
#1818 = PCURVE('',#1513,#1819);
#1819 = DEFINITIONAL_REPRESENTATION('',(#1820),#1824);
#1820 = LINE('',#1821,#1822);
#1821 = CARTESIAN_POINT('',(0.,2.));
#1822 = VECTOR('',#1823,1.);
#1823 = DIRECTION('',(1.,0.));
#1824 = ( GEOMETRIC_REPRESENTATION_CONTEXT(2) 
PARAMETRIC_REPRESENTATION_CONTEXT() REPRESENTATION_CONTEXT('2D SPACE',''
  ) );
#1825 = ADVANCED_FACE('',(#1826),#485,.T.);
#1826 = FACE_BOUND('',#1827,.T.);
#1827 = EDGE_LOOP('',(#1828,#1829,#1850,#1851));
#1828 = ORIENTED_EDGE('',*,*,#1775,.F.);
#1829 = ORIENTED_EDGE('',*,*,#1830,.T.);
#1830 = EDGE_CURVE('',#1751,#1420,#1831,.T.);
#1831 = SURFACE_CURVE('',#1832,(#1836,#1843),.PCURVE_S1.);
#1832 = LINE('',#1833,#1834);
#1833 = CARTESIAN_POINT('',(60.956,-2.,-13.));
#1834 = VECTOR('',#1835,1.);
#1835 = DIRECTION('',(0.,1.,0.));
#1836 = PCURVE('',#485,#1837);
#1837 = DEFINITIONAL_REPRESENTATION('',(#1838),#1842);
#1838 = LINE('',#1839,#1840);
#1839 = CARTESIAN_POINT('',(0.,0.));
#1840 = VECTOR('',#1841,1.);
#1841 = DIRECTION('',(0.,-1.));
#1842 = ( GEOMETRIC_REPRESENTATION_CONTEXT(2) 
PARAMETRIC_REPRESENTATION_CONTEXT() REPRESENTATION_CONTEXT('2D SPACE',''
  ) );
#1843 = PCURVE('',#1435,#1844);
#1844 = DEFINITIONAL_REPRESENTATION('',(#1845),#1849);
#1845 = LINE('',#1846,#1847);
#1846 = CARTESIAN_POINT('',(10.,0.));
#1847 = VECTOR('',#1848,1.);
#1848 = DIRECTION('',(0.,1.));
#1849 = ( GEOMETRIC_REPRESENTATION_CONTEXT(2) 
PARAMETRIC_REPRESENTATION_CONTEXT() REPRESENTATION_CONTEXT('2D SPACE',''
  ) );
#1850 = ORIENTED_EDGE('',*,*,#1469,.T.);
#1851 = ORIENTED_EDGE('',*,*,#469,.F.);
#1852 = ADVANCED_FACE('',(#1853),#598,.F.);
#1853 = FACE_BOUND('',#1854,.F.);
#1854 = EDGE_LOOP('',(#1855,#1885,#1904,#1905));
#1855 = ORIENTED_EDGE('',*,*,#1856,.F.);
#1856 = EDGE_CURVE('',#1857,#1859,#1861,.T.);
#1857 = VERTEX_POINT('',#1858);
#1858 = CARTESIAN_POINT('',(65.228,-27.4558,-8.));
#1859 = VERTEX_POINT('',#1860);
#1860 = CARTESIAN_POINT('',(68.683844122716,-27.4558,-8.));
#1861 = SURFACE_CURVE('',#1862,(#1866,#1873),.PCURVE_S1.);
#1862 = LINE('',#1863,#1864);
#1863 = CARTESIAN_POINT('',(43.228,-27.4558,-8.));
#1864 = VECTOR('',#1865,1.);
#1865 = DIRECTION('',(1.,0.,0.));
#1866 = PCURVE('',#598,#1867);
#1867 = DEFINITIONAL_REPRESENTATION('',(#1868),#1872);
#1868 = LINE('',#1869,#1870);
#1869 = CARTESIAN_POINT('',(0.,0.));
#1870 = VECTOR('',#1871,1.);
#1871 = DIRECTION('',(1.,0.));
#1872 = ( GEOMETRIC_REPRESENTATION_CONTEXT(2) 
PARAMETRIC_REPRESENTATION_CONTEXT() REPRESENTATION_CONTEXT('2D SPACE',''
  ) );
#1873 = PCURVE('',#1874,#1879);
#1874 = PLANE('',#1875);
#1875 = AXIS2_PLACEMENT_3D('',#1876,#1877,#1878);
#1876 = CARTESIAN_POINT('',(52.228,-18.4558,-8.));
#1877 = DIRECTION('',(0.,0.,1.));
#1878 = DIRECTION('',(1.,0.,0.));
#1879 = DEFINITIONAL_REPRESENTATION('',(#1880),#1884);
#1880 = LINE('',#1881,#1882);
#1881 = CARTESIAN_POINT('',(-9.,-9.));
#1882 = VECTOR('',#1883,1.);
#1883 = DIRECTION('',(1.,2.2E-16));
#1884 = ( GEOMETRIC_REPRESENTATION_CONTEXT(2) 
PARAMETRIC_REPRESENTATION_CONTEXT() REPRESENTATION_CONTEXT('2D SPACE',''
  ) );
#1885 = ORIENTED_EDGE('',*,*,#1886,.F.);
#1886 = EDGE_CURVE('',#581,#1857,#1887,.T.);
#1887 = SURFACE_CURVE('',#1888,(#1892,#1898),.PCURVE_S1.);
#1888 = LINE('',#1889,#1890);
#1889 = CARTESIAN_POINT('',(65.228,-27.4558,-8.));
#1890 = VECTOR('',#1891,1.);
#1891 = DIRECTION('',(0.,0.,-1.));
#1892 = PCURVE('',#598,#1893);
#1893 = DEFINITIONAL_REPRESENTATION('',(#1894),#1897);
#1894 = B_SPLINE_CURVE_WITH_KNOTS('',1,(#1895,#1896),.UNSPECIFIED.,.F.,
  .F.,(2,2),(-8.8,0.8),.PIECEWISE_BEZIER_KNOTS.);
#1895 = CARTESIAN_POINT('',(22.,-8.8));
#1896 = CARTESIAN_POINT('',(22.,0.8));
#1897 = ( GEOMETRIC_REPRESENTATION_CONTEXT(2) 
PARAMETRIC_REPRESENTATION_CONTEXT() REPRESENTATION_CONTEXT('2D SPACE',''
  ) );
#1898 = PCURVE('',#626,#1899);
#1899 = DEFINITIONAL_REPRESENTATION('',(#1900),#1903);
#1900 = B_SPLINE_CURVE_WITH_KNOTS('',1,(#1901,#1902),.UNSPECIFIED.,.F.,
  .F.,(2,2),(-8.8,0.8),.PIECEWISE_BEZIER_KNOTS.);
#1901 = CARTESIAN_POINT('',(8.8,-2.000000000031E-04));
#1902 = CARTESIAN_POINT('',(-0.8,-2.000000000031E-04));
#1903 = ( GEOMETRIC_REPRESENTATION_CONTEXT(2) 
PARAMETRIC_REPRESENTATION_CONTEXT() REPRESENTATION_CONTEXT('2D SPACE',''
  ) );
#1904 = ORIENTED_EDGE('',*,*,#580,.T.);
#1905 = ORIENTED_EDGE('',*,*,#1906,.F.);
#1906 = EDGE_CURVE('',#1859,#583,#1907,.T.);
#1907 = SURFACE_CURVE('',#1908,(#1912,#1919),.PCURVE_S1.);
#1908 = LINE('',#1909,#1910);
#1909 = CARTESIAN_POINT('',(68.683844122716,-27.4558,-8.));
#1910 = VECTOR('',#1911,1.);
#1911 = DIRECTION('',(0.,0.,1.));
#1912 = PCURVE('',#598,#1913);
#1913 = DEFINITIONAL_REPRESENTATION('',(#1914),#1918);
#1914 = LINE('',#1915,#1916);
#1915 = CARTESIAN_POINT('',(25.455844122716,0.));
#1916 = VECTOR('',#1917,1.);
#1917 = DIRECTION('',(0.,-1.));
#1918 = ( GEOMETRIC_REPRESENTATION_CONTEXT(2) 
PARAMETRIC_REPRESENTATION_CONTEXT() REPRESENTATION_CONTEXT('2D SPACE',''
  ) );
#1919 = PCURVE('',#652,#1920);
#1920 = DEFINITIONAL_REPRESENTATION('',(#1921),#1925);
#1921 = LINE('',#1922,#1923);
#1922 = CARTESIAN_POINT('',(0.,0.));
#1923 = VECTOR('',#1924,1.);
#1924 = DIRECTION('',(0.,-1.));
#1925 = ( GEOMETRIC_REPRESENTATION_CONTEXT(2) 
PARAMETRIC_REPRESENTATION_CONTEXT() REPRESENTATION_CONTEXT('2D SPACE',''
  ) );
#1926 = ADVANCED_FACE('',(#1927),#626,.F.);
#1927 = FACE_BOUND('',#1928,.F.);
#1928 = EDGE_LOOP('',(#1929,#1930,#1931,#1954));
#1929 = ORIENTED_EDGE('',*,*,#610,.F.);
#1930 = ORIENTED_EDGE('',*,*,#1886,.T.);
#1931 = ORIENTED_EDGE('',*,*,#1932,.T.);
#1932 = EDGE_CURVE('',#1857,#1933,#1935,.T.);
#1933 = VERTEX_POINT('',#1934);
#1934 = CARTESIAN_POINT('',(65.228,-23.99995587728,-8.));
#1935 = SURFACE_CURVE('',#1936,(#1940,#1947),.PCURVE_S1.);
#1936 = LINE('',#1937,#1938);
#1937 = CARTESIAN_POINT('',(65.228,-27.456,-8.));
#1938 = VECTOR('',#1939,1.);
#1939 = DIRECTION('',(0.,1.,0.));
#1940 = PCURVE('',#626,#1941);
#1941 = DEFINITIONAL_REPRESENTATION('',(#1942),#1946);
#1942 = LINE('',#1943,#1944);
#1943 = CARTESIAN_POINT('',(0.,0.));
#1944 = VECTOR('',#1945,1.);
#1945 = DIRECTION('',(0.,-1.));
#1946 = ( GEOMETRIC_REPRESENTATION_CONTEXT(2) 
PARAMETRIC_REPRESENTATION_CONTEXT() REPRESENTATION_CONTEXT('2D SPACE',''
  ) );
#1947 = PCURVE('',#1874,#1948);
#1948 = DEFINITIONAL_REPRESENTATION('',(#1949),#1953);
#1949 = LINE('',#1950,#1951);
#1950 = CARTESIAN_POINT('',(13.,-9.0002));
#1951 = VECTOR('',#1952,1.);
#1952 = DIRECTION('',(0.,1.));
#1953 = ( GEOMETRIC_REPRESENTATION_CONTEXT(2) 
PARAMETRIC_REPRESENTATION_CONTEXT() REPRESENTATION_CONTEXT('2D SPACE',''
  ) );
#1954 = ORIENTED_EDGE('',*,*,#1955,.T.);
#1955 = EDGE_CURVE('',#1933,#611,#1956,.T.);
#1956 = SURFACE_CURVE('',#1957,(#1961,#1967),.PCURVE_S1.);
#1957 = LINE('',#1958,#1959);
#1958 = CARTESIAN_POINT('',(65.228,-23.99995587728,-8.));
#1959 = VECTOR('',#1960,1.);
#1960 = DIRECTION('',(0.,0.,1.));
#1961 = PCURVE('',#626,#1962);
#1962 = DEFINITIONAL_REPRESENTATION('',(#1963),#1966);
#1963 = B_SPLINE_CURVE_WITH_KNOTS('',1,(#1964,#1965),.UNSPECIFIED.,.F.,
  .F.,(2,2),(-0.8,8.8),.PIECEWISE_BEZIER_KNOTS.);
#1964 = CARTESIAN_POINT('',(-0.8,-3.456044122716));
#1965 = CARTESIAN_POINT('',(8.8,-3.456044122716));
#1966 = ( GEOMETRIC_REPRESENTATION_CONTEXT(2) 
PARAMETRIC_REPRESENTATION_CONTEXT() REPRESENTATION_CONTEXT('2D SPACE',''
  ) );
#1967 = PCURVE('',#652,#1968);
#1968 = DEFINITIONAL_REPRESENTATION('',(#1969),#1972);
#1969 = B_SPLINE_CURVE_WITH_KNOTS('',1,(#1970,#1971),.UNSPECIFIED.,.F.,
  .F.,(2,2),(-0.8,8.8),.PIECEWISE_BEZIER_KNOTS.);
#1970 = CARTESIAN_POINT('',(4.887301627792,0.8));
#1971 = CARTESIAN_POINT('',(4.887301627792,-8.8));
#1972 = ( GEOMETRIC_REPRESENTATION_CONTEXT(2) 
PARAMETRIC_REPRESENTATION_CONTEXT() REPRESENTATION_CONTEXT('2D SPACE',''
  ) );
#1973 = ADVANCED_FACE('',(#1974),#652,.F.);
#1974 = FACE_BOUND('',#1975,.F.);
#1975 = EDGE_LOOP('',(#1976,#1997,#1998,#1999));
#1976 = ORIENTED_EDGE('',*,*,#1977,.F.);
#1977 = EDGE_CURVE('',#1859,#1933,#1978,.T.);
#1978 = SURFACE_CURVE('',#1979,(#1983,#1990),.PCURVE_S1.);
#1979 = LINE('',#1980,#1981);
#1980 = CARTESIAN_POINT('',(68.683844122716,-27.4558,-8.));
#1981 = VECTOR('',#1982,1.);
#1982 = DIRECTION('',(-0.707106781187,0.707106781187,0.));
#1983 = PCURVE('',#652,#1984);
#1984 = DEFINITIONAL_REPRESENTATION('',(#1985),#1989);
#1985 = LINE('',#1986,#1987);
#1986 = CARTESIAN_POINT('',(0.,0.));
#1987 = VECTOR('',#1988,1.);
#1988 = DIRECTION('',(1.,0.));
#1989 = ( GEOMETRIC_REPRESENTATION_CONTEXT(2) 
PARAMETRIC_REPRESENTATION_CONTEXT() REPRESENTATION_CONTEXT('2D SPACE',''
  ) );
#1990 = PCURVE('',#1874,#1991);
#1991 = DEFINITIONAL_REPRESENTATION('',(#1992),#1996);
#1992 = LINE('',#1993,#1994);
#1993 = CARTESIAN_POINT('',(16.455844122716,-9.));
#1994 = VECTOR('',#1995,1.);
#1995 = DIRECTION('',(-0.707106781187,0.707106781187));
#1996 = ( GEOMETRIC_REPRESENTATION_CONTEXT(2) 
PARAMETRIC_REPRESENTATION_CONTEXT() REPRESENTATION_CONTEXT('2D SPACE',''
  ) );
#1997 = ORIENTED_EDGE('',*,*,#1906,.T.);
#1998 = ORIENTED_EDGE('',*,*,#638,.T.);
#1999 = ORIENTED_EDGE('',*,*,#1955,.F.);
#2000 = ADVANCED_FACE('',(#2001),#684,.F.);
#2001 = FACE_BOUND('',#2002,.F.);
#2002 = EDGE_LOOP('',(#2003,#2033,#2054,#2055));
#2003 = ORIENTED_EDGE('',*,*,#2004,.F.);
#2004 = EDGE_CURVE('',#2005,#2007,#2009,.T.);
#2005 = VERTEX_POINT('',#2006);
#2006 = CARTESIAN_POINT('',(43.228,-1.999955877284,-8.));
#2007 = VERTEX_POINT('',#2008);
#2008 = CARTESIAN_POINT('',(43.228,-5.456,-8.));
#2009 = SURFACE_CURVE('',#2010,(#2014,#2021),.PCURVE_S1.);
#2010 = LINE('',#2011,#2012);
#2011 = CARTESIAN_POINT('',(43.228,-1.999955877284,-8.));
#2012 = VECTOR('',#2013,1.);
#2013 = DIRECTION('',(0.,-1.,0.));
#2014 = PCURVE('',#684,#2015);
#2015 = DEFINITIONAL_REPRESENTATION('',(#2016),#2020);
#2016 = LINE('',#2017,#2018);
#2017 = CARTESIAN_POINT('',(0.,0.));
#2018 = VECTOR('',#2019,1.);
#2019 = DIRECTION('',(1.,0.));
#2020 = ( GEOMETRIC_REPRESENTATION_CONTEXT(2) 
PARAMETRIC_REPRESENTATION_CONTEXT() REPRESENTATION_CONTEXT('2D SPACE',''
  ) );
#2021 = PCURVE('',#2022,#2027);
#2022 = PLANE('',#2023);
#2023 = AXIS2_PLACEMENT_3D('',#2024,#2025,#2026);
#2024 = CARTESIAN_POINT('',(52.228,-18.4558,-8.));
#2025 = DIRECTION('',(0.,0.,1.));
#2026 = DIRECTION('',(1.,0.,0.));
#2027 = DEFINITIONAL_REPRESENTATION('',(#2028),#2032);
#2028 = LINE('',#2029,#2030);
#2029 = CARTESIAN_POINT('',(-9.,16.455844122716));
#2030 = VECTOR('',#2031,1.);
#2031 = DIRECTION('',(2.2E-16,-1.));
#2032 = ( GEOMETRIC_REPRESENTATION_CONTEXT(2) 
PARAMETRIC_REPRESENTATION_CONTEXT() REPRESENTATION_CONTEXT('2D SPACE',''
  ) );
#2033 = ORIENTED_EDGE('',*,*,#2034,.T.);
#2034 = EDGE_CURVE('',#2005,#667,#2035,.T.);
#2035 = SURFACE_CURVE('',#2036,(#2040,#2047),.PCURVE_S1.);
#2036 = LINE('',#2037,#2038);
#2037 = CARTESIAN_POINT('',(43.228,-1.999955877284,-8.));
#2038 = VECTOR('',#2039,1.);
#2039 = DIRECTION('',(0.,0.,1.));
#2040 = PCURVE('',#684,#2041);
#2041 = DEFINITIONAL_REPRESENTATION('',(#2042),#2046);
#2042 = LINE('',#2043,#2044);
#2043 = CARTESIAN_POINT('',(0.,0.));
#2044 = VECTOR('',#2045,1.);
#2045 = DIRECTION('',(0.,-1.));
#2046 = ( GEOMETRIC_REPRESENTATION_CONTEXT(2) 
PARAMETRIC_REPRESENTATION_CONTEXT() REPRESENTATION_CONTEXT('2D SPACE',''
  ) );
#2047 = PCURVE('',#712,#2048);
#2048 = DEFINITIONAL_REPRESENTATION('',(#2049),#2053);
#2049 = LINE('',#2050,#2051);
#2050 = CARTESIAN_POINT('',(36.,0.));
#2051 = VECTOR('',#2052,1.);
#2052 = DIRECTION('',(0.,-1.));
#2053 = ( GEOMETRIC_REPRESENTATION_CONTEXT(2) 
PARAMETRIC_REPRESENTATION_CONTEXT() REPRESENTATION_CONTEXT('2D SPACE',''
  ) );
#2054 = ORIENTED_EDGE('',*,*,#666,.T.);
#2055 = ORIENTED_EDGE('',*,*,#2056,.F.);
#2056 = EDGE_CURVE('',#2007,#669,#2057,.T.);
#2057 = SURFACE_CURVE('',#2058,(#2062,#2069),.PCURVE_S1.);
#2058 = LINE('',#2059,#2060);
#2059 = CARTESIAN_POINT('',(43.228,-5.456,-8.));
#2060 = VECTOR('',#2061,1.);
#2061 = DIRECTION('',(0.,0.,1.));
#2062 = PCURVE('',#684,#2063);
#2063 = DEFINITIONAL_REPRESENTATION('',(#2064),#2068);
#2064 = LINE('',#2065,#2066);
#2065 = CARTESIAN_POINT('',(3.456044122716,0.));
#2066 = VECTOR('',#2067,1.);
#2067 = DIRECTION('',(0.,-1.));
#2068 = ( GEOMETRIC_REPRESENTATION_CONTEXT(2) 
PARAMETRIC_REPRESENTATION_CONTEXT() REPRESENTATION_CONTEXT('2D SPACE',''
  ) );
#2069 = PCURVE('',#738,#2070);
#2070 = DEFINITIONAL_REPRESENTATION('',(#2071),#2075);
#2071 = LINE('',#2072,#2073);
#2072 = CARTESIAN_POINT('',(0.,0.));
#2073 = VECTOR('',#2074,1.);
#2074 = DIRECTION('',(1.,0.));
#2075 = ( GEOMETRIC_REPRESENTATION_CONTEXT(2) 
PARAMETRIC_REPRESENTATION_CONTEXT() REPRESENTATION_CONTEXT('2D SPACE',''
  ) );
#2076 = ADVANCED_FACE('',(#2077),#712,.F.);
#2077 = FACE_BOUND('',#2078,.F.);
#2078 = EDGE_LOOP('',(#2079,#2102,#2121,#2122));
#2079 = ORIENTED_EDGE('',*,*,#2080,.F.);
#2080 = EDGE_CURVE('',#2081,#2005,#2083,.T.);
#2081 = VERTEX_POINT('',#2082);
#2082 = CARTESIAN_POINT('',(46.684044122716,-5.456,-8.));
#2083 = SURFACE_CURVE('',#2084,(#2088,#2095),.PCURVE_S1.);
#2084 = LINE('',#2085,#2086);
#2085 = CARTESIAN_POINT('',(68.683844122716,-27.4558,-8.));
#2086 = VECTOR('',#2087,1.);
#2087 = DIRECTION('',(-0.707106781187,0.707106781187,0.));
#2088 = PCURVE('',#712,#2089);
#2089 = DEFINITIONAL_REPRESENTATION('',(#2090),#2094);
#2090 = LINE('',#2091,#2092);
#2091 = CARTESIAN_POINT('',(0.,0.));
#2092 = VECTOR('',#2093,1.);
#2093 = DIRECTION('',(1.,0.));
#2094 = ( GEOMETRIC_REPRESENTATION_CONTEXT(2) 
PARAMETRIC_REPRESENTATION_CONTEXT() REPRESENTATION_CONTEXT('2D SPACE',''
  ) );
#2095 = PCURVE('',#2022,#2096);
#2096 = DEFINITIONAL_REPRESENTATION('',(#2097),#2101);
#2097 = LINE('',#2098,#2099);
#2098 = CARTESIAN_POINT('',(16.455844122716,-9.));
#2099 = VECTOR('',#2100,1.);
#2100 = DIRECTION('',(-0.707106781187,0.707106781187));
#2101 = ( GEOMETRIC_REPRESENTATION_CONTEXT(2) 
PARAMETRIC_REPRESENTATION_CONTEXT() REPRESENTATION_CONTEXT('2D SPACE',''
  ) );
#2102 = ORIENTED_EDGE('',*,*,#2103,.F.);
#2103 = EDGE_CURVE('',#697,#2081,#2104,.T.);
#2104 = SURFACE_CURVE('',#2105,(#2109,#2115),.PCURVE_S1.);
#2105 = LINE('',#2106,#2107);
#2106 = CARTESIAN_POINT('',(46.684044122716,-5.456,-8.));
#2107 = VECTOR('',#2108,1.);
#2108 = DIRECTION('',(0.,0.,-1.));
#2109 = PCURVE('',#712,#2110);
#2110 = DEFINITIONAL_REPRESENTATION('',(#2111),#2114);
#2111 = B_SPLINE_CURVE_WITH_KNOTS('',1,(#2112,#2113),.UNSPECIFIED.,.F.,
  .F.,(2,2),(-8.8,0.8),.PIECEWISE_BEZIER_KNOTS.);
#2112 = CARTESIAN_POINT('',(31.112415529496,-8.8));
#2113 = CARTESIAN_POINT('',(31.112415529496,0.8));
#2114 = ( GEOMETRIC_REPRESENTATION_CONTEXT(2) 
PARAMETRIC_REPRESENTATION_CONTEXT() REPRESENTATION_CONTEXT('2D SPACE',''
  ) );
#2115 = PCURVE('',#738,#2116);
#2116 = DEFINITIONAL_REPRESENTATION('',(#2117),#2120);
#2117 = B_SPLINE_CURVE_WITH_KNOTS('',1,(#2118,#2119),.UNSPECIFIED.,.F.,
  .F.,(2,2),(-8.8,0.8),.PIECEWISE_BEZIER_KNOTS.);
#2118 = CARTESIAN_POINT('',(8.8,3.456044122716));
#2119 = CARTESIAN_POINT('',(-0.8,3.456044122716));
#2120 = ( GEOMETRIC_REPRESENTATION_CONTEXT(2) 
PARAMETRIC_REPRESENTATION_CONTEXT() REPRESENTATION_CONTEXT('2D SPACE',''
  ) );
#2121 = ORIENTED_EDGE('',*,*,#696,.T.);
#2122 = ORIENTED_EDGE('',*,*,#2034,.F.);
#2123 = ADVANCED_FACE('',(#2124),#738,.F.);
#2124 = FACE_BOUND('',#2125,.F.);
#2125 = EDGE_LOOP('',(#2126,#2147,#2148,#2149));
#2126 = ORIENTED_EDGE('',*,*,#2127,.F.);
#2127 = EDGE_CURVE('',#2007,#2081,#2128,.T.);
#2128 = SURFACE_CURVE('',#2129,(#2133,#2140),.PCURVE_S1.);
#2129 = LINE('',#2130,#2131);
#2130 = CARTESIAN_POINT('',(43.228,-5.456,-8.));
#2131 = VECTOR('',#2132,1.);
#2132 = DIRECTION('',(1.,0.,0.));
#2133 = PCURVE('',#738,#2134);
#2134 = DEFINITIONAL_REPRESENTATION('',(#2135),#2139);
#2135 = LINE('',#2136,#2137);
#2136 = CARTESIAN_POINT('',(0.,0.));
#2137 = VECTOR('',#2138,1.);
#2138 = DIRECTION('',(0.,1.));
#2139 = ( GEOMETRIC_REPRESENTATION_CONTEXT(2) 
PARAMETRIC_REPRESENTATION_CONTEXT() REPRESENTATION_CONTEXT('2D SPACE',''
  ) );
#2140 = PCURVE('',#2022,#2141);
#2141 = DEFINITIONAL_REPRESENTATION('',(#2142),#2146);
#2142 = LINE('',#2143,#2144);
#2143 = CARTESIAN_POINT('',(-9.,12.9998));
#2144 = VECTOR('',#2145,1.);
#2145 = DIRECTION('',(1.,0.));
#2146 = ( GEOMETRIC_REPRESENTATION_CONTEXT(2) 
PARAMETRIC_REPRESENTATION_CONTEXT() REPRESENTATION_CONTEXT('2D SPACE',''
  ) );
#2147 = ORIENTED_EDGE('',*,*,#2056,.T.);
#2148 = ORIENTED_EDGE('',*,*,#724,.T.);
#2149 = ORIENTED_EDGE('',*,*,#2103,.T.);
#2150 = ADVANCED_FACE('',(#2151),#770,.F.);
#2151 = FACE_BOUND('',#2152,.F.);
#2152 = EDGE_LOOP('',(#2153,#2183,#2202,#2203));
#2153 = ORIENTED_EDGE('',*,*,#2154,.F.);
#2154 = EDGE_CURVE('',#2155,#2157,#2159,.T.);
#2155 = VERTEX_POINT('',#2156);
#2156 = CARTESIAN_POINT('',(39.772155877284,-24.,-8.));
#2157 = VERTEX_POINT('',#2158);
#2158 = CARTESIAN_POINT('',(43.228,-27.45584412271,-8.));
#2159 = SURFACE_CURVE('',#2160,(#2164,#2171),.PCURVE_S1.);
#2160 = LINE('',#2161,#2162);
#2161 = CARTESIAN_POINT('',(17.772155877284,-2.,-8.));
#2162 = VECTOR('',#2163,1.);
#2163 = DIRECTION('',(0.707106781187,-0.707106781187,0.));
#2164 = PCURVE('',#770,#2165);
#2165 = DEFINITIONAL_REPRESENTATION('',(#2166),#2170);
#2166 = LINE('',#2167,#2168);
#2167 = CARTESIAN_POINT('',(0.,0.));
#2168 = VECTOR('',#2169,1.);
#2169 = DIRECTION('',(1.,0.));
#2170 = ( GEOMETRIC_REPRESENTATION_CONTEXT(2) 
PARAMETRIC_REPRESENTATION_CONTEXT() REPRESENTATION_CONTEXT('2D SPACE',''
  ) );
#2171 = PCURVE('',#2172,#2177);
#2172 = PLANE('',#2173);
#2173 = AXIS2_PLACEMENT_3D('',#2174,#2175,#2176);
#2174 = CARTESIAN_POINT('',(34.228,-11.,-8.));
#2175 = DIRECTION('',(0.,0.,1.));
#2176 = DIRECTION('',(1.,0.,0.));
#2177 = DEFINITIONAL_REPRESENTATION('',(#2178),#2182);
#2178 = LINE('',#2179,#2180);
#2179 = CARTESIAN_POINT('',(-16.45584412271,9.));
#2180 = VECTOR('',#2181,1.);
#2181 = DIRECTION('',(0.707106781187,-0.707106781187));
#2182 = ( GEOMETRIC_REPRESENTATION_CONTEXT(2) 
PARAMETRIC_REPRESENTATION_CONTEXT() REPRESENTATION_CONTEXT('2D SPACE',''
  ) );
#2183 = ORIENTED_EDGE('',*,*,#2184,.T.);
#2184 = EDGE_CURVE('',#2155,#753,#2185,.T.);
#2185 = SURFACE_CURVE('',#2186,(#2190,#2196),.PCURVE_S1.);
#2186 = LINE('',#2187,#2188);
#2187 = CARTESIAN_POINT('',(39.772155877284,-24.,-10.));
#2188 = VECTOR('',#2189,1.);
#2189 = DIRECTION('',(0.,0.,1.));
#2190 = PCURVE('',#770,#2191);
#2191 = DEFINITIONAL_REPRESENTATION('',(#2192),#2195);
#2192 = B_SPLINE_CURVE_WITH_KNOTS('',1,(#2193,#2194),.UNSPECIFIED.,.F.,
  .F.,(2,2),(1.2,10.8),.PIECEWISE_BEZIER_KNOTS.);
#2193 = CARTESIAN_POINT('',(31.112698372208,0.8));
#2194 = CARTESIAN_POINT('',(31.112698372208,-8.8));
#2195 = ( GEOMETRIC_REPRESENTATION_CONTEXT(2) 
PARAMETRIC_REPRESENTATION_CONTEXT() REPRESENTATION_CONTEXT('2D SPACE',''
  ) );
#2196 = PCURVE('',#798,#2197);
#2197 = DEFINITIONAL_REPRESENTATION('',(#2198),#2201);
#2198 = B_SPLINE_CURVE_WITH_KNOTS('',1,(#2199,#2200),.UNSPECIFIED.,.F.,
  .F.,(2,2),(1.2,10.8),.PIECEWISE_BEZIER_KNOTS.);
#2199 = CARTESIAN_POINT('',(3.2,18.544155877284));
#2200 = CARTESIAN_POINT('',(12.8,18.544155877284));
#2201 = ( GEOMETRIC_REPRESENTATION_CONTEXT(2) 
PARAMETRIC_REPRESENTATION_CONTEXT() REPRESENTATION_CONTEXT('2D SPACE',''
  ) );
#2202 = ORIENTED_EDGE('',*,*,#752,.T.);
#2203 = ORIENTED_EDGE('',*,*,#2204,.F.);
#2204 = EDGE_CURVE('',#2157,#755,#2205,.T.);
#2205 = SURFACE_CURVE('',#2206,(#2210,#2217),.PCURVE_S1.);
#2206 = LINE('',#2207,#2208);
#2207 = CARTESIAN_POINT('',(43.228,-27.45584412271,-8.));
#2208 = VECTOR('',#2209,1.);
#2209 = DIRECTION('',(0.,0.,1.));
#2210 = PCURVE('',#770,#2211);
#2211 = DEFINITIONAL_REPRESENTATION('',(#2212),#2216);
#2212 = LINE('',#2213,#2214);
#2213 = CARTESIAN_POINT('',(36.,0.));
#2214 = VECTOR('',#2215,1.);
#2215 = DIRECTION('',(0.,-1.));
#2216 = ( GEOMETRIC_REPRESENTATION_CONTEXT(2) 
PARAMETRIC_REPRESENTATION_CONTEXT() REPRESENTATION_CONTEXT('2D SPACE',''
  ) );
#2217 = PCURVE('',#824,#2218);
#2218 = DEFINITIONAL_REPRESENTATION('',(#2219),#2223);
#2219 = LINE('',#2220,#2221);
#2220 = CARTESIAN_POINT('',(0.,0.));
#2221 = VECTOR('',#2222,1.);
#2222 = DIRECTION('',(0.,-1.));
#2223 = ( GEOMETRIC_REPRESENTATION_CONTEXT(2) 
PARAMETRIC_REPRESENTATION_CONTEXT() REPRESENTATION_CONTEXT('2D SPACE',''
  ) );
#2224 = ADVANCED_FACE('',(#2225),#798,.T.);
#2225 = FACE_BOUND('',#2226,.T.);
#2226 = EDGE_LOOP('',(#2227,#2250,#2269,#2270));
#2227 = ORIENTED_EDGE('',*,*,#2228,.F.);
#2228 = EDGE_CURVE('',#2229,#783,#2231,.T.);
#2229 = VERTEX_POINT('',#2230);
#2230 = CARTESIAN_POINT('',(43.228,-24.,-8.));
#2231 = SURFACE_CURVE('',#2232,(#2236,#2243),.PCURVE_S1.);
#2232 = LINE('',#2233,#2234);
#2233 = CARTESIAN_POINT('',(43.228,-24.,-12.));
#2234 = VECTOR('',#2235,1.);
#2235 = DIRECTION('',(0.,0.,1.));
#2236 = PCURVE('',#798,#2237);
#2237 = DEFINITIONAL_REPRESENTATION('',(#2238),#2242);
#2238 = LINE('',#2239,#2240);
#2239 = CARTESIAN_POINT('',(0.,22.));
#2240 = VECTOR('',#2241,1.);
#2241 = DIRECTION('',(1.,0.));
#2242 = ( GEOMETRIC_REPRESENTATION_CONTEXT(2) 
PARAMETRIC_REPRESENTATION_CONTEXT() REPRESENTATION_CONTEXT('2D SPACE',''
  ) );
#2243 = PCURVE('',#824,#2244);
#2244 = DEFINITIONAL_REPRESENTATION('',(#2245),#2249);
#2245 = LINE('',#2246,#2247);
#2246 = CARTESIAN_POINT('',(3.455844122716,4.));
#2247 = VECTOR('',#2248,1.);
#2248 = DIRECTION('',(0.,-1.));
#2249 = ( GEOMETRIC_REPRESENTATION_CONTEXT(2) 
PARAMETRIC_REPRESENTATION_CONTEXT() REPRESENTATION_CONTEXT('2D SPACE',''
  ) );
#2250 = ORIENTED_EDGE('',*,*,#2251,.T.);
#2251 = EDGE_CURVE('',#2229,#2155,#2252,.T.);
#2252 = SURFACE_CURVE('',#2253,(#2257,#2263),.PCURVE_S1.);
#2253 = LINE('',#2254,#2255);
#2254 = CARTESIAN_POINT('',(27.728,-24.,-8.));
#2255 = VECTOR('',#2256,1.);
#2256 = DIRECTION('',(-1.,0.,0.));
#2257 = PCURVE('',#798,#2258);
#2258 = DEFINITIONAL_REPRESENTATION('',(#2259),#2262);
#2259 = B_SPLINE_CURVE_WITH_KNOTS('',1,(#2260,#2261),.UNSPECIFIED.,.F.,
  .F.,(2,2),(-17.7,8.7),.PIECEWISE_BEZIER_KNOTS.);
#2260 = CARTESIAN_POINT('',(4.,24.2));
#2261 = CARTESIAN_POINT('',(4.,-2.2));
#2262 = ( GEOMETRIC_REPRESENTATION_CONTEXT(2) 
PARAMETRIC_REPRESENTATION_CONTEXT() REPRESENTATION_CONTEXT('2D SPACE',''
  ) );
#2263 = PCURVE('',#2172,#2264);
#2264 = DEFINITIONAL_REPRESENTATION('',(#2265),#2268);
#2265 = B_SPLINE_CURVE_WITH_KNOTS('',1,(#2266,#2267),.UNSPECIFIED.,.F.,
  .F.,(2,2),(-17.7,8.7),.PIECEWISE_BEZIER_KNOTS.);
#2266 = CARTESIAN_POINT('',(11.2,-13.));
#2267 = CARTESIAN_POINT('',(-15.2,-13.));
#2268 = ( GEOMETRIC_REPRESENTATION_CONTEXT(2) 
PARAMETRIC_REPRESENTATION_CONTEXT() REPRESENTATION_CONTEXT('2D SPACE',''
  ) );
#2269 = ORIENTED_EDGE('',*,*,#2184,.T.);
#2270 = ORIENTED_EDGE('',*,*,#782,.T.);
#2271 = ADVANCED_FACE('',(#2272),#824,.F.);
#2272 = FACE_BOUND('',#2273,.F.);
#2273 = EDGE_LOOP('',(#2274,#2295,#2296,#2297));
#2274 = ORIENTED_EDGE('',*,*,#2275,.F.);
#2275 = EDGE_CURVE('',#2157,#2229,#2276,.T.);
#2276 = SURFACE_CURVE('',#2277,(#2281,#2288),.PCURVE_S1.);
#2277 = LINE('',#2278,#2279);
#2278 = CARTESIAN_POINT('',(43.228,-27.45584412271,-8.));
#2279 = VECTOR('',#2280,1.);
#2280 = DIRECTION('',(0.,1.,0.));
#2281 = PCURVE('',#824,#2282);
#2282 = DEFINITIONAL_REPRESENTATION('',(#2283),#2287);
#2283 = LINE('',#2284,#2285);
#2284 = CARTESIAN_POINT('',(0.,0.));
#2285 = VECTOR('',#2286,1.);
#2286 = DIRECTION('',(1.,0.));
#2287 = ( GEOMETRIC_REPRESENTATION_CONTEXT(2) 
PARAMETRIC_REPRESENTATION_CONTEXT() REPRESENTATION_CONTEXT('2D SPACE',''
  ) );
#2288 = PCURVE('',#2172,#2289);
#2289 = DEFINITIONAL_REPRESENTATION('',(#2290),#2294);
#2290 = LINE('',#2291,#2292);
#2291 = CARTESIAN_POINT('',(9.,-16.45584412271));
#2292 = VECTOR('',#2293,1.);
#2293 = DIRECTION('',(2.2E-16,1.));
#2294 = ( GEOMETRIC_REPRESENTATION_CONTEXT(2) 
PARAMETRIC_REPRESENTATION_CONTEXT() REPRESENTATION_CONTEXT('2D SPACE',''
  ) );
#2295 = ORIENTED_EDGE('',*,*,#2204,.T.);
#2296 = ORIENTED_EDGE('',*,*,#810,.T.);
#2297 = ORIENTED_EDGE('',*,*,#2228,.F.);
#2298 = ADVANCED_FACE('',(#2299),#856,.T.);
#2299 = FACE_BOUND('',#2300,.T.);
#2300 = EDGE_LOOP('',(#2301,#2302,#2323,#2349));
#2301 = ORIENTED_EDGE('',*,*,#838,.F.);
#2302 = ORIENTED_EDGE('',*,*,#2303,.T.);
#2303 = EDGE_CURVE('',#839,#2304,#2306,.T.);
#2304 = VERTEX_POINT('',#2305);
#2305 = CARTESIAN_POINT('',(21.228,-5.455844122716,-8.));
#2306 = SURFACE_CURVE('',#2307,(#2311,#2317),.PCURVE_S1.);
#2307 = LINE('',#2308,#2309);
#2308 = CARTESIAN_POINT('',(21.228,-5.455844122716,-10.));
#2309 = VECTOR('',#2310,1.);
#2310 = DIRECTION('',(0.,0.,-1.));
#2311 = PCURVE('',#856,#2312);
#2312 = DEFINITIONAL_REPRESENTATION('',(#2313),#2316);
#2313 = B_SPLINE_CURVE_WITH_KNOTS('',1,(#2314,#2315),.UNSPECIFIED.,.F.,
  .F.,(2,2),(-10.8,-1.2),.PIECEWISE_BEZIER_KNOTS.);
#2314 = CARTESIAN_POINT('',(12.8,-18.54415587728));
#2315 = CARTESIAN_POINT('',(3.2,-18.54415587728));
#2316 = ( GEOMETRIC_REPRESENTATION_CONTEXT(2) 
PARAMETRIC_REPRESENTATION_CONTEXT() REPRESENTATION_CONTEXT('2D SPACE',''
  ) );
#2317 = PCURVE('',#884,#2318);
#2318 = DEFINITIONAL_REPRESENTATION('',(#2319),#2322);
#2319 = B_SPLINE_CURVE_WITH_KNOTS('',1,(#2320,#2321),.UNSPECIFIED.,.F.,
  .F.,(2,2),(-10.8,-1.2),.PIECEWISE_BEZIER_KNOTS.);
#2320 = CARTESIAN_POINT('',(4.887301627792,-8.8));
#2321 = CARTESIAN_POINT('',(4.887301627792,0.8));
#2322 = ( GEOMETRIC_REPRESENTATION_CONTEXT(2) 
PARAMETRIC_REPRESENTATION_CONTEXT() REPRESENTATION_CONTEXT('2D SPACE',''
  ) );
#2323 = ORIENTED_EDGE('',*,*,#2324,.T.);
#2324 = EDGE_CURVE('',#2304,#2325,#2327,.T.);
#2325 = VERTEX_POINT('',#2326);
#2326 = CARTESIAN_POINT('',(21.228,-2.,-8.));
#2327 = SURFACE_CURVE('',#2328,(#2332,#2338),.PCURVE_S1.);
#2328 = LINE('',#2329,#2330);
#2329 = CARTESIAN_POINT('',(21.228,-17.5,-8.));
#2330 = VECTOR('',#2331,1.);
#2331 = DIRECTION('',(0.,1.,0.));
#2332 = PCURVE('',#856,#2333);
#2333 = DEFINITIONAL_REPRESENTATION('',(#2334),#2337);
#2334 = B_SPLINE_CURVE_WITH_KNOTS('',1,(#2335,#2336),.UNSPECIFIED.,.F.,
  .F.,(2,2),(-8.7,17.7),.PIECEWISE_BEZIER_KNOTS.);
#2335 = CARTESIAN_POINT('',(4.,2.2));
#2336 = CARTESIAN_POINT('',(4.,-24.2));
#2337 = ( GEOMETRIC_REPRESENTATION_CONTEXT(2) 
PARAMETRIC_REPRESENTATION_CONTEXT() REPRESENTATION_CONTEXT('2D SPACE',''
  ) );
#2338 = PCURVE('',#2339,#2344);
#2339 = PLANE('',#2340);
#2340 = AXIS2_PLACEMENT_3D('',#2341,#2342,#2343);
#2341 = CARTESIAN_POINT('',(34.228,-11.,-8.));
#2342 = DIRECTION('',(0.,0.,1.));
#2343 = DIRECTION('',(1.,0.,0.));
#2344 = DEFINITIONAL_REPRESENTATION('',(#2345),#2348);
#2345 = B_SPLINE_CURVE_WITH_KNOTS('',1,(#2346,#2347),.UNSPECIFIED.,.F.,
  .F.,(2,2),(-8.7,17.7),.PIECEWISE_BEZIER_KNOTS.);
#2346 = CARTESIAN_POINT('',(-13.,-15.2));
#2347 = CARTESIAN_POINT('',(-13.,11.2));
#2348 = ( GEOMETRIC_REPRESENTATION_CONTEXT(2) 
PARAMETRIC_REPRESENTATION_CONTEXT() REPRESENTATION_CONTEXT('2D SPACE',''
  ) );
#2349 = ORIENTED_EDGE('',*,*,#2350,.T.);
#2350 = EDGE_CURVE('',#2325,#841,#2351,.T.);
#2351 = SURFACE_CURVE('',#2352,(#2356,#2363),.PCURVE_S1.);
#2352 = LINE('',#2353,#2354);
#2353 = CARTESIAN_POINT('',(21.228,-2.,-12.));
#2354 = VECTOR('',#2355,1.);
#2355 = DIRECTION('',(0.,0.,1.));
#2356 = PCURVE('',#856,#2357);
#2357 = DEFINITIONAL_REPRESENTATION('',(#2358),#2362);
#2358 = LINE('',#2359,#2360);
#2359 = CARTESIAN_POINT('',(0.,-22.));
#2360 = VECTOR('',#2361,1.);
#2361 = DIRECTION('',(1.,0.));
#2362 = ( GEOMETRIC_REPRESENTATION_CONTEXT(2) 
PARAMETRIC_REPRESENTATION_CONTEXT() REPRESENTATION_CONTEXT('2D SPACE',''
  ) );
#2363 = PCURVE('',#910,#2364);
#2364 = DEFINITIONAL_REPRESENTATION('',(#2365),#2369);
#2365 = LINE('',#2366,#2367);
#2366 = CARTESIAN_POINT('',(22.,4.));
#2367 = VECTOR('',#2368,1.);
#2368 = DIRECTION('',(0.,-1.));
#2369 = ( GEOMETRIC_REPRESENTATION_CONTEXT(2) 
PARAMETRIC_REPRESENTATION_CONTEXT() REPRESENTATION_CONTEXT('2D SPACE',''
  ) );
#2370 = ADVANCED_FACE('',(#2371),#884,.F.);
#2371 = FACE_BOUND('',#2372,.F.);
#2372 = EDGE_LOOP('',(#2373,#2396,#2417,#2418));
#2373 = ORIENTED_EDGE('',*,*,#2374,.F.);
#2374 = EDGE_CURVE('',#2375,#2304,#2377,.T.);
#2375 = VERTEX_POINT('',#2376);
#2376 = CARTESIAN_POINT('',(17.772155877284,-2.,-8.));
#2377 = SURFACE_CURVE('',#2378,(#2382,#2389),.PCURVE_S1.);
#2378 = LINE('',#2379,#2380);
#2379 = CARTESIAN_POINT('',(17.772155877284,-2.,-8.));
#2380 = VECTOR('',#2381,1.);
#2381 = DIRECTION('',(0.707106781187,-0.707106781187,0.));
#2382 = PCURVE('',#884,#2383);
#2383 = DEFINITIONAL_REPRESENTATION('',(#2384),#2388);
#2384 = LINE('',#2385,#2386);
#2385 = CARTESIAN_POINT('',(0.,0.));
#2386 = VECTOR('',#2387,1.);
#2387 = DIRECTION('',(1.,0.));
#2388 = ( GEOMETRIC_REPRESENTATION_CONTEXT(2) 
PARAMETRIC_REPRESENTATION_CONTEXT() REPRESENTATION_CONTEXT('2D SPACE',''
  ) );
#2389 = PCURVE('',#2339,#2390);
#2390 = DEFINITIONAL_REPRESENTATION('',(#2391),#2395);
#2391 = LINE('',#2392,#2393);
#2392 = CARTESIAN_POINT('',(-16.45584412271,9.));
#2393 = VECTOR('',#2394,1.);
#2394 = DIRECTION('',(0.707106781187,-0.707106781187));
#2395 = ( GEOMETRIC_REPRESENTATION_CONTEXT(2) 
PARAMETRIC_REPRESENTATION_CONTEXT() REPRESENTATION_CONTEXT('2D SPACE',''
  ) );
#2396 = ORIENTED_EDGE('',*,*,#2397,.T.);
#2397 = EDGE_CURVE('',#2375,#869,#2398,.T.);
#2398 = SURFACE_CURVE('',#2399,(#2403,#2410),.PCURVE_S1.);
#2399 = LINE('',#2400,#2401);
#2400 = CARTESIAN_POINT('',(17.772155877284,-2.,-8.));
#2401 = VECTOR('',#2402,1.);
#2402 = DIRECTION('',(0.,0.,1.));
#2403 = PCURVE('',#884,#2404);
#2404 = DEFINITIONAL_REPRESENTATION('',(#2405),#2409);
#2405 = LINE('',#2406,#2407);
#2406 = CARTESIAN_POINT('',(0.,0.));
#2407 = VECTOR('',#2408,1.);
#2408 = DIRECTION('',(0.,-1.));
#2409 = ( GEOMETRIC_REPRESENTATION_CONTEXT(2) 
PARAMETRIC_REPRESENTATION_CONTEXT() REPRESENTATION_CONTEXT('2D SPACE',''
  ) );
#2410 = PCURVE('',#910,#2411);
#2411 = DEFINITIONAL_REPRESENTATION('',(#2412),#2416);
#2412 = LINE('',#2413,#2414);
#2413 = CARTESIAN_POINT('',(25.455844122716,0.));
#2414 = VECTOR('',#2415,1.);
#2415 = DIRECTION('',(0.,-1.));
#2416 = ( GEOMETRIC_REPRESENTATION_CONTEXT(2) 
PARAMETRIC_REPRESENTATION_CONTEXT() REPRESENTATION_CONTEXT('2D SPACE',''
  ) );
#2417 = ORIENTED_EDGE('',*,*,#868,.T.);
#2418 = ORIENTED_EDGE('',*,*,#2303,.T.);
#2419 = ADVANCED_FACE('',(#2420),#910,.F.);
#2420 = FACE_BOUND('',#2421,.F.);
#2421 = EDGE_LOOP('',(#2422,#2443,#2444,#2445));
#2422 = ORIENTED_EDGE('',*,*,#2423,.F.);
#2423 = EDGE_CURVE('',#2325,#2375,#2424,.T.);
#2424 = SURFACE_CURVE('',#2425,(#2429,#2436),.PCURVE_S1.);
#2425 = LINE('',#2426,#2427);
#2426 = CARTESIAN_POINT('',(43.228,-2.,-8.));
#2427 = VECTOR('',#2428,1.);
#2428 = DIRECTION('',(-1.,0.,0.));
#2429 = PCURVE('',#910,#2430);
#2430 = DEFINITIONAL_REPRESENTATION('',(#2431),#2435);
#2431 = LINE('',#2432,#2433);
#2432 = CARTESIAN_POINT('',(0.,0.));
#2433 = VECTOR('',#2434,1.);
#2434 = DIRECTION('',(1.,0.));
#2435 = ( GEOMETRIC_REPRESENTATION_CONTEXT(2) 
PARAMETRIC_REPRESENTATION_CONTEXT() REPRESENTATION_CONTEXT('2D SPACE',''
  ) );
#2436 = PCURVE('',#2339,#2437);
#2437 = DEFINITIONAL_REPRESENTATION('',(#2438),#2442);
#2438 = LINE('',#2439,#2440);
#2439 = CARTESIAN_POINT('',(9.,9.));
#2440 = VECTOR('',#2441,1.);
#2441 = DIRECTION('',(-1.,2.2E-16));
#2442 = ( GEOMETRIC_REPRESENTATION_CONTEXT(2) 
PARAMETRIC_REPRESENTATION_CONTEXT() REPRESENTATION_CONTEXT('2D SPACE',''
  ) );
#2443 = ORIENTED_EDGE('',*,*,#2350,.T.);
#2444 = ORIENTED_EDGE('',*,*,#896,.T.);
#2445 = ORIENTED_EDGE('',*,*,#2397,.F.);
#2446 = ADVANCED_FACE('',(#2447,#2518,#2549,#2580,#2611),#941,.T.);
#2447 = FACE_BOUND('',#2448,.T.);
#2448 = EDGE_LOOP('',(#2449,#2450,#2473,#2496,#2517));
#2449 = ORIENTED_EDGE('',*,*,#1064,.F.);
#2450 = ORIENTED_EDGE('',*,*,#2451,.T.);
#2451 = EDGE_CURVE('',#987,#2452,#2454,.T.);
#2452 = VERTEX_POINT('',#2453);
#2453 = CARTESIAN_POINT('',(0.,60.,-19.));
#2454 = SURFACE_CURVE('',#2455,(#2459,#2466),.PCURVE_S1.);
#2455 = LINE('',#2456,#2457);
#2456 = CARTESIAN_POINT('',(0.,-30.,-19.));
#2457 = VECTOR('',#2458,1.);
#2458 = DIRECTION('',(0.,1.,0.));
#2459 = PCURVE('',#941,#2460);
#2460 = DEFINITIONAL_REPRESENTATION('',(#2461),#2465);
#2461 = LINE('',#2462,#2463);
#2462 = CARTESIAN_POINT('',(0.,0.));
#2463 = VECTOR('',#2464,1.);
#2464 = DIRECTION('',(0.,-1.));
#2465 = ( GEOMETRIC_REPRESENTATION_CONTEXT(2) 
PARAMETRIC_REPRESENTATION_CONTEXT() REPRESENTATION_CONTEXT('2D SPACE',''
  ) );
#2466 = PCURVE('',#1002,#2467);
#2467 = DEFINITIONAL_REPRESENTATION('',(#2468),#2472);
#2468 = LINE('',#2469,#2470);
#2469 = CARTESIAN_POINT('',(9.,0.));
#2470 = VECTOR('',#2471,1.);
#2471 = DIRECTION('',(0.,1.));
#2472 = ( GEOMETRIC_REPRESENTATION_CONTEXT(2) 
PARAMETRIC_REPRESENTATION_CONTEXT() REPRESENTATION_CONTEXT('2D SPACE',''
  ) );
#2473 = ORIENTED_EDGE('',*,*,#2474,.T.);
#2474 = EDGE_CURVE('',#2452,#2475,#2477,.T.);
#2475 = VERTEX_POINT('',#2476);
#2476 = CARTESIAN_POINT('',(0.,60.,0.));
#2477 = SURFACE_CURVE('',#2478,(#2482,#2489),.PCURVE_S1.);
#2478 = LINE('',#2479,#2480);
#2479 = CARTESIAN_POINT('',(0.,60.,-19.));
#2480 = VECTOR('',#2481,1.);
#2481 = DIRECTION('',(0.,0.,1.));
#2482 = PCURVE('',#941,#2483);
#2483 = DEFINITIONAL_REPRESENTATION('',(#2484),#2488);
#2484 = LINE('',#2485,#2486);
#2485 = CARTESIAN_POINT('',(0.,-90.));
#2486 = VECTOR('',#2487,1.);
#2487 = DIRECTION('',(1.,0.));
#2488 = ( GEOMETRIC_REPRESENTATION_CONTEXT(2) 
PARAMETRIC_REPRESENTATION_CONTEXT() REPRESENTATION_CONTEXT('2D SPACE',''
  ) );
#2489 = PCURVE('',#1150,#2490);
#2490 = DEFINITIONAL_REPRESENTATION('',(#2491),#2495);
#2491 = LINE('',#2492,#2493);
#2492 = CARTESIAN_POINT('',(0.,9.));
#2493 = VECTOR('',#2494,1.);
#2494 = DIRECTION('',(1.,0.));
#2495 = ( GEOMETRIC_REPRESENTATION_CONTEXT(2) 
PARAMETRIC_REPRESENTATION_CONTEXT() REPRESENTATION_CONTEXT('2D SPACE',''
  ) );
#2496 = ORIENTED_EDGE('',*,*,#2497,.F.);
#2497 = EDGE_CURVE('',#926,#2475,#2498,.T.);
#2498 = SURFACE_CURVE('',#2499,(#2503,#2510),.PCURVE_S1.);
#2499 = LINE('',#2500,#2501);
#2500 = CARTESIAN_POINT('',(0.,-30.,0.));
#2501 = VECTOR('',#2502,1.);
#2502 = DIRECTION('',(0.,1.,0.));
#2503 = PCURVE('',#941,#2504);
#2504 = DEFINITIONAL_REPRESENTATION('',(#2505),#2509);
#2505 = LINE('',#2506,#2507);
#2506 = CARTESIAN_POINT('',(19.,0.));
#2507 = VECTOR('',#2508,1.);
#2508 = DIRECTION('',(0.,-1.));
#2509 = ( GEOMETRIC_REPRESENTATION_CONTEXT(2) 
PARAMETRIC_REPRESENTATION_CONTEXT() REPRESENTATION_CONTEXT('2D SPACE',''
  ) );
#2510 = PCURVE('',#969,#2511);
#2511 = DEFINITIONAL_REPRESENTATION('',(#2512),#2516);
#2512 = LINE('',#2513,#2514);
#2513 = CARTESIAN_POINT('',(0.,90.));
#2514 = VECTOR('',#2515,1.);
#2515 = DIRECTION('',(0.,-1.));
#2516 = ( GEOMETRIC_REPRESENTATION_CONTEXT(2) 
PARAMETRIC_REPRESENTATION_CONTEXT() REPRESENTATION_CONTEXT('2D SPACE',''
  ) );
#2517 = ORIENTED_EDGE('',*,*,#925,.F.);
#2518 = FACE_BOUND('',#2519,.T.);
#2519 = EDGE_LOOP('',(#2520));
#2520 = ORIENTED_EDGE('',*,*,#2521,.F.);
#2521 = EDGE_CURVE('',#2522,#2522,#2524,.T.);
#2522 = VERTEX_POINT('',#2523);
#2523 = CARTESIAN_POINT('',(1.E-15,50.8,-16.8));
#2524 = SURFACE_CURVE('',#2525,(#2530,#2537),.PCURVE_S1.);
#2525 = CIRCLE('',#2526,4.8);
#2526 = AXIS2_PLACEMENT_3D('',#2527,#2528,#2529);
#2527 = CARTESIAN_POINT('',(0.,50.8,-12.));
#2528 = DIRECTION('',(1.,-0.,0.));
#2529 = DIRECTION('',(0.,0.,-1.));
#2530 = PCURVE('',#941,#2531);
#2531 = DEFINITIONAL_REPRESENTATION('',(#2532),#2536);
#2532 = CIRCLE('',#2533,4.8);
#2533 = AXIS2_PLACEMENT_2D('',#2534,#2535);
#2534 = CARTESIAN_POINT('',(7.,-80.8));
#2535 = DIRECTION('',(-1.,0.));
#2536 = ( GEOMETRIC_REPRESENTATION_CONTEXT(2) 
PARAMETRIC_REPRESENTATION_CONTEXT() REPRESENTATION_CONTEXT('2D SPACE',''
  ) );
#2537 = PCURVE('',#2538,#2543);
#2538 = CYLINDRICAL_SURFACE('',#2539,4.8);
#2539 = AXIS2_PLACEMENT_3D('',#2540,#2541,#2542);
#2540 = CARTESIAN_POINT('',(-6.5,50.8,-12.));
#2541 = DIRECTION('',(1.,0.,0.));
#2542 = DIRECTION('',(0.,0.,-1.));
#2543 = DEFINITIONAL_REPRESENTATION('',(#2544),#2548);
#2544 = LINE('',#2545,#2546);
#2545 = CARTESIAN_POINT('',(0.,6.5));
#2546 = VECTOR('',#2547,1.);
#2547 = DIRECTION('',(1.,0.));
#2548 = ( GEOMETRIC_REPRESENTATION_CONTEXT(2) 
PARAMETRIC_REPRESENTATION_CONTEXT() REPRESENTATION_CONTEXT('2D SPACE',''
  ) );
#2549 = FACE_BOUND('',#2550,.T.);
#2550 = EDGE_LOOP('',(#2551));
#2551 = ORIENTED_EDGE('',*,*,#2552,.F.);
#2552 = EDGE_CURVE('',#2553,#2553,#2555,.T.);
#2553 = VERTEX_POINT('',#2554);
#2554 = CARTESIAN_POINT('',(1.E-15,25.4,-16.8));
#2555 = SURFACE_CURVE('',#2556,(#2561,#2568),.PCURVE_S1.);
#2556 = CIRCLE('',#2557,4.8);
#2557 = AXIS2_PLACEMENT_3D('',#2558,#2559,#2560);
#2558 = CARTESIAN_POINT('',(0.,25.4,-12.));
#2559 = DIRECTION('',(1.,-0.,0.));
#2560 = DIRECTION('',(0.,0.,-1.));
#2561 = PCURVE('',#941,#2562);
#2562 = DEFINITIONAL_REPRESENTATION('',(#2563),#2567);
#2563 = CIRCLE('',#2564,4.8);
#2564 = AXIS2_PLACEMENT_2D('',#2565,#2566);
#2565 = CARTESIAN_POINT('',(7.,-55.4));
#2566 = DIRECTION('',(-1.,0.));
#2567 = ( GEOMETRIC_REPRESENTATION_CONTEXT(2) 
PARAMETRIC_REPRESENTATION_CONTEXT() REPRESENTATION_CONTEXT('2D SPACE',''
  ) );
#2568 = PCURVE('',#2569,#2574);
#2569 = CYLINDRICAL_SURFACE('',#2570,4.8);
#2570 = AXIS2_PLACEMENT_3D('',#2571,#2572,#2573);
#2571 = CARTESIAN_POINT('',(-6.5,25.4,-12.));
#2572 = DIRECTION('',(1.,0.,0.));
#2573 = DIRECTION('',(0.,0.,-1.));
#2574 = DEFINITIONAL_REPRESENTATION('',(#2575),#2579);
#2575 = LINE('',#2576,#2577);
#2576 = CARTESIAN_POINT('',(0.,6.5));
#2577 = VECTOR('',#2578,1.);
#2578 = DIRECTION('',(1.,0.));
#2579 = ( GEOMETRIC_REPRESENTATION_CONTEXT(2) 
PARAMETRIC_REPRESENTATION_CONTEXT() REPRESENTATION_CONTEXT('2D SPACE',''
  ) );
#2580 = FACE_BOUND('',#2581,.T.);
#2581 = EDGE_LOOP('',(#2582));
#2582 = ORIENTED_EDGE('',*,*,#2583,.F.);
#2583 = EDGE_CURVE('',#2584,#2584,#2586,.T.);
#2584 = VERTEX_POINT('',#2585);
#2585 = CARTESIAN_POINT('',(1.E-15,-1.E-15,-16.8));
#2586 = SURFACE_CURVE('',#2587,(#2592,#2599),.PCURVE_S1.);
#2587 = CIRCLE('',#2588,4.8);
#2588 = AXIS2_PLACEMENT_3D('',#2589,#2590,#2591);
#2589 = CARTESIAN_POINT('',(0.,0.,-12.));
#2590 = DIRECTION('',(1.,-0.,0.));
#2591 = DIRECTION('',(0.,0.,-1.));
#2592 = PCURVE('',#941,#2593);
#2593 = DEFINITIONAL_REPRESENTATION('',(#2594),#2598);
#2594 = CIRCLE('',#2595,4.8);
#2595 = AXIS2_PLACEMENT_2D('',#2596,#2597);
#2596 = CARTESIAN_POINT('',(7.,-30.));
#2597 = DIRECTION('',(-1.,0.));
#2598 = ( GEOMETRIC_REPRESENTATION_CONTEXT(2) 
PARAMETRIC_REPRESENTATION_CONTEXT() REPRESENTATION_CONTEXT('2D SPACE',''
  ) );
#2599 = PCURVE('',#2600,#2605);
#2600 = CYLINDRICAL_SURFACE('',#2601,4.8);
#2601 = AXIS2_PLACEMENT_3D('',#2602,#2603,#2604);
#2602 = CARTESIAN_POINT('',(-6.5,0.,-12.));
#2603 = DIRECTION('',(1.,0.,0.));
#2604 = DIRECTION('',(0.,0.,-1.));
#2605 = DEFINITIONAL_REPRESENTATION('',(#2606),#2610);
#2606 = LINE('',#2607,#2608);
#2607 = CARTESIAN_POINT('',(0.,6.5));
#2608 = VECTOR('',#2609,1.);
#2609 = DIRECTION('',(1.,0.));
#2610 = ( GEOMETRIC_REPRESENTATION_CONTEXT(2) 
PARAMETRIC_REPRESENTATION_CONTEXT() REPRESENTATION_CONTEXT('2D SPACE',''
  ) );
#2611 = FACE_BOUND('',#2612,.T.);
#2612 = EDGE_LOOP('',(#2613));
#2613 = ORIENTED_EDGE('',*,*,#2614,.F.);
#2614 = EDGE_CURVE('',#2615,#2615,#2617,.T.);
#2615 = VERTEX_POINT('',#2616);
#2616 = CARTESIAN_POINT('',(-1.E-15,-14.728,-12.5));
#2617 = SURFACE_CURVE('',#2618,(#2623,#2630),.PCURVE_S1.);
#2618 = CIRCLE('',#2619,0.5);
#2619 = AXIS2_PLACEMENT_3D('',#2620,#2621,#2622);
#2620 = CARTESIAN_POINT('',(0.,-14.728,-12.));
#2621 = DIRECTION('',(1.,-0.,0.));
#2622 = DIRECTION('',(0.,0.,-1.));
#2623 = PCURVE('',#941,#2624);
#2624 = DEFINITIONAL_REPRESENTATION('',(#2625),#2629);
#2625 = CIRCLE('',#2626,0.5);
#2626 = AXIS2_PLACEMENT_2D('',#2627,#2628);
#2627 = CARTESIAN_POINT('',(7.,-15.272));
#2628 = DIRECTION('',(-1.,0.));
#2629 = ( GEOMETRIC_REPRESENTATION_CONTEXT(2) 
PARAMETRIC_REPRESENTATION_CONTEXT() REPRESENTATION_CONTEXT('2D SPACE',''
  ) );
#2630 = PCURVE('',#2631,#2636);
#2631 = CYLINDRICAL_SURFACE('',#2632,0.5);
#2632 = AXIS2_PLACEMENT_3D('',#2633,#2634,#2635);
#2633 = CARTESIAN_POINT('',(-10.,-14.728,-12.));
#2634 = DIRECTION('',(1.,0.,0.));
#2635 = DIRECTION('',(0.,0.,-1.));
#2636 = DEFINITIONAL_REPRESENTATION('',(#2637),#2641);
#2637 = LINE('',#2638,#2639);
#2638 = CARTESIAN_POINT('',(0.,10.));
#2639 = VECTOR('',#2640,1.);
#2640 = DIRECTION('',(1.,0.));
#2641 = ( GEOMETRIC_REPRESENTATION_CONTEXT(2) 
PARAMETRIC_REPRESENTATION_CONTEXT() REPRESENTATION_CONTEXT('2D SPACE',''
  ) );
#2642 = ADVANCED_FACE('',(#2643),#969,.T.);
#2643 = FACE_BOUND('',#2644,.T.);
#2644 = EDGE_LOOP('',(#2645,#2646,#2647,#2668));
#2645 = ORIENTED_EDGE('',*,*,#955,.F.);
#2646 = ORIENTED_EDGE('',*,*,#2497,.T.);
#2647 = ORIENTED_EDGE('',*,*,#2648,.T.);
#2648 = EDGE_CURVE('',#2475,#1530,#2649,.T.);
#2649 = SURFACE_CURVE('',#2650,(#2654,#2661),.PCURVE_S1.);
#2650 = LINE('',#2651,#2652);
#2651 = CARTESIAN_POINT('',(0.,60.,0.));
#2652 = VECTOR('',#2653,1.);
#2653 = DIRECTION('',(1.,0.,0.));
#2654 = PCURVE('',#969,#2655);
#2655 = DEFINITIONAL_REPRESENTATION('',(#2656),#2660);
#2656 = LINE('',#2657,#2658);
#2657 = CARTESIAN_POINT('',(0.,0.));
#2658 = VECTOR('',#2659,1.);
#2659 = DIRECTION('',(1.,0.));
#2660 = ( GEOMETRIC_REPRESENTATION_CONTEXT(2) 
PARAMETRIC_REPRESENTATION_CONTEXT() REPRESENTATION_CONTEXT('2D SPACE',''
  ) );
#2661 = PCURVE('',#1183,#2662);
#2662 = DEFINITIONAL_REPRESENTATION('',(#2663),#2667);
#2663 = LINE('',#2664,#2665);
#2664 = CARTESIAN_POINT('',(4.,0.));
#2665 = VECTOR('',#2666,1.);
#2666 = DIRECTION('',(0.,1.));
#2667 = ( GEOMETRIC_REPRESENTATION_CONTEXT(2) 
PARAMETRIC_REPRESENTATION_CONTEXT() REPRESENTATION_CONTEXT('2D SPACE',''
  ) );
#2668 = ORIENTED_EDGE('',*,*,#1529,.F.);
#2669 = ADVANCED_FACE('',(#2670),#1002,.F.);
#2670 = FACE_BOUND('',#2671,.F.);
#2671 = EDGE_LOOP('',(#2672,#2695,#2696,#2697));
#2672 = ORIENTED_EDGE('',*,*,#2673,.F.);
#2673 = EDGE_CURVE('',#985,#2674,#2676,.T.);
#2674 = VERTEX_POINT('',#2675);
#2675 = CARTESIAN_POINT('',(-9.,60.,-19.));
#2676 = SURFACE_CURVE('',#2677,(#2681,#2688),.PCURVE_S1.);
#2677 = LINE('',#2678,#2679);
#2678 = CARTESIAN_POINT('',(-9.,-30.,-19.));
#2679 = VECTOR('',#2680,1.);
#2680 = DIRECTION('',(0.,1.,0.));
#2681 = PCURVE('',#1002,#2682);
#2682 = DEFINITIONAL_REPRESENTATION('',(#2683),#2687);
#2683 = LINE('',#2684,#2685);
#2684 = CARTESIAN_POINT('',(0.,0.));
#2685 = VECTOR('',#2686,1.);
#2686 = DIRECTION('',(0.,1.));
#2687 = ( GEOMETRIC_REPRESENTATION_CONTEXT(2) 
PARAMETRIC_REPRESENTATION_CONTEXT() REPRESENTATION_CONTEXT('2D SPACE',''
  ) );
#2688 = PCURVE('',#1030,#2689);
#2689 = DEFINITIONAL_REPRESENTATION('',(#2690),#2694);
#2690 = LINE('',#2691,#2692);
#2691 = CARTESIAN_POINT('',(0.,0.));
#2692 = VECTOR('',#2693,1.);
#2693 = DIRECTION('',(0.,-1.));
#2694 = ( GEOMETRIC_REPRESENTATION_CONTEXT(2) 
PARAMETRIC_REPRESENTATION_CONTEXT() REPRESENTATION_CONTEXT('2D SPACE',''
  ) );
#2695 = ORIENTED_EDGE('',*,*,#984,.T.);
#2696 = ORIENTED_EDGE('',*,*,#2451,.T.);
#2697 = ORIENTED_EDGE('',*,*,#2698,.F.);
#2698 = EDGE_CURVE('',#2674,#2452,#2699,.T.);
#2699 = SURFACE_CURVE('',#2700,(#2704,#2711),.PCURVE_S1.);
#2700 = LINE('',#2701,#2702);
#2701 = CARTESIAN_POINT('',(-9.,60.,-19.));
#2702 = VECTOR('',#2703,1.);
#2703 = DIRECTION('',(1.,0.,0.));
#2704 = PCURVE('',#1002,#2705);
#2705 = DEFINITIONAL_REPRESENTATION('',(#2706),#2710);
#2706 = LINE('',#2707,#2708);
#2707 = CARTESIAN_POINT('',(0.,90.));
#2708 = VECTOR('',#2709,1.);
#2709 = DIRECTION('',(1.,0.));
#2710 = ( GEOMETRIC_REPRESENTATION_CONTEXT(2) 
PARAMETRIC_REPRESENTATION_CONTEXT() REPRESENTATION_CONTEXT('2D SPACE',''
  ) );
#2711 = PCURVE('',#1150,#2712);
#2712 = DEFINITIONAL_REPRESENTATION('',(#2713),#2717);
#2713 = LINE('',#2714,#2715);
#2714 = CARTESIAN_POINT('',(0.,0.));
#2715 = VECTOR('',#2716,1.);
#2716 = DIRECTION('',(0.,1.));
#2717 = ( GEOMETRIC_REPRESENTATION_CONTEXT(2) 
PARAMETRIC_REPRESENTATION_CONTEXT() REPRESENTATION_CONTEXT('2D SPACE',''
  ) );
#2718 = ADVANCED_FACE('',(#2719,#2745,#2776,#2802,#2833),#1030,.F.);
#2719 = FACE_BOUND('',#2720,.F.);
#2720 = EDGE_LOOP('',(#2721,#2722,#2723,#2744));
#2721 = ORIENTED_EDGE('',*,*,#1014,.F.);
#2722 = ORIENTED_EDGE('',*,*,#2673,.T.);
#2723 = ORIENTED_EDGE('',*,*,#2724,.T.);
#2724 = EDGE_CURVE('',#2674,#1089,#2725,.T.);
#2725 = SURFACE_CURVE('',#2726,(#2730,#2737),.PCURVE_S1.);
#2726 = LINE('',#2727,#2728);
#2727 = CARTESIAN_POINT('',(-9.,60.,-19.));
#2728 = VECTOR('',#2729,1.);
#2729 = DIRECTION('',(0.,0.,1.));
#2730 = PCURVE('',#1030,#2731);
#2731 = DEFINITIONAL_REPRESENTATION('',(#2732),#2736);
#2732 = LINE('',#2733,#2734);
#2733 = CARTESIAN_POINT('',(0.,-90.));
#2734 = VECTOR('',#2735,1.);
#2735 = DIRECTION('',(1.,0.));
#2736 = ( GEOMETRIC_REPRESENTATION_CONTEXT(2) 
PARAMETRIC_REPRESENTATION_CONTEXT() REPRESENTATION_CONTEXT('2D SPACE',''
  ) );
#2737 = PCURVE('',#1150,#2738);
#2738 = DEFINITIONAL_REPRESENTATION('',(#2739),#2743);
#2739 = LINE('',#2740,#2741);
#2740 = CARTESIAN_POINT('',(0.,0.));
#2741 = VECTOR('',#2742,1.);
#2742 = DIRECTION('',(1.,0.));
#2743 = ( GEOMETRIC_REPRESENTATION_CONTEXT(2) 
PARAMETRIC_REPRESENTATION_CONTEXT() REPRESENTATION_CONTEXT('2D SPACE',''
  ) );
#2744 = ORIENTED_EDGE('',*,*,#1088,.F.);
#2745 = FACE_BOUND('',#2746,.F.);
#2746 = EDGE_LOOP('',(#2747));
#2747 = ORIENTED_EDGE('',*,*,#2748,.F.);
#2748 = EDGE_CURVE('',#2749,#2749,#2751,.T.);
#2749 = VERTEX_POINT('',#2750);
#2750 = CARTESIAN_POINT('',(-9.,-1.E-15,-15.2639));
#2751 = SURFACE_CURVE('',#2752,(#2757,#2764),.PCURVE_S1.);
#2752 = CIRCLE('',#2753,3.2639);
#2753 = AXIS2_PLACEMENT_3D('',#2754,#2755,#2756);
#2754 = CARTESIAN_POINT('',(-9.,0.,-12.));
#2755 = DIRECTION('',(1.,-0.,2.2E-16));
#2756 = DIRECTION('',(2.2E-16,0.,-1.));
#2757 = PCURVE('',#1030,#2758);
#2758 = DEFINITIONAL_REPRESENTATION('',(#2759),#2763);
#2759 = CIRCLE('',#2760,3.2639);
#2760 = AXIS2_PLACEMENT_2D('',#2761,#2762);
#2761 = CARTESIAN_POINT('',(7.,-30.));
#2762 = DIRECTION('',(-1.,0.));
#2763 = ( GEOMETRIC_REPRESENTATION_CONTEXT(2) 
PARAMETRIC_REPRESENTATION_CONTEXT() REPRESENTATION_CONTEXT('2D SPACE',''
  ) );
#2764 = PCURVE('',#2765,#2770);
#2765 = CYLINDRICAL_SURFACE('',#2766,3.2639);
#2766 = AXIS2_PLACEMENT_3D('',#2767,#2768,#2769);
#2767 = CARTESIAN_POINT('',(-10.,0.,-12.));
#2768 = DIRECTION('',(1.,0.,0.));
#2769 = DIRECTION('',(0.,0.,-1.));
#2770 = DEFINITIONAL_REPRESENTATION('',(#2771),#2775);
#2771 = LINE('',#2772,#2773);
#2772 = CARTESIAN_POINT('',(0.,1.));
#2773 = VECTOR('',#2774,1.);
#2774 = DIRECTION('',(1.,0.));
#2775 = ( GEOMETRIC_REPRESENTATION_CONTEXT(2) 
PARAMETRIC_REPRESENTATION_CONTEXT() REPRESENTATION_CONTEXT('2D SPACE',''
  ) );
#2776 = FACE_BOUND('',#2777,.F.);
#2777 = EDGE_LOOP('',(#2778));
#2778 = ORIENTED_EDGE('',*,*,#2779,.F.);
#2779 = EDGE_CURVE('',#2780,#2780,#2782,.T.);
#2780 = VERTEX_POINT('',#2781);
#2781 = CARTESIAN_POINT('',(-9.,-14.728,-12.5));
#2782 = SURFACE_CURVE('',#2783,(#2788,#2795),.PCURVE_S1.);
#2783 = CIRCLE('',#2784,0.5);
#2784 = AXIS2_PLACEMENT_3D('',#2785,#2786,#2787);
#2785 = CARTESIAN_POINT('',(-9.,-14.728,-12.));
#2786 = DIRECTION('',(1.,-0.,2.2E-16));
#2787 = DIRECTION('',(2.2E-16,0.,-1.));
#2788 = PCURVE('',#1030,#2789);
#2789 = DEFINITIONAL_REPRESENTATION('',(#2790),#2794);
#2790 = CIRCLE('',#2791,0.5);
#2791 = AXIS2_PLACEMENT_2D('',#2792,#2793);
#2792 = CARTESIAN_POINT('',(7.,-15.272));
#2793 = DIRECTION('',(-1.,0.));
#2794 = ( GEOMETRIC_REPRESENTATION_CONTEXT(2) 
PARAMETRIC_REPRESENTATION_CONTEXT() REPRESENTATION_CONTEXT('2D SPACE',''
  ) );
#2795 = PCURVE('',#2631,#2796);
#2796 = DEFINITIONAL_REPRESENTATION('',(#2797),#2801);
#2797 = LINE('',#2798,#2799);
#2798 = CARTESIAN_POINT('',(0.,1.));
#2799 = VECTOR('',#2800,1.);
#2800 = DIRECTION('',(1.,0.));
#2801 = ( GEOMETRIC_REPRESENTATION_CONTEXT(2) 
PARAMETRIC_REPRESENTATION_CONTEXT() REPRESENTATION_CONTEXT('2D SPACE',''
  ) );
#2802 = FACE_BOUND('',#2803,.F.);
#2803 = EDGE_LOOP('',(#2804));
#2804 = ORIENTED_EDGE('',*,*,#2805,.F.);
#2805 = EDGE_CURVE('',#2806,#2806,#2808,.T.);
#2806 = VERTEX_POINT('',#2807);
#2807 = CARTESIAN_POINT('',(-9.,50.8,-15.2639));
#2808 = SURFACE_CURVE('',#2809,(#2814,#2821),.PCURVE_S1.);
#2809 = CIRCLE('',#2810,3.2639);
#2810 = AXIS2_PLACEMENT_3D('',#2811,#2812,#2813);
#2811 = CARTESIAN_POINT('',(-9.,50.8,-12.));
#2812 = DIRECTION('',(1.,-0.,2.2E-16));
#2813 = DIRECTION('',(2.2E-16,0.,-1.));
#2814 = PCURVE('',#1030,#2815);
#2815 = DEFINITIONAL_REPRESENTATION('',(#2816),#2820);
#2816 = CIRCLE('',#2817,3.2639);
#2817 = AXIS2_PLACEMENT_2D('',#2818,#2819);
#2818 = CARTESIAN_POINT('',(7.,-80.8));
#2819 = DIRECTION('',(-1.,0.));
#2820 = ( GEOMETRIC_REPRESENTATION_CONTEXT(2) 
PARAMETRIC_REPRESENTATION_CONTEXT() REPRESENTATION_CONTEXT('2D SPACE',''
  ) );
#2821 = PCURVE('',#2822,#2827);
#2822 = CYLINDRICAL_SURFACE('',#2823,3.2639);
#2823 = AXIS2_PLACEMENT_3D('',#2824,#2825,#2826);
#2824 = CARTESIAN_POINT('',(-10.,50.8,-12.));
#2825 = DIRECTION('',(1.,0.,0.));
#2826 = DIRECTION('',(0.,0.,-1.));
#2827 = DEFINITIONAL_REPRESENTATION('',(#2828),#2832);
#2828 = LINE('',#2829,#2830);
#2829 = CARTESIAN_POINT('',(0.,1.));
#2830 = VECTOR('',#2831,1.);
#2831 = DIRECTION('',(1.,0.));
#2832 = ( GEOMETRIC_REPRESENTATION_CONTEXT(2) 
PARAMETRIC_REPRESENTATION_CONTEXT() REPRESENTATION_CONTEXT('2D SPACE',''
  ) );
#2833 = FACE_BOUND('',#2834,.F.);
#2834 = EDGE_LOOP('',(#2835));
#2835 = ORIENTED_EDGE('',*,*,#2836,.F.);
#2836 = EDGE_CURVE('',#2837,#2837,#2839,.T.);
#2837 = VERTEX_POINT('',#2838);
#2838 = CARTESIAN_POINT('',(-9.,25.4,-15.2639));
#2839 = SURFACE_CURVE('',#2840,(#2845,#2852),.PCURVE_S1.);
#2840 = CIRCLE('',#2841,3.2639);
#2841 = AXIS2_PLACEMENT_3D('',#2842,#2843,#2844);
#2842 = CARTESIAN_POINT('',(-9.,25.4,-12.));
#2843 = DIRECTION('',(1.,-0.,2.2E-16));
#2844 = DIRECTION('',(2.2E-16,0.,-1.));
#2845 = PCURVE('',#1030,#2846);
#2846 = DEFINITIONAL_REPRESENTATION('',(#2847),#2851);
#2847 = CIRCLE('',#2848,3.2639);
#2848 = AXIS2_PLACEMENT_2D('',#2849,#2850);
#2849 = CARTESIAN_POINT('',(7.,-55.4));
#2850 = DIRECTION('',(-1.,0.));
#2851 = ( GEOMETRIC_REPRESENTATION_CONTEXT(2) 
PARAMETRIC_REPRESENTATION_CONTEXT() REPRESENTATION_CONTEXT('2D SPACE',''
  ) );
#2852 = PCURVE('',#2853,#2858);
#2853 = CYLINDRICAL_SURFACE('',#2854,3.2639);
#2854 = AXIS2_PLACEMENT_3D('',#2855,#2856,#2857);
#2855 = CARTESIAN_POINT('',(-10.,25.4,-12.));
#2856 = DIRECTION('',(1.,0.,0.));
#2857 = DIRECTION('',(0.,0.,-1.));
#2858 = DEFINITIONAL_REPRESENTATION('',(#2859),#2863);
#2859 = LINE('',#2860,#2861);
#2860 = CARTESIAN_POINT('',(0.,1.));
#2861 = VECTOR('',#2862,1.);
#2862 = DIRECTION('',(1.,0.));
#2863 = ( GEOMETRIC_REPRESENTATION_CONTEXT(2) 
PARAMETRIC_REPRESENTATION_CONTEXT() REPRESENTATION_CONTEXT('2D SPACE',''
  ) );
#2864 = ADVANCED_FACE('',(#2865),#1150,.T.);
#2865 = FACE_BOUND('',#2866,.T.);
#2866 = EDGE_LOOP('',(#2867,#2868,#2869,#2870,#2891));
#2867 = ORIENTED_EDGE('',*,*,#2698,.F.);
#2868 = ORIENTED_EDGE('',*,*,#2724,.T.);
#2869 = ORIENTED_EDGE('',*,*,#1136,.T.);
#2870 = ORIENTED_EDGE('',*,*,#2871,.F.);
#2871 = EDGE_CURVE('',#2475,#1114,#2872,.T.);
#2872 = SURFACE_CURVE('',#2873,(#2877,#2884),.PCURVE_S1.);
#2873 = LINE('',#2874,#2875);
#2874 = CARTESIAN_POINT('',(0.,60.,-19.));
#2875 = VECTOR('',#2876,1.);
#2876 = DIRECTION('',(0.,0.,1.));
#2877 = PCURVE('',#1150,#2878);
#2878 = DEFINITIONAL_REPRESENTATION('',(#2879),#2883);
#2879 = LINE('',#2880,#2881);
#2880 = CARTESIAN_POINT('',(0.,9.));
#2881 = VECTOR('',#2882,1.);
#2882 = DIRECTION('',(1.,0.));
#2883 = ( GEOMETRIC_REPRESENTATION_CONTEXT(2) 
PARAMETRIC_REPRESENTATION_CONTEXT() REPRESENTATION_CONTEXT('2D SPACE',''
  ) );
#2884 = PCURVE('',#1183,#2885);
#2885 = DEFINITIONAL_REPRESENTATION('',(#2886),#2890);
#2886 = LINE('',#2887,#2888);
#2887 = CARTESIAN_POINT('',(23.,0.));
#2888 = VECTOR('',#2889,1.);
#2889 = DIRECTION('',(-1.,0.));
#2890 = ( GEOMETRIC_REPRESENTATION_CONTEXT(2) 
PARAMETRIC_REPRESENTATION_CONTEXT() REPRESENTATION_CONTEXT('2D SPACE',''
  ) );
#2891 = ORIENTED_EDGE('',*,*,#2474,.F.);
#2892 = ADVANCED_FACE('',(#2893),#1183,.F.);
#2893 = FACE_BOUND('',#2894,.F.);
#2894 = EDGE_LOOP('',(#2895,#2896,#2897,#2898,#2899));
#2895 = ORIENTED_EDGE('',*,*,#1167,.F.);
#2896 = ORIENTED_EDGE('',*,*,#2871,.F.);
#2897 = ORIENTED_EDGE('',*,*,#2648,.T.);
#2898 = ORIENTED_EDGE('',*,*,#1552,.T.);
#2899 = ORIENTED_EDGE('',*,*,#2900,.F.);
#2900 = EDGE_CURVE('',#1168,#1553,#2901,.T.);
#2901 = SURFACE_CURVE('',#2902,(#2906,#2913),.PCURVE_S1.);
#2902 = LINE('',#2903,#2904);
#2903 = CARTESIAN_POINT('',(44.66,60.,4.));
#2904 = VECTOR('',#2905,1.);
#2905 = DIRECTION('',(0.,0.,-1.));
#2906 = PCURVE('',#1183,#2907);
#2907 = DEFINITIONAL_REPRESENTATION('',(#2908),#2912);
#2908 = LINE('',#2909,#2910);
#2909 = CARTESIAN_POINT('',(0.,44.66));
#2910 = VECTOR('',#2911,1.);
#2911 = DIRECTION('',(1.,0.));
#2912 = ( GEOMETRIC_REPRESENTATION_CONTEXT(2) 
PARAMETRIC_REPRESENTATION_CONTEXT() REPRESENTATION_CONTEXT('2D SPACE',''
  ) );
#2913 = PCURVE('',#1211,#2914);
#2914 = DEFINITIONAL_REPRESENTATION('',(#2915),#2919);
#2915 = LINE('',#2916,#2917);
#2916 = CARTESIAN_POINT('',(0.,0.));
#2917 = VECTOR('',#2918,1.);
#2918 = DIRECTION('',(1.,0.));
#2919 = ( GEOMETRIC_REPRESENTATION_CONTEXT(2) 
PARAMETRIC_REPRESENTATION_CONTEXT() REPRESENTATION_CONTEXT('2D SPACE',''
  ) );
#2920 = ADVANCED_FACE('',(#2921),#1239,.T.);
#2921 = FACE_BOUND('',#2922,.T.);
#2922 = EDGE_LOOP('',(#2923,#2924,#2925,#2926));
#2923 = ORIENTED_EDGE('',*,*,#1223,.F.);
#2924 = ORIENTED_EDGE('',*,*,#1368,.T.);
#2925 = ORIENTED_EDGE('',*,*,#1598,.T.);
#2926 = ORIENTED_EDGE('',*,*,#2927,.F.);
#2927 = EDGE_CURVE('',#1196,#1576,#2928,.T.);
#2928 = SURFACE_CURVE('',#2929,(#2933,#2939),.PCURVE_S1.);
#2929 = LINE('',#2930,#2931);
#2930 = CARTESIAN_POINT('',(44.66,42.,4.));
#2931 = VECTOR('',#2932,1.);
#2932 = DIRECTION('',(0.,0.,-1.));
#2933 = PCURVE('',#1239,#2934);
#2934 = DEFINITIONAL_REPRESENTATION('',(#2935),#2938);
#2935 = B_SPLINE_CURVE_WITH_KNOTS('',1,(#2936,#2937),.UNSPECIFIED.,.F.,
  .F.,(2,2),(-0.4,4.4),.PIECEWISE_BEZIER_KNOTS.);
#2936 = CARTESIAN_POINT('',(-0.4,29.66));
#2937 = CARTESIAN_POINT('',(4.4,29.66));
#2938 = ( GEOMETRIC_REPRESENTATION_CONTEXT(2) 
PARAMETRIC_REPRESENTATION_CONTEXT() REPRESENTATION_CONTEXT('2D SPACE',''
  ) );
#2939 = PCURVE('',#1211,#2940);
#2940 = DEFINITIONAL_REPRESENTATION('',(#2941),#2944);
#2941 = B_SPLINE_CURVE_WITH_KNOTS('',1,(#2942,#2943),.UNSPECIFIED.,.F.,
  .F.,(2,2),(-0.4,4.4),.PIECEWISE_BEZIER_KNOTS.);
#2942 = CARTESIAN_POINT('',(-0.4,-18.));
#2943 = CARTESIAN_POINT('',(4.4,-18.));
#2944 = ( GEOMETRIC_REPRESENTATION_CONTEXT(2) 
PARAMETRIC_REPRESENTATION_CONTEXT() REPRESENTATION_CONTEXT('2D SPACE',''
  ) );
#2945 = ADVANCED_FACE('',(#2946),#1211,.T.);
#2946 = FACE_BOUND('',#2947,.T.);
#2947 = EDGE_LOOP('',(#2948,#2949,#2950,#2951));
#2948 = ORIENTED_EDGE('',*,*,#1575,.F.);
#2949 = ORIENTED_EDGE('',*,*,#2900,.F.);
#2950 = ORIENTED_EDGE('',*,*,#1195,.T.);
#2951 = ORIENTED_EDGE('',*,*,#2927,.T.);
#2952 = ADVANCED_FACE('',(#2953),#1291,.F.);
#2953 = FACE_BOUND('',#2954,.F.);
#2954 = EDGE_LOOP('',(#2955,#2956,#2977,#2978));
#2955 = ORIENTED_EDGE('',*,*,#1648,.F.);
#2956 = ORIENTED_EDGE('',*,*,#2957,.F.);
#2957 = EDGE_CURVE('',#1275,#1649,#2958,.T.);
#2958 = SEAM_CURVE('',#2959,(#2963,#2970),.PCURVE_S1.);
#2959 = LINE('',#2960,#2961);
#2960 = CARTESIAN_POINT('',(4.5,16.5,4.));
#2961 = VECTOR('',#2962,1.);
#2962 = DIRECTION('',(0.,0.,-1.));
#2963 = PCURVE('',#1291,#2964);
#2964 = DEFINITIONAL_REPRESENTATION('',(#2965),#2969);
#2965 = LINE('',#2966,#2967);
#2966 = CARTESIAN_POINT('',(6.28318530718,-0.));
#2967 = VECTOR('',#2968,1.);
#2968 = DIRECTION('',(0.,1.));
#2969 = ( GEOMETRIC_REPRESENTATION_CONTEXT(2) 
PARAMETRIC_REPRESENTATION_CONTEXT() REPRESENTATION_CONTEXT('2D SPACE',''
  ) );
#2970 = PCURVE('',#1291,#2971);
#2971 = DEFINITIONAL_REPRESENTATION('',(#2972),#2976);
#2972 = LINE('',#2973,#2974);
#2973 = CARTESIAN_POINT('',(0.,-0.));
#2974 = VECTOR('',#2975,1.);
#2975 = DIRECTION('',(0.,1.));
#2976 = ( GEOMETRIC_REPRESENTATION_CONTEXT(2) 
PARAMETRIC_REPRESENTATION_CONTEXT() REPRESENTATION_CONTEXT('2D SPACE',''
  ) );
#2977 = ORIENTED_EDGE('',*,*,#1274,.T.);
#2978 = ORIENTED_EDGE('',*,*,#2957,.T.);
#2979 = ADVANCED_FACE('',(#2980),#1322,.F.);
#2980 = FACE_BOUND('',#2981,.F.);
#2981 = EDGE_LOOP('',(#2982,#2983,#3004,#3005));
#2982 = ORIENTED_EDGE('',*,*,#1674,.F.);
#2983 = ORIENTED_EDGE('',*,*,#2984,.F.);
#2984 = EDGE_CURVE('',#1306,#1675,#2985,.T.);
#2985 = SEAM_CURVE('',#2986,(#2990,#2997),.PCURVE_S1.);
#2986 = LINE('',#2987,#2988);
#2987 = CARTESIAN_POINT('',(39.5,56.5,4.));
#2988 = VECTOR('',#2989,1.);
#2989 = DIRECTION('',(0.,0.,-1.));
#2990 = PCURVE('',#1322,#2991);
#2991 = DEFINITIONAL_REPRESENTATION('',(#2992),#2996);
#2992 = LINE('',#2993,#2994);
#2993 = CARTESIAN_POINT('',(6.28318530718,-0.));
#2994 = VECTOR('',#2995,1.);
#2995 = DIRECTION('',(0.,1.));
#2996 = ( GEOMETRIC_REPRESENTATION_CONTEXT(2) 
PARAMETRIC_REPRESENTATION_CONTEXT() REPRESENTATION_CONTEXT('2D SPACE',''
  ) );
#2997 = PCURVE('',#1322,#2998);
#2998 = DEFINITIONAL_REPRESENTATION('',(#2999),#3003);
#2999 = LINE('',#3000,#3001);
#3000 = CARTESIAN_POINT('',(0.,-0.));
#3001 = VECTOR('',#3002,1.);
#3002 = DIRECTION('',(0.,1.));
#3003 = ( GEOMETRIC_REPRESENTATION_CONTEXT(2) 
PARAMETRIC_REPRESENTATION_CONTEXT() REPRESENTATION_CONTEXT('2D SPACE',''
  ) );
#3004 = ORIENTED_EDGE('',*,*,#1305,.T.);
#3005 = ORIENTED_EDGE('',*,*,#2984,.T.);
#3006 = ADVANCED_FACE('',(#3007),#1353,.F.);
#3007 = FACE_BOUND('',#3008,.F.);
#3008 = EDGE_LOOP('',(#3009,#3010,#3031,#3032));
#3009 = ORIENTED_EDGE('',*,*,#1622,.F.);
#3010 = ORIENTED_EDGE('',*,*,#3011,.F.);
#3011 = EDGE_CURVE('',#1337,#1623,#3012,.T.);
#3012 = SEAM_CURVE('',#3013,(#3017,#3024),.PCURVE_S1.);
#3013 = LINE('',#3014,#3015);
#3014 = CARTESIAN_POINT('',(4.5,56.5,4.));
#3015 = VECTOR('',#3016,1.);
#3016 = DIRECTION('',(0.,0.,-1.));
#3017 = PCURVE('',#1353,#3018);
#3018 = DEFINITIONAL_REPRESENTATION('',(#3019),#3023);
#3019 = LINE('',#3020,#3021);
#3020 = CARTESIAN_POINT('',(6.28318530718,-0.));
#3021 = VECTOR('',#3022,1.);
#3022 = DIRECTION('',(0.,1.));
#3023 = ( GEOMETRIC_REPRESENTATION_CONTEXT(2) 
PARAMETRIC_REPRESENTATION_CONTEXT() REPRESENTATION_CONTEXT('2D SPACE',''
  ) );
#3024 = PCURVE('',#1353,#3025);
#3025 = DEFINITIONAL_REPRESENTATION('',(#3026),#3030);
#3026 = LINE('',#3027,#3028);
#3027 = CARTESIAN_POINT('',(0.,-0.));
#3028 = VECTOR('',#3029,1.);
#3029 = DIRECTION('',(0.,1.));
#3030 = ( GEOMETRIC_REPRESENTATION_CONTEXT(2) 
PARAMETRIC_REPRESENTATION_CONTEXT() REPRESENTATION_CONTEXT('2D SPACE',''
  ) );
#3031 = ORIENTED_EDGE('',*,*,#1336,.T.);
#3032 = ORIENTED_EDGE('',*,*,#3011,.T.);
#3033 = ADVANCED_FACE('',(#3034),#1435,.F.);
#3034 = FACE_BOUND('',#3035,.F.);
#3035 = EDGE_LOOP('',(#3036,#3037,#3038,#3039));
#3036 = ORIENTED_EDGE('',*,*,#1724,.F.);
#3037 = ORIENTED_EDGE('',*,*,#1750,.T.);
#3038 = ORIENTED_EDGE('',*,*,#1830,.T.);
#3039 = ORIENTED_EDGE('',*,*,#1417,.F.);
#3040 = ADVANCED_FACE('',(#3041),#1513,.F.);
#3041 = FACE_BOUND('',#3042,.F.);
#3042 = EDGE_LOOP('',(#3043,#3044,#3065,#3066));
#3043 = ORIENTED_EDGE('',*,*,#1798,.F.);
#3044 = ORIENTED_EDGE('',*,*,#3045,.F.);
#3045 = EDGE_CURVE('',#1493,#1799,#3046,.T.);
#3046 = SEAM_CURVE('',#3047,(#3051,#3058),.PCURVE_S1.);
#3047 = LINE('',#3048,#3049);
#3048 = CARTESIAN_POINT('',(56.456,0.,-12.));
#3049 = VECTOR('',#3050,1.);
#3050 = DIRECTION('',(0.,-1.,0.));
#3051 = PCURVE('',#1513,#3052);
#3052 = DEFINITIONAL_REPRESENTATION('',(#3053),#3057);
#3053 = LINE('',#3054,#3055);
#3054 = CARTESIAN_POINT('',(6.28318530718,-0.));
#3055 = VECTOR('',#3056,1.);
#3056 = DIRECTION('',(0.,1.));
#3057 = ( GEOMETRIC_REPRESENTATION_CONTEXT(2) 
PARAMETRIC_REPRESENTATION_CONTEXT() REPRESENTATION_CONTEXT('2D SPACE',''
  ) );
#3058 = PCURVE('',#1513,#3059);
#3059 = DEFINITIONAL_REPRESENTATION('',(#3060),#3064);
#3060 = LINE('',#3061,#3062);
#3061 = CARTESIAN_POINT('',(0.,-0.));
#3062 = VECTOR('',#3063,1.);
#3063 = DIRECTION('',(0.,1.));
#3064 = ( GEOMETRIC_REPRESENTATION_CONTEXT(2) 
PARAMETRIC_REPRESENTATION_CONTEXT() REPRESENTATION_CONTEXT('2D SPACE',''
  ) );
#3065 = ORIENTED_EDGE('',*,*,#1492,.T.);
#3066 = ORIENTED_EDGE('',*,*,#3045,.T.);
#3067 = ADVANCED_FACE('',(#3068),#1874,.F.);
#3068 = FACE_BOUND('',#3069,.F.);
#3069 = EDGE_LOOP('',(#3070,#3071,#3072));
#3070 = ORIENTED_EDGE('',*,*,#1932,.F.);
#3071 = ORIENTED_EDGE('',*,*,#1856,.T.);
#3072 = ORIENTED_EDGE('',*,*,#1977,.T.);
#3073 = ADVANCED_FACE('',(#3074),#2022,.F.);
#3074 = FACE_BOUND('',#3075,.F.);
#3075 = EDGE_LOOP('',(#3076,#3077,#3078));
#3076 = ORIENTED_EDGE('',*,*,#2004,.T.);
#3077 = ORIENTED_EDGE('',*,*,#2127,.T.);
#3078 = ORIENTED_EDGE('',*,*,#2080,.T.);
#3079 = ADVANCED_FACE('',(#3080),#2172,.F.);
#3080 = FACE_BOUND('',#3081,.F.);
#3081 = EDGE_LOOP('',(#3082,#3083,#3084));
#3082 = ORIENTED_EDGE('',*,*,#2275,.T.);
#3083 = ORIENTED_EDGE('',*,*,#2251,.T.);
#3084 = ORIENTED_EDGE('',*,*,#2154,.T.);
#3085 = ADVANCED_FACE('',(#3086),#2339,.F.);
#3086 = FACE_BOUND('',#3087,.F.);
#3087 = EDGE_LOOP('',(#3088,#3089,#3090));
#3088 = ORIENTED_EDGE('',*,*,#2324,.T.);
#3089 = ORIENTED_EDGE('',*,*,#2423,.T.);
#3090 = ORIENTED_EDGE('',*,*,#2374,.T.);
#3091 = ADVANCED_FACE('',(#3092),#2538,.F.);
#3092 = FACE_BOUND('',#3093,.F.);
#3093 = EDGE_LOOP('',(#3094,#3117,#3118,#3119));
#3094 = ORIENTED_EDGE('',*,*,#3095,.T.);
#3095 = EDGE_CURVE('',#3096,#2522,#3098,.T.);
#3096 = VERTEX_POINT('',#3097);
#3097 = CARTESIAN_POINT('',(-6.5,50.8,-16.8));
#3098 = SEAM_CURVE('',#3099,(#3103,#3110),.PCURVE_S1.);
#3099 = LINE('',#3100,#3101);
#3100 = CARTESIAN_POINT('',(-6.5,50.8,-16.8));
#3101 = VECTOR('',#3102,1.);
#3102 = DIRECTION('',(1.,0.,0.));
#3103 = PCURVE('',#2538,#3104);
#3104 = DEFINITIONAL_REPRESENTATION('',(#3105),#3109);
#3105 = LINE('',#3106,#3107);
#3106 = CARTESIAN_POINT('',(6.28318530718,-0.));
#3107 = VECTOR('',#3108,1.);
#3108 = DIRECTION('',(0.,1.));
#3109 = ( GEOMETRIC_REPRESENTATION_CONTEXT(2) 
PARAMETRIC_REPRESENTATION_CONTEXT() REPRESENTATION_CONTEXT('2D SPACE',''
  ) );
#3110 = PCURVE('',#2538,#3111);
#3111 = DEFINITIONAL_REPRESENTATION('',(#3112),#3116);
#3112 = LINE('',#3113,#3114);
#3113 = CARTESIAN_POINT('',(0.,-0.));
#3114 = VECTOR('',#3115,1.);
#3115 = DIRECTION('',(0.,1.));
#3116 = ( GEOMETRIC_REPRESENTATION_CONTEXT(2) 
PARAMETRIC_REPRESENTATION_CONTEXT() REPRESENTATION_CONTEXT('2D SPACE',''
  ) );
#3117 = ORIENTED_EDGE('',*,*,#2521,.F.);
#3118 = ORIENTED_EDGE('',*,*,#3095,.F.);
#3119 = ORIENTED_EDGE('',*,*,#3120,.T.);
#3120 = EDGE_CURVE('',#3096,#3096,#3121,.T.);
#3121 = SURFACE_CURVE('',#3122,(#3127,#3134),.PCURVE_S1.);
#3122 = CIRCLE('',#3123,4.8);
#3123 = AXIS2_PLACEMENT_3D('',#3124,#3125,#3126);
#3124 = CARTESIAN_POINT('',(-6.5,50.8,-12.));
#3125 = DIRECTION('',(1.,-0.,0.));
#3126 = DIRECTION('',(0.,0.,-1.));
#3127 = PCURVE('',#2538,#3128);
#3128 = DEFINITIONAL_REPRESENTATION('',(#3129),#3133);
#3129 = LINE('',#3130,#3131);
#3130 = CARTESIAN_POINT('',(0.,0.));
#3131 = VECTOR('',#3132,1.);
#3132 = DIRECTION('',(1.,0.));
#3133 = ( GEOMETRIC_REPRESENTATION_CONTEXT(2) 
PARAMETRIC_REPRESENTATION_CONTEXT() REPRESENTATION_CONTEXT('2D SPACE',''
  ) );
#3134 = PCURVE('',#3135,#3140);
#3135 = PLANE('',#3136);
#3136 = AXIS2_PLACEMENT_3D('',#3137,#3138,#3139);
#3137 = CARTESIAN_POINT('',(-6.5,50.8,-12.));
#3138 = DIRECTION('',(1.,0.,0.));
#3139 = DIRECTION('',(0.,0.,-1.));
#3140 = DEFINITIONAL_REPRESENTATION('',(#3141),#3145);
#3141 = CIRCLE('',#3142,4.8);
#3142 = AXIS2_PLACEMENT_2D('',#3143,#3144);
#3143 = CARTESIAN_POINT('',(0.,0.));
#3144 = DIRECTION('',(1.,0.));
#3145 = ( GEOMETRIC_REPRESENTATION_CONTEXT(2) 
PARAMETRIC_REPRESENTATION_CONTEXT() REPRESENTATION_CONTEXT('2D SPACE',''
  ) );
#3146 = ADVANCED_FACE('',(#3147),#2569,.F.);
#3147 = FACE_BOUND('',#3148,.F.);
#3148 = EDGE_LOOP('',(#3149,#3172,#3173,#3174));
#3149 = ORIENTED_EDGE('',*,*,#3150,.T.);
#3150 = EDGE_CURVE('',#3151,#2553,#3153,.T.);
#3151 = VERTEX_POINT('',#3152);
#3152 = CARTESIAN_POINT('',(-6.5,25.4,-16.8));
#3153 = SEAM_CURVE('',#3154,(#3158,#3165),.PCURVE_S1.);
#3154 = LINE('',#3155,#3156);
#3155 = CARTESIAN_POINT('',(-6.5,25.4,-16.8));
#3156 = VECTOR('',#3157,1.);
#3157 = DIRECTION('',(1.,0.,0.));
#3158 = PCURVE('',#2569,#3159);
#3159 = DEFINITIONAL_REPRESENTATION('',(#3160),#3164);
#3160 = LINE('',#3161,#3162);
#3161 = CARTESIAN_POINT('',(6.28318530718,-0.));
#3162 = VECTOR('',#3163,1.);
#3163 = DIRECTION('',(0.,1.));
#3164 = ( GEOMETRIC_REPRESENTATION_CONTEXT(2) 
PARAMETRIC_REPRESENTATION_CONTEXT() REPRESENTATION_CONTEXT('2D SPACE',''
  ) );
#3165 = PCURVE('',#2569,#3166);
#3166 = DEFINITIONAL_REPRESENTATION('',(#3167),#3171);
#3167 = LINE('',#3168,#3169);
#3168 = CARTESIAN_POINT('',(0.,-0.));
#3169 = VECTOR('',#3170,1.);
#3170 = DIRECTION('',(0.,1.));
#3171 = ( GEOMETRIC_REPRESENTATION_CONTEXT(2) 
PARAMETRIC_REPRESENTATION_CONTEXT() REPRESENTATION_CONTEXT('2D SPACE',''
  ) );
#3172 = ORIENTED_EDGE('',*,*,#2552,.F.);
#3173 = ORIENTED_EDGE('',*,*,#3150,.F.);
#3174 = ORIENTED_EDGE('',*,*,#3175,.T.);
#3175 = EDGE_CURVE('',#3151,#3151,#3176,.T.);
#3176 = SURFACE_CURVE('',#3177,(#3182,#3189),.PCURVE_S1.);
#3177 = CIRCLE('',#3178,4.8);
#3178 = AXIS2_PLACEMENT_3D('',#3179,#3180,#3181);
#3179 = CARTESIAN_POINT('',(-6.5,25.4,-12.));
#3180 = DIRECTION('',(1.,-0.,0.));
#3181 = DIRECTION('',(0.,0.,-1.));
#3182 = PCURVE('',#2569,#3183);
#3183 = DEFINITIONAL_REPRESENTATION('',(#3184),#3188);
#3184 = LINE('',#3185,#3186);
#3185 = CARTESIAN_POINT('',(0.,0.));
#3186 = VECTOR('',#3187,1.);
#3187 = DIRECTION('',(1.,0.));
#3188 = ( GEOMETRIC_REPRESENTATION_CONTEXT(2) 
PARAMETRIC_REPRESENTATION_CONTEXT() REPRESENTATION_CONTEXT('2D SPACE',''
  ) );
#3189 = PCURVE('',#3190,#3195);
#3190 = PLANE('',#3191);
#3191 = AXIS2_PLACEMENT_3D('',#3192,#3193,#3194);
#3192 = CARTESIAN_POINT('',(-6.5,25.4,-12.));
#3193 = DIRECTION('',(1.,0.,0.));
#3194 = DIRECTION('',(0.,0.,-1.));
#3195 = DEFINITIONAL_REPRESENTATION('',(#3196),#3200);
#3196 = CIRCLE('',#3197,4.8);
#3197 = AXIS2_PLACEMENT_2D('',#3198,#3199);
#3198 = CARTESIAN_POINT('',(0.,0.));
#3199 = DIRECTION('',(1.,0.));
#3200 = ( GEOMETRIC_REPRESENTATION_CONTEXT(2) 
PARAMETRIC_REPRESENTATION_CONTEXT() REPRESENTATION_CONTEXT('2D SPACE',''
  ) );
#3201 = ADVANCED_FACE('',(#3202),#2600,.F.);
#3202 = FACE_BOUND('',#3203,.F.);
#3203 = EDGE_LOOP('',(#3204,#3227,#3228,#3229));
#3204 = ORIENTED_EDGE('',*,*,#3205,.T.);
#3205 = EDGE_CURVE('',#3206,#2584,#3208,.T.);
#3206 = VERTEX_POINT('',#3207);
#3207 = CARTESIAN_POINT('',(-6.5,-1.E-15,-16.8));
#3208 = SEAM_CURVE('',#3209,(#3213,#3220),.PCURVE_S1.);
#3209 = LINE('',#3210,#3211);
#3210 = CARTESIAN_POINT('',(-6.5,-1.18E-15,-16.8));
#3211 = VECTOR('',#3212,1.);
#3212 = DIRECTION('',(1.,0.,0.));
#3213 = PCURVE('',#2600,#3214);
#3214 = DEFINITIONAL_REPRESENTATION('',(#3215),#3219);
#3215 = LINE('',#3216,#3217);
#3216 = CARTESIAN_POINT('',(6.28318530718,-0.));
#3217 = VECTOR('',#3218,1.);
#3218 = DIRECTION('',(0.,1.));
#3219 = ( GEOMETRIC_REPRESENTATION_CONTEXT(2) 
PARAMETRIC_REPRESENTATION_CONTEXT() REPRESENTATION_CONTEXT('2D SPACE',''
  ) );
#3220 = PCURVE('',#2600,#3221);
#3221 = DEFINITIONAL_REPRESENTATION('',(#3222),#3226);
#3222 = LINE('',#3223,#3224);
#3223 = CARTESIAN_POINT('',(0.,-0.));
#3224 = VECTOR('',#3225,1.);
#3225 = DIRECTION('',(0.,1.));
#3226 = ( GEOMETRIC_REPRESENTATION_CONTEXT(2) 
PARAMETRIC_REPRESENTATION_CONTEXT() REPRESENTATION_CONTEXT('2D SPACE',''
  ) );
#3227 = ORIENTED_EDGE('',*,*,#2583,.F.);
#3228 = ORIENTED_EDGE('',*,*,#3205,.F.);
#3229 = ORIENTED_EDGE('',*,*,#3230,.T.);
#3230 = EDGE_CURVE('',#3206,#3206,#3231,.T.);
#3231 = SURFACE_CURVE('',#3232,(#3237,#3244),.PCURVE_S1.);
#3232 = CIRCLE('',#3233,4.8);
#3233 = AXIS2_PLACEMENT_3D('',#3234,#3235,#3236);
#3234 = CARTESIAN_POINT('',(-6.5,0.,-12.));
#3235 = DIRECTION('',(1.,-0.,0.));
#3236 = DIRECTION('',(0.,0.,-1.));
#3237 = PCURVE('',#2600,#3238);
#3238 = DEFINITIONAL_REPRESENTATION('',(#3239),#3243);
#3239 = LINE('',#3240,#3241);
#3240 = CARTESIAN_POINT('',(0.,0.));
#3241 = VECTOR('',#3242,1.);
#3242 = DIRECTION('',(1.,0.));
#3243 = ( GEOMETRIC_REPRESENTATION_CONTEXT(2) 
PARAMETRIC_REPRESENTATION_CONTEXT() REPRESENTATION_CONTEXT('2D SPACE',''
  ) );
#3244 = PCURVE('',#3245,#3250);
#3245 = PLANE('',#3246);
#3246 = AXIS2_PLACEMENT_3D('',#3247,#3248,#3249);
#3247 = CARTESIAN_POINT('',(-6.5,0.,-12.));
#3248 = DIRECTION('',(1.,0.,0.));
#3249 = DIRECTION('',(0.,0.,-1.));
#3250 = DEFINITIONAL_REPRESENTATION('',(#3251),#3255);
#3251 = CIRCLE('',#3252,4.8);
#3252 = AXIS2_PLACEMENT_2D('',#3253,#3254);
#3253 = CARTESIAN_POINT('',(0.,0.));
#3254 = DIRECTION('',(1.,0.));
#3255 = ( GEOMETRIC_REPRESENTATION_CONTEXT(2) 
PARAMETRIC_REPRESENTATION_CONTEXT() REPRESENTATION_CONTEXT('2D SPACE',''
  ) );
#3256 = ADVANCED_FACE('',(#3257),#2631,.F.);
#3257 = FACE_BOUND('',#3258,.F.);
#3258 = EDGE_LOOP('',(#3259,#3260,#3281,#3282));
#3259 = ORIENTED_EDGE('',*,*,#2779,.T.);
#3260 = ORIENTED_EDGE('',*,*,#3261,.T.);
#3261 = EDGE_CURVE('',#2780,#2615,#3262,.T.);
#3262 = SEAM_CURVE('',#3263,(#3267,#3274),.PCURVE_S1.);
#3263 = LINE('',#3264,#3265);
#3264 = CARTESIAN_POINT('',(-10.,-14.728,-12.5));
#3265 = VECTOR('',#3266,1.);
#3266 = DIRECTION('',(1.,0.,0.));
#3267 = PCURVE('',#2631,#3268);
#3268 = DEFINITIONAL_REPRESENTATION('',(#3269),#3273);
#3269 = LINE('',#3270,#3271);
#3270 = CARTESIAN_POINT('',(0.,-0.));
#3271 = VECTOR('',#3272,1.);
#3272 = DIRECTION('',(0.,1.));
#3273 = ( GEOMETRIC_REPRESENTATION_CONTEXT(2) 
PARAMETRIC_REPRESENTATION_CONTEXT() REPRESENTATION_CONTEXT('2D SPACE',''
  ) );
#3274 = PCURVE('',#2631,#3275);
#3275 = DEFINITIONAL_REPRESENTATION('',(#3276),#3280);
#3276 = LINE('',#3277,#3278);
#3277 = CARTESIAN_POINT('',(6.28318530718,-0.));
#3278 = VECTOR('',#3279,1.);
#3279 = DIRECTION('',(0.,1.));
#3280 = ( GEOMETRIC_REPRESENTATION_CONTEXT(2) 
PARAMETRIC_REPRESENTATION_CONTEXT() REPRESENTATION_CONTEXT('2D SPACE',''
  ) );
#3281 = ORIENTED_EDGE('',*,*,#2614,.F.);
#3282 = ORIENTED_EDGE('',*,*,#3261,.F.);
#3283 = ADVANCED_FACE('',(#3284),#2765,.F.);
#3284 = FACE_BOUND('',#3285,.F.);
#3285 = EDGE_LOOP('',(#3286,#3309,#3310,#3311));
#3286 = ORIENTED_EDGE('',*,*,#3287,.F.);
#3287 = EDGE_CURVE('',#2749,#3288,#3290,.T.);
#3288 = VERTEX_POINT('',#3289);
#3289 = CARTESIAN_POINT('',(-6.5,-1.E-15,-15.2639));
#3290 = SEAM_CURVE('',#3291,(#3295,#3302),.PCURVE_S1.);
#3291 = LINE('',#3292,#3293);
#3292 = CARTESIAN_POINT('',(-10.,-8.E-16,-15.2639));
#3293 = VECTOR('',#3294,1.);
#3294 = DIRECTION('',(1.,0.,0.));
#3295 = PCURVE('',#2765,#3296);
#3296 = DEFINITIONAL_REPRESENTATION('',(#3297),#3301);
#3297 = LINE('',#3298,#3299);
#3298 = CARTESIAN_POINT('',(0.,-0.));
#3299 = VECTOR('',#3300,1.);
#3300 = DIRECTION('',(0.,1.));
#3301 = ( GEOMETRIC_REPRESENTATION_CONTEXT(2) 
PARAMETRIC_REPRESENTATION_CONTEXT() REPRESENTATION_CONTEXT('2D SPACE',''
  ) );
#3302 = PCURVE('',#2765,#3303);
#3303 = DEFINITIONAL_REPRESENTATION('',(#3304),#3308);
#3304 = LINE('',#3305,#3306);
#3305 = CARTESIAN_POINT('',(6.28318530718,-0.));
#3306 = VECTOR('',#3307,1.);
#3307 = DIRECTION('',(0.,1.));
#3308 = ( GEOMETRIC_REPRESENTATION_CONTEXT(2) 
PARAMETRIC_REPRESENTATION_CONTEXT() REPRESENTATION_CONTEXT('2D SPACE',''
  ) );
#3309 = ORIENTED_EDGE('',*,*,#2748,.T.);
#3310 = ORIENTED_EDGE('',*,*,#3287,.T.);
#3311 = ORIENTED_EDGE('',*,*,#3312,.F.);
#3312 = EDGE_CURVE('',#3288,#3288,#3313,.T.);
#3313 = SURFACE_CURVE('',#3314,(#3319,#3326),.PCURVE_S1.);
#3314 = CIRCLE('',#3315,3.2639);
#3315 = AXIS2_PLACEMENT_3D('',#3316,#3317,#3318);
#3316 = CARTESIAN_POINT('',(-6.5,0.,-12.));
#3317 = DIRECTION('',(1.,-0.,2.2E-16));
#3318 = DIRECTION('',(2.2E-16,0.,-1.));
#3319 = PCURVE('',#2765,#3320);
#3320 = DEFINITIONAL_REPRESENTATION('',(#3321),#3325);
#3321 = LINE('',#3322,#3323);
#3322 = CARTESIAN_POINT('',(0.,3.5));
#3323 = VECTOR('',#3324,1.);
#3324 = DIRECTION('',(1.,0.));
#3325 = ( GEOMETRIC_REPRESENTATION_CONTEXT(2) 
PARAMETRIC_REPRESENTATION_CONTEXT() REPRESENTATION_CONTEXT('2D SPACE',''
  ) );
#3326 = PCURVE('',#3245,#3327);
#3327 = DEFINITIONAL_REPRESENTATION('',(#3328),#3332);
#3328 = CIRCLE('',#3329,3.2639);
#3329 = AXIS2_PLACEMENT_2D('',#3330,#3331);
#3330 = CARTESIAN_POINT('',(0.,0.));
#3331 = DIRECTION('',(1.,0.));
#3332 = ( GEOMETRIC_REPRESENTATION_CONTEXT(2) 
PARAMETRIC_REPRESENTATION_CONTEXT() REPRESENTATION_CONTEXT('2D SPACE',''
  ) );
#3333 = ADVANCED_FACE('',(#3334),#2822,.F.);
#3334 = FACE_BOUND('',#3335,.F.);
#3335 = EDGE_LOOP('',(#3336,#3359,#3360,#3361));
#3336 = ORIENTED_EDGE('',*,*,#3337,.F.);
#3337 = EDGE_CURVE('',#2806,#3338,#3340,.T.);
#3338 = VERTEX_POINT('',#3339);
#3339 = CARTESIAN_POINT('',(-6.5,50.8,-15.2639));
#3340 = SEAM_CURVE('',#3341,(#3345,#3352),.PCURVE_S1.);
#3341 = LINE('',#3342,#3343);
#3342 = CARTESIAN_POINT('',(-10.,50.8,-15.2639));
#3343 = VECTOR('',#3344,1.);
#3344 = DIRECTION('',(1.,0.,0.));
#3345 = PCURVE('',#2822,#3346);
#3346 = DEFINITIONAL_REPRESENTATION('',(#3347),#3351);
#3347 = LINE('',#3348,#3349);
#3348 = CARTESIAN_POINT('',(0.,-0.));
#3349 = VECTOR('',#3350,1.);
#3350 = DIRECTION('',(0.,1.));
#3351 = ( GEOMETRIC_REPRESENTATION_CONTEXT(2) 
PARAMETRIC_REPRESENTATION_CONTEXT() REPRESENTATION_CONTEXT('2D SPACE',''
  ) );
#3352 = PCURVE('',#2822,#3353);
#3353 = DEFINITIONAL_REPRESENTATION('',(#3354),#3358);
#3354 = LINE('',#3355,#3356);
#3355 = CARTESIAN_POINT('',(6.28318530718,-0.));
#3356 = VECTOR('',#3357,1.);
#3357 = DIRECTION('',(0.,1.));
#3358 = ( GEOMETRIC_REPRESENTATION_CONTEXT(2) 
PARAMETRIC_REPRESENTATION_CONTEXT() REPRESENTATION_CONTEXT('2D SPACE',''
  ) );
#3359 = ORIENTED_EDGE('',*,*,#2805,.T.);
#3360 = ORIENTED_EDGE('',*,*,#3337,.T.);
#3361 = ORIENTED_EDGE('',*,*,#3362,.F.);
#3362 = EDGE_CURVE('',#3338,#3338,#3363,.T.);
#3363 = SURFACE_CURVE('',#3364,(#3369,#3376),.PCURVE_S1.);
#3364 = CIRCLE('',#3365,3.2639);
#3365 = AXIS2_PLACEMENT_3D('',#3366,#3367,#3368);
#3366 = CARTESIAN_POINT('',(-6.5,50.8,-12.));
#3367 = DIRECTION('',(1.,0.,2.2E-16));
#3368 = DIRECTION('',(2.2E-16,0.,-1.));
#3369 = PCURVE('',#2822,#3370);
#3370 = DEFINITIONAL_REPRESENTATION('',(#3371),#3375);
#3371 = LINE('',#3372,#3373);
#3372 = CARTESIAN_POINT('',(0.,3.5));
#3373 = VECTOR('',#3374,1.);
#3374 = DIRECTION('',(1.,0.));
#3375 = ( GEOMETRIC_REPRESENTATION_CONTEXT(2) 
PARAMETRIC_REPRESENTATION_CONTEXT() REPRESENTATION_CONTEXT('2D SPACE',''
  ) );
#3376 = PCURVE('',#3135,#3377);
#3377 = DEFINITIONAL_REPRESENTATION('',(#3378),#3382);
#3378 = CIRCLE('',#3379,3.2639);
#3379 = AXIS2_PLACEMENT_2D('',#3380,#3381);
#3380 = CARTESIAN_POINT('',(0.,0.));
#3381 = DIRECTION('',(1.,0.));
#3382 = ( GEOMETRIC_REPRESENTATION_CONTEXT(2) 
PARAMETRIC_REPRESENTATION_CONTEXT() REPRESENTATION_CONTEXT('2D SPACE',''
  ) );
#3383 = ADVANCED_FACE('',(#3384),#2853,.F.);
#3384 = FACE_BOUND('',#3385,.F.);
#3385 = EDGE_LOOP('',(#3386,#3409,#3410,#3411));
#3386 = ORIENTED_EDGE('',*,*,#3387,.F.);
#3387 = EDGE_CURVE('',#2837,#3388,#3390,.T.);
#3388 = VERTEX_POINT('',#3389);
#3389 = CARTESIAN_POINT('',(-6.5,25.4,-15.2639));
#3390 = SEAM_CURVE('',#3391,(#3395,#3402),.PCURVE_S1.);
#3391 = LINE('',#3392,#3393);
#3392 = CARTESIAN_POINT('',(-10.,25.4,-15.2639));
#3393 = VECTOR('',#3394,1.);
#3394 = DIRECTION('',(1.,0.,0.));
#3395 = PCURVE('',#2853,#3396);
#3396 = DEFINITIONAL_REPRESENTATION('',(#3397),#3401);
#3397 = LINE('',#3398,#3399);
#3398 = CARTESIAN_POINT('',(0.,-0.));
#3399 = VECTOR('',#3400,1.);
#3400 = DIRECTION('',(0.,1.));
#3401 = ( GEOMETRIC_REPRESENTATION_CONTEXT(2) 
PARAMETRIC_REPRESENTATION_CONTEXT() REPRESENTATION_CONTEXT('2D SPACE',''
  ) );
#3402 = PCURVE('',#2853,#3403);
#3403 = DEFINITIONAL_REPRESENTATION('',(#3404),#3408);
#3404 = LINE('',#3405,#3406);
#3405 = CARTESIAN_POINT('',(6.28318530718,-0.));
#3406 = VECTOR('',#3407,1.);
#3407 = DIRECTION('',(0.,1.));
#3408 = ( GEOMETRIC_REPRESENTATION_CONTEXT(2) 
PARAMETRIC_REPRESENTATION_CONTEXT() REPRESENTATION_CONTEXT('2D SPACE',''
  ) );
#3409 = ORIENTED_EDGE('',*,*,#2836,.T.);
#3410 = ORIENTED_EDGE('',*,*,#3387,.T.);
#3411 = ORIENTED_EDGE('',*,*,#3412,.F.);
#3412 = EDGE_CURVE('',#3388,#3388,#3413,.T.);
#3413 = SURFACE_CURVE('',#3414,(#3419,#3426),.PCURVE_S1.);
#3414 = CIRCLE('',#3415,3.2639);
#3415 = AXIS2_PLACEMENT_3D('',#3416,#3417,#3418);
#3416 = CARTESIAN_POINT('',(-6.5,25.4,-12.));
#3417 = DIRECTION('',(1.,-0.,2.2E-16));
#3418 = DIRECTION('',(2.2E-16,0.,-1.));
#3419 = PCURVE('',#2853,#3420);
#3420 = DEFINITIONAL_REPRESENTATION('',(#3421),#3425);
#3421 = LINE('',#3422,#3423);
#3422 = CARTESIAN_POINT('',(0.,3.5));
#3423 = VECTOR('',#3424,1.);
#3424 = DIRECTION('',(1.,0.));
#3425 = ( GEOMETRIC_REPRESENTATION_CONTEXT(2) 
PARAMETRIC_REPRESENTATION_CONTEXT() REPRESENTATION_CONTEXT('2D SPACE',''
  ) );
#3426 = PCURVE('',#3190,#3427);
#3427 = DEFINITIONAL_REPRESENTATION('',(#3428),#3432);
#3428 = CIRCLE('',#3429,3.2639);
#3429 = AXIS2_PLACEMENT_2D('',#3430,#3431);
#3430 = CARTESIAN_POINT('',(0.,0.));
#3431 = DIRECTION('',(1.,0.));
#3432 = ( GEOMETRIC_REPRESENTATION_CONTEXT(2) 
PARAMETRIC_REPRESENTATION_CONTEXT() REPRESENTATION_CONTEXT('2D SPACE',''
  ) );
#3433 = ADVANCED_FACE('',(#3434,#3437),#3135,.T.);
#3434 = FACE_BOUND('',#3435,.T.);
#3435 = EDGE_LOOP('',(#3436));
#3436 = ORIENTED_EDGE('',*,*,#3120,.T.);
#3437 = FACE_BOUND('',#3438,.T.);
#3438 = EDGE_LOOP('',(#3439));
#3439 = ORIENTED_EDGE('',*,*,#3362,.F.);
#3440 = ADVANCED_FACE('',(#3441,#3444),#3190,.T.);
#3441 = FACE_BOUND('',#3442,.T.);
#3442 = EDGE_LOOP('',(#3443));
#3443 = ORIENTED_EDGE('',*,*,#3175,.T.);
#3444 = FACE_BOUND('',#3445,.T.);
#3445 = EDGE_LOOP('',(#3446));
#3446 = ORIENTED_EDGE('',*,*,#3412,.F.);
#3447 = ADVANCED_FACE('',(#3448,#3451),#3245,.T.);
#3448 = FACE_BOUND('',#3449,.T.);
#3449 = EDGE_LOOP('',(#3450));
#3450 = ORIENTED_EDGE('',*,*,#3230,.T.);
#3451 = FACE_BOUND('',#3452,.T.);
#3452 = EDGE_LOOP('',(#3453));
#3453 = ORIENTED_EDGE('',*,*,#3312,.F.);
#3454 = ( GEOMETRIC_REPRESENTATION_CONTEXT(3) 
GLOBAL_UNCERTAINTY_ASSIGNED_CONTEXT((#3458)) 
GLOBAL_UNIT_ASSIGNED_CONTEXT((#3455,#3456,#3457)) REPRESENTATION_CONTEXT
('Context #1','3D Context with UNIT and UNCERTAINTY') );
#3455 = ( LENGTH_UNIT() NAMED_UNIT(*) SI_UNIT(.MILLI.,.METRE.) );
#3456 = ( NAMED_UNIT(*) PLANE_ANGLE_UNIT() SI_UNIT($,.RADIAN.) );
#3457 = ( NAMED_UNIT(*) SI_UNIT($,.STERADIAN.) SOLID_ANGLE_UNIT() );
#3458 = UNCERTAINTY_MEASURE_WITH_UNIT(LENGTH_MEASURE(1.E-07),#3455,
  'distance_accuracy_value','confusion accuracy');
#3459 = SHAPE_DEFINITION_REPRESENTATION(#3460,#25);
#3460 = PRODUCT_DEFINITION_SHAPE('','',#3461);
#3461 = PRODUCT_DEFINITION('design','',#3462,#3465);
#3462 = PRODUCT_DEFINITION_FORMATION('','',#3463);
#3463 = PRODUCT('Cut014','Cut014','',(#3464));
#3464 = MECHANICAL_CONTEXT('',#2,'mechanical');
#3465 = PRODUCT_DEFINITION_CONTEXT('part definition',#2,'design');
#3466 = CONTEXT_DEPENDENT_SHAPE_REPRESENTATION(#3467,#3469);
#3467 = ( REPRESENTATION_RELATIONSHIP('','',#25,#10) 
REPRESENTATION_RELATIONSHIP_WITH_TRANSFORMATION(#3468) 
SHAPE_REPRESENTATION_RELATIONSHIP() );
#3468 = ITEM_DEFINED_TRANSFORMATION('','',#11,#15);
#3469 = PRODUCT_DEFINITION_SHAPE('Placement','Placement of an item',
  #3470);
#3470 = NEXT_ASSEMBLY_USAGE_OCCURRENCE('1','=>[0:1:1:2]','',#5,#3461,$);
#3471 = PRODUCT_TYPE('part',$,(#3463));
#3472 = MECHANICAL_DESIGN_GEOMETRIC_PRESENTATION_REPRESENTATION('',(
    #3473),#3454);
#3473 = STYLED_ITEM('color',(#3474),#26);
#3474 = PRESENTATION_STYLE_ASSIGNMENT((#3475,#3481));
#3475 = SURFACE_STYLE_USAGE(.BOTH.,#3476);
#3476 = SURFACE_SIDE_STYLE('',(#3477));
#3477 = SURFACE_STYLE_FILL_AREA(#3478);
#3478 = FILL_AREA_STYLE('',(#3479));
#3479 = FILL_AREA_STYLE_COLOUR('',#3480);
#3480 = COLOUR_RGB('',0.800000011921,0.800000011921,0.800000011921);
#3481 = CURVE_STYLE('',#3482,POSITIVE_LENGTH_MEASURE(0.1),#3480);
#3482 = DRAUGHTING_PRE_DEFINED_CURVE_FONT('continuous');
ENDSEC;
END-ISO-10303-21;
