# Supplementary material for: Imaging brain activity during complex social behaviors in Drosophila with Flyception2
Source: Nat Commun. 2020 Jan 30;11:623. doi: 10.1038/s41467-020-14487-7 (PMC6992788; doi:10.1038/s41467-020-14487-7)
Supplement: Supplementary file 20 — Supplementary Software 1 [file 41467_2020_14487_MOESM20_ESM.zip › Supplementary Software 1/CAD/Flyception2LaserBasePlate.step]

ISO-10303-21;
HEADER;
FILE_DESCRIPTION(('FreeCAD Model'),'2;1');
FILE_NAME('/Users/takeokatsuki/Dropbox/CNC/FlyBAM3.step',
  '2017-01-15T06:34:27',('Author'),(''),
  'Open CASCADE STEP processor 6.8','FreeCAD','Unknown');
FILE_SCHEMA(('AUTOMOTIVE_DESIGN_CC2 { 1 2 10303 214 -1 1 5 4 }'));
ENDSEC;
DATA;
#1 = APPLICATION_PROTOCOL_DEFINITION('committee draft',
  'automotive_design',1997,#2);
#2 = APPLICATION_CONTEXT(
  'core data for automotive mechanical design processes');
#3 = SHAPE_DEFINITION_REPRESENTATION(#4,#10);
#4 = PRODUCT_DEFINITION_SHAPE('','',#5);
#5 = PRODUCT_DEFINITION('design','',#6,#9);
#6 = PRODUCT_DEFINITION_FORMATION('','',#7);
#7 = PRODUCT('ASSEMBLY','ASSEMBLY','',(#8));
#8 = MECHANICAL_CONTEXT('',#2,'mechanical');
#9 = PRODUCT_DEFINITION_CONTEXT('part definition',#2,'design');
#10 = SHAPE_REPRESENTATION('',(#11,#15),#19);
#11 = AXIS2_PLACEMENT_3D('',#12,#13,#14);
#12 = CARTESIAN_POINT('',(0.,0.,0.));
#13 = DIRECTION('',(0.,0.,1.));
#14 = DIRECTION('',(1.,0.,-0.));
#15 = AXIS2_PLACEMENT_3D('',#16,#17,#18);
#16 = CARTESIAN_POINT('',(0.,0.,0.));
#17 = DIRECTION('',(0.,0.,1.));
#18 = DIRECTION('',(1.,0.,0.));
#19 = ( GEOMETRIC_REPRESENTATION_CONTEXT(3) 
GLOBAL_UNCERTAINTY_ASSIGNED_CONTEXT((#23)) GLOBAL_UNIT_ASSIGNED_CONTEXT(
(#20,#21,#22)) REPRESENTATION_CONTEXT('Context #1',
  '3D Context with UNIT and UNCERTAINTY') );
#20 = ( LENGTH_UNIT() NAMED_UNIT(*) SI_UNIT(.MILLI.,.METRE.) );
#21 = ( NAMED_UNIT(*) PLANE_ANGLE_UNIT() SI_UNIT($,.RADIAN.) );
#22 = ( NAMED_UNIT(*) SI_UNIT($,.STERADIAN.) SOLID_ANGLE_UNIT() );
#23 = UNCERTAINTY_MEASURE_WITH_UNIT(LENGTH_MEASURE(1.E-07),#20,
  'distance_accuracy_value','confusion accuracy');
#24 = PRODUCT_TYPE('part',$,(#7));
#25 = ADVANCED_BREP_SHAPE_REPRESENTATION('',(#11,#26),#1052);
#26 = MANIFOLD_SOLID_BREP('',#27);
#27 = CLOSED_SHELL('',(#28,#148,#224,#521,#570,#701,#708,#763,#790,#845,
    #872,#927,#982,#1009,#1036,#1040,#1044,#1048));
#28 = ADVANCED_FACE('',(#29),#43,.F.);
#29 = FACE_BOUND('',#30,.F.);
#30 = EDGE_LOOP('',(#31,#66,#94,#122));
#31 = ORIENTED_EDGE('',*,*,#32,.F.);
#32 = EDGE_CURVE('',#33,#35,#37,.T.);
#33 = VERTEX_POINT('',#34);
#34 = CARTESIAN_POINT('',(0.,0.,0.));
#35 = VERTEX_POINT('',#36);
#36 = CARTESIAN_POINT('',(0.,0.,7.9375));
#37 = SURFACE_CURVE('',#38,(#42,#54),.PCURVE_S1.);
#38 = LINE('',#39,#40);
#39 = CARTESIAN_POINT('',(0.,0.,0.));
#40 = VECTOR('',#41,1.);
#41 = DIRECTION('',(0.,0.,1.));
#42 = PCURVE('',#43,#48);
#43 = PLANE('',#44);
#44 = AXIS2_PLACEMENT_3D('',#45,#46,#47);
#45 = CARTESIAN_POINT('',(0.,0.,0.));
#46 = DIRECTION('',(1.,0.,0.));
#47 = DIRECTION('',(0.,0.,1.));
#48 = DEFINITIONAL_REPRESENTATION('',(#49),#53);
#49 = LINE('',#50,#51);
#50 = CARTESIAN_POINT('',(0.,0.));
#51 = VECTOR('',#52,1.);
#52 = DIRECTION('',(1.,0.));
#53 = ( GEOMETRIC_REPRESENTATION_CONTEXT(2) 
PARAMETRIC_REPRESENTATION_CONTEXT() REPRESENTATION_CONTEXT('2D SPACE',''
  ) );
#54 = PCURVE('',#55,#60);
#55 = PLANE('',#56);
#56 = AXIS2_PLACEMENT_3D('',#57,#58,#59);
#57 = CARTESIAN_POINT('',(0.,0.,0.));
#58 = DIRECTION('',(0.,1.,0.));
#59 = DIRECTION('',(0.,0.,1.));
#60 = DEFINITIONAL_REPRESENTATION('',(#61),#65);
#61 = LINE('',#62,#63);
#62 = CARTESIAN_POINT('',(0.,0.));
#63 = VECTOR('',#64,1.);
#64 = DIRECTION('',(1.,0.));
#65 = ( GEOMETRIC_REPRESENTATION_CONTEXT(2) 
PARAMETRIC_REPRESENTATION_CONTEXT() REPRESENTATION_CONTEXT('2D SPACE',''
  ) );
#66 = ORIENTED_EDGE('',*,*,#67,.T.);
#67 = EDGE_CURVE('',#33,#68,#70,.T.);
#68 = VERTEX_POINT('',#69);
#69 = CARTESIAN_POINT('',(0.,127.,0.));
#70 = SURFACE_CURVE('',#71,(#75,#82),.PCURVE_S1.);
#71 = LINE('',#72,#73);
#72 = CARTESIAN_POINT('',(0.,0.,0.));
#73 = VECTOR('',#74,1.);
#74 = DIRECTION('',(0.,1.,0.));
#75 = PCURVE('',#43,#76);
#76 = DEFINITIONAL_REPRESENTATION('',(#77),#81);
#77 = LINE('',#78,#79);
#78 = CARTESIAN_POINT('',(0.,0.));
#79 = VECTOR('',#80,1.);
#80 = DIRECTION('',(0.,-1.));
#81 = ( GEOMETRIC_REPRESENTATION_CONTEXT(2) 
PARAMETRIC_REPRESENTATION_CONTEXT() REPRESENTATION_CONTEXT('2D SPACE',''
  ) );
#82 = PCURVE('',#83,#88);
#83 = PLANE('',#84);
#84 = AXIS2_PLACEMENT_3D('',#85,#86,#87);
#85 = CARTESIAN_POINT('',(0.,0.,0.));
#86 = DIRECTION('',(0.,0.,1.));
#87 = DIRECTION('',(1.,0.,0.));
#88 = DEFINITIONAL_REPRESENTATION('',(#89),#93);
#89 = LINE('',#90,#91);
#90 = CARTESIAN_POINT('',(0.,0.));
#91 = VECTOR('',#92,1.);
#92 = DIRECTION('',(0.,1.));
#93 = ( GEOMETRIC_REPRESENTATION_CONTEXT(2) 
PARAMETRIC_REPRESENTATION_CONTEXT() REPRESENTATION_CONTEXT('2D SPACE',''
  ) );
#94 = ORIENTED_EDGE('',*,*,#95,.T.);
#95 = EDGE_CURVE('',#68,#96,#98,.T.);
#96 = VERTEX_POINT('',#97);
#97 = CARTESIAN_POINT('',(0.,127.,7.9375));
#98 = SURFACE_CURVE('',#99,(#103,#110),.PCURVE_S1.);
#99 = LINE('',#100,#101);
#100 = CARTESIAN_POINT('',(0.,127.,0.));
#101 = VECTOR('',#102,1.);
#102 = DIRECTION('',(0.,0.,1.));
#103 = PCURVE('',#43,#104);
#104 = DEFINITIONAL_REPRESENTATION('',(#105),#109);
#105 = LINE('',#106,#107);
#106 = CARTESIAN_POINT('',(0.,-127.));
#107 = VECTOR('',#108,1.);
#108 = DIRECTION('',(1.,0.));
#109 = ( GEOMETRIC_REPRESENTATION_CONTEXT(2) 
PARAMETRIC_REPRESENTATION_CONTEXT() REPRESENTATION_CONTEXT('2D SPACE',''
  ) );
#110 = PCURVE('',#111,#116);
#111 = PLANE('',#112);
#112 = AXIS2_PLACEMENT_3D('',#113,#114,#115);
#113 = CARTESIAN_POINT('',(0.,127.,0.));
#114 = DIRECTION('',(0.,1.,0.));
#115 = DIRECTION('',(0.,0.,1.));
#116 = DEFINITIONAL_REPRESENTATION('',(#117),#121);
#117 = LINE('',#118,#119);
#118 = CARTESIAN_POINT('',(0.,0.));
#119 = VECTOR('',#120,1.);
#120 = DIRECTION('',(1.,0.));
#121 = ( GEOMETRIC_REPRESENTATION_CONTEXT(2) 
PARAMETRIC_REPRESENTATION_CONTEXT() REPRESENTATION_CONTEXT('2D SPACE',''
  ) );
#122 = ORIENTED_EDGE('',*,*,#123,.F.);
#123 = EDGE_CURVE('',#35,#96,#124,.T.);
#124 = SURFACE_CURVE('',#125,(#129,#136),.PCURVE_S1.);
#125 = LINE('',#126,#127);
#126 = CARTESIAN_POINT('',(0.,0.,7.9375));
#127 = VECTOR('',#128,1.);
#128 = DIRECTION('',(0.,1.,0.));
#129 = PCURVE('',#43,#130);
#130 = DEFINITIONAL_REPRESENTATION('',(#131),#135);
#131 = LINE('',#132,#133);
#132 = CARTESIAN_POINT('',(7.9375,0.));
#133 = VECTOR('',#134,1.);
#134 = DIRECTION('',(0.,-1.));
#135 = ( GEOMETRIC_REPRESENTATION_CONTEXT(2) 
PARAMETRIC_REPRESENTATION_CONTEXT() REPRESENTATION_CONTEXT('2D SPACE',''
  ) );
#136 = PCURVE('',#137,#142);
#137 = PLANE('',#138);
#138 = AXIS2_PLACEMENT_3D('',#139,#140,#141);
#139 = CARTESIAN_POINT('',(0.,0.,7.9375));
#140 = DIRECTION('',(0.,0.,1.));
#141 = DIRECTION('',(1.,0.,0.));
#142 = DEFINITIONAL_REPRESENTATION('',(#143),#147);
#143 = LINE('',#144,#145);
#144 = CARTESIAN_POINT('',(0.,0.));
#145 = VECTOR('',#146,1.);
#146 = DIRECTION('',(0.,1.));
#147 = ( GEOMETRIC_REPRESENTATION_CONTEXT(2) 
PARAMETRIC_REPRESENTATION_CONTEXT() REPRESENTATION_CONTEXT('2D SPACE',''
  ) );
#148 = ADVANCED_FACE('',(#149),#55,.F.);
#149 = FACE_BOUND('',#150,.F.);
#150 = EDGE_LOOP('',(#151,#174,#175,#198));
#151 = ORIENTED_EDGE('',*,*,#152,.F.);
#152 = EDGE_CURVE('',#33,#153,#155,.T.);
#153 = VERTEX_POINT('',#154);
#154 = CARTESIAN_POINT('',(152.4,0.,0.));
#155 = SURFACE_CURVE('',#156,(#160,#167),.PCURVE_S1.);
#156 = LINE('',#157,#158);
#157 = CARTESIAN_POINT('',(0.,0.,0.));
#158 = VECTOR('',#159,1.);
#159 = DIRECTION('',(1.,0.,0.));
#160 = PCURVE('',#55,#161);
#161 = DEFINITIONAL_REPRESENTATION('',(#162),#166);
#162 = LINE('',#163,#164);
#163 = CARTESIAN_POINT('',(0.,0.));
#164 = VECTOR('',#165,1.);
#165 = DIRECTION('',(0.,1.));
#166 = ( GEOMETRIC_REPRESENTATION_CONTEXT(2) 
PARAMETRIC_REPRESENTATION_CONTEXT() REPRESENTATION_CONTEXT('2D SPACE',''
  ) );
#167 = PCURVE('',#83,#168);
#168 = DEFINITIONAL_REPRESENTATION('',(#169),#173);
#169 = LINE('',#170,#171);
#170 = CARTESIAN_POINT('',(0.,0.));
#171 = VECTOR('',#172,1.);
#172 = DIRECTION('',(1.,0.));
#173 = ( GEOMETRIC_REPRESENTATION_CONTEXT(2) 
PARAMETRIC_REPRESENTATION_CONTEXT() REPRESENTATION_CONTEXT('2D SPACE',''
  ) );
#174 = ORIENTED_EDGE('',*,*,#32,.T.);
#175 = ORIENTED_EDGE('',*,*,#176,.T.);
#176 = EDGE_CURVE('',#35,#177,#179,.T.);
#177 = VERTEX_POINT('',#178);
#178 = CARTESIAN_POINT('',(152.4,0.,7.9375));
#179 = SURFACE_CURVE('',#180,(#184,#191),.PCURVE_S1.);
#180 = LINE('',#181,#182);
#181 = CARTESIAN_POINT('',(0.,0.,7.9375));
#182 = VECTOR('',#183,1.);
#183 = DIRECTION('',(1.,0.,0.));
#184 = PCURVE('',#55,#185);
#185 = DEFINITIONAL_REPRESENTATION('',(#186),#190);
#186 = LINE('',#187,#188);
#187 = CARTESIAN_POINT('',(7.9375,0.));
#188 = VECTOR('',#189,1.);
#189 = DIRECTION('',(0.,1.));
#190 = ( GEOMETRIC_REPRESENTATION_CONTEXT(2) 
PARAMETRIC_REPRESENTATION_CONTEXT() REPRESENTATION_CONTEXT('2D SPACE',''
  ) );
#191 = PCURVE('',#137,#192);
#192 = DEFINITIONAL_REPRESENTATION('',(#193),#197);
#193 = LINE('',#194,#195);
#194 = CARTESIAN_POINT('',(0.,0.));
#195 = VECTOR('',#196,1.);
#196 = DIRECTION('',(1.,0.));
#197 = ( GEOMETRIC_REPRESENTATION_CONTEXT(2) 
PARAMETRIC_REPRESENTATION_CONTEXT() REPRESENTATION_CONTEXT('2D SPACE',''
  ) );
#198 = ORIENTED_EDGE('',*,*,#199,.F.);
#199 = EDGE_CURVE('',#153,#177,#200,.T.);
#200 = SURFACE_CURVE('',#201,(#205,#212),.PCURVE_S1.);
#201 = LINE('',#202,#203);
#202 = CARTESIAN_POINT('',(152.4,0.,0.));
#203 = VECTOR('',#204,1.);
#204 = DIRECTION('',(0.,0.,1.));
#205 = PCURVE('',#55,#206);
#206 = DEFINITIONAL_REPRESENTATION('',(#207),#211);
#207 = LINE('',#208,#209);
#208 = CARTESIAN_POINT('',(0.,152.4));
#209 = VECTOR('',#210,1.);
#210 = DIRECTION('',(1.,0.));
#211 = ( GEOMETRIC_REPRESENTATION_CONTEXT(2) 
PARAMETRIC_REPRESENTATION_CONTEXT() REPRESENTATION_CONTEXT('2D SPACE',''
  ) );
#212 = PCURVE('',#213,#218);
#213 = PLANE('',#214);
#214 = AXIS2_PLACEMENT_3D('',#215,#216,#217);
#215 = CARTESIAN_POINT('',(152.4,0.,0.));
#216 = DIRECTION('',(1.,0.,0.));
#217 = DIRECTION('',(0.,0.,1.));
#218 = DEFINITIONAL_REPRESENTATION('',(#219),#223);
#219 = LINE('',#220,#221);
#220 = CARTESIAN_POINT('',(0.,0.));
#221 = VECTOR('',#222,1.);
#222 = DIRECTION('',(1.,0.));
#223 = ( GEOMETRIC_REPRESENTATION_CONTEXT(2) 
PARAMETRIC_REPRESENTATION_CONTEXT() REPRESENTATION_CONTEXT('2D SPACE',''
  ) );
#224 = ADVANCED_FACE('',(#225,#273,#304,#335,#366,#397,#428,#459,#490),
  #137,.T.);
#225 = FACE_BOUND('',#226,.T.);
#226 = EDGE_LOOP('',(#227,#228,#229,#252));
#227 = ORIENTED_EDGE('',*,*,#123,.F.);
#228 = ORIENTED_EDGE('',*,*,#176,.T.);
#229 = ORIENTED_EDGE('',*,*,#230,.T.);
#230 = EDGE_CURVE('',#177,#231,#233,.T.);
#231 = VERTEX_POINT('',#232);
#232 = CARTESIAN_POINT('',(152.4,127.,7.9375));
#233 = SURFACE_CURVE('',#234,(#238,#245),.PCURVE_S1.);
#234 = LINE('',#235,#236);
#235 = CARTESIAN_POINT('',(152.4,0.,7.9375));
#236 = VECTOR('',#237,1.);
#237 = DIRECTION('',(0.,1.,0.));
#238 = PCURVE('',#137,#239);
#239 = DEFINITIONAL_REPRESENTATION('',(#240),#244);
#240 = LINE('',#241,#242);
#241 = CARTESIAN_POINT('',(152.4,0.));
#242 = VECTOR('',#243,1.);
#243 = DIRECTION('',(0.,1.));
#244 = ( GEOMETRIC_REPRESENTATION_CONTEXT(2) 
PARAMETRIC_REPRESENTATION_CONTEXT() REPRESENTATION_CONTEXT('2D SPACE',''
  ) );
#245 = PCURVE('',#213,#246);
#246 = DEFINITIONAL_REPRESENTATION('',(#247),#251);
#247 = LINE('',#248,#249);
#248 = CARTESIAN_POINT('',(7.9375,0.));
#249 = VECTOR('',#250,1.);
#250 = DIRECTION('',(0.,-1.));
#251 = ( GEOMETRIC_REPRESENTATION_CONTEXT(2) 
PARAMETRIC_REPRESENTATION_CONTEXT() REPRESENTATION_CONTEXT('2D SPACE',''
  ) );
#252 = ORIENTED_EDGE('',*,*,#253,.F.);
#253 = EDGE_CURVE('',#96,#231,#254,.T.);
#254 = SURFACE_CURVE('',#255,(#259,#266),.PCURVE_S1.);
#255 = LINE('',#256,#257);
#256 = CARTESIAN_POINT('',(0.,127.,7.9375));
#257 = VECTOR('',#258,1.);
#258 = DIRECTION('',(1.,0.,0.));
#259 = PCURVE('',#137,#260);
#260 = DEFINITIONAL_REPRESENTATION('',(#261),#265);
#261 = LINE('',#262,#263);
#262 = CARTESIAN_POINT('',(0.,127.));
#263 = VECTOR('',#264,1.);
#264 = DIRECTION('',(1.,0.));
#265 = ( GEOMETRIC_REPRESENTATION_CONTEXT(2) 
PARAMETRIC_REPRESENTATION_CONTEXT() REPRESENTATION_CONTEXT('2D SPACE',''
  ) );
#266 = PCURVE('',#111,#267);
#267 = DEFINITIONAL_REPRESENTATION('',(#268),#272);
#268 = LINE('',#269,#270);
#269 = CARTESIAN_POINT('',(7.9375,0.));
#270 = VECTOR('',#271,1.);
#271 = DIRECTION('',(0.,1.));
#272 = ( GEOMETRIC_REPRESENTATION_CONTEXT(2) 
PARAMETRIC_REPRESENTATION_CONTEXT() REPRESENTATION_CONTEXT('2D SPACE',''
  ) );
#273 = FACE_BOUND('',#274,.T.);
#274 = EDGE_LOOP('',(#275));
#275 = ORIENTED_EDGE('',*,*,#276,.F.);
#276 = EDGE_CURVE('',#277,#277,#279,.T.);
#277 = VERTEX_POINT('',#278);
#278 = CARTESIAN_POINT('',(18.2106,29.5,7.9375));
#279 = SURFACE_CURVE('',#280,(#285,#292),.PCURVE_S1.);
#280 = CIRCLE('',#281,2.2606);
#281 = AXIS2_PLACEMENT_3D('',#282,#283,#284);
#282 = CARTESIAN_POINT('',(15.95,29.5,7.9375));
#283 = DIRECTION('',(0.,0.,1.));
#284 = DIRECTION('',(1.,0.,-0.));
#285 = PCURVE('',#137,#286);
#286 = DEFINITIONAL_REPRESENTATION('',(#287),#291);
#287 = CIRCLE('',#288,2.2606);
#288 = AXIS2_PLACEMENT_2D('',#289,#290);
#289 = CARTESIAN_POINT('',(15.95,29.5));
#290 = DIRECTION('',(1.,0.));
#291 = ( GEOMETRIC_REPRESENTATION_CONTEXT(2) 
PARAMETRIC_REPRESENTATION_CONTEXT() REPRESENTATION_CONTEXT('2D SPACE',''
  ) );
#292 = PCURVE('',#293,#298);
#293 = CYLINDRICAL_SURFACE('',#294,2.2606);
#294 = AXIS2_PLACEMENT_3D('',#295,#296,#297);
#295 = CARTESIAN_POINT('',(15.95,29.5,3.));
#296 = DIRECTION('',(0.,0.,1.));
#297 = DIRECTION('',(1.,0.,0.));
#298 = DEFINITIONAL_REPRESENTATION('',(#299),#303);
#299 = LINE('',#300,#301);
#300 = CARTESIAN_POINT('',(0.,4.9375));
#301 = VECTOR('',#302,1.);
#302 = DIRECTION('',(1.,0.));
#303 = ( GEOMETRIC_REPRESENTATION_CONTEXT(2) 
PARAMETRIC_REPRESENTATION_CONTEXT() REPRESENTATION_CONTEXT('2D SPACE',''
  ) );
#304 = FACE_BOUND('',#305,.T.);
#305 = EDGE_LOOP('',(#306));
#306 = ORIENTED_EDGE('',*,*,#307,.F.);
#307 = EDGE_CURVE('',#308,#308,#310,.T.);
#308 = VERTEX_POINT('',#309);
#309 = CARTESIAN_POINT('',(15.875,114.3,7.9375));
#310 = SURFACE_CURVE('',#311,(#316,#323),.PCURVE_S1.);
#311 = CIRCLE('',#312,3.175);
#312 = AXIS2_PLACEMENT_3D('',#313,#314,#315);
#313 = CARTESIAN_POINT('',(12.7,114.3,7.9375));
#314 = DIRECTION('',(0.,0.,1.));
#315 = DIRECTION('',(1.,0.,0.));
#316 = PCURVE('',#137,#317);
#317 = DEFINITIONAL_REPRESENTATION('',(#318),#322);
#318 = CIRCLE('',#319,3.175);
#319 = AXIS2_PLACEMENT_2D('',#320,#321);
#320 = CARTESIAN_POINT('',(12.7,114.3));
#321 = DIRECTION('',(1.,0.));
#322 = ( GEOMETRIC_REPRESENTATION_CONTEXT(2) 
PARAMETRIC_REPRESENTATION_CONTEXT() REPRESENTATION_CONTEXT('2D SPACE',''
  ) );
#323 = PCURVE('',#324,#329);
#324 = CYLINDRICAL_SURFACE('',#325,3.175);
#325 = AXIS2_PLACEMENT_3D('',#326,#327,#328);
#326 = CARTESIAN_POINT('',(12.7,114.3,0.));
#327 = DIRECTION('',(0.,0.,1.));
#328 = DIRECTION('',(1.,0.,0.));
#329 = DEFINITIONAL_REPRESENTATION('',(#330),#334);
#330 = LINE('',#331,#332);
#331 = CARTESIAN_POINT('',(0.,7.9375));
#332 = VECTOR('',#333,1.);
#333 = DIRECTION('',(1.,0.));
#334 = ( GEOMETRIC_REPRESENTATION_CONTEXT(2) 
PARAMETRIC_REPRESENTATION_CONTEXT() REPRESENTATION_CONTEXT('2D SPACE',''
  ) );
#335 = FACE_BOUND('',#336,.T.);
#336 = EDGE_LOOP('',(#337));
#337 = ORIENTED_EDGE('',*,*,#338,.F.);
#338 = EDGE_CURVE('',#339,#339,#341,.T.);
#339 = VERTEX_POINT('',#340);
#340 = CARTESIAN_POINT('',(18.2106,97.5,7.9375));
#341 = SURFACE_CURVE('',#342,(#347,#354),.PCURVE_S1.);
#342 = CIRCLE('',#343,2.2606);
#343 = AXIS2_PLACEMENT_3D('',#344,#345,#346);
#344 = CARTESIAN_POINT('',(15.95,97.5,7.9375));
#345 = DIRECTION('',(0.,0.,1.));
#346 = DIRECTION('',(1.,0.,0.));
#347 = PCURVE('',#137,#348);
#348 = DEFINITIONAL_REPRESENTATION('',(#349),#353);
#349 = CIRCLE('',#350,2.2606);
#350 = AXIS2_PLACEMENT_2D('',#351,#352);
#351 = CARTESIAN_POINT('',(15.95,97.5));
#352 = DIRECTION('',(1.,0.));
#353 = ( GEOMETRIC_REPRESENTATION_CONTEXT(2) 
PARAMETRIC_REPRESENTATION_CONTEXT() REPRESENTATION_CONTEXT('2D SPACE',''
  ) );
#354 = PCURVE('',#355,#360);
#355 = CYLINDRICAL_SURFACE('',#356,2.2606);
#356 = AXIS2_PLACEMENT_3D('',#357,#358,#359);
#357 = CARTESIAN_POINT('',(15.95,97.5,3.));
#358 = DIRECTION('',(0.,0.,1.));
#359 = DIRECTION('',(1.,0.,0.));
#360 = DEFINITIONAL_REPRESENTATION('',(#361),#365);
#361 = LINE('',#362,#363);
#362 = CARTESIAN_POINT('',(0.,4.9375));
#363 = VECTOR('',#364,1.);
#364 = DIRECTION('',(1.,0.));
#365 = ( GEOMETRIC_REPRESENTATION_CONTEXT(2) 
PARAMETRIC_REPRESENTATION_CONTEXT() REPRESENTATION_CONTEXT('2D SPACE',''
  ) );
#366 = FACE_BOUND('',#367,.T.);
#367 = EDGE_LOOP('',(#368));
#368 = ORIENTED_EDGE('',*,*,#369,.F.);
#369 = EDGE_CURVE('',#370,#370,#372,.T.);
#370 = VERTEX_POINT('',#371);
#371 = CARTESIAN_POINT('',(142.875,114.3,7.9375));
#372 = SURFACE_CURVE('',#373,(#378,#385),.PCURVE_S1.);
#373 = CIRCLE('',#374,3.175);
#374 = AXIS2_PLACEMENT_3D('',#375,#376,#377);
#375 = CARTESIAN_POINT('',(139.7,114.3,7.9375));
#376 = DIRECTION('',(0.,0.,1.));
#377 = DIRECTION('',(1.,0.,0.));
#378 = PCURVE('',#137,#379);
#379 = DEFINITIONAL_REPRESENTATION('',(#380),#384);
#380 = CIRCLE('',#381,3.175);
#381 = AXIS2_PLACEMENT_2D('',#382,#383);
#382 = CARTESIAN_POINT('',(139.7,114.3));
#383 = DIRECTION('',(1.,0.));
#384 = ( GEOMETRIC_REPRESENTATION_CONTEXT(2) 
PARAMETRIC_REPRESENTATION_CONTEXT() REPRESENTATION_CONTEXT('2D SPACE',''
  ) );
#385 = PCURVE('',#386,#391);
#386 = CYLINDRICAL_SURFACE('',#387,3.175);
#387 = AXIS2_PLACEMENT_3D('',#388,#389,#390);
#388 = CARTESIAN_POINT('',(139.7,114.3,0.));
#389 = DIRECTION('',(0.,0.,1.));
#390 = DIRECTION('',(1.,0.,0.));
#391 = DEFINITIONAL_REPRESENTATION('',(#392),#396);
#392 = LINE('',#393,#394);
#393 = CARTESIAN_POINT('',(0.,7.9375));
#394 = VECTOR('',#395,1.);
#395 = DIRECTION('',(1.,0.));
#396 = ( GEOMETRIC_REPRESENTATION_CONTEXT(2) 
PARAMETRIC_REPRESENTATION_CONTEXT() REPRESENTATION_CONTEXT('2D SPACE',''
  ) );
#397 = FACE_BOUND('',#398,.T.);
#398 = EDGE_LOOP('',(#399));
#399 = ORIENTED_EDGE('',*,*,#400,.F.);
#400 = EDGE_CURVE('',#401,#401,#403,.T.);
#401 = VERTEX_POINT('',#402);
#402 = CARTESIAN_POINT('',(138.7106,97.5,7.9375));
#403 = SURFACE_CURVE('',#404,(#409,#416),.PCURVE_S1.);
#404 = CIRCLE('',#405,2.2606);
#405 = AXIS2_PLACEMENT_3D('',#406,#407,#408);
#406 = CARTESIAN_POINT('',(136.45,97.5,7.9375));
#407 = DIRECTION('',(0.,0.,1.));
#408 = DIRECTION('',(1.,0.,0.));
#409 = PCURVE('',#137,#410);
#410 = DEFINITIONAL_REPRESENTATION('',(#411),#415);
#411 = CIRCLE('',#412,2.2606);
#412 = AXIS2_PLACEMENT_2D('',#413,#414);
#413 = CARTESIAN_POINT('',(136.45,97.5));
#414 = DIRECTION('',(1.,0.));
#415 = ( GEOMETRIC_REPRESENTATION_CONTEXT(2) 
PARAMETRIC_REPRESENTATION_CONTEXT() REPRESENTATION_CONTEXT('2D SPACE',''
  ) );
#416 = PCURVE('',#417,#422);
#417 = CYLINDRICAL_SURFACE('',#418,2.2606);
#418 = AXIS2_PLACEMENT_3D('',#419,#420,#421);
#419 = CARTESIAN_POINT('',(136.45,97.5,3.));
#420 = DIRECTION('',(0.,0.,1.));
#421 = DIRECTION('',(1.,0.,0.));
#422 = DEFINITIONAL_REPRESENTATION('',(#423),#427);
#423 = LINE('',#424,#425);
#424 = CARTESIAN_POINT('',(0.,4.9375));
#425 = VECTOR('',#426,1.);
#426 = DIRECTION('',(1.,0.));
#427 = ( GEOMETRIC_REPRESENTATION_CONTEXT(2) 
PARAMETRIC_REPRESENTATION_CONTEXT() REPRESENTATION_CONTEXT('2D SPACE',''
  ) );
#428 = FACE_BOUND('',#429,.T.);
#429 = EDGE_LOOP('',(#430));
#430 = ORIENTED_EDGE('',*,*,#431,.F.);
#431 = EDGE_CURVE('',#432,#432,#434,.T.);
#432 = VERTEX_POINT('',#433);
#433 = CARTESIAN_POINT('',(138.7106,29.5,7.9375));
#434 = SURFACE_CURVE('',#435,(#440,#447),.PCURVE_S1.);
#435 = CIRCLE('',#436,2.2606);
#436 = AXIS2_PLACEMENT_3D('',#437,#438,#439);
#437 = CARTESIAN_POINT('',(136.45,29.5,7.9375));
#438 = DIRECTION('',(0.,0.,1.));
#439 = DIRECTION('',(1.,0.,0.));
#440 = PCURVE('',#137,#441);
#441 = DEFINITIONAL_REPRESENTATION('',(#442),#446);
#442 = CIRCLE('',#443,2.2606);
#443 = AXIS2_PLACEMENT_2D('',#444,#445);
#444 = CARTESIAN_POINT('',(136.45,29.5));
#445 = DIRECTION('',(1.,0.));
#446 = ( GEOMETRIC_REPRESENTATION_CONTEXT(2) 
PARAMETRIC_REPRESENTATION_CONTEXT() REPRESENTATION_CONTEXT('2D SPACE',''
  ) );
#447 = PCURVE('',#448,#453);
#448 = CYLINDRICAL_SURFACE('',#449,2.2606);
#449 = AXIS2_PLACEMENT_3D('',#450,#451,#452);
#450 = CARTESIAN_POINT('',(136.45,29.5,3.));
#451 = DIRECTION('',(0.,0.,1.));
#452 = DIRECTION('',(1.,0.,0.));
#453 = DEFINITIONAL_REPRESENTATION('',(#454),#458);
#454 = LINE('',#455,#456);
#455 = CARTESIAN_POINT('',(0.,4.9375));
#456 = VECTOR('',#457,1.);
#457 = DIRECTION('',(1.,0.));
#458 = ( GEOMETRIC_REPRESENTATION_CONTEXT(2) 
PARAMETRIC_REPRESENTATION_CONTEXT() REPRESENTATION_CONTEXT('2D SPACE',''
  ) );
#459 = FACE_BOUND('',#460,.T.);
#460 = EDGE_LOOP('',(#461));
#461 = ORIENTED_EDGE('',*,*,#462,.F.);
#462 = EDGE_CURVE('',#463,#463,#465,.T.);
#463 = VERTEX_POINT('',#464);
#464 = CARTESIAN_POINT('',(142.875,12.7,7.9375));
#465 = SURFACE_CURVE('',#466,(#471,#478),.PCURVE_S1.);
#466 = CIRCLE('',#467,3.175);
#467 = AXIS2_PLACEMENT_3D('',#468,#469,#470);
#468 = CARTESIAN_POINT('',(139.7,12.7,7.9375));
#469 = DIRECTION('',(0.,0.,1.));
#470 = DIRECTION('',(1.,0.,0.));
#471 = PCURVE('',#137,#472);
#472 = DEFINITIONAL_REPRESENTATION('',(#473),#477);
#473 = CIRCLE('',#474,3.175);
#474 = AXIS2_PLACEMENT_2D('',#475,#476);
#475 = CARTESIAN_POINT('',(139.7,12.7));
#476 = DIRECTION('',(1.,0.));
#477 = ( GEOMETRIC_REPRESENTATION_CONTEXT(2) 
PARAMETRIC_REPRESENTATION_CONTEXT() REPRESENTATION_CONTEXT('2D SPACE',''
  ) );
#478 = PCURVE('',#479,#484);
#479 = CYLINDRICAL_SURFACE('',#480,3.175);
#480 = AXIS2_PLACEMENT_3D('',#481,#482,#483);
#481 = CARTESIAN_POINT('',(139.7,12.7,0.));
#482 = DIRECTION('',(0.,0.,1.));
#483 = DIRECTION('',(1.,0.,0.));
#484 = DEFINITIONAL_REPRESENTATION('',(#485),#489);
#485 = LINE('',#486,#487);
#486 = CARTESIAN_POINT('',(0.,7.9375));
#487 = VECTOR('',#488,1.);
#488 = DIRECTION('',(1.,0.));
#489 = ( GEOMETRIC_REPRESENTATION_CONTEXT(2) 
PARAMETRIC_REPRESENTATION_CONTEXT() REPRESENTATION_CONTEXT('2D SPACE',''
  ) );
#490 = FACE_BOUND('',#491,.T.);
#491 = EDGE_LOOP('',(#492));
#492 = ORIENTED_EDGE('',*,*,#493,.F.);
#493 = EDGE_CURVE('',#494,#494,#496,.T.);
#494 = VERTEX_POINT('',#495);
#495 = CARTESIAN_POINT('',(15.875,12.7,7.9375));
#496 = SURFACE_CURVE('',#497,(#502,#509),.PCURVE_S1.);
#497 = CIRCLE('',#498,3.175);
#498 = AXIS2_PLACEMENT_3D('',#499,#500,#501);
#499 = CARTESIAN_POINT('',(12.7,12.7,7.9375));
#500 = DIRECTION('',(0.,0.,1.));
#501 = DIRECTION('',(1.,0.,0.));
#502 = PCURVE('',#137,#503);
#503 = DEFINITIONAL_REPRESENTATION('',(#504),#508);
#504 = CIRCLE('',#505,3.175);
#505 = AXIS2_PLACEMENT_2D('',#506,#507);
#506 = CARTESIAN_POINT('',(12.7,12.7));
#507 = DIRECTION('',(1.,0.));
#508 = ( GEOMETRIC_REPRESENTATION_CONTEXT(2) 
PARAMETRIC_REPRESENTATION_CONTEXT() REPRESENTATION_CONTEXT('2D SPACE',''
  ) );
#509 = PCURVE('',#510,#515);
#510 = CYLINDRICAL_SURFACE('',#511,3.175);
#511 = AXIS2_PLACEMENT_3D('',#512,#513,#514);
#512 = CARTESIAN_POINT('',(12.7,12.7,0.));
#513 = DIRECTION('',(0.,0.,1.));
#514 = DIRECTION('',(1.,0.,0.));
#515 = DEFINITIONAL_REPRESENTATION('',(#516),#520);
#516 = LINE('',#517,#518);
#517 = CARTESIAN_POINT('',(0.,7.9375));
#518 = VECTOR('',#519,1.);
#519 = DIRECTION('',(1.,0.));
#520 = ( GEOMETRIC_REPRESENTATION_CONTEXT(2) 
PARAMETRIC_REPRESENTATION_CONTEXT() REPRESENTATION_CONTEXT('2D SPACE',''
  ) );
#521 = ADVANCED_FACE('',(#522),#111,.T.);
#522 = FACE_BOUND('',#523,.T.);
#523 = EDGE_LOOP('',(#524,#547,#548,#549));
#524 = ORIENTED_EDGE('',*,*,#525,.F.);
#525 = EDGE_CURVE('',#68,#526,#528,.T.);
#526 = VERTEX_POINT('',#527);
#527 = CARTESIAN_POINT('',(152.4,127.,0.));
#528 = SURFACE_CURVE('',#529,(#533,#540),.PCURVE_S1.);
#529 = LINE('',#530,#531);
#530 = CARTESIAN_POINT('',(0.,127.,0.));
#531 = VECTOR('',#532,1.);
#532 = DIRECTION('',(1.,0.,0.));
#533 = PCURVE('',#111,#534);
#534 = DEFINITIONAL_REPRESENTATION('',(#535),#539);
#535 = LINE('',#536,#537);
#536 = CARTESIAN_POINT('',(0.,0.));
#537 = VECTOR('',#538,1.);
#538 = DIRECTION('',(0.,1.));
#539 = ( GEOMETRIC_REPRESENTATION_CONTEXT(2) 
PARAMETRIC_REPRESENTATION_CONTEXT() REPRESENTATION_CONTEXT('2D SPACE',''
  ) );
#540 = PCURVE('',#83,#541);
#541 = DEFINITIONAL_REPRESENTATION('',(#542),#546);
#542 = LINE('',#543,#544);
#543 = CARTESIAN_POINT('',(0.,127.));
#544 = VECTOR('',#545,1.);
#545 = DIRECTION('',(1.,0.));
#546 = ( GEOMETRIC_REPRESENTATION_CONTEXT(2) 
PARAMETRIC_REPRESENTATION_CONTEXT() REPRESENTATION_CONTEXT('2D SPACE',''
  ) );
#547 = ORIENTED_EDGE('',*,*,#95,.T.);
#548 = ORIENTED_EDGE('',*,*,#253,.T.);
#549 = ORIENTED_EDGE('',*,*,#550,.F.);
#550 = EDGE_CURVE('',#526,#231,#551,.T.);
#551 = SURFACE_CURVE('',#552,(#556,#563),.PCURVE_S1.);
#552 = LINE('',#553,#554);
#553 = CARTESIAN_POINT('',(152.4,127.,0.));
#554 = VECTOR('',#555,1.);
#555 = DIRECTION('',(0.,0.,1.));
#556 = PCURVE('',#111,#557);
#557 = DEFINITIONAL_REPRESENTATION('',(#558),#562);
#558 = LINE('',#559,#560);
#559 = CARTESIAN_POINT('',(0.,152.4));
#560 = VECTOR('',#561,1.);
#561 = DIRECTION('',(1.,0.));
#562 = ( GEOMETRIC_REPRESENTATION_CONTEXT(2) 
PARAMETRIC_REPRESENTATION_CONTEXT() REPRESENTATION_CONTEXT('2D SPACE',''
  ) );
#563 = PCURVE('',#213,#564);
#564 = DEFINITIONAL_REPRESENTATION('',(#565),#569);
#565 = LINE('',#566,#567);
#566 = CARTESIAN_POINT('',(0.,-127.));
#567 = VECTOR('',#568,1.);
#568 = DIRECTION('',(1.,0.));
#569 = ( GEOMETRIC_REPRESENTATION_CONTEXT(2) 
PARAMETRIC_REPRESENTATION_CONTEXT() REPRESENTATION_CONTEXT('2D SPACE',''
  ) );
#570 = ADVANCED_FACE('',(#571,#597,#623,#649,#675),#83,.F.);
#571 = FACE_BOUND('',#572,.F.);
#572 = EDGE_LOOP('',(#573,#574,#575,#596));
#573 = ORIENTED_EDGE('',*,*,#67,.F.);
#574 = ORIENTED_EDGE('',*,*,#152,.T.);
#575 = ORIENTED_EDGE('',*,*,#576,.T.);
#576 = EDGE_CURVE('',#153,#526,#577,.T.);
#577 = SURFACE_CURVE('',#578,(#582,#589),.PCURVE_S1.);
#578 = LINE('',#579,#580);
#579 = CARTESIAN_POINT('',(152.4,0.,0.));
#580 = VECTOR('',#581,1.);
#581 = DIRECTION('',(0.,1.,0.));
#582 = PCURVE('',#83,#583);
#583 = DEFINITIONAL_REPRESENTATION('',(#584),#588);
#584 = LINE('',#585,#586);
#585 = CARTESIAN_POINT('',(152.4,0.));
#586 = VECTOR('',#587,1.);
#587 = DIRECTION('',(0.,1.));
#588 = ( GEOMETRIC_REPRESENTATION_CONTEXT(2) 
PARAMETRIC_REPRESENTATION_CONTEXT() REPRESENTATION_CONTEXT('2D SPACE',''
  ) );
#589 = PCURVE('',#213,#590);
#590 = DEFINITIONAL_REPRESENTATION('',(#591),#595);
#591 = LINE('',#592,#593);
#592 = CARTESIAN_POINT('',(0.,0.));
#593 = VECTOR('',#594,1.);
#594 = DIRECTION('',(0.,-1.));
#595 = ( GEOMETRIC_REPRESENTATION_CONTEXT(2) 
PARAMETRIC_REPRESENTATION_CONTEXT() REPRESENTATION_CONTEXT('2D SPACE',''
  ) );
#596 = ORIENTED_EDGE('',*,*,#525,.F.);
#597 = FACE_BOUND('',#598,.F.);
#598 = EDGE_LOOP('',(#599));
#599 = ORIENTED_EDGE('',*,*,#600,.F.);
#600 = EDGE_CURVE('',#601,#601,#603,.T.);
#601 = VERTEX_POINT('',#602);
#602 = CARTESIAN_POINT('',(15.875,12.7,0.));
#603 = SURFACE_CURVE('',#604,(#609,#616),.PCURVE_S1.);
#604 = CIRCLE('',#605,3.175);
#605 = AXIS2_PLACEMENT_3D('',#606,#607,#608);
#606 = CARTESIAN_POINT('',(12.7,12.7,0.));
#607 = DIRECTION('',(0.,0.,1.));
#608 = DIRECTION('',(1.,0.,0.));
#609 = PCURVE('',#83,#610);
#610 = DEFINITIONAL_REPRESENTATION('',(#611),#615);
#611 = CIRCLE('',#612,3.175);
#612 = AXIS2_PLACEMENT_2D('',#613,#614);
#613 = CARTESIAN_POINT('',(12.7,12.7));
#614 = DIRECTION('',(1.,0.));
#615 = ( GEOMETRIC_REPRESENTATION_CONTEXT(2) 
PARAMETRIC_REPRESENTATION_CONTEXT() REPRESENTATION_CONTEXT('2D SPACE',''
  ) );
#616 = PCURVE('',#510,#617);
#617 = DEFINITIONAL_REPRESENTATION('',(#618),#622);
#618 = LINE('',#619,#620);
#619 = CARTESIAN_POINT('',(0.,0.));
#620 = VECTOR('',#621,1.);
#621 = DIRECTION('',(1.,0.));
#622 = ( GEOMETRIC_REPRESENTATION_CONTEXT(2) 
PARAMETRIC_REPRESENTATION_CONTEXT() REPRESENTATION_CONTEXT('2D SPACE',''
  ) );
#623 = FACE_BOUND('',#624,.F.);
#624 = EDGE_LOOP('',(#625));
#625 = ORIENTED_EDGE('',*,*,#626,.F.);
#626 = EDGE_CURVE('',#627,#627,#629,.T.);
#627 = VERTEX_POINT('',#628);
#628 = CARTESIAN_POINT('',(15.875,114.3,0.));
#629 = SURFACE_CURVE('',#630,(#635,#642),.PCURVE_S1.);
#630 = CIRCLE('',#631,3.175);
#631 = AXIS2_PLACEMENT_3D('',#632,#633,#634);
#632 = CARTESIAN_POINT('',(12.7,114.3,0.));
#633 = DIRECTION('',(0.,0.,1.));
#634 = DIRECTION('',(1.,0.,0.));
#635 = PCURVE('',#83,#636);
#636 = DEFINITIONAL_REPRESENTATION('',(#637),#641);
#637 = CIRCLE('',#638,3.175);
#638 = AXIS2_PLACEMENT_2D('',#639,#640);
#639 = CARTESIAN_POINT('',(12.7,114.3));
#640 = DIRECTION('',(1.,0.));
#641 = ( GEOMETRIC_REPRESENTATION_CONTEXT(2) 
PARAMETRIC_REPRESENTATION_CONTEXT() REPRESENTATION_CONTEXT('2D SPACE',''
  ) );
#642 = PCURVE('',#324,#643);
#643 = DEFINITIONAL_REPRESENTATION('',(#644),#648);
#644 = LINE('',#645,#646);
#645 = CARTESIAN_POINT('',(0.,0.));
#646 = VECTOR('',#647,1.);
#647 = DIRECTION('',(1.,0.));
#648 = ( GEOMETRIC_REPRESENTATION_CONTEXT(2) 
PARAMETRIC_REPRESENTATION_CONTEXT() REPRESENTATION_CONTEXT('2D SPACE',''
  ) );
#649 = FACE_BOUND('',#650,.F.);
#650 = EDGE_LOOP('',(#651));
#651 = ORIENTED_EDGE('',*,*,#652,.F.);
#652 = EDGE_CURVE('',#653,#653,#655,.T.);
#653 = VERTEX_POINT('',#654);
#654 = CARTESIAN_POINT('',(142.875,114.3,0.));
#655 = SURFACE_CURVE('',#656,(#661,#668),.PCURVE_S1.);
#656 = CIRCLE('',#657,3.175);
#657 = AXIS2_PLACEMENT_3D('',#658,#659,#660);
#658 = CARTESIAN_POINT('',(139.7,114.3,0.));
#659 = DIRECTION('',(0.,0.,1.));
#660 = DIRECTION('',(1.,0.,0.));
#661 = PCURVE('',#83,#662);
#662 = DEFINITIONAL_REPRESENTATION('',(#663),#667);
#663 = CIRCLE('',#664,3.175);
#664 = AXIS2_PLACEMENT_2D('',#665,#666);
#665 = CARTESIAN_POINT('',(139.7,114.3));
#666 = DIRECTION('',(1.,0.));
#667 = ( GEOMETRIC_REPRESENTATION_CONTEXT(2) 
PARAMETRIC_REPRESENTATION_CONTEXT() REPRESENTATION_CONTEXT('2D SPACE',''
  ) );
#668 = PCURVE('',#386,#669);
#669 = DEFINITIONAL_REPRESENTATION('',(#670),#674);
#670 = LINE('',#671,#672);
#671 = CARTESIAN_POINT('',(0.,0.));
#672 = VECTOR('',#673,1.);
#673 = DIRECTION('',(1.,0.));
#674 = ( GEOMETRIC_REPRESENTATION_CONTEXT(2) 
PARAMETRIC_REPRESENTATION_CONTEXT() REPRESENTATION_CONTEXT('2D SPACE',''
  ) );
#675 = FACE_BOUND('',#676,.F.);
#676 = EDGE_LOOP('',(#677));
#677 = ORIENTED_EDGE('',*,*,#678,.F.);
#678 = EDGE_CURVE('',#679,#679,#681,.T.);
#679 = VERTEX_POINT('',#680);
#680 = CARTESIAN_POINT('',(142.875,12.7,0.));
#681 = SURFACE_CURVE('',#682,(#687,#694),.PCURVE_S1.);
#682 = CIRCLE('',#683,3.175);
#683 = AXIS2_PLACEMENT_3D('',#684,#685,#686);
#684 = CARTESIAN_POINT('',(139.7,12.7,0.));
#685 = DIRECTION('',(0.,0.,1.));
#686 = DIRECTION('',(1.,0.,0.));
#687 = PCURVE('',#83,#688);
#688 = DEFINITIONAL_REPRESENTATION('',(#689),#693);
#689 = CIRCLE('',#690,3.175);
#690 = AXIS2_PLACEMENT_2D('',#691,#692);
#691 = CARTESIAN_POINT('',(139.7,12.7));
#692 = DIRECTION('',(1.,0.));
#693 = ( GEOMETRIC_REPRESENTATION_CONTEXT(2) 
PARAMETRIC_REPRESENTATION_CONTEXT() REPRESENTATION_CONTEXT('2D SPACE',''
  ) );
#694 = PCURVE('',#479,#695);
#695 = DEFINITIONAL_REPRESENTATION('',(#696),#700);
#696 = LINE('',#697,#698);
#697 = CARTESIAN_POINT('',(0.,0.));
#698 = VECTOR('',#699,1.);
#699 = DIRECTION('',(1.,0.));
#700 = ( GEOMETRIC_REPRESENTATION_CONTEXT(2) 
PARAMETRIC_REPRESENTATION_CONTEXT() REPRESENTATION_CONTEXT('2D SPACE',''
  ) );
#701 = ADVANCED_FACE('',(#702),#213,.T.);
#702 = FACE_BOUND('',#703,.T.);
#703 = EDGE_LOOP('',(#704,#705,#706,#707));
#704 = ORIENTED_EDGE('',*,*,#199,.F.);
#705 = ORIENTED_EDGE('',*,*,#576,.T.);
#706 = ORIENTED_EDGE('',*,*,#550,.T.);
#707 = ORIENTED_EDGE('',*,*,#230,.F.);
#708 = ADVANCED_FACE('',(#709),#293,.F.);
#709 = FACE_BOUND('',#710,.F.);
#710 = EDGE_LOOP('',(#711,#712,#735,#762));
#711 = ORIENTED_EDGE('',*,*,#276,.F.);
#712 = ORIENTED_EDGE('',*,*,#713,.F.);
#713 = EDGE_CURVE('',#714,#277,#716,.T.);
#714 = VERTEX_POINT('',#715);
#715 = CARTESIAN_POINT('',(18.2106,29.5,3.));
#716 = SEAM_CURVE('',#717,(#721,#728),.PCURVE_S1.);
#717 = LINE('',#718,#719);
#718 = CARTESIAN_POINT('',(18.2106,29.5,3.));
#719 = VECTOR('',#720,1.);
#720 = DIRECTION('',(0.,0.,1.));
#721 = PCURVE('',#293,#722);
#722 = DEFINITIONAL_REPRESENTATION('',(#723),#727);
#723 = LINE('',#724,#725);
#724 = CARTESIAN_POINT('',(6.28318530718,-0.));
#725 = VECTOR('',#726,1.);
#726 = DIRECTION('',(0.,1.));
#727 = ( GEOMETRIC_REPRESENTATION_CONTEXT(2) 
PARAMETRIC_REPRESENTATION_CONTEXT() REPRESENTATION_CONTEXT('2D SPACE',''
  ) );
#728 = PCURVE('',#293,#729);
#729 = DEFINITIONAL_REPRESENTATION('',(#730),#734);
#730 = LINE('',#731,#732);
#731 = CARTESIAN_POINT('',(0.,-0.));
#732 = VECTOR('',#733,1.);
#733 = DIRECTION('',(0.,1.));
#734 = ( GEOMETRIC_REPRESENTATION_CONTEXT(2) 
PARAMETRIC_REPRESENTATION_CONTEXT() REPRESENTATION_CONTEXT('2D SPACE',''
  ) );
#735 = ORIENTED_EDGE('',*,*,#736,.T.);
#736 = EDGE_CURVE('',#714,#714,#737,.T.);
#737 = SURFACE_CURVE('',#738,(#743,#750),.PCURVE_S1.);
#738 = CIRCLE('',#739,2.2606);
#739 = AXIS2_PLACEMENT_3D('',#740,#741,#742);
#740 = CARTESIAN_POINT('',(15.95,29.5,3.));
#741 = DIRECTION('',(0.,0.,1.));
#742 = DIRECTION('',(1.,0.,0.));
#743 = PCURVE('',#293,#744);
#744 = DEFINITIONAL_REPRESENTATION('',(#745),#749);
#745 = LINE('',#746,#747);
#746 = CARTESIAN_POINT('',(0.,0.));
#747 = VECTOR('',#748,1.);
#748 = DIRECTION('',(1.,0.));
#749 = ( GEOMETRIC_REPRESENTATION_CONTEXT(2) 
PARAMETRIC_REPRESENTATION_CONTEXT() REPRESENTATION_CONTEXT('2D SPACE',''
  ) );
#750 = PCURVE('',#751,#756);
#751 = PLANE('',#752);
#752 = AXIS2_PLACEMENT_3D('',#753,#754,#755);
#753 = CARTESIAN_POINT('',(15.95,29.5,3.));
#754 = DIRECTION('',(0.,0.,1.));
#755 = DIRECTION('',(1.,0.,0.));
#756 = DEFINITIONAL_REPRESENTATION('',(#757),#761);
#757 = CIRCLE('',#758,2.2606);
#758 = AXIS2_PLACEMENT_2D('',#759,#760);
#759 = CARTESIAN_POINT('',(0.,0.));
#760 = DIRECTION('',(1.,0.));
#761 = ( GEOMETRIC_REPRESENTATION_CONTEXT(2) 
PARAMETRIC_REPRESENTATION_CONTEXT() REPRESENTATION_CONTEXT('2D SPACE',''
  ) );
#762 = ORIENTED_EDGE('',*,*,#713,.T.);
#763 = ADVANCED_FACE('',(#764),#324,.F.);
#764 = FACE_BOUND('',#765,.F.);
#765 = EDGE_LOOP('',(#766,#767,#788,#789));
#766 = ORIENTED_EDGE('',*,*,#307,.F.);
#767 = ORIENTED_EDGE('',*,*,#768,.F.);
#768 = EDGE_CURVE('',#627,#308,#769,.T.);
#769 = SEAM_CURVE('',#770,(#774,#781),.PCURVE_S1.);
#770 = LINE('',#771,#772);
#771 = CARTESIAN_POINT('',(15.875,114.3,0.));
#772 = VECTOR('',#773,1.);
#773 = DIRECTION('',(0.,0.,1.));
#774 = PCURVE('',#324,#775);
#775 = DEFINITIONAL_REPRESENTATION('',(#776),#780);
#776 = LINE('',#777,#778);
#777 = CARTESIAN_POINT('',(6.28318530718,-0.));
#778 = VECTOR('',#779,1.);
#779 = DIRECTION('',(0.,1.));
#780 = ( GEOMETRIC_REPRESENTATION_CONTEXT(2) 
PARAMETRIC_REPRESENTATION_CONTEXT() REPRESENTATION_CONTEXT('2D SPACE',''
  ) );
#781 = PCURVE('',#324,#782);
#782 = DEFINITIONAL_REPRESENTATION('',(#783),#787);
#783 = LINE('',#784,#785);
#784 = CARTESIAN_POINT('',(0.,-0.));
#785 = VECTOR('',#786,1.);
#786 = DIRECTION('',(0.,1.));
#787 = ( GEOMETRIC_REPRESENTATION_CONTEXT(2) 
PARAMETRIC_REPRESENTATION_CONTEXT() REPRESENTATION_CONTEXT('2D SPACE',''
  ) );
#788 = ORIENTED_EDGE('',*,*,#626,.T.);
#789 = ORIENTED_EDGE('',*,*,#768,.T.);
#790 = ADVANCED_FACE('',(#791),#355,.F.);
#791 = FACE_BOUND('',#792,.F.);
#792 = EDGE_LOOP('',(#793,#794,#817,#844));
#793 = ORIENTED_EDGE('',*,*,#338,.F.);
#794 = ORIENTED_EDGE('',*,*,#795,.F.);
#795 = EDGE_CURVE('',#796,#339,#798,.T.);
#796 = VERTEX_POINT('',#797);
#797 = CARTESIAN_POINT('',(18.2106,97.5,3.));
#798 = SEAM_CURVE('',#799,(#803,#810),.PCURVE_S1.);
#799 = LINE('',#800,#801);
#800 = CARTESIAN_POINT('',(18.2106,97.5,3.));
#801 = VECTOR('',#802,1.);
#802 = DIRECTION('',(0.,0.,1.));
#803 = PCURVE('',#355,#804);
#804 = DEFINITIONAL_REPRESENTATION('',(#805),#809);
#805 = LINE('',#806,#807);
#806 = CARTESIAN_POINT('',(6.28318530718,-0.));
#807 = VECTOR('',#808,1.);
#808 = DIRECTION('',(0.,1.));
#809 = ( GEOMETRIC_REPRESENTATION_CONTEXT(2) 
PARAMETRIC_REPRESENTATION_CONTEXT() REPRESENTATION_CONTEXT('2D SPACE',''
  ) );
#810 = PCURVE('',#355,#811);
#811 = DEFINITIONAL_REPRESENTATION('',(#812),#816);
#812 = LINE('',#813,#814);
#813 = CARTESIAN_POINT('',(0.,-0.));
#814 = VECTOR('',#815,1.);
#815 = DIRECTION('',(0.,1.));
#816 = ( GEOMETRIC_REPRESENTATION_CONTEXT(2) 
PARAMETRIC_REPRESENTATION_CONTEXT() REPRESENTATION_CONTEXT('2D SPACE',''
  ) );
#817 = ORIENTED_EDGE('',*,*,#818,.T.);
#818 = EDGE_CURVE('',#796,#796,#819,.T.);
#819 = SURFACE_CURVE('',#820,(#825,#832),.PCURVE_S1.);
#820 = CIRCLE('',#821,2.2606);
#821 = AXIS2_PLACEMENT_3D('',#822,#823,#824);
#822 = CARTESIAN_POINT('',(15.95,97.5,3.));
#823 = DIRECTION('',(0.,0.,1.));
#824 = DIRECTION('',(1.,0.,0.));
#825 = PCURVE('',#355,#826);
#826 = DEFINITIONAL_REPRESENTATION('',(#827),#831);
#827 = LINE('',#828,#829);
#828 = CARTESIAN_POINT('',(0.,0.));
#829 = VECTOR('',#830,1.);
#830 = DIRECTION('',(1.,0.));
#831 = ( GEOMETRIC_REPRESENTATION_CONTEXT(2) 
PARAMETRIC_REPRESENTATION_CONTEXT() REPRESENTATION_CONTEXT('2D SPACE',''
  ) );
#832 = PCURVE('',#833,#838);
#833 = PLANE('',#834);
#834 = AXIS2_PLACEMENT_3D('',#835,#836,#837);
#835 = CARTESIAN_POINT('',(15.95,97.5,3.));
#836 = DIRECTION('',(0.,0.,1.));
#837 = DIRECTION('',(1.,0.,0.));
#838 = DEFINITIONAL_REPRESENTATION('',(#839),#843);
#839 = CIRCLE('',#840,2.2606);
#840 = AXIS2_PLACEMENT_2D('',#841,#842);
#841 = CARTESIAN_POINT('',(0.,0.));
#842 = DIRECTION('',(1.,0.));
#843 = ( GEOMETRIC_REPRESENTATION_CONTEXT(2) 
PARAMETRIC_REPRESENTATION_CONTEXT() REPRESENTATION_CONTEXT('2D SPACE',''
  ) );
#844 = ORIENTED_EDGE('',*,*,#795,.T.);
#845 = ADVANCED_FACE('',(#846),#386,.F.);
#846 = FACE_BOUND('',#847,.F.);
#847 = EDGE_LOOP('',(#848,#849,#870,#871));
#848 = ORIENTED_EDGE('',*,*,#369,.F.);
#849 = ORIENTED_EDGE('',*,*,#850,.F.);
#850 = EDGE_CURVE('',#653,#370,#851,.T.);
#851 = SEAM_CURVE('',#852,(#856,#863),.PCURVE_S1.);
#852 = LINE('',#853,#854);
#853 = CARTESIAN_POINT('',(142.875,114.3,0.));
#854 = VECTOR('',#855,1.);
#855 = DIRECTION('',(0.,0.,1.));
#856 = PCURVE('',#386,#857);
#857 = DEFINITIONAL_REPRESENTATION('',(#858),#862);
#858 = LINE('',#859,#860);
#859 = CARTESIAN_POINT('',(6.28318530718,-0.));
#860 = VECTOR('',#861,1.);
#861 = DIRECTION('',(0.,1.));
#862 = ( GEOMETRIC_REPRESENTATION_CONTEXT(2) 
PARAMETRIC_REPRESENTATION_CONTEXT() REPRESENTATION_CONTEXT('2D SPACE',''
  ) );
#863 = PCURVE('',#386,#864);
#864 = DEFINITIONAL_REPRESENTATION('',(#865),#869);
#865 = LINE('',#866,#867);
#866 = CARTESIAN_POINT('',(0.,-0.));
#867 = VECTOR('',#868,1.);
#868 = DIRECTION('',(0.,1.));
#869 = ( GEOMETRIC_REPRESENTATION_CONTEXT(2) 
PARAMETRIC_REPRESENTATION_CONTEXT() REPRESENTATION_CONTEXT('2D SPACE',''
  ) );
#870 = ORIENTED_EDGE('',*,*,#652,.T.);
#871 = ORIENTED_EDGE('',*,*,#850,.T.);
#872 = ADVANCED_FACE('',(#873),#417,.F.);
#873 = FACE_BOUND('',#874,.F.);
#874 = EDGE_LOOP('',(#875,#876,#899,#926));
#875 = ORIENTED_EDGE('',*,*,#400,.F.);
#876 = ORIENTED_EDGE('',*,*,#877,.F.);
#877 = EDGE_CURVE('',#878,#401,#880,.T.);
#878 = VERTEX_POINT('',#879);
#879 = CARTESIAN_POINT('',(138.7106,97.5,3.));
#880 = SEAM_CURVE('',#881,(#885,#892),.PCURVE_S1.);
#881 = LINE('',#882,#883);
#882 = CARTESIAN_POINT('',(138.7106,97.5,3.));
#883 = VECTOR('',#884,1.);
#884 = DIRECTION('',(0.,0.,1.));
#885 = PCURVE('',#417,#886);
#886 = DEFINITIONAL_REPRESENTATION('',(#887),#891);
#887 = LINE('',#888,#889);
#888 = CARTESIAN_POINT('',(6.28318530718,-0.));
#889 = VECTOR('',#890,1.);
#890 = DIRECTION('',(0.,1.));
#891 = ( GEOMETRIC_REPRESENTATION_CONTEXT(2) 
PARAMETRIC_REPRESENTATION_CONTEXT() REPRESENTATION_CONTEXT('2D SPACE',''
  ) );
#892 = PCURVE('',#417,#893);
#893 = DEFINITIONAL_REPRESENTATION('',(#894),#898);
#894 = LINE('',#895,#896);
#895 = CARTESIAN_POINT('',(0.,-0.));
#896 = VECTOR('',#897,1.);
#897 = DIRECTION('',(0.,1.));
#898 = ( GEOMETRIC_REPRESENTATION_CONTEXT(2) 
PARAMETRIC_REPRESENTATION_CONTEXT() REPRESENTATION_CONTEXT('2D SPACE',''
  ) );
#899 = ORIENTED_EDGE('',*,*,#900,.T.);
#900 = EDGE_CURVE('',#878,#878,#901,.T.);
#901 = SURFACE_CURVE('',#902,(#907,#914),.PCURVE_S1.);
#902 = CIRCLE('',#903,2.2606);
#903 = AXIS2_PLACEMENT_3D('',#904,#905,#906);
#904 = CARTESIAN_POINT('',(136.45,97.5,3.));
#905 = DIRECTION('',(0.,0.,1.));
#906 = DIRECTION('',(1.,0.,0.));
#907 = PCURVE('',#417,#908);
#908 = DEFINITIONAL_REPRESENTATION('',(#909),#913);
#909 = LINE('',#910,#911);
#910 = CARTESIAN_POINT('',(0.,0.));
#911 = VECTOR('',#912,1.);
#912 = DIRECTION('',(1.,0.));
#913 = ( GEOMETRIC_REPRESENTATION_CONTEXT(2) 
PARAMETRIC_REPRESENTATION_CONTEXT() REPRESENTATION_CONTEXT('2D SPACE',''
  ) );
#914 = PCURVE('',#915,#920);
#915 = PLANE('',#916);
#916 = AXIS2_PLACEMENT_3D('',#917,#918,#919);
#917 = CARTESIAN_POINT('',(136.45,97.5,3.));
#918 = DIRECTION('',(0.,0.,1.));
#919 = DIRECTION('',(1.,0.,0.));
#920 = DEFINITIONAL_REPRESENTATION('',(#921),#925);
#921 = CIRCLE('',#922,2.2606);
#922 = AXIS2_PLACEMENT_2D('',#923,#924);
#923 = CARTESIAN_POINT('',(0.,0.));
#924 = DIRECTION('',(1.,0.));
#925 = ( GEOMETRIC_REPRESENTATION_CONTEXT(2) 
PARAMETRIC_REPRESENTATION_CONTEXT() REPRESENTATION_CONTEXT('2D SPACE',''
  ) );
#926 = ORIENTED_EDGE('',*,*,#877,.T.);
#927 = ADVANCED_FACE('',(#928),#448,.F.);
#928 = FACE_BOUND('',#929,.F.);
#929 = EDGE_LOOP('',(#930,#931,#954,#981));
#930 = ORIENTED_EDGE('',*,*,#431,.F.);
#931 = ORIENTED_EDGE('',*,*,#932,.F.);
#932 = EDGE_CURVE('',#933,#432,#935,.T.);
#933 = VERTEX_POINT('',#934);
#934 = CARTESIAN_POINT('',(138.7106,29.5,3.));
#935 = SEAM_CURVE('',#936,(#940,#947),.PCURVE_S1.);
#936 = LINE('',#937,#938);
#937 = CARTESIAN_POINT('',(138.7106,29.5,3.));
#938 = VECTOR('',#939,1.);
#939 = DIRECTION('',(0.,0.,1.));
#940 = PCURVE('',#448,#941);
#941 = DEFINITIONAL_REPRESENTATION('',(#942),#946);
#942 = LINE('',#943,#944);
#943 = CARTESIAN_POINT('',(6.28318530718,-0.));
#944 = VECTOR('',#945,1.);
#945 = DIRECTION('',(0.,1.));
#946 = ( GEOMETRIC_REPRESENTATION_CONTEXT(2) 
PARAMETRIC_REPRESENTATION_CONTEXT() REPRESENTATION_CONTEXT('2D SPACE',''
  ) );
#947 = PCURVE('',#448,#948);
#948 = DEFINITIONAL_REPRESENTATION('',(#949),#953);
#949 = LINE('',#950,#951);
#950 = CARTESIAN_POINT('',(0.,-0.));
#951 = VECTOR('',#952,1.);
#952 = DIRECTION('',(0.,1.));
#953 = ( GEOMETRIC_REPRESENTATION_CONTEXT(2) 
PARAMETRIC_REPRESENTATION_CONTEXT() REPRESENTATION_CONTEXT('2D SPACE',''
  ) );
#954 = ORIENTED_EDGE('',*,*,#955,.T.);
#955 = EDGE_CURVE('',#933,#933,#956,.T.);
#956 = SURFACE_CURVE('',#957,(#962,#969),.PCURVE_S1.);
#957 = CIRCLE('',#958,2.2606);
#958 = AXIS2_PLACEMENT_3D('',#959,#960,#961);
#959 = CARTESIAN_POINT('',(136.45,29.5,3.));
#960 = DIRECTION('',(0.,0.,1.));
#961 = DIRECTION('',(1.,0.,0.));
#962 = PCURVE('',#448,#963);
#963 = DEFINITIONAL_REPRESENTATION('',(#964),#968);
#964 = LINE('',#965,#966);
#965 = CARTESIAN_POINT('',(0.,0.));
#966 = VECTOR('',#967,1.);
#967 = DIRECTION('',(1.,0.));
#968 = ( GEOMETRIC_REPRESENTATION_CONTEXT(2) 
PARAMETRIC_REPRESENTATION_CONTEXT() REPRESENTATION_CONTEXT('2D SPACE',''
  ) );
#969 = PCURVE('',#970,#975);
#970 = PLANE('',#971);
#971 = AXIS2_PLACEMENT_3D('',#972,#973,#974);
#972 = CARTESIAN_POINT('',(136.45,29.5,3.));
#973 = DIRECTION('',(0.,0.,1.));
#974 = DIRECTION('',(1.,0.,0.));
#975 = DEFINITIONAL_REPRESENTATION('',(#976),#980);
#976 = CIRCLE('',#977,2.2606);
#977 = AXIS2_PLACEMENT_2D('',#978,#979);
#978 = CARTESIAN_POINT('',(0.,0.));
#979 = DIRECTION('',(1.,0.));
#980 = ( GEOMETRIC_REPRESENTATION_CONTEXT(2) 
PARAMETRIC_REPRESENTATION_CONTEXT() REPRESENTATION_CONTEXT('2D SPACE',''
  ) );
#981 = ORIENTED_EDGE('',*,*,#932,.T.);
#982 = ADVANCED_FACE('',(#983),#479,.F.);
#983 = FACE_BOUND('',#984,.F.);
#984 = EDGE_LOOP('',(#985,#986,#1007,#1008));
#985 = ORIENTED_EDGE('',*,*,#462,.F.);
#986 = ORIENTED_EDGE('',*,*,#987,.F.);
#987 = EDGE_CURVE('',#679,#463,#988,.T.);
#988 = SEAM_CURVE('',#989,(#993,#1000),.PCURVE_S1.);
#989 = LINE('',#990,#991);
#990 = CARTESIAN_POINT('',(142.875,12.7,0.));
#991 = VECTOR('',#992,1.);
#992 = DIRECTION('',(0.,0.,1.));
#993 = PCURVE('',#479,#994);
#994 = DEFINITIONAL_REPRESENTATION('',(#995),#999);
#995 = LINE('',#996,#997);
#996 = CARTESIAN_POINT('',(6.28318530718,-0.));
#997 = VECTOR('',#998,1.);
#998 = DIRECTION('',(0.,1.));
#999 = ( GEOMETRIC_REPRESENTATION_CONTEXT(2) 
PARAMETRIC_REPRESENTATION_CONTEXT() REPRESENTATION_CONTEXT('2D SPACE',''
  ) );
#1000 = PCURVE('',#479,#1001);
#1001 = DEFINITIONAL_REPRESENTATION('',(#1002),#1006);
#1002 = LINE('',#1003,#1004);
#1003 = CARTESIAN_POINT('',(0.,-0.));
#1004 = VECTOR('',#1005,1.);
#1005 = DIRECTION('',(0.,1.));
#1006 = ( GEOMETRIC_REPRESENTATION_CONTEXT(2) 
PARAMETRIC_REPRESENTATION_CONTEXT() REPRESENTATION_CONTEXT('2D SPACE',''
  ) );
#1007 = ORIENTED_EDGE('',*,*,#678,.T.);
#1008 = ORIENTED_EDGE('',*,*,#987,.T.);
#1009 = ADVANCED_FACE('',(#1010),#510,.F.);
#1010 = FACE_BOUND('',#1011,.F.);
#1011 = EDGE_LOOP('',(#1012,#1013,#1034,#1035));
#1012 = ORIENTED_EDGE('',*,*,#493,.F.);
#1013 = ORIENTED_EDGE('',*,*,#1014,.F.);
#1014 = EDGE_CURVE('',#601,#494,#1015,.T.);
#1015 = SEAM_CURVE('',#1016,(#1020,#1027),.PCURVE_S1.);
#1016 = LINE('',#1017,#1018);
#1017 = CARTESIAN_POINT('',(15.875,12.7,0.));
#1018 = VECTOR('',#1019,1.);
#1019 = DIRECTION('',(0.,0.,1.));
#1020 = PCURVE('',#510,#1021);
#1021 = DEFINITIONAL_REPRESENTATION('',(#1022),#1026);
#1022 = LINE('',#1023,#1024);
#1023 = CARTESIAN_POINT('',(6.28318530718,-0.));
#1024 = VECTOR('',#1025,1.);
#1025 = DIRECTION('',(0.,1.));
#1026 = ( GEOMETRIC_REPRESENTATION_CONTEXT(2) 
PARAMETRIC_REPRESENTATION_CONTEXT() REPRESENTATION_CONTEXT('2D SPACE',''
  ) );
#1027 = PCURVE('',#510,#1028);
#1028 = DEFINITIONAL_REPRESENTATION('',(#1029),#1033);
#1029 = LINE('',#1030,#1031);
#1030 = CARTESIAN_POINT('',(0.,-0.));
#1031 = VECTOR('',#1032,1.);
#1032 = DIRECTION('',(0.,1.));
#1033 = ( GEOMETRIC_REPRESENTATION_CONTEXT(2) 
PARAMETRIC_REPRESENTATION_CONTEXT() REPRESENTATION_CONTEXT('2D SPACE',''
  ) );
#1034 = ORIENTED_EDGE('',*,*,#600,.T.);
#1035 = ORIENTED_EDGE('',*,*,#1014,.T.);
#1036 = ADVANCED_FACE('',(#1037),#751,.T.);
#1037 = FACE_BOUND('',#1038,.F.);
#1038 = EDGE_LOOP('',(#1039));
#1039 = ORIENTED_EDGE('',*,*,#736,.F.);
#1040 = ADVANCED_FACE('',(#1041),#833,.T.);
#1041 = FACE_BOUND('',#1042,.F.);
#1042 = EDGE_LOOP('',(#1043));
#1043 = ORIENTED_EDGE('',*,*,#818,.F.);
#1044 = ADVANCED_FACE('',(#1045),#915,.T.);
#1045 = FACE_BOUND('',#1046,.F.);
#1046 = EDGE_LOOP('',(#1047));
#1047 = ORIENTED_EDGE('',*,*,#900,.F.);
#1048 = ADVANCED_FACE('',(#1049),#970,.T.);
#1049 = FACE_BOUND('',#1050,.F.);
#1050 = EDGE_LOOP('',(#1051));
#1051 = ORIENTED_EDGE('',*,*,#955,.F.);
#1052 = ( GEOMETRIC_REPRESENTATION_CONTEXT(3) 
GLOBAL_UNCERTAINTY_ASSIGNED_CONTEXT((#1056)) 
GLOBAL_UNIT_ASSIGNED_CONTEXT((#1053,#1054,#1055)) REPRESENTATION_CONTEXT
('Context #1','3D Context with UNIT and UNCERTAINTY') );
#1053 = ( LENGTH_UNIT() NAMED_UNIT(*) SI_UNIT(.MILLI.,.METRE.) );
#1054 = ( NAMED_UNIT(*) PLANE_ANGLE_UNIT() SI_UNIT($,.RADIAN.) );
#1055 = ( NAMED_UNIT(*) SI_UNIT($,.STERADIAN.) SOLID_ANGLE_UNIT() );
#1056 = UNCERTAINTY_MEASURE_WITH_UNIT(LENGTH_MEASURE(1.E-07),#1053,
  'distance_accuracy_value','confusion accuracy');
#1057 = SHAPE_DEFINITION_REPRESENTATION(#1058,#25);
#1058 = PRODUCT_DEFINITION_SHAPE('','',#1059);
#1059 = PRODUCT_DEFINITION('design','',#1060,#1063);
#1060 = PRODUCT_DEFINITION_FORMATION('','',#1061);
#1061 = PRODUCT('Cut007','Cut007','',(#1062));
#1062 = MECHANICAL_CONTEXT('',#2,'mechanical');
#1063 = PRODUCT_DEFINITION_CONTEXT('part definition',#2,'design');
#1064 = CONTEXT_DEPENDENT_SHAPE_REPRESENTATION(#1065,#1067);
#1065 = ( REPRESENTATION_RELATIONSHIP('','',#25,#10) 
REPRESENTATION_RELATIONSHIP_WITH_TRANSFORMATION(#1066) 
SHAPE_REPRESENTATION_RELATIONSHIP() );
#1066 = ITEM_DEFINED_TRANSFORMATION('','',#11,#15);
#1067 = PRODUCT_DEFINITION_SHAPE('Placement','Placement of an item',
  #1068);
#1068 = NEXT_ASSEMBLY_USAGE_OCCURRENCE('2','=>[0:1:1:2]','',#5,#1059,$);
#1069 = PRODUCT_TYPE('part',$,(#1061));
#1070 = MECHANICAL_DESIGN_GEOMETRIC_PRESENTATION_REPRESENTATION('',(
    #1071),#1052);
#1071 = STYLED_ITEM('color',(#1072),#26);
#1072 = PRESENTATION_STYLE_ASSIGNMENT((#1073,#1079));
#1073 = SURFACE_STYLE_USAGE(.BOTH.,#1074);
#1074 = SURFACE_SIDE_STYLE('',(#1075));
#1075 = SURFACE_STYLE_FILL_AREA(#1076);
#1076 = FILL_AREA_STYLE('',(#1077));
#1077 = FILL_AREA_STYLE_COLOUR('',#1078);
#1078 = COLOUR_RGB('',0.800000011921,0.800000011921,0.800000011921);
#1079 = CURVE_STYLE('',#1080,POSITIVE_LENGTH_MEASURE(0.1),#1078);
#1080 = DRAUGHTING_PRE_DEFINED_CURVE_FONT('continuous');
ENDSEC;
END-ISO-10303-21;
