# Supplementary material for: Imaging brain activity during complex social behaviors in Drosophila with Flyception2
Source: Nat Commun. 2020 Jan 30;11:623. doi: 10.1038/s41467-020-14487-7 (PMC6992788; doi:10.1038/s41467-020-14487-7)
Supplement: Supplementary file 20 — Supplementary Software 1 [file 41467_2020_14487_MOESM20_ESM.zip › Supplementary Software 1/CAD/FlyceptionArena.step]

ISO-10303-21;
HEADER;
FILE_DESCRIPTION (( 'STEP AP214' ),
    '1' );
FILE_NAME ('takeo''s fixture asm.STEP',
    '2015-06-02T17:59:37',
    ( '' ),
    ( '' ),
    'SwSTEP 2.0',
    'SolidWorks 2014',
    '' );
FILE_SCHEMA (( 'AUTOMOTIVE_DESIGN' ));
ENDSEC;

DATA;
#1 = CARTESIAN_POINT ( 'NONE',  ( -7.538530829505736700, -1.979646989602597200, 2.672768068879475900 ) ) ;
#2 = ORIENTED_EDGE ( 'NONE', *, *, #6113, .T. ) ;
#3 = EDGE_CURVE ( 'NONE', #10040, #10898, #4170, .T. ) ;
#4 = CARTESIAN_POINT ( 'NONE',  ( -4.170473145840224700, -1.026922803425987000, 3.823638610921831200 ) ) ;
#5 = B_SPLINE_CURVE_WITH_KNOTS ( 'NONE', 3,
 ( #8198, #758, #9283, #2875, #10351, #3950 ),
 .UNSPECIFIED., .F., .F.,
 ( 4, 2, 4 ),
 ( 0.0000000000000000000, 0.0008139341099612255500, 0.001627868219922451100 ),
 .UNSPECIFIED. ) ;
#6 = CARTESIAN_POINT ( 'NONE',  ( 24.53043722372965300, 0.0000000000000000000, -22.84569042927191500 ) ) ;
#7 = DIRECTION ( 'NONE',  ( 0.0000000000000000000, 0.0000000000000000000, -1.000000000000000000 ) ) ;
#8 = CARTESIAN_POINT ( 'NONE',  ( 0.0000000000000000000, -0.3429000000000050300, 1.523999999999999800 ) ) ;
#9 = EDGE_LOOP ( 'NONE', ( #9805, #9303, #5697, #8428 ) ) ;
#10 = DIRECTION ( 'NONE',  ( -0.0000000000000000000, -1.000000000000000000, -0.0000000000000000000 ) ) ;
#11 = CIRCLE ( 'NONE', #731, 1.130300000000000700 ) ;
#12 = CARTESIAN_POINT ( 'NONE',  ( -4.347820459135397700, 0.1733842564418703000, 4.034154088213397500 ) ) ;
#13 = LINE ( 'NONE', #10345, #4986 ) ;
#14 = CARTESIAN_POINT ( 'NONE',  ( -8.946653772256224700, -2.313667848741621600, 3.016996275988944800 ) ) ;
#15 = CARTESIAN_POINT ( 'NONE',  ( -10.74464582950563600, 3.022109786297081600, -1.122758071698857400 ) ) ;
#16 = EDGE_LOOP ( 'NONE', ( #2153, #12358, #9463, #3724 ) ) ;
#17 = CARTESIAN_POINT ( 'NONE',  ( -7.931647750587695900, -0.9964297063185499900, 3.710507499282221600 ) ) ;
#18 = DIRECTION ( 'NONE',  ( 0.0000000000000000000, 0.0000000000000000000, -1.000000000000000000 ) ) ;
#19 = EDGE_CURVE ( 'NONE', #4655, #4549, #9854, .T. ) ;
#20 = DIRECTION ( 'NONE',  ( 0.0000000000000000000, 0.0000000000000000000, -1.000000000000000000 ) ) ;
#21 = CARTESIAN_POINT ( 'NONE',  ( 1.888901408450704500, 2.168404344971008900E-016, -0.1497169014084507600 ) ) ;
#22 = ORIENTED_EDGE ( 'NONE', *, *, #145, .T. ) ;
#23 = AXIS2_PLACEMENT_3D ( 'NONE', #207, #1221, #7643 ) ;
#24 = FACE_OUTER_BOUND ( 'NONE', #11949, .T. ) ;
#25 = DIRECTION ( 'NONE',  ( 0.0000000000000000000, 0.0000000000000000000, 1.000000000000000000 ) ) ;
#26 = CARTESIAN_POINT ( 'NONE',  ( -6.615575403668059600, 1.909957090531860400, -3.371137169197957000 ) ) ;
#27 = CARTESIAN_POINT ( 'NONE',  ( -9.963948607283803900, 2.338177678251065000, 3.102735568274828500 ) ) ;
#28 = CARTESIAN_POINT ( 'NONE',  ( -7.011578039033215900, -0.5074531206520573900, 3.837072863126469400 ) ) ;
#29 = ORIENTED_EDGE ( 'NONE', *, *, #1551, .F. ) ;
#30 = CARTESIAN_POINT ( 'NONE',  ( -6.599365829506317600, -1.951030498096805000, 2.730468888483745800 ) ) ;
#31 = CARTESIAN_POINT ( 'NONE',  ( -3.596152928271727100, 3.969970418740145700, 1.039016309847073000 ) ) ;
#32 = CARTESIAN_POINT ( 'NONE',  ( -12.76446323691261500, -1.497062527285271300, -2.778156709677059400 ) ) ;
#33 = EDGE_LOOP ( 'NONE', ( #10823, #10050, #9961, #12714, #9577, #992, #6269, #2900, #8367, #142, #10612, #200, #6935 ) ) ;
#34 = CARTESIAN_POINT ( 'NONE',  ( -6.712706960136998200, -0.5144379054664350900, -3.837242444183903300 ) ) ;
#35 = EDGE_CURVE ( 'NONE', #8408, #13521, #7029, .T. ) ;
#36 = CARTESIAN_POINT ( 'NONE',  ( -6.052820000000315800, -3.031982257029492500, 2.699783331709830800 ) ) ;
#37 = CARTESIAN_POINT ( 'NONE',  ( -8.569643660786715200, -2.870879922528088500, -2.522859560268230900 ) ) ;
#38 = AXIS2_PLACEMENT_3D ( 'NONE', #5004, #12449, #6090 ) ;
#39 = CIRCLE ( 'NONE', #6300, 29.99999999999998600 ) ;
#40 = DIRECTION ( 'NONE',  ( -0.0000000000000000000, -1.000000000000000000, -0.0000000000000000000 ) ) ;
#41 =( NAMED_UNIT ( * ) PLANE_ANGLE_UNIT ( ) SI_UNIT ( $, .RADIAN. ) );
#42 = ADVANCED_FACE ( 'NONE', ( #12325 ), #12011, .F. ) ;
#43 = VERTEX_POINT ( 'NONE', #13795 ) ;
#44 = CARTESIAN_POINT ( 'NONE',  ( -8.153845829506689600, -1.093712853835188100, -3.120235596190836300 ) ) ;
#45 = DIRECTION ( 'NONE',  ( 0.0000000000000000000, -0.5150380749100554900, -0.8571673007021115600 ) ) ;
#46 = CARTESIAN_POINT ( 'NONE',  ( 43.63157870617267500, 8.000000000000000000, -3.205320528950683600 ) ) ;
#47 = VERTEX_POINT ( 'NONE', #7407 ) ;
#48 = CARTESIAN_POINT ( 'NONE',  ( -3.591560000000001200, 0.7214746581728779300, 3.625936328210471500 ) ) ;
#49 = CARTESIAN_POINT ( 'NONE',  ( -30.19043722372953600, 0.0000000000000000000, -20.66129042927194300 ) ) ;
#50 = CARTESIAN_POINT ( 'NONE',  ( -8.330826949117485100, 3.815418014593341400, 0.2099937071343139000 ) ) ;
#51 = CYLINDRICAL_SURFACE ( 'NONE', #2544, 2.337593749999998600 ) ;
#52 = CARTESIAN_POINT ( 'NONE',  ( -11.91672885713195900, 1.210777364830458700, 3.515183163901598500 ) ) ;
#53 = CARTESIAN_POINT ( 'NONE',  ( -4.963135459135842500, -3.418866152394755400, -2.111200226619064600 ) ) ;
#54 = CARTESIAN_POINT ( 'NONE',  ( -12.12088333345322900, 3.673843550853785900, -0.4652744161668131400 ) ) ;
#55 = EDGE_LOOP ( 'NONE', ( #7010, #6232 ) ) ;
#56 = CARTESIAN_POINT ( 'NONE',  ( -11.35996082950724600, -0.7630236965250741800, 3.112063186807521500 ) ) ;
#57 = CARTESIAN_POINT ( 'NONE',  ( -55.75074493496310900, -5.832380380939270100E-016, 12.79499999999999100 ) ) ;
#58 = DIRECTION ( 'NONE',  ( -0.0000000000000000000, -1.000000000000000000, -0.0000000000000000000 ) ) ;
#59 = DIRECTION ( 'NONE',  ( 0.0000000000000000000, 0.7071067811865462400, -0.7071067811865487900 ) ) ;
#60 = EDGE_CURVE ( 'NONE', #9356, #10117, #9189, .T. ) ;
#61 = CARTESIAN_POINT ( 'NONE',  ( -30.19043722372953600, 1.212603338051665900, -21.71539042927194200 ) ) ;
#62 = DIRECTION ( 'NONE',  ( -0.0000000000000000000, 0.0000000000000000000, 1.000000000000000000 ) ) ;
#63 = B_SPLINE_CURVE_WITH_KNOTS ( 'NONE', 3,
 ( #5404, #11782, #12842, #6493 ),
 .UNSPECIFIED., .F., .F.,
 ( 4, 4 ),
 ( 0.0000000000000000000, 0.0009122789851345534500 ),
 .UNSPECIFIED. ) ;
#64 = DIRECTION ( 'NONE',  ( 0.0000000000000000000, 0.0000000000000000000, -1.000000000000000000 ) ) ;
#65 = FACE_OUTER_BOUND ( 'NONE', #3743, .T. ) ;
#66 = CARTESIAN_POINT ( 'NONE',  ( -5.123934953282659200, -3.407789764521801200, 1.939463484333295000 ) ) ;
#67 = CARTESIAN_POINT ( 'NONE',  ( -5.704533236914152800, 1.535865949017329000, 3.011625202648781800 ) ) ;
#68 = VERTEX_POINT ( 'NONE', #5255 ) ;
#69 = CARTESIAN_POINT ( 'NONE',  ( -8.838326668227047400, -3.743239733709756000, 0.7396047506150387200 ) ) ;
#70 = CARTESIAN_POINT ( 'NONE',  ( -10.61164860728384700, -3.741720221840819900, 0.9666394625900843800 ) ) ;
#71 = CARTESIAN_POINT ( 'NONE',  ( -7.163675050374384200, 0.01324376580235449600, 3.857531870404101100 ) ) ;
#72 = CYLINDRICAL_SURFACE ( 'NONE', #12236, 1.587499999999998600 ) ;
#73 = CIRCLE ( 'NONE', #8600, 2.428790881558400300 ) ;
#74 = CARTESIAN_POINT ( 'NONE',  ( -7.247065829506395200, -1.764335821976674500, -2.830487465044038600 ) ) ;
#75 = CARTESIAN_POINT ( 'NONE',  ( -4.250665459136010700, -2.301486708736717900, 3.321539301196891000 ) ) ;
#76 = B_SPLINE_CURVE_WITH_KNOTS ( 'NONE', 3,
 ( #4097, #3024, #4146, #11605 ),
 .UNSPECIFIED., .F., .F.,
 ( 4, 4 ),
 ( 0.0000000000000000000, 0.0007626750401444130600 ),
 .UNSPECIFIED. ) ;
#77 = CARTESIAN_POINT ( 'NONE',  ( -13.34476236229126100, 2.905139604793519400, 1.023785555902528800 ) ) ;
#78 = CARTESIAN_POINT ( 'NONE',  ( -12.17358499999983800, 2.781967255059279300, -2.682776933583877800 ) ) ;
#79 = VERTEX_POINT ( 'NONE', #6348 ) ;
#80 = CARTESIAN_POINT ( 'NONE',  ( -0.01968500000000062200, 7.511572993685793200E-016, 3.968750000000000000 ) ) ;
#81 = EDGE_CURVE ( 'NONE', #7082, #12467, #6357, .T. ) ;
#82 = CARTESIAN_POINT ( 'NONE',  ( -6.668134999999977300, -0.5291566134013011600, -4.005275056854166000 ) ) ;
#83 =( GEOMETRIC_REPRESENTATION_CONTEXT ( 3 ) GLOBAL_UNCERTAINTY_ASSIGNED_CONTEXT ( ( #13291 ) ) GLOBAL_UNIT_ASSIGNED_CONTEXT ( ( #11671, #5294, #12733 ) ) REPRESENTATION_CONTEXT ( 'NONE', 'WORKASPACE' ) );
#84 = ORIENTED_EDGE ( 'NONE', *, *, #9501, .T. ) ;
#85 = CARTESIAN_POINT ( 'NONE',  ( -8.755715910973023600, -3.306659462723620100, 1.904840010629065900 ) ) ;
#86 = ORIENTED_EDGE ( 'NONE', *, *, #11676, .T. ) ;
#87 =( NAMED_UNIT ( * ) SI_UNIT ( $, .STERADIAN. ) SOLID_ANGLE_UNIT ( ) );
#88 = VECTOR ( 'NONE', #6914, 1000.000000000000000 ) ;
#89 = CARTESIAN_POINT ( 'NONE',  ( -8.801545829506377300, 3.280707825856870900, 0.1833799541860088600 ) ) ;
#90 = CIRCLE ( 'NONE', #6281, 1.587499999999998600 ) ;
#91 = CARTESIAN_POINT ( 'NONE',  ( 24.53043722372965300, 0.0000000000000000000, -23.97599042927191700 ) ) ;
#92 = DIRECTION ( 'NONE',  ( -0.0000000000000000000, -1.000000000000000000, -0.0000000000000000000 ) ) ;
#93 = DIRECTION ( 'NONE',  ( 0.0000000000000000000, 0.0000000000000000000, -1.000000000000000000 ) ) ;
#94 = ORIENTED_EDGE ( 'NONE', *, *, #3233, .F. ) ;
#95 = CARTESIAN_POINT ( 'NONE',  ( -3.798735556874204300, 1.828020896044380700, -3.515417113783908300 ) ) ;
#96 = CARTESIAN_POINT ( 'NONE',  ( -3.360967743086729100, -1.763104155045300200, -3.013045296997839200 ) ) ;
#97 = VERTEX_POINT ( 'NONE', #14 ) ;
#98 = ORIENTED_EDGE ( 'NONE', *, *, #6941, .F. ) ;
#99 = CARTESIAN_POINT ( 'NONE',  ( 12.88046699999999800, 0.0000000000000000000, 2.337593749999998600 ) ) ;
#100 = ORIENTED_EDGE ( 'NONE', *, *, #35, .F. ) ;
#101 = EDGE_CURVE ( 'NONE', #4787, #8655, #1349, .T. ) ;
#102 = CARTESIAN_POINT ( 'NONE',  ( -5.610835459135599600, 3.242833320453900800, -2.337775955160660100 ) ) ;
#103 = AXIS2_PLACEMENT_3D ( 'NONE', #13187, #6811, #432 ) ;
#104 = ORIENTED_EDGE ( 'NONE', *, *, #13623, .F. ) ;
#105 = EDGE_CURVE ( 'NONE', #8036, #12789, #1021, .T. ) ;
#106 = LINE ( 'NONE', #6602, #11098 ) ;
#107 = PRODUCT_DEFINITION ( 'UNKNOWN', '', #823, #8992 ) ;
#108 = CARTESIAN_POINT ( 'NONE',  ( -52.02421505704912600, 8.000000000000000000, 5.539409746865338500 ) ) ;
#109 = CARTESIAN_POINT ( 'NONE',  ( -12.00766082950619000, -2.566089283185073900, -1.884441006835354500 ) ) ;
#110 =( LENGTH_UNIT ( ) NAMED_UNIT ( * ) SI_UNIT ( .MILLI., .METRE. ) );
#111 = PLANE ( 'NONE',  #12022 ) ;
#112 = CARTESIAN_POINT ( 'NONE',  ( 1.676399999999999900, -0.1714499999999995200, -0.1714500000000007700 ) ) ;
#113 = ORIENTED_EDGE ( 'NONE', *, *, #13212, .F. ) ;
#114 = CARTESIAN_POINT ( 'NONE',  ( -0.01968500000000018800, 0.0000000000000000000, 0.0000000000000000000 ) ) ;
#115 = DIRECTION ( 'NONE',  ( -0.0000000000000000000, 0.0000000000000000000, -1.000000000000000000 ) ) ;
#116 = ORIENTED_EDGE ( 'NONE', *, *, #1880, .F. ) ;
#117 =( NAMED_UNIT ( * ) PLANE_ANGLE_UNIT ( ) SI_UNIT ( $, .RADIAN. ) );
#118 = ADVANCED_FACE ( 'NONE', ( #11672 ), #3168, .F. ) ;
#119 = ORIENTED_EDGE ( 'NONE', *, *, #13084, .T. ) ;
#120 = CARTESIAN_POINT ( 'NONE',  ( -6.352233236914444500, -3.349726806618027500, 0.2639007468479021000 ) ) ;
#121 = VECTOR ( 'NONE', #10395, 1000.000000000000100 ) ;
#122 = EDGE_CURVE ( 'NONE', #862, #10534, #6020, .T. ) ;
#123 = CARTESIAN_POINT ( 'NONE',  ( 2.167733366666665600, -1.619894520142941600, 1.963227672163650800 ) ) ;
#124 = LINE ( 'NONE', #6467, #2809 ) ;
#125 = AXIS2_PLACEMENT_3D ( 'NONE', #5943, #13384, #7021 ) ;
#126 = CARTESIAN_POINT ( 'NONE',  ( -11.22696360728443200, 1.294306547151533100, -3.620470916340048400 ) ) ;
#127 = ORIENTED_EDGE ( 'NONE', *, *, #8041, .T. ) ;
#128 = CARTESIAN_POINT ( 'NONE',  ( -5.026757398908248600, -3.890115051696598800, -0.5150640457891123600 ) ) ;
#129 = ORIENTED_EDGE ( 'NONE', *, *, #11870, .F. ) ;
#130 = CARTESIAN_POINT ( 'NONE',  ( -7.862380829506652600, 3.313164739319154800, 0.1284544042918737100 ) ) ;
#131 = CARTESIAN_POINT ( 'NONE',  ( -4.865980459136316000, -1.449288509859253200, -3.751034014276137400 ) ) ;
#132 = CARTESIAN_POINT ( 'NONE',  ( -5.741388755987623300, 0.2766253405215976500, -3.891996632701793000 ) ) ;
#133 = ORIENTED_EDGE ( 'NONE', *, *, #2104, .F. ) ;
#134 = CARTESIAN_POINT ( 'NONE',  ( -12.78890000000017400, 0.6546840369120218200, 3.788956411956341700 ) ) ;
#135 = DIRECTION ( 'NONE',  ( 0.0000000000000000000, 0.0000000000000000000, -1.000000000000000000 ) ) ;
#136 = CIRCLE ( 'NONE', #10541, 1.587499999999998600 ) ;
#137 = CARTESIAN_POINT ( 'NONE',  ( -7.315835000000373800, 3.882757679037481600, 1.039654081296823600 ) ) ;
#138 = VECTOR ( 'NONE', #5877, 1000.000000000000100 ) ;
#139 = ORIENTED_EDGE ( 'NONE', *, *, #11596, .F. ) ;
#140 = DIRECTION ( 'NONE',  ( 0.0000000000000000000, 0.0000000000000000000, 1.000000000000000000 ) ) ;
#141 = VERTEX_POINT ( 'NONE', #54 ) ;
#142 = ORIENTED_EDGE ( 'NONE', *, *, #11032, .T. ) ;
#143 = CARTESIAN_POINT ( 'NONE',  ( -9.416860829506196900, -1.981789794300879800, 2.596180373642794000 ) ) ;
#144 = CARTESIAN_POINT ( 'NONE',  ( -0.01968500000000062200, -2.291358880846331200, -3.968749999999998200 ) ) ;
#145 = EDGE_CURVE ( 'NONE', #8073, #9592, #1368, .T. ) ;
#146 = AXIS2_PLACEMENT_3D ( 'NONE', #9074, #1618, #11211 ) ;
#147 = CARTESIAN_POINT ( 'NONE',  ( -5.901357400524220000, -3.273601171560045000, -2.113966055608981400 ) ) ;
#148 = ORIENTED_EDGE ( 'NONE', *, *, #11514, .F. ) ;
#149 = VECTOR ( 'NONE', #12102, 1000.000000000000100 ) ;
#150 = DIRECTION ( 'NONE',  ( 0.0000000000000000000, -0.7547095802227711300, -0.6560590289905080500 ) ) ;
#151 = CARTESIAN_POINT ( 'NONE',  ( -4.117668236913854900, 2.233560534796851900, -2.604793198897092000 ) ) ;
#152 = CARTESIAN_POINT ( 'NONE',  ( -11.93668495368416900, 1.677443791262044800, 3.317967642592325000 ) ) ;
#153 = FACE_BOUND ( 'NONE', #12230, .T. ) ;
#154 = SURFACE_STYLE_USAGE ( .BOTH. , #6530 ) ;
#155 = CARTESIAN_POINT ( 'NONE',  ( -6.226150459136139400, 0.1132285577001303800, 3.976339919781823400 ) ) ;
#156 = ORIENTED_EDGE ( 'NONE', *, *, #11435, .T. ) ;
#157 = CARTESIAN_POINT ( 'NONE',  ( -10.10124653875237800, 2.644694291442551300, 2.694826323085820300 ) ) ;
#158 = CARTESIAN_POINT ( 'NONE',  ( -12.62297582950652800, 2.981583077573110700, -1.058814576446821300 ) ) ;
#159 = CARTESIAN_POINT ( 'NONE',  ( -8.816725591060656300, -3.801545848792788000, 0.1853974029114849900 ) ) ;
#160 = CARTESIAN_POINT ( 'NONE',  ( 0.0000000000000000000, 1.524000000000000900, 0.3428999999999997100 ) ) ;
#161 = CARTESIAN_POINT ( 'NONE',  ( -8.849585531046027900, -3.668943898485184500, 1.008556793866008300 ) ) ;
#162 = VERTEX_POINT ( 'NONE', #5401 ) ;
#163 = CARTESIAN_POINT ( 'NONE',  ( -5.146694145709362900, -3.077735957178457500, 2.447147283721519800 ) ) ;
#164 = CIRCLE ( 'NONE', #8768, 10.00000000000000200 ) ;
#165 = DIRECTION ( 'NONE',  ( 0.0000000000000000000, 0.0000000000000000000, -1.000000000000000000 ) ) ;
#166 = VECTOR ( 'NONE', #8617, 1000.000000000000100 ) ;
#167 = B_SPLINE_CURVE_WITH_KNOTS ( 'NONE', 3,
 ( #9790, #8724, #5550, #13002 ),
 .UNSPECIFIED., .F., .F.,
 ( 4, 4 ),
 ( 0.002291589820954003300, 0.004582948701800326900 ),
 .UNSPECIFIED. ) ;
#168 = ORIENTED_EDGE ( 'NONE', *, *, #3467, .T. ) ;
#169 = CARTESIAN_POINT ( 'NONE',  ( -6.967548236913646800, 1.652621618825022000, -2.902964147672946600 ) ) ;
#170 = EDGE_CURVE ( 'NONE', #1545, #1856, #8857, .T. ) ;
#172 = CARTESIAN_POINT ( 'NONE',  ( -7.644989614302405200, -0.2909234373430360500, -3.834340670639767800 ) ) ;
#171 = AXIS2_PLACEMENT_3D ( 'NONE', #4667, #12119, #5750 ) ;
#173 = CARTESIAN_POINT ( 'NONE',  ( -11.87466360728488200, 2.833628111306328200, 2.568280133823857000 ) ) ;
#174 = VERTEX_POINT ( 'NONE', #6490 ) ;
#175 = CARTESIAN_POINT ( 'NONE',  ( -10.87842601196463500, -1.167444326412597100, 3.564980773569483400 ) ) ;
#176 = CARTESIAN_POINT ( 'NONE',  ( -6.140773294165367000, -2.028255824500053700, 3.330000696859065200 ) ) ;
#177 = LINE ( 'NONE', #10014, #5841 ) ;
#178 = CIRCLE ( 'NONE', #251, 1.587499999999998600 ) ;
#179 = CARTESIAN_POINT ( 'NONE',  ( -8.510080829506133400, -1.378816496265351700, 2.992764414038173700 ) ) ;
#180 = CARTESIAN_POINT ( 'NONE',  ( -5.513680459136152100, 3.999560833939451500, 0.09711618193115954800 ) ) ;
#181 = CARTESIAN_POINT ( 'NONE',  ( -3.591560000000000800, 0.0000000000000000000, 0.0000000000000000000 ) ) ;
#182 = CARTESIAN_POINT ( 'NONE',  ( -13.43660000000073600, -3.730802760917653100, -0.8416503115508481300 ) ) ;
#183 = ORIENTED_EDGE ( 'NONE', *, *, #8983, .T. ) ;
#184 = DIRECTION ( 'NONE',  ( -0.0000000000000000000, -1.000000000000000000, -0.0000000000000000000 ) ) ;
#185 = CARTESIAN_POINT ( 'NONE',  ( -7.931150000000240400, -3.025440745031419400, 2.616384777654949400 ) ) ;
#186 = B_SPLINE_CURVE_WITH_KNOTS ( 'NONE', 3,
 ( #34, #9572, #2117, #7478 ),
 .UNSPECIFIED., .F., .F.,
 ( 4, 4 ),
 ( 0.0000000000000000000, 0.0005171822805772614400 ),
 .UNSPECIFIED. ) ;
#187 = ORIENTED_EDGE ( 'NONE', *, *, #1218, .F. ) ;
#188 = DIRECTION ( 'NONE',  ( 6.123233995736766000E-017, 1.000000000000000000, 0.0000000000000000000 ) ) ;
#189 = LINE ( 'NONE', #8, #6188 ) ;
#190 = ADVANCED_FACE ( 'NONE', ( #361 ), #2836, .F. ) ;
#191 = CARTESIAN_POINT ( 'NONE',  ( -10.06456082950698100, -1.629060474677846300, -2.807143062337011900 ) ) ;
#192 = CARTESIAN_POINT ( 'NONE',  ( 63.50000000000000000, -0.0000000000000000000, 38.10000000000000900 ) ) ;
#193 = EDGE_CURVE ( 'NONE', #2950, #12856, #693, .T. ) ;
#194 = CARTESIAN_POINT ( 'NONE',  ( -5.838520836940896100, -2.129407570673657300, -3.265913661870650100 ) ) ;
#195 = VERTEX_POINT ( 'NONE', #4363 ) ;
#196 = CARTESIAN_POINT ( 'NONE',  ( -4.732983236914192200, 0.8962414795165707400, 3.291767557388029600 ) ) ;
#197 = DIRECTION ( 'NONE',  ( 0.0000000000000000000, 0.0000000000000000000, 1.000000000000000000 ) ) ;
#198 = DIRECTION ( 'NONE',  ( -0.0000000000000000000, 1.000000000000000000, 0.0000000000000000000 ) ) ;
#199 = CARTESIAN_POINT ( 'NONE',  ( -6.873850459135882200, -3.697402548250511500, -1.410786756909773600 ) ) ;
#200 = ORIENTED_EDGE ( 'NONE', *, *, #1944, .T. ) ;
#201 = CARTESIAN_POINT ( 'NONE',  ( -8.461115245592147000, 2.617318085255326800, -2.778519903160590500 ) ) ;
#202 = CARTESIAN_POINT ( 'NONE',  ( -13.27067582950635600, -0.1626059095227643000, 3.139255925977248600 ) ) ;
#203 = DIRECTION ( 'NONE',  ( -0.4817218793751565400, 0.0000000000000000000, -0.8763241585915951800 ) ) ;
#204 = CARTESIAN_POINT ( 'NONE',  ( 0.3534095949258887500, 2.286293109328193000E-016, -1.866899999999999600 ) ) ;
#205 = DIRECTION ( 'NONE',  ( -1.200962406445481800E-016, 0.0000000000000000000, -1.000000000000000000 ) ) ;
#206 = EDGE_CURVE ( 'NONE', #1247, #2877, #11351, .T. ) ;
#207 = CARTESIAN_POINT ( 'NONE',  ( -10.91650142916289400, 1.524000000000000000, -39.19999999999998200 ) ) ;
#208 = AXIS2_PLACEMENT_3D ( 'NONE', #1149, #11804, #2204 ) ;
#209 = AXIS2_PLACEMENT_3D ( 'NONE', #6562, #184, #7611 ) ;
#210 = CARTESIAN_POINT ( 'NONE',  ( -10.25357928748125700, 3.684033092492220900, -0.8054789846670894500 ) ) ;
#211 = DIRECTION ( 'NONE',  ( -0.6279253011379233300, -2.717327795179227900E-015, 0.7782736126779890000 ) ) ;
#212 = ORIENTED_EDGE ( 'NONE', *, *, #13036, .T. ) ;
#213 = CARTESIAN_POINT ( 'NONE',  ( -7.615248236913399400, 2.036222574866263000, 2.622089283245501600 ) ) ;
#214 = EDGE_LOOP ( 'NONE', ( #11071, #5855, #11122, #13433, #881, #11781 ) ) ;
#215 = ORIENTED_EDGE ( 'NONE', *, *, #5688, .F. ) ;
#216 = CARTESIAN_POINT ( 'NONE',  ( -3.506653127769612200, 1.529982785880050300, -3.968749999999996400 ) ) ;
#217 = CARTESIAN_POINT ( 'NONE',  ( -12.48997860728426800, -3.697095992541580100, 0.8981948630097804600 ) ) ;
#218 = VECTOR ( 'NONE', #1635, 1000.000000000000000 ) ;
#219 = CARTESIAN_POINT ( 'NONE',  ( -6.187353859396699500, 2.369735584621425400, 3.092767749604493400 ) ) ;
#220 = CARTESIAN_POINT ( 'NONE',  ( -9.125395829507601400, -1.692194146914322500, -2.804435473481044800 ) ) ;
#221 = CARTESIAN_POINT ( 'NONE',  ( -6.128995459135945000, -2.314514997459185000, 3.239097459325039500 ) ) ;
#222 = ORIENTED_EDGE ( 'NONE', *, *, #5798, .F. ) ;
#223 = CARTESIAN_POINT ( 'NONE',  ( -14.05191499999989400, 2.776798742988938300, -2.601231606599318200 ) ) ;
#224 = DIRECTION ( 'NONE',  ( 0.0000000000000000000, 0.0000000000000000000, -1.000000000000000000 ) ) ;
#225 = EDGE_CURVE ( 'NONE', #3428, #6973, #12708, .T. ) ;
#226 = CARTESIAN_POINT ( 'NONE',  ( -8.578849999999533800, -1.251914492663796600, -3.777244594573873300 ) ) ;
#227 = CARTESIAN_POINT ( 'NONE',  ( -11.00920603360298200, 1.958417638656567700, 3.195163350784017400 ) ) ;
#228 = AXIS2_PLACEMENT_3D ( 'NONE', #5596, #13043, #1320 ) ;
#229 = CARTESIAN_POINT ( 'NONE',  ( -5.153344772813019500, 68.96331202820024900, 132.5448284974606800 ) ) ;
#230 = CONICAL_SURFACE ( 'NONE', #11638, 3.073399999999999500, 1.029744258676653400 ) ;
#231 = CARTESIAN_POINT ( 'NONE',  ( -10.67987582950710200, 3.217929157880017800, 0.2266672861232853800 ) ) ;
#232 = VERTEX_POINT ( 'NONE', #4406 ) ;
#233 = DIRECTION ( 'NONE',  ( -0.0000000000000000000, -1.000000000000000000, -0.0000000000000000000 ) ) ;
#234 = CARTESIAN_POINT ( 'NONE',  ( -6.421312112738646300, 3.767423397726059200, 0.9305534351139254100 ) ) ;
#235 = CARTESIAN_POINT ( 'NONE',  ( -5.380683236913929700, -3.363678127991080600, -0.4300269797356239300 ) ) ;
#236 = CARTESIAN_POINT ( 'NONE',  ( -12.33720051512355000, -3.926733110198649900E-008, -3.696317898886750900 ) ) ;
#237 = CARTESIAN_POINT ( 'NONE',  ( -7.489165459135749700, 3.227239960612040500, -2.256224116343771500 ) ) ;
#238 = B_SPLINE_CURVE_WITH_KNOTS ( 'NONE', 3,
 ( #11907, #1252, #6621, #236 ),
 .UNSPECIFIED., .F., .F.,
 ( 4, 4 ),
 ( 0.0000000000000000000, 0.0002229992726193981200 ),
 .UNSPECIFIED. ) ;
#239 = VECTOR ( 'NONE', #4007, 1000.000000000000000 ) ;
#240 = CARTESIAN_POINT ( 'NONE',  ( -8.147271987461664400, 1.103403724832445500, 3.675340808381028600 ) ) ;
#241 = CARTESIAN_POINT ( 'NONE',  ( -13.88599082950564100, -2.490743726671753600, -1.885243385609899600 ) ) ;
#242 = CARTESIAN_POINT ( 'NONE',  ( -53.12807980454501700, 8.000000000000001800, -0.2025477627555920300 ) ) ;
#243 = CARTESIAN_POINT ( 'NONE',  ( 24.53043722372962800, 6.349999999999999600, 28.43319042927195300 ) ) ;
#244 = ORIENTED_EDGE ( 'NONE', *, *, #7754, .F. ) ;
#245 = VERTEX_POINT ( 'NONE', #10811 ) ;
#246 = CARTESIAN_POINT ( 'NONE',  ( -30.19043722372960300, 6.349999999999999600, 26.84569042927194700 ) ) ;
#247 = EDGE_CURVE ( 'NONE', #11463, #8559, #10247, .T. ) ;
#248 = DIRECTION ( 'NONE',  ( 8.034405899049448900E-017, -0.7547095802227723500, 0.6560590289905069400 ) ) ;
#249 = EDGE_CURVE ( 'NONE', #4214, #10274, #7762, .T. ) ;
#250 = DIRECTION ( 'NONE',  ( 0.0000000000000000000, 0.0000000000000000000, -1.000000000000000000 ) ) ;
#251 = AXIS2_PLACEMENT_3D ( 'NONE', #9546, #3151, #10609 ) ;
#252 = DIRECTION ( 'NONE',  ( 0.9995156550979456000, 3.811102440834617100E-018, 0.03112001308040861600 ) ) ;
#253 = LINE ( 'NONE', #6208, #11567 ) ;
#254 = DIRECTION ( 'NONE',  ( 0.0000000000000000000, -1.000000000000000000, 0.0000000000000000000 ) ) ;
#255 = ADVANCED_FACE ( 'NONE', ( #24 ), #13510, .F. ) ;
#256 = VECTOR ( 'NONE', #10850, 1000.000000000000200 ) ;
#257 = CARTESIAN_POINT ( 'NONE',  ( -8.230563236913843300, -3.293394352569707400, 0.2115151124640649900 ) ) ;
#258 = B_SPLINE_CURVE_WITH_KNOTS ( 'NONE', 3,
 ( #11555, #4091, #12612, #6252, #13707, #7329 ),
 .UNSPECIFIED., .F., .F.,
 ( 4, 2, 4 ),
 ( 0.0000000000000000000, 0.0008122201420362774900, 0.001624440284072555000 ),
 .UNSPECIFIED. ) ;
#259 = ORIENTED_EDGE ( 'NONE', *, *, #8933, .F. ) ;
#260 = ORIENTED_EDGE ( 'NONE', *, *, #35, .T. ) ;
#261 = ORIENTED_EDGE ( 'NONE', *, *, #13299, .F. ) ;
#262 = CARTESIAN_POINT ( 'NONE',  ( -13.13767860728496500, 0.5828807791669242700, -3.738936697730547400 ) ) ;
#263 = CARTESIAN_POINT ( 'NONE',  ( -6.373625768268439600, 3.685036941871939300, -1.247392266286572400 ) ) ;
#264 = CARTESIAN_POINT ( 'NONE',  ( 50.09074493496319700, 1.523999999999999800, 11.66470000000000200 ) ) ;
#265 = ORIENTED_EDGE ( 'NONE', *, *, #10235, .T. ) ;
#266 = VECTOR ( 'NONE', #1876, 1000.000000000000000 ) ;
#267 = CARTESIAN_POINT ( 'NONE',  ( -9.773095829505962200, 3.218362199185547600, -0.4861991078951665200 ) ) ;
#268 = CARTESIAN_POINT ( 'NONE',  ( -6.776695459136023600, -2.094999353918978200, -3.361039661338308400 ) ) ;
#269 = PLANE ( 'NONE',  #2330 ) ;
#270 = CARTESIAN_POINT ( 'NONE',  ( -14.69961499999930700, 1.332362327936585900, 3.542025293905539200 ) ) ;
#271 = CARTESIAN_POINT ( 'NONE',  ( -57.76504001537215800, 7.757094179930609500, -0.7664117117726556600 ) ) ;
#272 = EDGE_CURVE ( 'NONE', #5976, #13173, #5288, .T. ) ;
#273 = CARTESIAN_POINT ( 'NONE',  ( -9.194165000000406700, 3.809634967396471800, 1.079447029287510200 ) ) ;
#274 = ORIENTED_EDGE ( 'NONE', *, *, #8107, .F. ) ;
#275 = ORIENTED_EDGE ( 'NONE', *, *, #12164, .F. ) ;
#276 = DIRECTION ( 'NONE',  ( 0.0000000000000000000, 0.02293769431565580900, 0.9997368964780093400 ) ) ;
#277 = CARTESIAN_POINT ( 'NONE',  ( -11.32757582950559300, -1.432488523068658100, 2.867459233146533400 ) ) ;
#278 = ORIENTED_EDGE ( 'NONE', *, *, #1492, .F. ) ;
#279 = CARTESIAN_POINT ( 'NONE',  ( -11.92964220822903900, 3.588884903735711300, 0.9680250737392941400 ) ) ;
#280 = CIRCLE ( 'NONE', #12850, 1.587499999999998600 ) ;
#281 = CARTESIAN_POINT ( 'NONE',  ( 63.65999999999999700, 1.524000000000000000, 11.09516434324433700 ) ) ;
#282 = CARTESIAN_POINT ( 'NONE',  ( -5.995998236913470300, 2.231390556111085800, -2.527246872407897400 ) ) ;
#283 = ORIENTED_EDGE ( 'NONE', *, *, #13473, .T. ) ;
#284 = DIRECTION ( 'NONE',  ( 0.0000000000000000000, 0.0000000000000000000, -1.000000000000000000 ) ) ;
#285 = EDGE_CURVE ( 'NONE', #195, #13184, #2807, .T. ) ;
#286 = CARTESIAN_POINT ( 'NONE',  ( -8.136865459135407300, 0.8439673135561230900, 3.825179999816661800 ) ) ;
#287 = VERTEX_POINT ( 'NONE', #5585 ) ;
#288 = PRESENTATION_LAYER_ASSIGNMENT (  '', '', ( #12666 ) ) ;
#289 = ADVANCED_FACE ( 'NONE', ( #11019 ), #2171, .F. ) ;
#290 = AXIS2_PLACEMENT_3D ( 'NONE', #12741, #8471, #2083 ) ;
#291 = CARTESIAN_POINT ( 'NONE',  ( -14.53369082950635000, 2.677622283270466600, -1.568560217309479500 ) ) ;
#292 = VERTEX_POINT ( 'NONE', #7722 ) ;
#293 = DIRECTION ( 'NONE',  ( 0.0000000000000000000, 0.7071067811865463500, -0.7071067811865487900 ) ) ;
#294 = CARTESIAN_POINT ( 'NONE',  ( 50.09074493496319700, 0.0000000000000000000, 12.79500000000000200 ) ) ;
#295 = VECTOR ( 'NONE', #6228, 1000.000000000000000 ) ;
#296 = CARTESIAN_POINT ( 'NONE',  ( -8.574391163340967700, 6.380086895224409200E-006, -3.813765969666489000 ) ) ;
#297 = CARTESIAN_POINT ( 'NONE',  ( -10.33357328649343100, -0.2463274130300850400, -3.758836787941825600 ) ) ;
#298 = VERTEX_POINT ( 'NONE', #5069 ) ;
#299 = ORIENTED_EDGE ( 'NONE', *, *, #7852, .F. ) ;
#300 = CARTESIAN_POINT ( 'NONE',  ( 6.849973009735988300, 0.0000000000000000000, 0.0000000000000000000 ) ) ;
#301 = CARTESIAN_POINT ( 'NONE',  ( -2.829999999999971600, 0.0000000000000000000, 38.54050000000001600 ) ) ;
#302 = EDGE_LOOP ( 'NONE', ( #8748, #5504, #639, #8279, #4857, #2461, #13145 ) ) ;
#303 = CARTESIAN_POINT ( 'NONE',  ( -8.878263236914023100, 1.059152575967110500, -3.103905470313067700 ) ) ;
#304 = DIRECTION ( 'NONE',  ( 0.0000000000000000000, 0.0000000000000000000, -1.000000000000000000 ) ) ;
#305 = ORIENTED_EDGE ( 'NONE', *, *, #4542, .T. ) ;
#306 = EDGE_CURVE ( 'NONE', #11466, #3488, #2511, .T. ) ;
#307 = VECTOR ( 'NONE', #7533, 1000.000000000000000 ) ;
#308 = CARTESIAN_POINT ( 'NONE',  ( -2.829999999999943700, 0.0000000000000000000, -32.95299999999998200 ) ) ;
#309 = CARTESIAN_POINT ( 'NONE',  ( -13.75299360728335800, 2.752316560311646400, 2.568170068612487500 ) ) ;
#310 = VERTEX_POINT ( 'NONE', #6158 ) ;
#312 = CARTESIAN_POINT ( 'NONE',  ( -6.560302226782441800, 9.757819552369538300E-015, -3.876317934070248100 ) ) ;
#311 = COLOUR_RGB ( '',0.7921568627450980000, 0.8196078431372548800, 0.9333333333333333500 ) ;
#313 = DIRECTION ( 'NONE',  ( 0.0000000000000000000, 0.0000000000000000000, -1.000000000000000000 ) ) ;
#314 = ORIENTED_EDGE ( 'NONE', *, *, #4210, .T. ) ;
#315 = VERTEX_POINT ( 'NONE', #12508 ) ;
#316 = CARTESIAN_POINT ( 'NONE',  ( -10.38841082950598800, -1.396157100260622600, 2.918420874829408300 ) ) ;
#317 = CARTESIAN_POINT ( 'NONE',  ( -7.392010459136279200, 3.937853028759005400, 0.1527143585811457600 ) ) ;
#318 = VERTEX_POINT ( 'NONE', #5060 ) ;
#319 = CARTESIAN_POINT ( 'NONE',  ( -15.31493000000029300, -3.659960414385999600, -0.8815665653999647000 ) ) ;
#320 = CARTESIAN_POINT ( 'NONE',  ( -6.518443787758163100, 3.561501680818095500, -1.533509684308941700 ) ) ;
#321 = CARTESIAN_POINT ( 'NONE',  ( -9.841865000000860100, -2.443291248572282200, 3.089759017089317000 ) ) ;
#322 = ORIENTED_EDGE ( 'NONE', *, *, #12726, .F. ) ;
#323 = FACE_OUTER_BOUND ( 'NONE', #7919, .T. ) ;
#324 = FACE_OUTER_BOUND ( 'NONE', #5991, .T. ) ;
#325 = ADVANCED_FACE ( 'NONE', ( #7846 ), #7513, .T. ) ;
#326 = CARTESIAN_POINT ( 'NONE',  ( -11.94289082950655400, -1.558906356507273600, -2.778182384473291100 ) ) ;
#327 = ORIENTED_EDGE ( 'NONE', *, *, #10539, .F. ) ;
#328 = CARTESIAN_POINT ( 'NONE',  ( -12.12561853867826000, 1.860580563752392400, -3.210784226637246200 ) ) ;
#329 = AXIS2_PLACEMENT_3D ( 'NONE', #3631, #11094, #4705 ) ;
#330 = CARTESIAN_POINT ( 'NONE',  ( -49.29157870617262200, 8.000000000000000000, 7.205320528950723600 ) ) ;
#331 = CARTESIAN_POINT ( 'NONE',  ( -5.180374757499115500, -2.475357403415340500, 3.050720534824662400 ) ) ;
#332 = CARTESIAN_POINT ( 'NONE',  ( -6.643698236913643000, 1.471091098003027400, 3.010630445167664000 ) ) ;
#333 = CARTESIAN_POINT ( 'NONE',  ( -2.829999999999971600, 6.349999999999999600, -34.54049999999998000 ) ) ;
#334 = ORIENTED_EDGE ( 'NONE', *, *, #553, .T. ) ;
#335 = EDGE_CURVE ( 'NONE', #6401, #7453, #5684, .T. ) ;
#336 = CARTESIAN_POINT ( 'NONE',  ( -11.46130957116962700, -1.572944121435019500, -3.385305319892913700 ) ) ;
#337 = DIRECTION ( 'NONE',  ( 0.0000000000000000000, -0.5150380749100556000, -0.8571673007021114500 ) ) ;
#338 = LINE ( 'NONE', #11848, #10646 ) ;
#339 = CARTESIAN_POINT ( 'NONE',  ( -8.752180459136267700, -3.620906507848208600, -1.442020705168575400 ) ) ;
#340 = CYLINDRICAL_SURFACE ( 'NONE', #7381, 2.337593749999998600 ) ;
#341 = B_SPLINE_CURVE_WITH_KNOTS ( 'NONE', 3,
 ( #4266, #10658, #9635, #3235, #10701, #4313 ),
 .UNSPECIFIED., .F., .F.,
 ( 4, 2, 4 ),
 ( 0.004054656699300509200, 0.005210282060537297500, 0.006365907421774084900 ),
 .UNSPECIFIED. ) ;
#342 = CARTESIAN_POINT ( 'NONE',  ( -15.14900582950707500, -0.2040906535301731100, 3.076776297167121300 ) ) ;
#343 = ORIENTED_EDGE ( 'NONE', *, *, #11373, .T. ) ;
#344 = CARTESIAN_POINT ( 'NONE',  ( 66.77660000000000200, 6.388099999999999700, 2.000000000000005800 ) ) ;
#345 = CARTESIAN_POINT ( 'NONE',  ( -10.40179654040174000, -1.877591678300749400, -3.263158777640022400 ) ) ;
#346 = CARTESIAN_POINT ( 'NONE',  ( 52.12917171230386500, 8.000000000000000000, 4.616785422995174100 ) ) ;
#347 = ORIENTED_EDGE ( 'NONE', *, *, #13554, .F. ) ;
#348 = CIRCLE ( 'NONE', #12389, 6.438899999999997600 ) ;
#349 = CARTESIAN_POINT ( 'NONE',  ( -8.104076205190917600, -7.779188521492112800E-006, 3.828580698191913700 ) ) ;
#350 = PLANE ( 'NONE',  #5934 ) ;
#351 = VECTOR ( 'NONE', #1507, 1000.000000000000100 ) ;
#352 = CARTESIAN_POINT ( 'NONE',  ( -9.493578236913430500, 1.961964751839403700, 2.603448237837023600 ) ) ;
#353 = DIRECTION ( 'NONE',  ( 0.0000000000000000000, 0.0000000000000000000, -1.000000000000000000 ) ) ;
#354 = ORIENTED_EDGE ( 'NONE', *, *, #11336, .T. ) ;
#355 = EDGE_CURVE ( 'NONE', #4670, #13631, #4998, .T. ) ;
#356 = B_SPLINE_CURVE_WITH_KNOTS ( 'NONE', 3,
 ( #7319, #6245, #12601, #8379 ),
 .UNSPECIFIED., .F., .F.,
 ( 4, 4 ),
 ( 0.0000000000000000000, 0.0009311756052209925900 ),
 .UNSPECIFIED. ) ;
#357 = CARTESIAN_POINT ( 'NONE',  ( -14.40069360728483800, -3.407685848284091700, 1.550547893061818000 ) ) ;
#358 = DIRECTION ( 'NONE',  ( 0.0000000000000000000, 0.0000000000000000000, 1.000000000000000000 ) ) ;
#359 = CARTESIAN_POINT ( 'NONE',  ( -9.514979810592336700, 1.493285645177336500E-007, -3.784139898020992400 ) ) ;
#360 = ADVANCED_FACE ( 'NONE', ( #5341 ), #7184, .F. ) ;
#361 = FACE_OUTER_BOUND ( 'NONE', #9540, .T. ) ;
#362 = CARTESIAN_POINT ( 'NONE',  ( -11.03611082950634700, -2.147588121286008200, -2.392032314143964600 ) ) ;
#363 = CARTESIAN_POINT ( 'NONE',  ( -8.039710459136502500, -1.640446572635604600, 3.560544043367130000 ) ) ;
#364 = CARTESIAN_POINT ( 'NONE',  ( -5.901357400524220000, -3.273601171560045000, -2.113966055608981400 ) ) ;
#365 = CARTESIAN_POINT ( 'NONE',  ( -15.96263000000020700, 2.203828223928327100, -3.026777039411890200 ) ) ;
#366 = CARTESIAN_POINT ( 'NONE',  ( -10.45718000000002800, -1.179045249150521400, -3.737830614848058900 ) ) ;
#367 = ADVANCED_FACE ( 'NONE', ( #10349 ), #4671, .T. ) ;
#368 = APPLICATION_PROTOCOL_DEFINITION ( 'draft international standard', 'automotive_design', 1998, #6745 ) ;
#369 = EDGE_CURVE ( 'NONE', #7903, #12472, #356, .T. ) ;
#370 = EDGE_LOOP ( 'NONE', ( #10128, #6534, #767, #3651, #2866, #5627, #5567, #2410, #5153, #7592, #4238, #9866 ) ) ;
#371 = CARTESIAN_POINT ( 'NONE',  ( -12.59059082950759200, 3.142982131394618700, -0.3737676118508373400 ) ) ;
#372 = DIRECTION ( 'NONE',  ( 0.0000000000000000000, 0.0000000000000000000, -1.000000000000000000 ) ) ;
#373 = EDGE_CURVE ( 'NONE', #6582, #3690, #1842, .T. ) ;
#374 = CARTESIAN_POINT ( 'NONE',  ( -30.19043722372953600, 1.523999999999999800, -21.71539042927194200 ) ) ;
#375 = CARTESIAN_POINT ( 'NONE',  ( -7.259013236913299100, -3.297770312591081800, -0.4702415586361808300 ) ) ;
#376 = CARTESIAN_POINT ( 'NONE',  ( 7.264286613410222400, -1.614561764578125800, 1.793816080957722800 ) ) ;
#377 = CYLINDRICAL_SURFACE ( 'NONE', #4856, 1.130300000000000700 ) ;
#378 = DIRECTION ( 'NONE',  ( 0.0000000000000000000, -0.7071067811865462400, 0.7071067811865489100 ) ) ;
#379 = CARTESIAN_POINT ( 'NONE',  ( -9.399880459137325100, 2.704367433757067600, -2.777965997668748500 ) ) ;
#380 = EDGE_LOOP ( 'NONE', ( #9340, #5734, #10979, #2409 ) ) ;
#381 = CARTESIAN_POINT ( 'NONE',  ( -15.79670582950674900, -2.745674319061496100, -1.357654610353902700 ) ) ;
#382 = CARTESIAN_POINT ( 'NONE',  ( 48.96960000000002800, 8.000000000000000000, -0.1072103502046762900 ) ) ;
#383 = DIRECTION ( 'NONE',  ( 0.9995156550979456000, 0.0000000000000000000, -0.03112001308040861600 ) ) ;
#384 = EDGE_CURVE ( 'NONE', #13568, #11902, #10019, .T. ) ;
#385 = CARTESIAN_POINT ( 'NONE',  ( -10.59776268867875800, -3.632253898194734500, 0.9662739219570923900 ) ) ;
#386 = AXIS2_PLACEMENT_3D ( 'NONE', #4848, #12288, #5931 ) ;
#387 = LINE ( 'NONE', #7825, #718 ) ;
#388 = AXIS2_PLACEMENT_3D ( 'NONE', #2921, #3998, #9332 ) ;
#389 = CARTESIAN_POINT ( 'NONE',  ( -6.775962057403022600, -2.041314526002586700, -3.287379663908113000 ) ) ;
#390 = CARTESIAN_POINT ( 'NONE',  ( -0.3741594524870048800, 2.291358880846329400, 3.968749999999999100 ) ) ;
#391 = ADVANCED_FACE ( 'NONE', ( #12830 ), #2997, .F. ) ;
#392 = CARTESIAN_POINT ( 'NONE',  ( -10.14127823691347500, -3.136424637046467500, 0.8103024568623462500 ) ) ;
#393 = DIRECTION ( 'NONE',  ( 0.0000000000000000000, 0.0000000000000000000, 1.000000000000000000 ) ) ;
#394 = ORIENTED_EDGE ( 'NONE', *, *, #8628, .T. ) ;
#395 = CARTESIAN_POINT ( 'NONE',  ( -8.931584838685795400, 0.4943957422290888900, 3.778396707849579700 ) ) ;
#396 = CARTESIAN_POINT ( 'NONE',  ( -15.01600860728379600, 0.6268875582018546000, -3.671030449595624700 ) ) ;
#397 = DIRECTION ( 'NONE',  ( 0.0000000000000000000, -0.5150380749100549300, -0.8571673007021118900 ) ) ;
#398 = CONICAL_SURFACE ( 'NONE', #228, 1.587499999999998600, 1.029744258676652800 ) ;
#399 = CARTESIAN_POINT ( 'NONE',  ( -11.65142582950609900, 3.165688936840105800, -0.4314414971372737000 ) ) ;
#400 = CARTESIAN_POINT ( 'NONE',  ( -8.655025459137229800, -2.015137907126421300, -3.339721688582817800 ) ) ;
#401 = CARTESIAN_POINT ( 'NONE',  ( 2.167733366666665600, -1.525924389646825300, 1.869257541667534800 ) ) ;
#402 = CARTESIAN_POINT ( 'NONE',  ( -55.75074493496310900, -5.832380380939270100E-016, -8.794999999999982200 ) ) ;
#403 = EDGE_CURVE ( 'NONE', #1936, #1823, #9223, .T. ) ;
#404 = CARTESIAN_POINT ( 'NONE',  ( -11.10488000000023100, 3.883948854659906100, 0.3404085073086424200 ) ) ;
#405 = EDGE_CURVE ( 'NONE', #5498, #13363, #5856, .T. ) ;
#406 = ORIENTED_EDGE ( 'NONE', *, *, #9142, .F. ) ;
#407 = CARTESIAN_POINT ( 'NONE',  ( -55.75074493496308700, 1.212603338051665900, -9.925299999999982200 ) ) ;
#408 = ORIENTED_EDGE ( 'NONE', *, *, #2375, .T. ) ;
#409 = AXIS2_PLACEMENT_3D ( 'NONE', #13186, #6809, #429 ) ;
#410 =( REPRESENTATION_RELATIONSHIP ('NONE','NONE', #600, #11909 ) REPRESENTATION_RELATIONSHIP_WITH_TRANSFORMATION ( #5771 )SHAPE_REPRESENTATION_RELATIONSHIP( ) );
#411 = FACE_OUTER_BOUND ( 'NONE', #2287, .T. ) ;
#412 = B_SPLINE_CURVE_WITH_KNOTS ( 'NONE', 3,
 ( #1000, #8438, #9520, #3123 ),
 .UNSPECIFIED., .F., .F.,
 ( 4, 4 ),
 ( 0.4649391291644283700, 0.4649430320569928300 ),
 .UNSPECIFIED. ) ;
#413 = CARTESIAN_POINT ( 'NONE',  ( -13.20590582950639700, -1.446314864843726700, 2.793194843018938400 ) ) ;
#414 = LINE ( 'NONE', #7566, #2885 ) ;
#415 = ORIENTED_EDGE ( 'NONE', *, *, #13125, .T. ) ;
#416 = CARTESIAN_POINT ( 'NONE',  ( -3.591560000000000800, 4.860316984116058100E-016, 3.968750000000000000 ) ) ;
#417 = CARTESIAN_POINT ( 'NONE',  ( -7.906713236914022500, 1.686784331680343000, -2.848640328632150000 ) ) ;
#418 = VERTEX_POINT ( 'NONE', #10610 ) ;
#419 = ORIENTED_EDGE ( 'NONE', *, *, #8727, .T. ) ;
#420 = CARTESIAN_POINT ( 'NONE',  ( -3.620753639423932100, -2.614584136661690200, 2.150126508276768900 ) ) ;
#421 = CARTESIAN_POINT ( 'NONE',  ( -3.639921324739825000, 2.427824764694754800, -3.154347938137346500 ) ) ;
#422 = DIRECTION ( 'NONE',  ( 0.0000000000000000000, 0.0000000000000000000, -1.000000000000000000 ) ) ;
#423 = CARTESIAN_POINT ( 'NONE',  ( -10.01519545913648400, 0.7764116507592120400, 3.778302885027684500 ) ) ;
#424 = ADVANCED_FACE ( 'NONE', ( #11506 ), #8344, .T. ) ;
#425 = CIRCLE ( 'NONE', #12764, 1.130300000000000700 ) ;
#426 = CARTESIAN_POINT ( 'NONE',  ( -16.41202082950616900, 2.647919030446900500, -1.500075362157147700 ) ) ;
#427 = FACE_OUTER_BOUND ( 'NONE', #734, .T. ) ;
#428 = B_SPLINE_CURVE_WITH_KNOTS ( 'NONE', 3,
 ( #8233, #794, #13546, #1857, #9320, #2911, #10383, #3990 ),
 .UNSPECIFIED., .F., .F.,
 ( 4, 2, 2, 4 ),
 ( 0.0000000000000000000, 0.0008471152744562511900, 0.001270672911684378400, 0.001694230548912505900 ),
 .UNSPECIFIED. ) ;
#429 = DIRECTION ( 'NONE',  ( 0.0000000000000000000, 0.0000000000000000000, -1.000000000000000000 ) ) ;
#430 = ORIENTED_EDGE ( 'NONE', *, *, #1088, .F. ) ;
#431 = EDGE_CURVE ( 'NONE', #13448, #12623, #11182, .T. ) ;
#432 = DIRECTION ( 'NONE',  ( 0.0000000000000000000, 0.0000000000000000000, -1.000000000000000000 ) ) ;
#433 = EDGE_CURVE ( 'NONE', #11977, #4871, #189, .T. ) ;
#434 = CARTESIAN_POINT ( 'NONE',  ( -10.78403894766253400, -0.2444741462981025500, 3.744811497596166800 ) ) ;
#435 = AXIS2_PLACEMENT_3D ( 'NONE', #12837, #198, #7630 ) ;
#436 = VERTEX_POINT ( 'NONE', #3188 ) ;
#437 = VERTEX_POINT ( 'NONE', #4268 ) ;
#438 = ADVANCED_FACE ( 'NONE', ( #524 ), #10660, .T. ) ;
#439 = CARTESIAN_POINT ( 'NONE',  ( 8.604085732482055000, 0.7620000000000000100, -25.94850568923590800 ) ) ;
#440 = EDGE_LOOP ( 'NONE', ( #12411, #5475, #9456, #6311 ) ) ;
#441 = CARTESIAN_POINT ( 'NONE',  ( 13.40069528571428700, 0.0000000000000000000, 0.0000000000000000000 ) ) ;
#442 = DIRECTION ( 'NONE',  ( 0.0000000000000000000, 0.0000000000000000000, -1.000000000000000000 ) ) ;
#443 = ORIENTED_EDGE ( 'NONE', *, *, #2428, .F. ) ;
#444 = CARTESIAN_POINT ( 'NONE',  ( -10.75659323691406000, 1.083825378533086000, -3.031809993580301600 ) ) ;
#445 = VECTOR ( 'NONE', #12916, 1000.000000000000100 ) ;
#446 = CARTESIAN_POINT ( 'NONE',  ( -9.127455602096056000, 3.771113407931386200, 0.5027148153984930500 ) ) ;
#447 = CARTESIAN_POINT ( 'NONE',  ( -15.66370860728473100, 3.133755753167655200, 1.973944763471015200 ) ) ;
#448 = VERTEX_POINT ( 'NONE', #8519 ) ;
#449 = DIRECTION ( 'NONE',  ( 0.0000000000000000000, 0.0000000000000000000, -1.000000000000000000 ) ) ;
#450 = ORIENTED_EDGE ( 'NONE', *, *, #3378, .F. ) ;
#451 = CARTESIAN_POINT ( 'NONE',  ( -12.29912582950667100, -0.8084888720073026800, 3.069730452485862800 ) ) ;
#452 = CARTESIAN_POINT ( 'NONE',  ( -9.302725459135592300, 3.836513556628411400, -0.5795420434940490300 ) ) ;
#453 = DIRECTION ( 'NONE',  ( 0.0000000000000000000, 0.0000000000000000000, -1.000000000000000000 ) ) ;
#454 = ORIENTED_EDGE ( 'NONE', *, *, #1342, .T. ) ;
#455 = CARTESIAN_POINT ( 'NONE',  ( -63.50000000000000000, 0.0000000000000000000, 44.53889999999999100 ) ) ;
#456 = CARTESIAN_POINT ( 'NONE',  ( -55.75074493496308700, 1.523999999999999800, -7.664699999999981200 ) ) ;
#457 = EDGE_CURVE ( 'NONE', #4102, #5780, #8679, .T. ) ;
#458 = FACE_OUTER_BOUND ( 'NONE', #2930, .T. ) ;
#459 = CARTESIAN_POINT ( 'NONE',  ( -11.72019499999969500, -2.449940037598994400, 3.007583350721546400 ) ) ;
#460 = DIRECTION ( 'NONE',  ( -0.0000000000000000000, -1.000000000000000000, -0.0000000000000000000 ) ) ;
#461 = ORIENTED_EDGE ( 'NONE', *, *, #2818, .F. ) ;
#462 = ORIENTED_EDGE ( 'NONE', *, *, #795, .F. ) ;
#463 = ADVANCED_FACE ( 'NONE', ( #2672 ), #6822, .T. ) ;
#464 = DIRECTION ( 'NONE',  ( -0.0000000000000000000, -1.000000000000000000, -0.0000000000000000000 ) ) ;
#465 = CARTESIAN_POINT ( 'NONE',  ( -63.50000000000001400, 12.77619999999999900, -31.66110000000001200 ) ) ;
#466 = EDGE_LOOP ( 'NONE', ( #744, #1183, #11776, #8434 ) ) ;
#467 = FACE_OUTER_BOUND ( 'NONE', #11747, .T. ) ;
#468 = CARTESIAN_POINT ( 'NONE',  ( 0.0000000000000000000, 0.0000000000000000000, 0.0000000000000000000 ) ) ;
#469 = CARTESIAN_POINT ( 'NONE',  ( -8.522028236913863400, 1.401804502337988400, 2.977403793398822900 ) ) ;
#470 = CARTESIAN_POINT ( 'NONE',  ( -4.020513236913456200, 3.356712655144533200, -0.7262705186047029300 ) ) ;
#471 = FACE_OUTER_BOUND ( 'NONE', #7139, .T. ) ;
#472 = CARTESIAN_POINT ( 'NONE',  ( -3.591560000000000800, 0.0000000000000000000, -3.968750000000000000 ) ) ;
#473 = EDGE_CURVE ( 'NONE', #1569, #3749, #5165, .T. ) ;
#474 = CARTESIAN_POINT ( 'NONE',  ( -10.66289545913578800, -3.767443204710691200, -0.7257567825299016100 ) ) ;
#475 = AXIS2_PLACEMENT_3D ( 'NONE', #13549, #802, #6106 ) ;
#476 = ORIENTED_EDGE ( 'NONE', *, *, #11356, .T. ) ;
#477 = ORIENTED_EDGE ( 'NONE', *, *, #11499, .T. ) ;
#478 = AXIS2_PLACEMENT_3D ( 'NONE', #13179, #12093, #422 ) ;
#479 = ORIENTED_EDGE ( 'NONE', *, *, #12594, .F. ) ;
#480 = CARTESIAN_POINT ( 'NONE',  ( -4.323005294501962600, -0.4947210897127844500, 3.922633065459933300 ) ) ;
#481 = CARTESIAN_POINT ( 'NONE',  ( -4.392259387785061100, 1.322073510964135500, 3.725779303248847100 ) ) ;
#482 = VERTEX_POINT ( 'NONE', #13710 ) ;
#483 = CARTESIAN_POINT ( 'NONE',  ( -3.887165181779636700, -0.4461662703601396200, -3.940695288363669700 ) ) ;
#484 = VECTOR ( 'NONE', #4600, 1000.000000000000000 ) ;
#485 = CARTESIAN_POINT ( 'NONE',  ( -10.41261779785781100, 1.073655826656432700, -3.606348131483236400 ) ) ;
#486 = CARTESIAN_POINT ( 'NONE',  ( 13.48739999999999900, 0.0000000000000000000, 2.250889035714284800 ) ) ;
#487 = FACE_BOUND ( 'NONE', #12272, .T. ) ;
#488 = CARTESIAN_POINT ( 'NONE',  ( -6.615575403668059600, 1.909957090531860400, -3.371137169197957000 ) ) ;
#489 = DIRECTION ( 'NONE',  ( -0.0000000000000000000, -1.000000000000000000, -0.0000000000000000000 ) ) ;
#490 = VERTEX_POINT ( 'NONE', #8562 ) ;
#491 = CARTESIAN_POINT ( 'NONE',  ( -11.40429323691451000, 2.370441497759733500, 2.148420436597349200 ) ) ;
#492 = CARTESIAN_POINT ( 'NONE',  ( -9.313620380833421900, 1.680890275075711500, -3.406534687377033700 ) ) ;
#493 = EDGE_CURVE ( 'NONE', #174, #13735, #6755, .T. ) ;
#494 = DIRECTION ( 'NONE',  ( 0.0000000000000000000, -0.5150380749100556000, -0.8571673007021114500 ) ) ;
#495 = AXIS2_PLACEMENT_3D ( 'NONE', #3653, #460, #12175 ) ;
#496 = CARTESIAN_POINT ( 'NONE',  ( -16.27902360728422700, -3.374887445164403800, 1.477001486642273600 ) ) ;
#497 = VERTEX_POINT ( 'NONE', #49 ) ;
#498 = CARTESIAN_POINT ( 'NONE',  ( -5.655076220826504000, 2.367075496028095300, -3.117302863837192000 ) ) ;
#499 = CARTESIAN_POINT ( 'NONE',  ( -5.568965823317195300, 3.688513731990872700, -1.316980811536769600 ) ) ;
#500 = FACE_BOUND ( 'NONE', #2073, .T. ) ;
#501 = B_SPLINE_CURVE_WITH_KNOTS ( 'NONE', 3,
 ( #4963, #12403, #6043, #13500, #7129, #741, #8183, #1812, #9268, #2865 ),
 .UNSPECIFIED., .F., .F.,
 ( 4, 2, 2, 2, 4 ),
 ( 0.0000000000000000000, 0.0006246453441825217400, 0.001249290688365043500, 0.001873936032547565200, 0.002498581376730086900 ),
 .UNSPECIFIED. ) ;
#502 = ADVANCED_FACE ( 'NONE', ( #13340 ), #13682, .F. ) ;
#503 = CIRCLE ( 'NONE', #7123, 30.00000000000000000 ) ;
#504 = CARTESIAN_POINT ( 'NONE',  ( -12.91444082950687100, -2.073332411212250200, -2.377719820648836400 ) ) ;
#505 = CARTESIAN_POINT ( 'NONE',  ( -9.918040459135616200, -1.665984050026648700, 3.482351208744824500 ) ) ;
#506 = ORIENTED_EDGE ( 'NONE', *, *, #7434, .T. ) ;
#507 = CARTESIAN_POINT ( 'NONE',  ( -11.83952003339858200, -0.6693376968046104200, 3.660260462674259400 ) ) ;
#508 = CARTESIAN_POINT ( 'NONE',  ( -9.918012880131659200, -1.639629739082650600, 3.396748920931141200 ) ) ;
#509 = ADVANCED_FACE ( 'NONE', ( #2334 ), #13000, .F. ) ;
#510 = ORIENTED_EDGE ( 'NONE', *, *, #12748, .F. ) ;
#511 = LINE ( 'NONE', #6852, #8326 ) ;
#512 = PRODUCT_DEFINITION_SHAPE ( 'NONE', 'NONE',  #13819 ) ;
#513 = CARTESIAN_POINT ( 'NONE',  ( -2.829999999999943700, 1.523999999999999800, 36.95300000000001700 ) ) ;
#514 = B_SPLINE_CURVE_WITH_KNOTS ( 'NONE', 3,
 ( #10437, #2972, #5118, #12556 ),
 .UNSPECIFIED., .F., .F.,
 ( 4, 4 ),
 ( 0.0000000000000000000, 0.0009141731762945859200 ),
 .UNSPECIFIED. ) ;
#515 = VERTEX_POINT ( 'NONE', #10583 ) ;
#516 = CARTESIAN_POINT ( 'NONE',  ( -9.169728236914247400, -3.266735572324715300, 0.1538105168801354700 ) ) ;
#517 = CARTESIAN_POINT ( 'NONE',  ( -4.635828236914375300, -1.276313856921115000, 3.167196225060795900 ) ) ;
#518 = EDGE_CURVE ( 'NONE', #11138, #7681, #4254, .T. ) ;
#519 = CARTESIAN_POINT ( 'NONE',  ( -9.626603049081198900, -2.564854785450288800, -2.777827874313553800 ) ) ;
#520 = CARTESIAN_POINT ( 'NONE',  ( -12.54047866768988400, -3.606662015915776700, -0.7803899938683851500 ) ) ;
#521 = EDGE_CURVE ( 'NONE', #2960, #4699, #8005, .T. ) ;
#522 = CARTESIAN_POINT ( 'NONE',  ( -11.27821045913583800, 2.701900914098882600, -2.696174465072834100 ) ) ;
#523 = VERTEX_POINT ( 'NONE', #1038 ) ;
#524 = FACE_OUTER_BOUND ( 'NONE', #7739, .T. ) ;
#525 = CARTESIAN_POINT ( 'NONE',  ( 10.07372022291460200, 1.524000000000000000, -47.96324158591591700 ) ) ;
#526 = CARTESIAN_POINT ( 'NONE',  ( -6.540442158986731000, 3.316847239576663900, -2.025485109555413400 ) ) ;
#527 = CARTESIAN_POINT ( 'NONE',  ( -12.64900777176566900, -3.226668706145162000, 1.804429276923764600 ) ) ;
#528 = ORIENTED_EDGE ( 'NONE', *, *, #4423, .F. ) ;
#529 = CARTESIAN_POINT ( 'NONE',  ( -9.604713269134423500, -2.143926538518867300, -3.127019253983145000 ) ) ;
#530 = DIRECTION ( 'NONE',  ( 0.0000000000000000000, 0.0000000000000000000, -1.000000000000000000 ) ) ;
#531 = CARTESIAN_POINT ( 'NONE',  ( -3.992950996699005600, -2.886218347484787600, -2.705856538634440000 ) ) ;
#532 = DIRECTION ( 'NONE',  ( -0.0000000000000000000, 1.000000000000000000, 1.224646799147353200E-016 ) ) ;
#533 = CARTESIAN_POINT ( 'NONE',  ( -3.591560000000149500, -3.070961289668700200, 1.398122050574345200 ) ) ;
#534 = ADVANCED_FACE ( 'NONE', ( #7669 ), #1680, .F. ) ;
#535 = ORIENTED_EDGE ( 'NONE', *, *, #9063, .F. ) ;
#536 = CARTESIAN_POINT ( 'NONE',  ( -12.01960823691389500, -3.089599360823649800, 0.7506420020709864100 ) ) ;
#537 = ORIENTED_EDGE ( 'NONE', *, *, #8764, .F. ) ;
#538 = CARTESIAN_POINT ( 'NONE',  ( -9.723693342301105600, -3.718948454738793900, -0.6643553176911873900 ) ) ;
#539 = DIRECTION ( 'NONE',  ( 0.0000000000000000000, 0.0000000000000000000, -1.000000000000000000 ) ) ;
#540 = EDGE_CURVE ( 'NONE', #8608, #2946, #7345, .T. ) ;
#541 = AXIS2_PLACEMENT_3D ( 'NONE', #1203, #8657, #2259 ) ;
#542 = CARTESIAN_POINT ( 'NONE',  ( -16.89433860728414800, 0.6887926723672537200, -3.514701873070470200 ) ) ;
#543 = CARTESIAN_POINT ( 'NONE',  ( -12.60679639961679800, -3.591121455734499700, 0.8400188033694251400 ) ) ;
#544 = CARTESIAN_POINT ( 'NONE',  ( -5.352859866848600500, 1.792283678462275500, 3.479428762899808200 ) ) ;
#545 = CARTESIAN_POINT ( 'NONE',  ( -13.56214082950660700, 2.970966872767330200, -0.9982177057326312400 ) ) ;
#546 = CARTESIAN_POINT ( 'NONE',  ( -10.56574045913597700, -2.565203306205112700, -2.857243622746954000 ) ) ;
#547 = ORIENTED_EDGE ( 'NONE', *, *, #6655, .T. ) ;
#548 = CARTESIAN_POINT ( 'NONE',  ( -3.591560000000000800, 0.0000000000000000000, 0.0000000000000000000 ) ) ;
#549 = CARTESIAN_POINT ( 'NONE',  ( -0.3741594524870038900, 2.291358880846329400, -3.968749999999996400 ) ) ;
#550 = ORIENTED_EDGE ( 'NONE', *, *, #13595, .F. ) ;
#551 = ORIENTED_EDGE ( 'NONE', *, *, #6860, .T. ) ;
#552 = CYLINDRICAL_SURFACE ( 'NONE', #3694, 1.866899999999999600 ) ;
#553 = EDGE_CURVE ( 'NONE', #2804, #6437, #4836, .T. ) ;
#554 = AXIS2_PLACEMENT_3D ( 'NONE', #6481, #8607, #2215 ) ;
#555 = CARTESIAN_POINT ( 'NONE',  ( -3.437206147069556300, -1.911590808525457200, -3.968749999999998200 ) ) ;
#556 = CARTESIAN_POINT ( 'NONE',  ( -11.40150981486050500, -2.959777087473527000, -2.275658917268223600 ) ) ;
#557 = AXIS2_PLACEMENT_3D ( 'NONE', #10617, #4223, #11684 ) ;
#558 = ORIENTED_EDGE ( 'NONE', *, *, #206, .T. ) ;
#559 = CARTESIAN_POINT ( 'NONE',  ( -6.009669791518585500, -3.859826033430156800, 0.5910774404627903200 ) ) ;
#560 = CARTESIAN_POINT ( 'NONE',  ( -9.785043236913679700, 1.696589763628705900, -2.772793339370068100 ) ) ;
#561 = CARTESIAN_POINT ( 'NONE',  ( -5.283528236913455500, -2.422355731207997300, -2.377487302098629100 ) ) ;
#562 = CARTESIAN_POINT ( 'NONE',  ( -2.829999999999971600, 6.000000000000000000, 2.000000000000015500 ) ) ;
#563 = CARTESIAN_POINT ( 'NONE',  ( -11.92591045913632700, 1.448146140105980100, 3.509432195634941000 ) ) ;
#564 = ADVANCED_FACE ( 'NONE', ( #4490 ), #1339, .F. ) ;
#565 = CIRCLE ( 'NONE', #1379, 9.999999999999998200 ) ;
#566 = CARTESIAN_POINT ( 'NONE',  ( -8.525186207582843100, 1.227813849332106000, -3.612170355091998800 ) ) ;
#567 = ORIENTED_EDGE ( 'NONE', *, *, #1846, .T. ) ;
#568 = CARTESIAN_POINT ( 'NONE',  ( 2.167733366666665600, -1.963227672163656800, 1.619894520142934700 ) ) ;
#569 = CARTESIAN_POINT ( 'NONE',  ( -10.37161274383006800, 2.001705008848719800, -3.180114590917155800 ) ) ;
#570 = EDGE_CURVE ( 'NONE', #9944, #4828, #4157, .T. ) ;
#571 = CARTESIAN_POINT ( 'NONE',  ( -9.249210121947880800, 3.721964281359104300, 0.7785048401219120100 ) ) ;
#572 = AXIS2_PLACEMENT_3D ( 'NONE', #21, #8533, #2150 ) ;
#573 = ADVANCED_FACE ( 'NONE', ( #7017, #2000 ), #5363, .T. ) ;
#574 = DIRECTION ( 'NONE',  ( 0.0000000000000000000, 0.0000000000000000000, -1.000000000000000000 ) ) ;
#575 = DIRECTION ( 'NONE',  ( 0.0000000000000000000, 0.0000000000000000000, -1.000000000000000000 ) ) ;
#576 = LINE ( 'NONE', #13567, #11559 ) ;
#577 = CARTESIAN_POINT ( 'NONE',  ( -12.66730823691459300, 0.4865500434523492600, -3.121243898943781400 ) ) ;
#578 = CARTESIAN_POINT ( 'NONE',  ( -0.1771208302520449500, 4.207257986788138600, -0.6503154063329925600 ) ) ;
#579 = CARTESIAN_POINT ( 'NONE',  ( -9.960524518162552400, 2.489474000929080800, 2.842506228021688000 ) ) ;
#580 = DIRECTION ( 'NONE',  ( 0.0000000000000000000, 0.0000000000000000000, -1.000000000000000000 ) ) ;
#581 = ORIENTED_EDGE ( 'NONE', *, *, #2226, .T. ) ;
#582 = ORIENTED_EDGE ( 'NONE', *, *, #3487, .T. ) ;
#583 = CARTESIAN_POINT ( 'NONE',  ( -3.831338113457114500, -0.8809663135437861800, 3.366263896508496800 ) ) ;
#584 = CARTESIAN_POINT ( 'NONE',  ( -4.575763895721486600, 3.938095928861433200, 0.008487883421618613200 ) ) ;
#585 = CARTESIAN_POINT ( 'NONE',  ( -10.57637850409494200, -2.717384719980699500, -2.599877360098841200 ) ) ;
#586 = LINE ( 'NONE', #7270, #5915 ) ;
#587 = CARTESIAN_POINT ( 'NONE',  ( -14.17745582950585600, -0.8367649295963042200, 2.999975228506797100 ) ) ;
#588 = CARTESIAN_POINT ( 'NONE',  ( -11.18105545913500800, 3.785127519574050100, -0.5158206802498269700 ) ) ;
#589 = B_SPLINE_CURVE_WITH_KNOTS ( 'NONE', 3,
 ( #9421, #11513, #7370, #991 ),
 .UNSPECIFIED., .F., .F.,
 ( 4, 4 ),
 ( 0.0000000000000000000, 0.0008970877019895432900 ),
 .UNSPECIFIED. ) ;
#590 = CARTESIAN_POINT ( 'NONE',  ( -7.198363840323404300, 0.8993277298128336000, 3.750124040971801100 ) ) ;
#591 = DIRECTION ( 'NONE',  ( 0.0000000000000000000, 0.0000000000000000000, 1.000000000000000000 ) ) ;
#592 = CIRCLE ( 'NONE', #4565, 0.2427731999999999400 ) ;
#593 = EDGE_CURVE ( 'NONE', #8682, #1592, #5513, .T. ) ;
#594 = AXIS2_PLACEMENT_3D ( 'NONE', #13674, #9427, #7286 ) ;
#595 = ORIENTED_EDGE ( 'NONE', *, *, #3818, .F. ) ;
#596 = ORIENTED_EDGE ( 'NONE', *, *, #6070, .F. ) ;
#597 = CARTESIAN_POINT ( 'NONE',  ( -7.067498014022835000, -2.301602667660539700, 3.099401366083954600 ) ) ;
#598 = VERTEX_POINT ( 'NONE', #9655 ) ;
#599 = EDGE_LOOP ( 'NONE', ( #12503, #9787, #3791, #8700 ) ) ;
#600 = SHAPE_REPRESENTATION ( 'takeo''''s fixture asm', ( #9647, #13649, #541, #1239, #1947, #2667, #3366, #4078, #3912, #4636, #5354, #6071, #6797, #7503, #8210 ), #8939 ) ;
#601 = ORIENTED_EDGE ( 'NONE', *, *, #13595, .T. ) ;
#602 = CARTESIAN_POINT ( 'NONE',  ( -11.59753474071325200, -2.959219906790626200, 2.266567226600502600 ) ) ;
#603 = FACE_OUTER_BOUND ( 'NONE', #13645, .T. ) ;
#604 = CARTESIAN_POINT ( 'NONE',  ( -10.43274323691403000, 1.899655557262128800, 2.612468386984026800 ) ) ;
#605 = B_SPLINE_CURVE_WITH_KNOTS ( 'NONE', 3,
 ( #6077, #12436, #4991, #13528, #7158, #775, #8214, #1838, #9299, #2892 ),
 .UNSPECIFIED., .F., .F.,
 ( 4, 2, 2, 2, 4 ),
 ( 0.0000000000000000000, 0.0001898749319205046600, 0.0003797498638410093300, 0.0005696247957615139900, 0.0007594997276820186600 ),
 .UNSPECIFIED. ) ;
#606 = CARTESIAN_POINT ( 'NONE',  ( -5.898843236914178300, 3.308131083442024800, -0.6657528182669540900 ) ) ;
#607 = EDGE_LOOP ( 'NONE', ( #3695, #4947, #9984, #6375 ) ) ;
#608 = CARTESIAN_POINT ( 'NONE',  ( -73.65999999999996800, 12.77619999999999900, 49.20000000000001700 ) ) ;
#609 = CARTESIAN_POINT ( 'NONE',  ( -12.54122545913552100, -3.697861678353747900, -0.7680620550026757700 ) ) ;
#610 = ORIENTED_EDGE ( 'NONE', *, *, #8665, .T. ) ;
#611 = CARTESIAN_POINT ( 'NONE',  ( 52.02067156924064800, 6.179910946951084200, 5.073400000000007500 ) ) ;
#612 = ORIENTED_EDGE ( 'NONE', *, *, #12811, .F. ) ;
#613 = CARTESIAN_POINT ( 'NONE',  ( 2.103541482342861500, 1.869257541667541000, 1.525924389646820000 ) ) ;
#614 = CYLINDRICAL_SURFACE ( 'NONE', #10719, 1.130300000000000700 ) ;
#615 = CARTESIAN_POINT ( 'NONE',  ( -11.51671258997122700, -2.671085008088166700, -2.606128268918716600 ) ) ;
#616 = CARTESIAN_POINT ( 'NONE',  ( -8.049483514359101500, 1.918651859149630700, 3.324080054432450500 ) ) ;
#617 = EDGE_CURVE ( 'NONE', #11025, #1438, #9510, .T. ) ;
#618 = CARTESIAN_POINT ( 'NONE',  ( -63.65999999999998200, 0.0000000000000000000, 14.20650825694559800 ) ) ;
#619 =( GEOMETRIC_REPRESENTATION_CONTEXT ( 3 ) GLOBAL_UNCERTAINTY_ASSIGNED_CONTEXT ( ( #2533 ) ) GLOBAL_UNIT_ASSIGNED_CONTEXT ( ( #941, #8386, #2004 ) ) REPRESENTATION_CONTEXT ( 'NONE', 'WORKASPACE' ) );
#620 = CARTESIAN_POINT ( 'NONE',  ( -3.591560000000000800, 0.0000000000000000000, -3.968750000000000000 ) ) ;
#621 = VERTEX_POINT ( 'NONE', #4328 ) ;
#622 = CARTESIAN_POINT ( 'NONE',  ( -11.37494526857994600, 0.5335627831289551100, -3.688016930897580100 ) ) ;
#623 = DIRECTION ( 'NONE',  ( 0.0000000000000000000, 0.0000000000000000000, -1.000000000000000000 ) ) ;
#624 = ORIENTED_EDGE ( 'NONE', *, *, #7826, .T. ) ;
#625 = CARTESIAN_POINT ( 'NONE',  ( -13.28262323691298400, 2.295260234381800900, 2.141645134711172900 ) ) ;
#626 = CARTESIAN_POINT ( 'NONE',  ( -30.19043722372960300, -5.832380380939270100E-016, 26.84569042927194700 ) ) ;
#627 = ORIENTED_EDGE ( 'NONE', *, *, #540, .T. ) ;
#628 = VECTOR ( 'NONE', #11439, 1000.000000000000000 ) ;
#629 = CARTESIAN_POINT ( 'NONE',  ( -3.368094009944831800, 2.291358880846329400, -3.968749999999996400 ) ) ;
#630 = CARTESIAN_POINT ( 'NONE',  ( -4.526725829506403900, -3.234098239405090800, -1.118355246636234100 ) ) ;
#632 = DIRECTION ( 'NONE',  ( 0.0000000000000000000, 0.0000000000000000000, -1.000000000000000000 ) ) ;
#631 = CONICAL_SURFACE ( 'NONE', #8189, 3.968750000000000000, 0.03112503832723228000 ) ;
#633 = ORIENTED_EDGE ( 'NONE', *, *, #6014, .T. ) ;
#634 = ADVANCED_FACE ( 'NONE', ( #1008, #6686 ), #5409, .T. ) ;
#635 = ORIENTED_EDGE ( 'NONE', *, *, #2313, .T. ) ;
#636 = EDGE_CURVE ( 'NONE', #2590, #418, #9177, .T. ) ;
#637 = CARTESIAN_POINT ( 'NONE',  ( -14.82515582950650700, -2.434698988833559100, -1.909121390713180300 ) ) ;
#638 = CARTESIAN_POINT ( 'NONE',  ( -11.82875545913629800, -0.9677507811172178000, 3.674263039387347900 ) ) ;
#639 = ORIENTED_EDGE ( 'NONE', *, *, #11596, .T. ) ;
#640 = DIRECTION ( 'NONE',  ( -0.0000000000000000000, -1.000000000000000000, -0.0000000000000000000 ) ) ;
#641 = DIRECTION ( 'NONE',  ( 0.0000000000000000000, 0.0000000000000000000, -1.000000000000000000 ) ) ;
#642 = EDGE_CURVE ( 'NONE', #8707, #4709, #1793, .T. ) ;
#643 = ORIENTED_EDGE ( 'NONE', *, *, #13745, .T. ) ;
#644 = CARTESIAN_POINT ( 'NONE',  ( -10.79401805581675300, -1.539567084929416300E-014, 3.744500797133691400 ) ) ;
#645 = LINE ( 'NONE', #8556, #5628 ) ;
#646 = ORIENTED_EDGE ( 'NONE', *, *, #6840, .F. ) ;
#647 = CYLINDRICAL_SURFACE ( 'NONE', #9443, 1.587499999999998600 ) ;
#648 = CARTESIAN_POINT ( 'NONE',  ( -12.91221967079764000, 2.809764118612108500, -2.116370566121215100 ) ) ;
#649 = CARTESIAN_POINT ( 'NONE',  ( -3.596152928271849200, 3.564755182496053700, -2.085875414411813000 ) ) ;
#650 = ORIENTED_EDGE ( 'NONE', *, *, #12311, .F. ) ;
#651 = DIRECTION ( 'NONE',  ( 0.0000000000000000000, -1.000000000000000000, 0.0000000000000000000 ) ) ;
#652 = ORIENTED_EDGE ( 'NONE', *, *, #11836, .T. ) ;
#653 = CARTESIAN_POINT ( 'NONE',  ( -11.04805823691327600, -3.208725842865325400, 0.1045283454045717000 ) ) ;
#654 = CARTESIAN_POINT ( 'NONE',  ( -6.546543236913830600, -0.6478494704628632300, 3.290751605953361900 ) ) ;
#655 = ORIENTED_EDGE ( 'NONE', *, *, #8683, .F. ) ;
#656 = CARTESIAN_POINT ( 'NONE',  ( -11.44060845129957300, -1.082192971355291400, -3.563675616589298700 ) ) ;
#657 = EDGE_CURVE ( 'NONE', #318, #12467, #11997, .T. ) ;
#658 = LINE ( 'NONE', #10174, #3465 ) ;
#659 = CARTESIAN_POINT ( 'NONE',  ( -13.18892545913517400, 2.114020068725516400, -3.104881408708831900 ) ) ;
#660 = CARTESIAN_POINT ( 'NONE',  ( -9.357711944076326600, 3.305852154212067400, -1.871591632282200200 ) ) ;
#661 = AXIS2_PLACEMENT_3D ( 'NONE', #4047, #6217, #13670 ) ;
#662 = AXIS2_PLACEMENT_3D ( 'NONE', #2528, #9989, #3586 ) ;
#663 = DIRECTION ( 'NONE',  ( -0.0000000000000000000, -1.000000000000000000, -0.0000000000000000000 ) ) ;
#664 = ORIENTED_EDGE ( 'NONE', *, *, #9342, .F. ) ;
#665 = CARTESIAN_POINT ( 'NONE',  ( -11.66632969828073900, -3.618025257861506600, 0.8535335499842166000 ) ) ;
#666 = CARTESIAN_POINT ( 'NONE',  ( -8.245242528424963500, 3.703005903770646400, -0.9862017108538915200 ) ) ;
#667 = DIRECTION ( 'NONE',  ( 0.0000000000000000000, 0.0000000000000000000, -1.000000000000000000 ) ) ;
#668 = ORIENTED_EDGE ( 'NONE', *, *, #122, .T. ) ;
#669 = TOROIDAL_SURFACE ( 'NONE', #11874, 1.545417882612464300, 65.00000000000000000 ) ;
#670 = CARTESIAN_POINT ( 'NONE',  ( -4.806261853259451700, -2.958293590492678100, -2.601352194297212900 ) ) ;
#671 = B_SPLINE_CURVE_WITH_KNOTS ( 'NONE', 3,
 ( #4008, #10406, #5084, #12530, #6181, #13621 ),
 .UNSPECIFIED., .F., .F.,
 ( 4, 2, 4 ),
 ( 0.0000000000000000000, 0.0008125911079967710200, 0.001625182215993542700 ),
 .UNSPECIFIED. ) ;
#672 = LINE ( 'NONE', #2596, #11652 ) ;
#673 = CARTESIAN_POINT ( 'NONE',  ( -13.93032323691517300, -2.838647819938752400, 1.291666208493518900 ) ) ;
#674 = FILL_AREA_STYLE_COLOUR ( '', #1905 ) ;
#675 = ORIENTED_EDGE ( 'NONE', *, *, #13761, .F. ) ;
#676 = EDGE_CURVE ( 'NONE', #5593, #5816, #3490, .T. ) ;
#677 = AXIS2_PLACEMENT_3D ( 'NONE', #12364, #11327, #6018 ) ;
#678 = CARTESIAN_POINT ( 'NONE',  ( -5.142040829506288300, 2.725488616489359500, -2.036523886088634800 ) ) ;
#679 = CARTESIAN_POINT ( 'NONE',  ( 66.77660000000000200, 6.388099999999999700, 2.000000000000005800 ) ) ;
#680 = CARTESIAN_POINT ( 'NONE',  ( -2.829999999999943700, 0.0000000000000000000, -35.13739999999998500 ) ) ;
#681 = VERTEX_POINT ( 'NONE', #7591 ) ;
#682 = FACE_OUTER_BOUND ( 'NONE', #1271, .T. ) ;
#683 = CARTESIAN_POINT ( 'NONE',  ( -15.44047082950704400, 2.928036758226181900, -0.9368207999638154000 ) ) ;
#684 = CARTESIAN_POINT ( 'NONE',  ( -12.44407045913649900, -2.484165168772211700, -2.848931503048908600 ) ) ;
#685 = DIRECTION ( 'NONE',  ( 0.9995156550979456000, 0.0000000000000000000, -0.03112001308040861600 ) ) ;
#686 = DIRECTION ( 'NONE',  ( 0.0000000000000000000, 0.0000000000000000000, -1.000000000000000000 ) ) ;
#687 = B_SPLINE_CURVE_WITH_KNOTS ( 'NONE', 3,
 ( #9912, #13073, #12043, #5680, #13121, #6757, #376, #7814, #1437, #8891 ),
 .UNSPECIFIED., .F., .F.,
 ( 4, 2, 2, 2, 4 ),
 ( 0.0007594997276818994000, 0.0009493300945628393000, 0.001139160461443779200, 0.001328990828324719100, 0.001518821195205659000 ),
 .UNSPECIFIED. ) ;
#688 = DIRECTION ( 'NONE',  ( 0.0000000000000000000, 0.0000000000000000000, -1.000000000000000000 ) ) ;
#689 = ORIENTED_EDGE ( 'NONE', *, *, #3734, .F. ) ;
#690 = CARTESIAN_POINT ( 'NONE',  ( -10.89196794194629600, 2.280290761729225800, 2.976362727322344100 ) ) ;
#691 = CARTESIAN_POINT ( 'NONE',  ( -12.80939047120906700, 3.299806895114080900, 1.489502389016056800 ) ) ;
#692 = CARTESIAN_POINT ( 'NONE',  ( -4.380103545556342400, 3.543429221328421100, 2.072682719963501600 ) ) ;
#693 = LINE ( 'NONE', #12886, #8510 ) ;
#694 = CARTESIAN_POINT ( 'NONE',  ( 0.0000000000000000000, 0.3428999999999937700, 1.524000000000000700 ) ) ;
#695 = CARTESIAN_POINT ( 'NONE',  ( -11.69575823691394100, 1.124950517754520500, -2.984940441619579900 ) ) ;
#696 = CARTESIAN_POINT ( 'NONE',  ( -7.161858236913901400, -2.345509990829892200, -2.369731528593460400 ) ) ;
#697 = EDGE_CURVE ( 'NONE', #2752, #9028, #8842, .T. ) ;
#698 = CARTESIAN_POINT ( 'NONE',  ( 73.65999999999999700, 0.0000000000000000000, -7.095164343244253900 ) ) ;
#699 = EDGE_CURVE ( 'NONE', #8637, #4828, #11662, .T. ) ;
#700 = CARTESIAN_POINT ( 'NONE',  ( -13.80424045913561700, 1.375109127483111100, 3.474318304424656400 ) ) ;
#701 = AXIS2_PLACEMENT_3D ( 'NONE', #6296, #13740, #7365 ) ;
#702 = DIRECTION ( 'NONE',  ( -0.0000000000000000000, -1.000000000000000000, -0.0000000000000000000 ) ) ;
#703 = ADVANCED_FACE ( 'NONE', ( #12316 ), #8499, .T. ) ;
#704 = ORIENTED_EDGE ( 'NONE', *, *, #4394, .T. ) ;
#705 = CARTESIAN_POINT ( 'NONE',  ( -63.50000000000000000, 3.110602869834289400E-018, 31.66109999999999800 ) ) ;
#706 = CARTESIAN_POINT ( 'NONE',  ( -8.431438131282975600, 0.2517493215856628200, -3.818059943286133500 ) ) ;
#707 = CARTESIAN_POINT ( 'NONE',  ( -5.697256769978400500, -1.950987409131024600, -3.390275198014095300 ) ) ;
#708 = CIRCLE ( 'NONE', #2711, 3.968750000000000000 ) ;
#709 = CARTESIAN_POINT ( 'NONE',  ( -4.992594964061005700, -3.409621297609144500, 1.961590445857344100 ) ) ;
#710 = CARTESIAN_POINT ( 'NONE',  ( -11.75275100320154900, -2.565666475040440100, 2.698753666517819600 ) ) ;
#711 = CARTESIAN_POINT ( 'NONE',  ( -14.54563823691342300, 0.5216196118099096800, -3.054797811896661700 ) ) ;
#712 =( NAMED_UNIT ( * ) PLANE_ANGLE_UNIT ( ) SI_UNIT ( $, .RADIAN. ) );
#713 = EDGE_LOOP ( 'NONE', ( #6810, #3890 ) ) ;
#714 = EDGE_CURVE ( 'NONE', #7465, #13449, #11337, .T. ) ;
#715 = DIRECTION ( 'NONE',  ( -0.0000000000000000000, -1.000000000000000000, -0.0000000000000000000 ) ) ;
#716 = CARTESIAN_POINT ( 'NONE',  ( -5.789740829506338400, 0.8325250016264099700, 3.277693181012722300 ) ) ;
#717 = CARTESIAN_POINT ( 'NONE',  ( 1.888901408450704500, 2.168404344971008900E-016, -0.1497169014084507600 ) ) ;
#718 = VECTOR ( 'NONE', #383, 1000.000000000000100 ) ;
#719 = CARTESIAN_POINT ( 'NONE',  ( -16.08817082950643100, -0.2541482431280799900, 3.043118579415454900 ) ) ;
#720 = CARTESIAN_POINT ( 'NONE',  ( -13.09177045913694200, 3.563584337884886800, -1.197286900609184600 ) ) ;
#721 = CARTESIAN_POINT ( 'NONE',  ( -10.13488651063209300, 3.163010862556371100, 2.060114759507907700 ) ) ;
#722 = CARTESIAN_POINT ( 'NONE',  ( -3.870538302836378000, 5.439056342038463100E-007, -3.959883599594459900 ) ) ;
#723 = EDGE_LOOP ( 'NONE', ( #1840, #9956, #6620, #6933 ) ) ;
#724 = CARTESIAN_POINT ( 'NONE',  ( -11.10749946743493200, 3.244137636100268700, -1.866504496226102100 ) ) ;
#725 = EDGE_CURVE ( 'NONE', #9425, #3701, #348, .T. ) ;
#726 = CARTESIAN_POINT ( 'NONE',  ( -5.415467949066499600, 3.049099106890629700, 2.450804948091909200 ) ) ;
#727 = AXIS2_PLACEMENT_3D ( 'NONE', #5026, #1871, #6116 ) ;
#728 = CARTESIAN_POINT ( 'NONE',  ( -5.009043607284136000, -3.470121335504908100, 2.074525496543290900 ) ) ;
#729 = LINE ( 'NONE', #1361, #11388 ) ;
#730 = DIRECTION ( 'NONE',  ( -0.0000000000000000000, 1.000000000000000000, -0.0000000000000000000 ) ) ;
#731 = AXIS2_PLACEMENT_3D ( 'NONE', #13277, #6907, #530 ) ;
#732 = CARTESIAN_POINT ( 'NONE',  ( -13.23327052730458100, -2.171043460858309300, 2.348440838487932900 ) ) ;
#733 = CARTESIAN_POINT ( 'NONE',  ( -12.31107323691291300, 1.827080252098514300, 2.590735591747901400 ) ) ;
#734 = EDGE_LOOP ( 'NONE', ( #6590, #13364, #9460, #11773 ) ) ;
#735 = ORIENTED_EDGE ( 'NONE', *, *, #4190, .F. ) ;
#736 = CARTESIAN_POINT ( 'NONE',  ( -7.809558236913503000, 3.068267291681293000, -1.251491217357040100 ) ) ;
#737 = CARTESIAN_POINT ( 'NONE',  ( -14.45194045913593700, -3.715528705367883600, -0.05984271492087494400 ) ) ;
#738 = CARTESIAN_POINT ( 'NONE',  ( -5.748683285077510700, 0.09231142377409538900, -3.901587451786403500 ) ) ;
#739 = CONICAL_SURFACE ( 'NONE', #5838, 1.587499999999998600, 1.029744258676653600 ) ;
#740 = DIRECTION ( 'NONE',  ( 0.0000000000000000000, -1.000000000000000000, 0.0000000000000000000 ) ) ;
#741 = CARTESIAN_POINT ( 'NONE',  ( 52.07031215255897600, 5.361284720255317100, -0.9042797818244685500 ) ) ;
#742 = LINE ( 'NONE', #1055, #11722 ) ;
#743 = CARTESIAN_POINT ( 'NONE',  ( -9.524528679063529100, -0.2445182446195428800, -3.778102230174142500 ) ) ;
#744 = ORIENTED_EDGE ( 'NONE', *, *, #5881, .F. ) ;
#745 = CARTESIAN_POINT ( 'NONE',  ( -7.209303352194782000, 1.166230879061596900, 3.685766990739502100 ) ) ;
#746 = EDGE_CURVE ( 'NONE', #12634, #4053, #13151, .T. ) ;
#747 = CARTESIAN_POINT ( 'NONE',  ( -5.893281549265493500, -3.774035667493623500, 1.004290026130267600 ) ) ;
#748 = ORIENTED_EDGE ( 'NONE', *, *, #13452, .F. ) ;
#749 = EDGE_LOOP ( 'NONE', ( #299, #6198, #12912, #10491 ) ) ;
#750 = AXIS2_PLACEMENT_3D ( 'NONE', #3879, #12398, #4960 ) ;
#751 = CARTESIAN_POINT ( 'NONE',  ( -11.54802543619244700, -3.166437283229810900, -1.971721524774222400 ) ) ;
#752 = CARTESIAN_POINT ( 'NONE',  ( -5.512661919690281700, 3.907415908632565000, 0.1089877700628798100 ) ) ;
#753 = CARTESIAN_POINT ( 'NONE',  ( -15.19333823691436100, 2.604808586328801700, 1.640719765920115600 ) ) ;
#754 = FACE_OUTER_BOUND ( 'NONE', #12948, .T. ) ;
#755 = DIRECTION ( 'NONE',  ( -0.0000000000000000000, -1.000000000000000000, -0.0000000000000000000 ) ) ;
#756 = B_SPLINE_CURVE_WITH_KNOTS ( 'NONE', 3,
 ( #11669, #4203, #12730, #6372 ),
 .UNSPECIFIED., .F., .F.,
 ( 4, 4 ),
 ( 0.0000000000000000000, 0.0009015233147760710900 ),
 .UNSPECIFIED. ) ;
#757 = VECTOR ( 'NONE', #6816, 1000.000000000000000 ) ;
#758 = CARTESIAN_POINT ( 'NONE',  ( -4.044862848911235700, -3.638268745844369900, -1.574100107034018400 ) ) ;
#759 = CARTESIAN_POINT ( 'NONE',  ( -6.405055829505703200, -3.161214420987078700, -1.144677402266496900 ) ) ;
#760 = VERTEX_POINT ( 'NONE', #13037 ) ;
#761 = DIRECTION ( 'NONE',  ( -0.1017420154099593400, 0.0000000000000000000, 0.9948108173418298600 ) ) ;
#762 = ORIENTED_EDGE ( 'NONE', *, *, #6536, .F. ) ;
#763 = ORIENTED_EDGE ( 'NONE', *, *, #6110, .F. ) ;
#764 = CARTESIAN_POINT ( 'NONE',  ( -3.125782557901476600, 3.019578639805228900, -1.766926408954351300 ) ) ;
#765 = CARTESIAN_POINT ( 'NONE',  ( -13.70708545913548600, -1.004766820589872800, 3.602137473196157700 ) ) ;
#766 = CARTESIAN_POINT ( 'NONE',  ( -6.678783525797030100, 0.3610543250934309400, -3.855761300476168200 ) ) ;
#767 = ORIENTED_EDGE ( 'NONE', *, *, #10480, .T. ) ;
#768 = VECTOR ( 'NONE', #5631, 1000.000000000000000 ) ;
#769 = DIRECTION ( 'NONE',  ( -0.0000000000000000000, -1.000000000000000000, -0.0000000000000000000 ) ) ;
#770 = ITEM_DEFINED_TRANSFORMATION ( 'NONE', 'NONE', #13649,  #11053 ) ;
#771 = CARTESIAN_POINT ( 'NONE',  ( 2.167733366666665600, -1.963227672163656800, 1.619894520142934700 ) ) ;
#772 = B_SPLINE_CURVE_WITH_KNOTS ( 'NONE', 3,
 ( #9054, #9013, #5837, #2655, #10112, #3714 ),
 .UNSPECIFIED., .F., .F.,
 ( 4, 2, 4 ),
 ( 0.0000000000000000000, 0.0008121822177099199100, 0.001624364435419839800 ),
 .UNSPECIFIED. ) ;
#773 = ORIENTED_EDGE ( 'NONE', *, *, #10054, .T. ) ;
#774 = EDGE_CURVE ( 'NONE', #11075, #11424, #10671, .T. ) ;
#775 = CARTESIAN_POINT ( 'NONE',  ( 7.290563816475812900, -1.751006408233720400, -1.661494187923503200 ) ) ;
#776 = ORIENTED_EDGE ( 'NONE', *, *, #11480, .F. ) ;
#777 = CARTESIAN_POINT ( 'NONE',  ( -5.656743607284014700, -0.5845501271008306500, -3.979702796104724400 ) ) ;
#778 = CARTESIAN_POINT ( 'NONE',  ( -9.777922622602668300, -3.722419338671593400, 0.6914393285540010300 ) ) ;
#779 = EDGE_LOOP ( 'NONE', ( #8827, #11264, #7916, #7538 ) ) ;
#780 = LINE ( 'NONE', #9068, #8609 ) ;
#781 = CARTESIAN_POINT ( 'NONE',  ( -13.10612129834194800, -2.932063819230894100, -1.567798941774504400 ) ) ;
#782 = CARTESIAN_POINT ( 'NONE',  ( -12.95877323691425100, -3.072875861658225500, 0.6911984577609381300 ) ) ;
#783 = CARTESIAN_POINT ( 'NONE',  ( -8.424873236914367100, -0.6830184862356938300, 3.222398858013861800 ) ) ;
#784 = COLOUR_RGB ( '',0.7921568627450980000, 0.8196078431372548800, 0.9333333333333333500 ) ;
#785 = CARTESIAN_POINT ( 'NONE',  ( -3.591560000000002100, -1.663463692119879100, -3.175518315111078400 ) ) ;
#786 = CARTESIAN_POINT ( 'NONE',  ( -15.06725545913500900, 2.124329126044178100, -3.024894791747901700 ) ) ;
#787 = DIRECTION ( 'NONE',  ( 0.0000000000000000000, -0.7071067811865462400, -0.7071067811865489100 ) ) ;
#788 = ITEM_DEFINED_TRANSFORMATION ( 'NONE', 'NONE', #6797,  #11053 ) ;
#789 = ORIENTED_EDGE ( 'NONE', *, *, #6499, .T. ) ;
#790 = VERTEX_POINT ( 'NONE', #9876 ) ;
#791 = DIRECTION ( 'NONE',  ( 0.9995156550979456000, 3.811102440834617100E-018, 0.03112001308040861600 ) ) ;
#792 = CARTESIAN_POINT ( 'NONE',  ( -3.792140582593214800, -1.757555968401644600, 3.004786021457333900 ) ) ;
#793 = ORIENTED_EDGE ( 'NONE', *, *, #1355, .F. ) ;
#794 = CARTESIAN_POINT ( 'NONE',  ( 52.10504001537220400, 7.757094179930606800, 4.766411711772683200 ) ) ;
#795 = EDGE_CURVE ( 'NONE', #13061, #9764, #8190, .T. ) ;
#796 = FACE_BOUND ( 'NONE', #5808, .T. ) ;
#797 = CARTESIAN_POINT ( 'NONE',  ( -6.079897486876769000, -0.2540449389247831400, 3.891275380422886800 ) ) ;
#798 =( GEOMETRIC_REPRESENTATION_CONTEXT ( 3 ) GLOBAL_UNCERTAINTY_ASSIGNED_CONTEXT ( ( #10820 ) ) GLOBAL_UNIT_ASSIGNED_CONTEXT ( ( #110, #7441, #1056 ) ) REPRESENTATION_CONTEXT ( 'NONE', 'WORKASPACE' ) );
#799 = CARTESIAN_POINT ( 'NONE',  ( -9.391817374974882800, -0.2463350212961802900, -3.788158446020840000 ) ) ;
#800 = LINE ( 'NONE', #3342, #11784 ) ;
#801 = DIRECTION ( 'NONE',  ( 1.000000000000000000, 0.0000000000000000000, 0.0000000000000000000 ) ) ;
#802 = DIRECTION ( 'NONE',  ( 1.000000000000000000, 0.0000000000000000000, 0.0000000000000000000 ) ) ;
#803 = VERTEX_POINT ( 'NONE', #12015 ) ;
#804 = ORIENTED_EDGE ( 'NONE', *, *, #6729, .F. ) ;
#805 = CARTESIAN_POINT ( 'NONE',  ( -15.80865323691524300, -2.802159200221100700, 1.226389512191002500 ) ) ;
#806 = CARTESIAN_POINT ( 'NONE',  ( -7.489757235634479900, 3.151774010034208700, -2.206501258581989000 ) ) ;
#807 = ORIENTED_EDGE ( 'NONE', *, *, #2479, .T. ) ;
#808 = CARTESIAN_POINT ( 'NONE',  ( -3.798735556874204300, 1.828020896044380700, -3.515417113783908300 ) ) ;
#809 = CARTESIAN_POINT ( 'NONE',  ( -7.052755829506805800, 2.254126209976960600, -2.466735402839002100 ) ) ;
#810 = ORIENTED_EDGE ( 'NONE', *, *, #2666, .F. ) ;
#811 = CARTESIAN_POINT ( 'NONE',  ( -10.32379456306652400, -1.171100976610217400E-012, -3.759141249407213200 ) ) ;
#812 = DIRECTION ( 'NONE',  ( 0.0000000000000000000, 0.0000000000000000000, -1.000000000000000000 ) ) ;
#813 = CIRCLE ( 'NONE', #7520, 10.00000000000000200 ) ;
#814 = CARTESIAN_POINT ( 'NONE',  ( -10.15635966970974700, 3.386647249814884700, -1.661713589725680700 ) ) ;
#815 = VECTOR ( 'NONE', #12571, 1000.000000000000200 ) ;
#816 = EDGE_CURVE ( 'NONE', #2855, #10280, #5724, .T. ) ;
#817 = CARTESIAN_POINT ( 'NONE',  ( -3.909733175185739400, 2.998252678649723400, 1.753733714493681100 ) ) ;
#818 = CARTESIAN_POINT ( 'NONE',  ( -14.35478545913543200, -2.926624851274157300, -2.294910128449626700 ) ) ;
#819 = AXIS2_PLACEMENT_3D ( 'NONE', #2514, #5735, #1399 ) ;
#820 = CARTESIAN_POINT ( 'NONE',  ( -4.455056107378161400, 2.736460755663860000, 2.853907772924202400 ) ) ;
#821 = ORIENTED_EDGE ( 'NONE', *, *, #2413, .T. ) ;
#822 = EDGE_CURVE ( 'NONE', #11408, #8477, #3222, .T. ) ;
#823 = PRODUCT_DEFINITION_FORMATION_WITH_SPECIFIED_SOURCE ( 'ANY', '', #7694, .NOT_KNOWN. ) ;
#824 = CARTESIAN_POINT ( 'NONE',  ( -3.937971058984252700, -1.707615437899913500, -3.580942487834426000 ) ) ;
#825 = ORIENTED_EDGE ( 'NONE', *, *, #8703, .F. ) ;
#826 = FACE_OUTER_BOUND ( 'NONE', #7316, .T. ) ;
#827 = CARTESIAN_POINT ( 'NONE',  ( -12.21397086859207300, -0.2410030363713102900, -3.700290433962495100 ) ) ;
#828 = CARTESIAN_POINT ( 'NONE',  ( -6.272058607283997700, 3.603687379912349000, 1.742162679138810300 ) ) ;
#829 = CIRCLE ( 'NONE', #1402, 29.99999999999998600 ) ;
#830 = CARTESIAN_POINT ( 'NONE',  ( -8.946653772256224700, -2.313667848741621600, 3.016996275988944800 ) ) ;
#831 = ORIENTED_EDGE ( 'NONE', *, *, #1441, .F. ) ;
#832 = CARTESIAN_POINT ( 'NONE',  ( 50.09074493496316900, -0.0000000000000000000, 14.38250000000000200 ) ) ;
#833 = CARTESIAN_POINT ( 'NONE',  ( -13.57408823691415600, 1.146121952734651300, -2.912569403684788700 ) ) ;
#834 = CARTESIAN_POINT ( 'NONE',  ( -9.072573236912546700, -2.698276104660714200, -1.853315229192236100 ) ) ;
#835 = CARTESIAN_POINT ( 'NONE',  ( -3.591559999999999000, 2.293906608241444100, -3.144197786710031000 ) ) ;
#836 = EDGE_CURVE ( 'NONE', #12110, #6703, #3155, .T. ) ;
#837 = CARTESIAN_POINT ( 'NONE',  ( -15.71495545913610000, 1.969812985784675800, 3.103413326230580500 ) ) ;
#838 = AXIS2_PLACEMENT_3D ( 'NONE', #1701, #9160, #2753 ) ;
#839 = ORIENTED_EDGE ( 'NONE', *, *, #7273, .T. ) ;
#840 = VECTOR ( 'NONE', #337, 1000.000000000000000 ) ;
#841 = B_SPLINE_CURVE_WITH_KNOTS ( 'NONE', 3,
 ( #11461, #3992, #6157, #13600 ),
 .UNSPECIFIED., .F., .F.,
 ( 4, 4 ),
 ( 0.0000000000000000000, 0.0007924967840813402800 ),
 .UNSPECIFIED. ) ;
#842 = CARTESIAN_POINT ( 'NONE',  ( -6.349999999999990800, 0.0000000000000000000, 0.0000000000000000000 ) ) ;
#843 = CARTESIAN_POINT ( 'NONE',  ( -4.461955829506334400, -2.484263514200494100, -2.356276376986409500 ) ) ;
#844 = VERTEX_POINT ( 'NONE', #11142 ) ;
#845 = PLANE ( 'NONE',  #5821 ) ;
#846 = CARTESIAN_POINT ( 'NONE',  ( -9.489567523620145600, -2.497295724864317300, -2.855193212506387500 ) ) ;
#847 = CARTESIAN_POINT ( 'NONE',  ( -12.89643408393696700, -8.135311001244984500E-013, 3.527756797621433900 ) ) ;
#848 = DIRECTION ( 'NONE',  ( -0.0000000000000000000, -1.000000000000000000, -0.0000000000000000000 ) ) ;
#849 = CARTESIAN_POINT ( 'NONE',  ( -4.217786099821349700, 0.2580248910197339700, 3.949252392016170600 ) ) ;
#850 = ORIENTED_EDGE ( 'NONE', *, *, #12434, .F. ) ;
#851 = CARTESIAN_POINT ( 'NONE',  ( -16.42396823691377600, 0.5712817431208713200, -2.915078939061821000 ) ) ;
#852 = CARTESIAN_POINT ( 'NONE',  ( -10.37161274383006800, 2.001705008848719800, -3.180114590917155800 ) ) ;
#853 = EDGE_CURVE ( 'NONE', #418, #2590, #11, .T. ) ;
#854 = B_SPLINE_CURVE_WITH_KNOTS ( 'NONE', 3,
 ( #3034, #10510, #4109, #11566, #5184, #12633 ),
 .UNSPECIFIED., .F., .F.,
 ( 4, 2, 4 ),
 ( 0.0000000000000000000, 0.0008120256088821085400, 0.001624051217764217100 ),
 .UNSPECIFIED. ) ;
#855 = AXIS2_PLACEMENT_3D ( 'NONE', #7912, #1546, #9006 ) ;
#856 = CARTESIAN_POINT ( 'NONE',  ( -7.668070829506755900, 0.7710538780505873400, 3.231117699019519800 ) ) ;
#857 = CARTESIAN_POINT ( 'NONE',  ( -7.942157870323804000, -3.380964829309531800, 1.806437832310698700 ) ) ;
#858 = CARTESIAN_POINT ( 'NONE',  ( -57.82999999999997000, 8.000000000000000000, 2.000000000000015500 ) ) ;
#859 = CARTESIAN_POINT ( 'NONE',  ( -30.19043722372957500, 0.0000000000000000000, 25.71539042927194500 ) ) ;
#860 = CARTESIAN_POINT ( 'NONE',  ( -4.538673236913762600, -2.933520663118495800, 1.753770570224350700 ) ) ;
#861 = CARTESIAN_POINT ( 'NONE',  ( -14.97010045913597400, 3.523475578654088100, -1.127285010317883300 ) ) ;
#862 = VERTEX_POINT ( 'NONE', #10066 ) ;
#863 = VERTEX_POINT ( 'NONE', #4746 ) ;
#864 = CARTESIAN_POINT ( 'NONE',  ( -7.099572613611602600, 1.708703375050667300, 3.469875201452013300 ) ) ;
#865 = ORIENTED_EDGE ( 'NONE', *, *, #11656, .F. ) ;
#866 = CARTESIAN_POINT ( 'NONE',  ( 0.0000000000000000000, -1.524000000000001100, 0.3429000000000000400 ) ) ;
#867 = CARTESIAN_POINT ( 'NONE',  ( -12.40011764647278600, -3.575169418583217700, -0.9619864648844742600 ) ) ;
#868 = CARTESIAN_POINT ( 'NONE',  ( -6.919758607284465200, -2.974024143830713100, 2.648180850992750900 ) ) ;
#869 = ORIENTED_EDGE ( 'NONE', *, *, #5370, .T. ) ;
#870 = CARTESIAN_POINT ( 'NONE',  ( -3.439362804815157200, -0.8848003722325148400, -3.378468084350280300 ) ) ;
#871 = CARTESIAN_POINT ( 'NONE',  ( -14.22178823691416500, 2.236877419025090900, 2.159832518210661700 ) ) ;
#872 = CARTESIAN_POINT ( 'NONE',  ( -9.687888236913190500, 3.030261535089701800, -1.185092892209505400 ) ) ;
#873 = ORIENTED_EDGE ( 'NONE', *, *, #12868, .F. ) ;
#874 = EDGE_LOOP ( 'NONE', ( #1396, #12292, #6593, #8910 ) ) ;
#875 = CARTESIAN_POINT ( 'NONE',  ( -49.29157870617262200, 8.000000000000000000, 7.205320528950722700 ) ) ;
#876 = EDGE_CURVE ( 'NONE', #5492, #9392, #772, .T. ) ;
#877 = CARTESIAN_POINT ( 'NONE',  ( -2.846806913580102200, 1.064624174435761800, -4.067785256833894400 ) ) ;
#878 = CARTESIAN_POINT ( 'NONE',  ( -12.20445800411264000, -6.485832921079848200E-013, -3.700586617884744200 ) ) ;
#879 = LINE ( 'NONE', #2560, #9710 ) ;
#880 = CARTESIAN_POINT ( 'NONE',  ( -4.586539307608843400, 3.938291249747796200, -0.2673559502999802700 ) ) ;
#881 = ORIENTED_EDGE ( 'NONE', *, *, #7229, .T. ) ;
#882 = CARTESIAN_POINT ( 'NONE',  ( -5.109655829506238000, 3.109226678548893600, -1.384223892824911100 ) ) ;
#883 = CARTESIAN_POINT ( 'NONE',  ( -7.295495033778927900, 2.980039863741090300, 2.443003677437667800 ) ) ;
#884 = CARTESIAN_POINT ( 'NONE',  ( -57.68067156924059400, 6.180002444715857000, 5.073400000000024300 ) ) ;
#885 = CARTESIAN_POINT ( 'NONE',  ( -9.685636328624932300, -3.398619313143722600, 1.670678704127404000 ) ) ;
#886 = CARTESIAN_POINT ( 'NONE',  ( -13.15840721553474100, 2.237898232833504900, 2.385406788745009900 ) ) ;
#887 = CARTESIAN_POINT ( 'NONE',  ( -2.829999999999971600, 6.349999999999999600, -32.95299999999998200 ) ) ;
#888 = CARTESIAN_POINT ( 'NONE',  ( -4.405580360269000900, 3.816018513249760200, 1.027026343932348400 ) ) ;
#889 = LINE ( 'NONE', #3894, #12208 ) ;
#890 = PLANE ( 'NONE',  #13086 ) ;
#891 = CARTESIAN_POINT ( 'NONE',  ( -6.106833311352186700, -2.715852939535796700, 2.801400864917151300 ) ) ;
#892 = EDGE_CURVE ( 'NONE', #790, #3065, #12116, .T. ) ;
#893 = ORIENTED_EDGE ( 'NONE', *, *, #11676, .F. ) ;
#894 = CARTESIAN_POINT ( 'NONE',  ( -8.315770829507050300, -3.259804291360611600, -0.5218045751476827500 ) ) ;
#895 = DIRECTION ( 'NONE',  ( 1.000000000000000000, -0.0000000000000000000, -1.410344289412038200E-016 ) ) ;
#896 = CARTESIAN_POINT ( 'NONE',  ( -7.986412971367333700, -2.719309112497962900, 2.713719485373169900 ) ) ;
#897 = CARTESIAN_POINT ( 'NONE',  ( -15.61780045913536700, -0.3062212170812568200, 3.666105264407766300 ) ) ;
#898 = CARTESIAN_POINT ( 'NONE',  ( 50.09074493496319700, 0.0000000000000000000, -8.794999999999969700 ) ) ;
#899 = FACE_OUTER_BOUND ( 'NONE', #214, .T. ) ;
#900 = CARTESIAN_POINT ( 'NONE',  ( -12.03384990151768000, 3.338922057410253200, 1.628358886925165100 ) ) ;
#901 = CARTESIAN_POINT ( 'NONE',  ( -7.285425704180700500, 3.829523972108438600, -0.4995442426915192000 ) ) ;
#902 = CARTESIAN_POINT ( 'NONE',  ( 2.167733366666665600, -1.619894520142941300, -1.963227672163651200 ) ) ;
#903 = ORIENTED_EDGE ( 'NONE', *, *, #3, .F. ) ;
#904 = ORIENTED_EDGE ( 'NONE', *, *, #6380, .F. ) ;
#905 = EDGE_CURVE ( 'NONE', #8294, #4286, #9651, .T. ) ;
#906 = CARTESIAN_POINT ( 'NONE',  ( -12.59620991026083400, -1.850861991983073800, 3.199596371300307900 ) ) ;
#907 = ADVANCED_BREP_SHAPE_REPRESENTATION ( '', ( #8801, #11053 ), #4346 ) ;
#908 = CARTESIAN_POINT ( 'NONE',  ( -7.535073607284126700, -0.5189967041576133400, -3.928341740626370100 ) ) ;
#909 = CARTESIAN_POINT ( 'NONE',  ( -11.44060845129957300, -1.082192971355291400, -3.563675616589298700 ) ) ;
#910 = AXIS2_PLACEMENT_3D ( 'NONE', #6518, #11806, #135 ) ;
#911 = LINE ( 'NONE', #13511, #6247 ) ;
#912 = VECTOR ( 'NONE', #2174, 1000.000000000000000 ) ;
#913 = CARTESIAN_POINT ( 'NONE',  ( -4.170490829506292100, 3.112157404076914900, -1.449740272465691100 ) ) ;
#914 = CARTESIAN_POINT ( 'NONE',  ( -14.83710323691368900, -3.023914547696579200, 0.6343163575753570900 ) ) ;
#915 = CARTESIAN_POINT ( 'NONE',  ( -10.33558823691416600, -0.06524258849035830000, 3.232557652905299900 ) ) ;
#916 = VERTEX_POINT ( 'NONE', #11227 ) ;
#917 = DIRECTION ( 'NONE',  ( -0.0000000000000000000, -1.000000000000000000, -0.0000000000000000000 ) ) ;
#918 = CARTESIAN_POINT ( 'NONE',  ( -3.623945000000061700, 4.043588990147209300, -0.8748409439687112600 ) ) ;
#919 = ORIENTED_EDGE ( 'NONE', *, *, #12277, .T. ) ;
#920 = CARTESIAN_POINT ( 'NONE',  ( -5.315100273701562000, 3.517570958817985500, 1.737767151173844800 ) ) ;
#921 = ORIENTED_EDGE ( 'NONE', *, *, #6812, .T. ) ;
#922 = CARTESIAN_POINT ( 'NONE',  ( 13.48740000000000100, 0.0000000000000000000, 0.0000000000000000000 ) ) ;
#923 = VERTEX_POINT ( 'NONE', #3676 ) ;
#924 = DIRECTION ( 'NONE',  ( -0.0000000000000000000, -1.000000000000000000, -0.0000000000000000000 ) ) ;
#925 = FACE_OUTER_BOUND ( 'NONE', #4285, .T. ) ;
#926 = B_SPLINE_CURVE_WITH_KNOTS ( 'NONE', 3,
 ( #9603, #7511, #3253, #10720, #4330, #11788 ),
 .UNSPECIFIED., .F., .F.,
 ( 4, 2, 4 ),
 ( 0.0000000000000000000, 0.0008119848494410010200, 0.001623969698882002700 ),
 .UNSPECIFIED. ) ;
#927 = CARTESIAN_POINT ( 'NONE',  ( -5.724970829506402100, -0.5967891805340676000, 3.330697859401706000 ) ) ;
#928 = EDGE_CURVE ( 'NONE', #8602, #1578, #5672, .T. ) ;
#929 = CARTESIAN_POINT ( 'NONE',  ( 0.0000000000000000000, 1.523999999999999400, -0.3428999999999990400 ) ) ;
#930 = AXIS2_PLACEMENT_3D ( 'NONE', #3350, #211, #7647 ) ;
#931 = DIRECTION ( 'NONE',  ( 0.0000000000000000000, 0.0000000000000000000, 1.000000000000000000 ) ) ;
#932 = ORIENTED_EDGE ( 'NONE', *, *, #6796, .F. ) ;
#933 = CARTESIAN_POINT ( 'NONE',  ( -7.164676787818502000, 0.03976689355315572700, 3.857295692300162200 ) ) ;
#934 = VERTEX_POINT ( 'NONE', #4842 ) ;
#935 = CARTESIAN_POINT ( 'NONE',  ( -4.600800593246838800, 1.977307657055807900, -3.414571874302924700 ) ) ;
#936 = DIRECTION ( 'NONE',  ( -0.0000000000000000000, -1.000000000000000000, -0.0000000000000000000 ) ) ;
#937 = CARTESIAN_POINT ( 'NONE',  ( -9.043845666537668700, -0.01927354028364488100, 3.798943686774360500 ) ) ;
#938 = ORIENTED_EDGE ( 'NONE', *, *, #12473, .T. ) ;
#939 = CYLINDRICAL_SURFACE ( 'NONE', #9300, 1.130300000000000700 ) ;
#940 = CARTESIAN_POINT ( 'NONE',  ( -8.931085829506127300, 2.248556049678778200, -2.390180227482188600 ) ) ;
#941 =( LENGTH_UNIT ( ) NAMED_UNIT ( * ) SI_UNIT ( .MILLI., .METRE. ) );
#942 = CARTESIAN_POINT ( 'NONE',  ( 1.676399999999999900, 0.1714499999999999600, -0.1714499999999999600 ) ) ;
#943 = CARTESIAN_POINT ( 'NONE',  ( -7.706211139919883400, -1.779263274270138200, -3.414397586211225000 ) ) ;
#944 = ORIENTED_EDGE ( 'NONE', *, *, #13538, .F. ) ;
#945 = ORIENTED_EDGE ( 'NONE', *, *, #2754, .T. ) ;
#946 = CARTESIAN_POINT ( 'NONE',  ( 24.53043722372965600, 0.0000000000000000000, 26.84569042927195400 ) ) ;
#947 = DIRECTION ( 'NONE',  ( 0.8763241585915950700, 0.0000000000000000000, -0.4817218793751564800 ) ) ;
#948 = CARTESIAN_POINT ( 'NONE',  ( -5.619254701846521100, 1.518335695886718900E-011, -3.905617536468594300 ) ) ;
#949 = CARTESIAN_POINT ( 'NONE',  ( -7.481470398453351900, 0.5069750917641932000, -3.822398009998142100 ) ) ;
#950 = ADVANCED_FACE ( 'NONE', ( #682 ), #5922, .F. ) ;
#951 = ORIENTED_EDGE ( 'NONE', *, *, #3259, .T. ) ;
#952 = EDGE_CURVE ( 'NONE', #8384, #2808, #5327, .T. ) ;
#953 = CYLINDRICAL_SURFACE ( 'NONE', #9623, 1.866899999999999600 ) ;
#954 = EDGE_CURVE ( 'NONE', #12759, #1856, #11004, .T. ) ;
#956 = CARTESIAN_POINT ( 'NONE',  ( 7.290563816475828900, 1.661494187923560700, -1.751006408233665600 ) ) ;
#955 = AXIS2_PLACEMENT_3D ( 'NONE', #10566, #10526, #5248 ) ;
#957 = CARTESIAN_POINT ( 'NONE',  ( -8.182773607284522300, 3.807798150450992100, 1.019578524625509800 ) ) ;
#958 = ORIENTED_EDGE ( 'NONE', *, *, #11219, .T. ) ;
#959 = ORIENTED_EDGE ( 'NONE', *, *, #12958, .T. ) ;
#960 = CARTESIAN_POINT ( 'NONE',  ( -4.888931264485984600, -1.933949817278684000, -3.430067047523963200 ) ) ;
#961 = ORIENTED_EDGE ( 'NONE', *, *, #11455, .T. ) ;
#962 = CARTESIAN_POINT ( 'NONE',  ( -4.818190829505769400, 0.1465732405210232200, 3.409570087627613600 ) ) ;
#963 = CARTESIAN_POINT ( 'NONE',  ( -15.48480323691408200, 0.5682158947738946700, -3.016130133176083000 ) ) ;
#964 = CARTESIAN_POINT ( 'NONE',  ( -10.95090323691398200, -2.622249549277446700, -1.857561945291043000 ) ) ;
#965 = ORIENTED_EDGE ( 'NONE', *, *, #10184, .F. ) ;
#966 = CARTESIAN_POINT ( 'NONE',  ( -73.65999999999998200, 1.524000000000000000, -10.20650825694551700 ) ) ;
#967 = LINE ( 'NONE', #9500, #6641 ) ;
#968 = CARTESIAN_POINT ( 'NONE',  ( -4.239260000000598400, -1.539026378102214900, 3.819004787515301500 ) ) ;
#969 = CARTESIAN_POINT ( 'NONE',  ( -5.511005930669821100, 2.587517647453854200, -2.941174248114111700 ) ) ;
#970 = EDGE_LOOP ( 'NONE', ( #9631, #9134, #12501 ) ) ;
#971 = CIRCLE ( 'NONE', #7305, 2.184400000000002800 ) ;
#972 = CARTESIAN_POINT ( 'NONE',  ( -0.3741594524870046100, 4.582717761692654400, 1.594713407738725100E-015 ) ) ;
#973 = ORIENTED_EDGE ( 'NONE', *, *, #5244, .T. ) ;
#974 = ORIENTED_EDGE ( 'NONE', *, *, #9194, .T. ) ;
#975 = CARTESIAN_POINT ( 'NONE',  ( -6.372670829506319900, -2.830981850320517100, -1.815671470436310400 ) ) ;
#976 = CARTESIAN_POINT ( 'NONE',  ( -2.829999999999943700, 0.0000000000000000000, 36.95300000000001700 ) ) ;
#977 = EDGE_CURVE ( 'NONE', #4908, #2594, #2498, .T. ) ;
#978 = CARTESIAN_POINT ( 'NONE',  ( -3.817697277530766300, -1.982981384173370600, -3.439407145428362800 ) ) ;
#979 = CARTESIAN_POINT ( 'NONE',  ( -3.763454103822218700, 2.599158678222078600, -2.992139427868864200 ) ) ;
#980 = EDGE_LOOP ( 'NONE', ( #13457, #3793, #3280, #5005, #4913, #10652, #9882, #12610, #704, #3418, #1002, #2710, #2634, #10741 ) ) ;
#981 = CONICAL_SURFACE ( 'NONE', #13766, 2.184400000000002800, 0.7155849933176763300 ) ;
#982 = SURFACE_STYLE_USAGE ( .BOTH. , #7362 ) ;
#983 = FILL_AREA_STYLE ('',( #10527 ) ) ;
#984 = CARTESIAN_POINT ( 'NONE',  ( -9.432365121793864700, 1.985021114949364200, -3.224945332597468200 ) ) ;
#985 = CARTESIAN_POINT ( 'NONE',  ( 73.65999999999999700, 6.388099999999999700, 2.000000000000004900 ) ) ;
#986 = CARTESIAN_POINT ( 'NONE',  ( -3.086585027037120500, -3.556495906950556400, -2.080327227773112900 ) ) ;
#987 = ORIENTED_EDGE ( 'NONE', *, *, #11115, .F. ) ;
#988 = CARTESIAN_POINT ( 'NONE',  ( -9.578785829507049600, 1.338486422490020400, 2.973723441661256100 ) ) ;
#989 = CARTESIAN_POINT ( 'NONE',  ( 7.937500000000000000, 1.092199999999999800, 0.0000000000000000000 ) ) ;
#990 = CARTESIAN_POINT ( 'NONE',  ( -7.579499329185003900, -1.922640271615517300, -3.338896793825295400 ) ) ;
#991 = CARTESIAN_POINT ( 'NONE',  ( -5.804179396444055800, -1.331231768412538500, -3.665614427563210800 ) ) ;
#992 = ORIENTED_EDGE ( 'NONE', *, *, #4652, .T. ) ;
#993 = EDGE_CURVE ( 'NONE', #10676, #8808, #7178, .T. ) ;
#994 = LINE ( 'NONE', #4201, #8830 ) ;
#995 = DIRECTION ( 'NONE',  ( 0.0000000000000000000, 0.0000000000000000000, -1.000000000000000000 ) ) ;
#996 = CARTESIAN_POINT ( 'NONE',  ( -10.17725085748664600, 3.607480073288184700, 1.073105110314190000 ) ) ;
#997 = MECHANICAL_DESIGN_GEOMETRIC_PRESENTATION_REPRESENTATION (  '', ( #12666 ), #1709 ) ;
#998 = CARTESIAN_POINT ( 'NONE',  ( -11.76351560838824500, -2.364378587184211800, 2.864585971943863100 ) ) ;
#999 = LINE ( 'NONE', #8080, #13817 ) ;
#1000 = CARTESIAN_POINT ( 'NONE',  ( -8.913905519193114900, -2.914124583028236500, 2.443558479922150400 ) ) ;
#1001 = CARTESIAN_POINT ( 'NONE',  ( -13.35963942497972400, 2.976888283928105200, 0.7277443060787464100 ) ) ;
#1002 = ORIENTED_EDGE ( 'NONE', *, *, #9260, .T. ) ;
#1003 = DIRECTION ( 'NONE',  ( 0.0000000000000000000, 0.0000000000000000000, -1.000000000000000000 ) ) ;
#1004 = CARTESIAN_POINT ( 'NONE',  ( -0.01968500000000062200, 7.511572993685793200E-016, 3.968750000000000000 ) ) ;
#1005 = CARTESIAN_POINT ( 'NONE',  ( -8.798088607284389800, -2.966741247408645900, 2.565627237521651300 ) ) ;
#1006 = ORIENTED_EDGE ( 'NONE', *, *, #5037, .F. ) ;
#1007 = CARTESIAN_POINT ( 'NONE',  ( -6.658149022567151600, -2.359467376946443400, -3.081989943822438500 ) ) ;
#1008 = FACE_OUTER_BOUND ( 'NONE', #11392, .T. ) ;
#1009 = B_SPLINE_CURVE_WITH_KNOTS ( 'NONE', 3,
 ( #8184, #743, #10339, #3936 ),
 .UNSPECIFIED., .F., .F.,
 ( 4, 4 ),
 ( 0.0000000000000000000, 0.0003674917320463104600 ),
 .UNSPECIFIED. ) ;
#1010 = CARTESIAN_POINT ( 'NONE',  ( -5.433505829506214200, -2.886967931408798400, -1.782706258834493500 ) ) ;
#1011 = CARTESIAN_POINT ( 'NONE',  ( -16.10011823691282000, 2.162857375737704800, 2.149758647019017300 ) ) ;
#1012 = B_SPLINE_SURFACE_WITH_KNOTS ( 'NONE', 1, 3, ( 
 ( #11488, #1886, #6189, #13632, #7247, #870, #8319, #1931, #9390, #2998, #10464, #4062, #11530, #5145, #12581, #6229, #13683, #7297, #913, #8363, #1979, #9437, #3037, #10512, #4111, #11569, #5187, #12635, #6274, #13719, #7346, #962, #8405, #2020, #9487, #3085, #10551, #4158, #11621, #5230, #12679, #6322, #13769, #7386, #1010, #8450, #2064, #9529, #3132, #10595, #4197, #11663, #5280, #12721, #6367, #8940, #7430, #1048, #8501, #2112, #9568, #3175, #10640, #4249, #11701, #5329, #12771, #6412, #30, #7475, #1099, #8545, #2160, #9615, #3215, #10688, #4299, #11749, #5377, #12821, #6462, #74, #7522, #1147, #8592, #2201, #9671, #3268, #10734, #4340, #11802, #5428, #12862, #6514, #130, #7558, #1193, #8646, #2251, #9713, #3319, #10783, #4381, #11843, #5478, #12914, #6557, #179, #7606, #1234, #8691, #2299, #9756, #3359, #10834, #4431, #11884, #5523, #12967, #6600, #220, #7658, #1282, #8733, #2345, #9802, #3409, #10876, #4480, #11936, #5561, #13012, #6649, #267, #7701, #1330, #8779, #2389, #9855, #3456, #10919, #4525, #11989, #5607, #13052, #6694, #316, #7744, #1371, #8832, #2437, #9890, #3499, #10970, #4569, #12027, #5659, #13101, #6736, #362, #7794, #1417, #8875, #2488, #9941, #3537, #11020, #4620, #12068, #5707, #13158, #6783, #399, #7847, #1475, #8921, #2534, #9997, #3593, #11058, #4672, #12122, #5753, #13202, #6833, #451, #7888, #1522, #8977, #2584, #10038, #3646, #11108, #4715, #12170, #5809, #13245, #6878, #504, #7936, #1563, #9029, #2627, #10083, #3688, #11159, #4767, #12209, #5857, #13294, #6926, #545, #7987, #1605, #9070, #2673, #10129, #3729, #11201, #4813, #12250, #5896, #13341, #6968, #587, #8026, #1658, #9111, #2705, #10180, #3779, #11241, #4852, #12296, #5940, #13380, #7018, #637, #8065, #1698, #9157, #2749, #10221, #3825, #11290, #4888, #12333, #5984, #13425, #7057, #683, #8114, #1739, #9195, #2800, #10264, #3861, #11338, #4936, #12376, #6025, #13474, #7101, #719, #8160, #1783, #9239, #2842, #10315, #3906, #11381, #4983, #12425, #6065 ),
 ( #13519, #7149, #764, #8205, #1831, #9287, #2881, #10355, #3959, #11425, #5029, #12475, #6120, #13562, #7191, #817, #8255, #1874, #9337, #2927, #10398, #4002, #11473, #5076, #12524, #6174, #13614, #7231, #860, #8302, #1914, #9375, #2983, #10446, #4044, #11515, #5130, #12564, #6214, #13667, #7281, #1086, #8537, #2154, #9608, #3205, #10680, #4292, #11739, #5367, #12810, #6454, #67, #7515, #1136, #8584, #2195, #9662, #3257, #10726, #4335, #11792, #5416, #12855, #6508, #120, #7550, #1187, #8639, #2241, #9704, #3311, #10776, #4373, #11835, #5470, #12903, #6548, #169, #7598, #1226, #8681, #2288, #9748, #3352, #10824, #4420, #11877, #5516, #12956, #6589, #213, #7650, #1272, #8725, #2338, #9792, #3397, #10867, #4473, #11928, #5552, #13003, #6639, #257, #7692, #1322, #8771, #2383, #9844, #3444, #10909, #4517, #11978, #5598, #13044, #6689, #303, #7733, #1364, #8823, #2426, #9881, #3492, #10960, #4558, #12019, #5651, #13093, #6726, #352, #7783, #1408, #8867, #2477, #9932, #3530, #11008, #4608, #12059, #5698, #13146, #6772, #392, #7838, #1460, #8909, #2524, #9985, #3580, #11048, #4661, #12112, #5742, #13191, #6824, #444, #7877, #1511, #8964, #2573, #10028, #3634, #11097, #4707, #12160, #5794, #13235, #6868, #491, #7925, #1556, #9018, #2615, #10072, #3680, #11150, #4755, #12200, #5846, #13284, #6913, #536, #7979, #1595, #9059, #2663, #10118, #3721, #11191, #4801, #12240, #5888, #13329, #6956, #577, #8016, #1646, #9101, #2698, #10170, #3767, #11230, #4846, #12287, #5929, #13370, #7009, #625, #8055, #1691, #9150, #2739, #10211, #3814, #11280, #4879, #12324, #5975, #13417, #7047, #673, #8104, #1729, #9188, #2790, #10252, #3853, #11329, #4921, #12366, #6019, #13462, #7089, #711, #8150, #1773, #9227, #2835, #10306, #3895, #11369, #4974, #12415, #6055, #13509, #7140, #753, #8195, #1821, #9278, #2873, #10348, #3946, #11413, #5019, #12466, #6107, #13551, #7183, #805, #8241, #1862, #9329, #2917, #10388, #3995, #11464, #5062, #12510, #6162, #13603, #7223, #851 ) ),
 .UNSPECIFIED., .F., .F., .F.,
 ( 2, 2 ),
 ( 4, 2, 2, 2, 2, 2, 2, 2, 2, 2, 2, 2, 2, 2, 2, 2, 2, 2, 2, 2, 2, 2, 2, 2, 2, 2, 2, 2, 2, 2, 2, 2, 2, 2, 2, 2, 2, 2, 2, 2, 2, 2, 2, 2, 2, 2, 2, 2, 2, 2, 2, 2, 2, 2, 2, 2, 2, 2, 2, 2, 2, 2, 2, 2, 2, 2, 2, 2, 2, 2, 2, 2, 2, 2, 2, 2, 2, 2, 2, 2, 2, 2, 2, 2, 2, 2, 2, 2, 2, 2, 2, 2, 2, 2, 2, 2, 2, 2, 2, 2, 2, 2, 2, 2, 2, 2, 2, 2, 2, 2, 2, 2, 2, 2, 2, 2, 2, 2, 2, 2, 2, 2, 2, 2, 2, 2, 2, 2, 2, 2, 2, 2, 2, 2, 2, 2, 4 ),
 ( 0.0000000000000000000, 1.000000000000000000 ),
 ( 0.0000000000000000000, 0.008790930572746708300, 0.01758186114549341700, 0.02637279171824012700, 0.03516372229098683300, 0.04395465286373354000, 0.05274558343648025300, 0.06153651400922696000, 0.07032744458197366700, 0.07759051142117701100, 0.08485357826038034100, 0.09211664509958367200, 0.09937971193878700200, 0.1066427787779903300, 0.1139058456171936600, 0.1211689124563969900, 0.1284319792956003200, 0.1356950461348036500, 0.1429581129740069800, 0.1502211798132103100, 0.1574842466524136500, 0.1647473134916169800, 0.1720103803308203100, 0.1792734471700236400, 0.1865365140092269700, 0.1937995808484303000, 0.2010626476876336600, 0.2083257145268369900, 0.2155887813660403200, 0.2228518482052436500, 0.2301149150444469800, 0.2373779818836503100, 0.2446410487228536400, 0.2519041155620569400, 0.2591671824012603000, 0.2664302492404636600, 0.2736933160796669600, 0.2809563829188702600, 0.2882194497580736200, 0.2954825165972769800, 0.3027455834364802800, 0.3100086502756835800, 0.3172717171148869400, 0.3245347839540903000, 0.3317978507932936000, 0.3390609176324969100, 0.3463239844717002600, 0.3535870513109036200, 0.3608501181501069200, 0.3681131849893102300, 0.3753762518285135900, 0.3826393186677169400, 0.3899023855069202500, 0.3971654523461235500, 0.4044285191853269100, 0.4116915860245302600, 0.4189546528637335700, 0.4262177197029368700, 0.4334807865421402300, 0.4407438533813435900, 0.4480069202205468900, 0.4552699870597501900, 0.4625330538989535500, 0.4697961207381569100, 0.4770591875773602100, 0.4843222544165635100, 0.4915853212557668700, 0.4988483880949702300, 0.5061114549341735300, 0.5133745217733769500, 0.5206375886125802500, 0.5279006554517835500, 0.5351637222909868500, 0.5424267891301901600, 0.5496898559693934600, 0.5569529228085967600, 0.5642159896478001800, 0.5714790564870035900, 0.5787421233262068900, 0.5860051901654101900, 0.5932682570046135000, 0.6005313238438168000, 0.6077943906830201000, 0.6150574575222234100, 0.6223205243614268200, 0.6295835912006302300, 0.6368466580398335400, 0.6441097248790368400, 0.6513727917182401400, 0.6586358585574434400, 0.6658989253966467500, 0.6731619922358500500, 0.6804250590750534600, 0.6876881259142568800, 0.6949511927534601800, 0.7022142595926634800, 0.7094773264318667800, 0.7167403932710700900, 0.7240034601102733900, 0.7312665269494766900, 0.7385295937886801100, 0.7457926606278835200, 0.7530557274670868200, 0.7603187943062901200, 0.7675818611454934300, 0.7748449279846967300, 0.7821079948239000300, 0.7893710616631033300, 0.7966341285023067500, 0.8038971953415101600, 0.8111602621807134600, 0.8184233290199167700, 0.8256863958591200700, 0.8329494626983233700, 0.8402125295375266800, 0.8474755963767299800, 0.8547386632159333900, 0.8620017300551368100, 0.8692647968943401100, 0.8765278637335434100, 0.8837909305727467100, 0.8910539974119500200, 0.8983170642511533200, 0.9055801310903566200, 0.9128431979295600400, 0.9201062647687634500, 0.9273693316079667500, 0.9346323984471700500, 0.9418954652863733600, 0.9491585321255766600, 0.9564215989647799600, 0.9636846658039832600, 0.9709477326431866800, 0.9782107994823900900, 0.9854738663215933900, 0.9927369331607967000, 1.000000000000000000 ),
 .UNSPECIFIED. ) ;
#1013 = CARTESIAN_POINT ( 'NONE',  ( -11.59860323691406100, 2.702746581165233600, -1.700087719864674000 ) ) ;
#1014 = ORIENTED_EDGE ( 'NONE', *, *, #10869, .T. ) ;
#1015 = DIRECTION ( 'NONE',  ( 0.0000000000000000000, 0.0000000000000000000, -1.000000000000000000 ) ) ;
#1016 = EDGE_CURVE ( 'NONE', #8036, #7240, #10664, .T. ) ;
#1017 = CARTESIAN_POINT ( 'NONE',  ( -4.886959999999679600, -2.923874810007740500, -2.869778765025842800 ) ) ;
#1018 = CARTESIAN_POINT ( 'NONE',  ( -6.222384035174943800, 1.551906765264840100E-007, 3.886743730467199700 ) ) ;
#1019 = AXIS2_PLACEMENT_3D ( 'NONE', #1995, #5205, #931 ) ;
#1020 = CARTESIAN_POINT ( 'NONE',  ( 0.0000000000000000000, 0.0000000000000000000, 0.0000000000000000000 ) ) ;
#1021 = CIRCLE ( 'NONE', #13673, 9.999999999999998200 ) ;
#1022 = ADVANCED_FACE ( 'NONE', ( #4982 ), #4657, .F. ) ;
#1023 = CARTESIAN_POINT ( 'NONE',  ( -6.987985829505933400, 3.073855984517184200, -1.315467365813182800 ) ) ;
#1024 = DIRECTION ( 'NONE',  ( -1.000000000000000000, -0.0000000000000000000, -0.0000000000000000000 ) ) ;
#1025 = CARTESIAN_POINT ( 'NONE',  ( -4.013637112119321900, -3.830248383942368700, 1.021484208701308300 ) ) ;
#1026 = B_SPLINE_CURVE_WITH_KNOTS ( 'NONE', 3,
 ( #2429, #13047, #8825, #3495 ),
 .UNSPECIFIED., .F., .F.,
 ( 4, 4 ),
 ( 0.0000000000000000000, 0.0008875579420570580900 ),
 .UNSPECIFIED. ) ;
#1027 = CARTESIAN_POINT ( 'NONE',  ( -9.583579255145782100, -1.671378562875693200, -3.403928273794368100 ) ) ;
#1028 = CARTESIAN_POINT ( 'NONE',  ( -5.281853350023483900, -8.063847059718173300E-006, 3.916413541933653000 ) ) ;
#1029 = CARTESIAN_POINT ( 'NONE',  ( -30.19043722372953600, 0.0000000000000000000, -22.84569042927194400 ) ) ;
#1030 = CARTESIAN_POINT ( 'NONE',  ( -3.797275459136021200, 1.894101160956642900, -3.585809761569470400 ) ) ;
#1031 = EDGE_LOOP ( 'NONE', ( #10246, #7100, #9840, #4096 ) ) ;
#1032 = AXIS2_PLACEMENT_3D ( 'NONE', #300, #1319, #1360 ) ;
#1033 = CARTESIAN_POINT ( 'NONE',  ( -10.19410082950667900, -3.192874707238118500, -0.5586363364666361300 ) ) ;
#1034 = CARTESIAN_POINT ( 'NONE',  ( -7.775390452880435200, -3.717468432693696200, 0.9884284709432340500 ) ) ;
#1035 = CARTESIAN_POINT ( 'NONE',  ( -63.50000000000001400, 12.77619999999999900, -44.53890000000000500 ) ) ;
#1036 = EDGE_CURVE ( 'NONE', #598, #2859, #7499, .T. ) ;
#1037 = CIRCLE ( 'NONE', #1299, 1.130300000000000700 ) ;
#1038 = CARTESIAN_POINT ( 'NONE',  ( -2.829999999999971600, 6.349999999999999600, 38.54050000000001600 ) ) ;
#1039 = DIRECTION ( 'NONE',  ( 0.0000000000000000000, 0.0000000000000000000, -1.000000000000000000 ) ) ;
#1040 = DIRECTION ( 'NONE',  ( -1.000000000000000000, -0.0000000000000000000, -0.0000000000000000000 ) ) ;
#1041 = CARTESIAN_POINT ( 'NONE',  ( -3.591560000000000800, 0.0000000000000000000, -3.968750000000000000 ) ) ;
#1042 = CARTESIAN_POINT ( 'NONE',  ( -6.668449508054434800, 0.6345315431176343800, -3.830475992580487400 ) ) ;
#1043 = ORIENTED_EDGE ( 'NONE', *, *, #3208, .T. ) ;
#1044 = CARTESIAN_POINT ( 'NONE',  ( -7.435835261363146200, 3.743194024869028500, -0.9365538513952228500 ) ) ;
#1045 = CARTESIAN_POINT ( 'NONE',  ( -9.445788607283683200, -1.227504583907564700, -3.703582424798628600 ) ) ;
#1046 = LINE ( 'NONE', #8812, #9216 ) ;
#1047 = CARTESIAN_POINT ( 'NONE',  ( -6.844550292642278300, -3.671246946783683000, 1.242082073854573900 ) ) ;
#1048 = CARTESIAN_POINT ( 'NONE',  ( -6.081205829505972100, 2.735693483655683900, -1.972217218036280900 ) ) ;
#1049 = CARTESIAN_POINT ( 'NONE',  ( -2.968992434444785600, -1.044767397898712000, -3.989497119242175800 ) ) ;
#1050 = VERTEX_POINT ( 'NONE', #6152 ) ;
#1051 = CARTESIAN_POINT ( 'NONE',  ( -12.21391823691345600, -0.1099785996387811800, 3.171383009913848900 ) ) ;
#1052 = EDGE_CURVE ( 'NONE', #3785, #10244, #4689, .T. ) ;
#1053 = CARTESIAN_POINT ( 'NONE',  ( -5.502275000000401500, 3.997087407081646200, -0.8043582113184166700 ) ) ;
#1054 = AXIS2_PLACEMENT_3D ( 'NONE', #7684, #3387, #6677 ) ;
#1055 = CARTESIAN_POINT ( 'NONE',  ( 6.849973009735988300, 0.0000000000000000000, 2.428790881558400300 ) ) ;
#1056 =( NAMED_UNIT ( * ) SI_UNIT ( $, .STERADIAN. ) SOLID_ANGLE_UNIT ( ) );
#1057 = VECTOR ( 'NONE', #3395, 999.9999999999998900 ) ;
#1058 = CARTESIAN_POINT ( 'NONE',  ( -7.635685829506388500, 0.03785111589198295700, 3.322751974389948100 ) ) ;
#1059 = DIRECTION ( 'NONE',  ( -0.0000000000000000000, -1.000000000000000000, -0.0000000000000000000 ) ) ;
#1060 = CARTESIAN_POINT ( 'NONE',  ( -4.198189273713687400, -0.2589197409046586900, 3.949862541021638100 ) ) ;
#1061 = ORIENTED_EDGE ( 'NONE', *, *, #9523, .F. ) ;
#1062 = ORIENTED_EDGE ( 'NONE', *, *, #12516, .T. ) ;
#1063 = CARTESIAN_POINT ( 'NONE',  ( -12.84471481851776000, -0.5463691639100208800, 3.547786781449047100 ) ) ;
#1064 = CARTESIAN_POINT ( 'NONE',  ( -3.591560000000001200, -2.624638365073075400, 2.228982203717905000 ) ) ;
#1065 = CARTESIAN_POINT ( 'NONE',  ( -9.594166924785204400, -1.908114559054492100, -3.265203030993869300 ) ) ;
#1066 = EDGE_CURVE ( 'NONE', #9629, #8967, #2158, .T. ) ;
#1067 = FACE_OUTER_BOUND ( 'NONE', #6584, .T. ) ;
#1068 = CARTESIAN_POINT ( 'NONE',  ( -4.444975459135584100, 2.574037951219324300, 3.107057450073714500 ) ) ;
#1069 = FACE_OUTER_BOUND ( 'NONE', #6343, .T. ) ;
#1070 = EDGE_CURVE ( 'NONE', #4744, #13448, #13167, .T. ) ;
#1071 = CARTESIAN_POINT ( 'NONE',  ( -14.26408573248199800, -0.0000000000000000000, -25.94850568923590800 ) ) ;
#1072 = CARTESIAN_POINT ( 'NONE',  ( -10.84180082950685700, 1.727719352867548300, -2.718229808170579800 ) ) ;
#1073 = ORIENTED_EDGE ( 'NONE', *, *, #2601, .T. ) ;
#1074 = DIRECTION ( 'NONE',  ( 0.0000000000000000000, -0.0000000000000000000, -1.000000000000000000 ) ) ;
#1075 = CARTESIAN_POINT ( 'NONE',  ( -7.961657289873084400, -0.2503645720785399600, 3.832686613568921300 ) ) ;
#1076 = ORIENTED_EDGE ( 'NONE', *, *, #3675, .F. ) ;
#1077 = ORIENTED_EDGE ( 'NONE', *, *, #11691, .F. ) ;
#1078 = CARTESIAN_POINT ( 'NONE',  ( 1.084202172485504400E-016, 0.3428999999999978700, 0.3428999999999998700 ) ) ;
#1079 = CARTESIAN_POINT ( 'NONE',  ( 46.36421505704917900, 0.7619999999999996800, -1.539409746865303900 ) ) ;
#1080 = B_SPLINE_CURVE_WITH_KNOTS ( 'NONE', 3,
 ( #10311, #8155, #11377, #4979, #12421, #6060 ),
 .UNSPECIFIED., .F., .F.,
 ( 4, 2, 4 ),
 ( 0.0000000000000000000, 0.0008120473577720066700, 0.001624094715544013300 ),
 .UNSPECIFIED. ) ;
#1081 = CARTESIAN_POINT ( 'NONE',  ( 0.3534095949258887500, 0.0000000000000000000, 0.0000000000000000000 ) ) ;
#1082 = FACE_BOUND ( 'NONE', #9675, .T. ) ;
#1083 = CARTESIAN_POINT ( 'NONE',  ( -5.113728300505394800, -3.544018329002777400, 1.700741660704496700 ) ) ;
#1084 = ADVANCED_FACE ( 'NONE', ( #12818, #7834 ), #5160, .F. ) ;
#1085 = LINE ( 'NONE', #2471, #12071 ) ;
#1086 = CARTESIAN_POINT ( 'NONE',  ( -5.186373236913641300, -0.4937325365417021300, -3.361175375851337000 ) ) ;
#1087 = ORIENTED_EDGE ( 'NONE', *, *, #5713, .F. ) ;
#1088 = EDGE_CURVE ( 'NONE', #12562, #9197, #7171, .T. ) ;
#1089 = DIRECTION ( 'NONE',  ( 1.410344289412038200E-016, 0.0000000000000000000, 1.000000000000000000 ) ) ;
#1090 = VERTEX_POINT ( 'NONE', #9451 ) ;
#1091 = ORIENTED_EDGE ( 'NONE', *, *, #2692, .F. ) ;
#1092 = AXIS2_PLACEMENT_3D ( 'NONE', #626, #8056, #1693 ) ;
#1093 = CARTESIAN_POINT ( 'NONE',  ( -10.06110360728455600, 3.734974098759779300, 1.058287785542911600 ) ) ;
#1094 = CARTESIAN_POINT ( 'NONE',  ( -7.031098907262042500, 2.087089182034596000E-015, 3.861659635543347200 ) ) ;
#1095 = AXIS2_PLACEMENT_3D ( 'NONE', #12753, #6395, #18 ) ;
#1096 = VERTEX_POINT ( 'NONE', #3049 ) ;
#1097 = VERTEX_POINT ( 'NONE', #4129 ) ;
#1098 = LINE ( 'NONE', #13027, #9269 ) ;
#1099 = CARTESIAN_POINT ( 'NONE',  ( -6.696520829506511100, 0.09546749157230706400, 3.351433087620297800 ) ) ;
#1100 = CARTESIAN_POINT ( 'NONE',  ( -3.700120459135920000, 3.678863785595396100, -1.713687012381294600 ) ) ;
#1101 = B_SPLINE_CURVE_WITH_KNOTS ( 'NONE', 3,
 ( #4769, #2675, #3731, #11204, #4815, #12252 ),
 .UNSPECIFIED., .F., .F.,
 ( 4, 2, 4 ),
 ( 0.0000000000000000000, 0.0008121471352114974200, 0.001624294270422994800 ),
 .UNSPECIFIED. ) ;
#1102 = CARTESIAN_POINT ( 'NONE',  ( -12.86161823691328200, -2.868830579027129800, -1.307531136217713100 ) ) ;
#1103 = SHAPE_DEFINITION_REPRESENTATION ( #2929, #600 ) ;
#1104 = CARTESIAN_POINT ( 'NONE',  ( -6.149975000000053700, -0.7836399692434682400, 3.980268256443395500 ) ) ;
#1105 = CARTESIAN_POINT ( 'NONE',  ( -8.598446112606067600, -3.305991994281363600, -1.915899754440989900 ) ) ;
#1106 = ORIENTED_EDGE ( 'NONE', *, *, #5081, .F. ) ;
#1107 = ORIENTED_EDGE ( 'NONE', *, *, #6943, .F. ) ;
#1108 = CARTESIAN_POINT ( 'NONE',  ( -10.56597492328844900, -2.519534792224929800, -2.779649987619918300 ) ) ;
#1109 = CARTESIAN_POINT ( 'NONE',  ( -8.251000829505697400, -2.754417395233860000, -1.823405256080170800 ) ) ;
#1110 = ORIENTED_EDGE ( 'NONE', *, *, #7735, .T. ) ;
#1111 = EDGE_CURVE ( 'NONE', #9420, #8462, #2210, .T. ) ;
#1112 = LINE ( 'NONE', #3643, #8952 ) ;
#1113 = EDGE_CURVE ( 'NONE', #12182, #448, #1506, .T. ) ;
#1114 = DIRECTION ( 'NONE',  ( 1.000000000000000000, 0.0000000000000000000, -0.0000000000000000000 ) ) ;
#1115 = CARTESIAN_POINT ( 'NONE',  ( -3.591559999999999000, 1.254368573039709400, 3.515556389697055200 ) ) ;
#1116 = CARTESIAN_POINT ( 'NONE',  ( -6.474108829312060100, 3.865791022093453500, -0.4216102136436984900 ) ) ;
#1117 = CONTEXT_DEPENDENT_SHAPE_REPRESENTATION ( #7894, #7632 ) ;
#1118 = VERTEX_POINT ( 'NONE', #10655 ) ;
#1119 = DIRECTION ( 'NONE',  ( 0.0000000000000000000, 0.0000000000000000000, -1.000000000000000000 ) ) ;
#1120 = CARTESIAN_POINT ( 'NONE',  ( -5.060290459135705600, -3.996719218621229700, 0.3836477717519821700 ) ) ;
#1121 = EDGE_LOOP ( 'NONE', ( #3185, #3096, #11666, #8060, #10817, #2244, #4560, #10347, #12770, #9445, #12911, #6475, #8645, #5021, #7769 ) ) ;
#1122 = CARTESIAN_POINT ( 'NONE',  ( -8.417522800055500900, 3.317882977533448000, -1.909940880276048500 ) ) ;
#1123 = CARTESIAN_POINT ( 'NONE',  ( -11.45711582950563600, 1.271472652565179800, 2.937801190354856700 ) ) ;
#1124 = VERTEX_POINT ( 'NONE', #11587 ) ;
#1125 = DIRECTION ( 'NONE',  ( 0.0000000000000000000, 0.0000000000000000000, -1.000000000000000000 ) ) ;
#1126 = DIRECTION ( 'NONE',  ( 0.0000000000000000000, -0.7071067811865487900, -0.7071067811865463500 ) ) ;
#1127 = FACE_BOUND ( 'NONE', #3973, .T. ) ;
#1128 = CARTESIAN_POINT ( 'NONE',  ( -6.349999999999990800, 1.337559234028738800E-016, -1.092199999999999800 ) ) ;
#1129 = CIRCLE ( 'NONE', #9184, 1.587499999999998600 ) ;
#1130 = CARTESIAN_POINT ( 'NONE',  ( -2.829999999999943700, 1.524000000000000000, -27.99999999999996800 ) ) ;
#1131 = EDGE_LOOP ( 'NONE', ( #4488, #9775, #3589, #13303, #633, #5637, #2019, #7597 ) ) ;
#1132 = CARTESIAN_POINT ( 'NONE',  ( -2.829999999999943700, 0.0000000000000000000, 36.95300000000001700 ) ) ;
#1133 = ORIENTED_EDGE ( 'NONE', *, *, #12021, .F. ) ;
#1134 = CARTESIAN_POINT ( 'NONE',  ( -5.103922989714574100, -3.653007292114840900, 1.452067099579275900 ) ) ;
#1135 = ORIENTED_EDGE ( 'NONE', *, *, #4511, .F. ) ;
#1136 = CARTESIAN_POINT ( 'NONE',  ( -5.801688236913625100, 3.040863738297433700, 1.470034854770388100 ) ) ;
#1137 = VERTEX_POINT ( 'NONE', #4265 ) ;
#1138 = EDGE_CURVE ( 'NONE', #5535, #13292, #10006, .T. ) ;
#1139 = EDGE_CURVE ( 'NONE', #13004, #5192, #9669, .T. ) ;
#1140 = LINE ( 'NONE', #4412, #3626 ) ;
#1142 = CARTESIAN_POINT ( 'NONE',  ( -8.849585531046027900, -3.668943898485184500, 1.008556793866008300 ) ) ;
#1141 = MECHANICAL_DESIGN_GEOMETRIC_PRESENTATION_REPRESENTATION (  '', ( #13540 ), #1850 ) ;
#1143 = CARTESIAN_POINT ( 'NONE',  ( -10.70880360728500900, -2.395154139207121600, 3.028892132797818000 ) ) ;
#1144 = VECTOR ( 'NONE', #8309, 1000.000000000000000 ) ;
#1145 = CARTESIAN_POINT ( 'NONE',  ( -5.281853350023483900, -8.063847059718173300E-006, 3.916413541933653000 ) ) ;
#1146 = ORIENTED_EDGE ( 'NONE', *, *, #272, .T. ) ;
#1147 = CARTESIAN_POINT ( 'NONE',  ( -7.344220829506253900, -3.113329420376183000, -1.187890849267180900 ) ) ;
#1148 = CARTESIAN_POINT ( 'NONE',  ( -4.347820459135397700, 0.1733842564418703000, 4.034154088213397500 ) ) ;
#1149 = CARTESIAN_POINT ( 'NONE',  ( 50.09074493496319700, -0.0000000000000000000, 12.79500000000000200 ) ) ;
#1150 = CARTESIAN_POINT ( 'NONE',  ( -12.27074000000081500, 0.5948383553284457600, -3.815611173754335500 ) ) ;
#1151 = CARTESIAN_POINT ( 'NONE',  ( -55.75074493496310900, -5.832380380939270100E-016, -10.38249999999998100 ) ) ;
#1152 = CARTESIAN_POINT ( 'NONE',  ( -6.765290000000125500, -2.839845581723570200, -2.869235877356314500 ) ) ;
#1153 = CARTESIAN_POINT ( 'NONE',  ( -8.784794950226327600, -2.872998206258103900, 2.510435628741322300 ) ) ;
#1154 = ORIENTED_EDGE ( 'NONE', *, *, #10807, .F. ) ;
#1155 = LINE ( 'NONE', #8542, #2966 ) ;
#1156 = FILL_AREA_STYLE_COLOUR ( '', #2757 ) ;
#1157 = CONICAL_SURFACE ( 'NONE', #13815, 2.337593749999998600, 0.1584008025906346600 ) ;
#1158 = ADVANCED_FACE ( 'NONE', ( #3984 ), #7492, .T. ) ;
#1159 = CARTESIAN_POINT ( 'NONE',  ( -8.898700829506877200, 2.722160070786390700, -1.834717326387651700 ) ) ;
#1160 = VERTEX_POINT ( 'NONE', #11766 ) ;
#1161 = CARTESIAN_POINT ( 'NONE',  ( 47.90591775980142600, 0.7619999999999996800, -4.343997584021846800 ) ) ;
#1162 = EDGE_CURVE ( 'NONE', #3120, #2242, #1169, .T. ) ;
#1163 = PLANE ( 'NONE',  #3139 ) ;
#1164 = CARTESIAN_POINT ( 'NONE',  ( 50.09074493496316900, 6.349999999999999600, 12.79500000000000200 ) ) ;
#1165 = CARTESIAN_POINT ( 'NONE',  ( -3.478560335678962300, -3.373586409169459200, -0.8828833428870442900 ) ) ;
#1166 = CARTESIAN_POINT ( 'NONE',  ( 12.88046699999999800, 0.0000000000000000000, 0.0000000000000000000 ) ) ;
#1167 = ORIENTED_EDGE ( 'NONE', *, *, #9977, .T. ) ;
#1168 = DIRECTION ( 'NONE',  ( 1.000000000000000000, -0.0000000000000000000, -1.410344289412038200E-016 ) ) ;
#1169 = LINE ( 'NONE', #6428, #9336 ) ;
#1170 = CARTESIAN_POINT ( 'NONE',  ( -5.707990459136305500, 1.170090791783232600, -3.819334627910591100 ) ) ;
#1171 = PRODUCT_DEFINITION_SHAPE ( 'NONE', 'NONE',  #13818 ) ;
#1172 = SURFACE_STYLE_FILL_AREA ( #11589 ) ;
#1173 = DIRECTION ( 'NONE',  ( -0.0000000000000000000, -1.000000000000000000, -0.0000000000000000000 ) ) ;
#1174 = CARTESIAN_POINT ( 'NONE',  ( -12.10481582950688100, -3.180222010652831600, 0.04922723234668962400 ) ) ;
#1175 = CARTESIAN_POINT ( 'NONE',  ( -5.935652860708743500, -3.667174831414337500, -1.314847896582060900 ) ) ;
#1176 = ORIENTED_EDGE ( 'NONE', *, *, #1514, .T. ) ;
#1177 = CARTESIAN_POINT ( 'NONE',  ( -3.591560000000000800, -3.437038321269490800, 1.984375000000000400 ) ) ;
#1178 = DIRECTION ( 'NONE',  ( 0.0000000000000000000, 0.0000000000000000000, 1.000000000000000000 ) ) ;
#1179 = EDGE_CURVE ( 'NONE', #1214, #7004, #12474, .T. ) ;
#1180 = CARTESIAN_POINT ( 'NONE',  ( -3.507091748053093600, 4.200824614884933100, -0.6614583333333321500 ) ) ;
#1181 = AXIS2_PLACEMENT_3D ( 'NONE', #5061, #12509, #6159 ) ;
#1182 = CARTESIAN_POINT ( 'NONE',  ( -8.913956396165920300, -2.913270994057686200, 2.444573622723883200 ) ) ;
#1183 = ORIENTED_EDGE ( 'NONE', *, *, #8912, .T. ) ;
#1184 = AXIS2_PLACEMENT_3D ( 'NONE', #562, #8002, #1627 ) ;
#1185 = CARTESIAN_POINT ( 'NONE',  ( -7.456213478495367800, 3.564280441887548400, -1.451299262828461300 ) ) ;
#1186 = B_SPLINE_CURVE_WITH_KNOTS ( 'NONE', 3,
 ( #1001, #7375, #9521, #3124, #10586, #4188, #11654, #5269 ),
 .UNSPECIFIED., .F., .F.,
 ( 4, 2, 2, 4 ),
 ( 0.0000000000000000000, 0.001258714674136324400, 0.001888072011204486700, 0.002517429348272648800 ),
 .UNSPECIFIED. ) ;
#1187 = CARTESIAN_POINT ( 'NONE',  ( -6.449388236914092700, -2.507111149952638000, 2.232469099293660900 ) ) ;
#1188 = CARTESIAN_POINT ( 'NONE',  ( -2.829999999999943700, 1.523999999999999800, 35.82270000000001200 ) ) ;
#1189 = CARTESIAN_POINT ( 'NONE',  ( -11.32411860728417700, -1.155704902288780200, -3.663822594271285200 ) ) ;
#1190 = CARTESIAN_POINT ( 'NONE',  ( -56.17130270275222900, 8.000000000000000000, 6.911798187361244800 ) ) ;
#1191 = ORIENTED_EDGE ( 'NONE', *, *, #12594, .T. ) ;
#1192 = ORIENTED_EDGE ( 'NONE', *, *, #1899, .F. ) ;
#1193 = CARTESIAN_POINT ( 'NONE',  ( -7.959535829506120500, 2.714858189546385200, -1.898049682548630800 ) ) ;
#1194 = CARTESIAN_POINT ( 'NONE',  ( -4.963135459135842500, -3.418866152394755400, -2.111200226619064600 ) ) ;
#1195 = CARTESIAN_POINT ( 'NONE',  ( -12.30440392045768900, 0.8117460891926330200, -3.617686708741044000 ) ) ;
#1196 = CARTESIAN_POINT ( 'NONE',  ( -12.88605499999920800, 2.809051161027050100, 2.621114794343753400 ) ) ;
#1197 = DIRECTION ( 'NONE',  ( 0.0000000000000000000, -1.000000000000000000, 0.0000000000000000000 ) ) ;
#1198 = EDGE_CURVE ( 'NONE', #13620, #4243, #6513, .T. ) ;
#1199 = CARTESIAN_POINT ( 'NONE',  ( -7.412989999999726200, 3.718997484731737700, -1.516863572183755100 ) ) ;
#1200 = B_SPLINE_CURVE_WITH_KNOTS ( 'NONE', 3,
 ( #4956, #3877, #12395, #6040 ),
 .UNSPECIFIED., .F., .F.,
 ( 4, 4 ),
 ( 2.380737675348545800E-007, 0.002318718406006461100 ),
 .UNSPECIFIED. ) ;
#1201 = AXIS2_PLACEMENT_3D ( 'NONE', #10135, #13300, #3736 ) ;
#1202 = LINE ( 'NONE', #10024, #351 ) ;
#1203 = CARTESIAN_POINT ( 'NONE',  ( 50.59740016215006600, 68.95147965383345900, 119.7498284974606800 ) ) ;
#1204 = VERTEX_POINT ( 'NONE', #13075 ) ;
#1205 = CARTESIAN_POINT ( 'NONE',  ( -9.514015829505687800, -0.01009382686525473300, 3.263025345334856600 ) ) ;
#1206 = ORIENTED_EDGE ( 'NONE', *, *, #12494, .T. ) ;
#1207 = EDGE_LOOP ( 'NONE', ( #8739, #261 ) ) ;
#1208 = DIRECTION ( 'NONE',  ( -0.0000000000000000000, -1.000000000000000000, -0.0000000000000000000 ) ) ;
#1209 = CARTESIAN_POINT ( 'NONE',  ( -4.214823236913945300, 0.2053119742015715500, -3.422040031571248700 ) ) ;
#1210 = VECTOR ( 'NONE', #2714, 1000.000000000000000 ) ;
#1211 =( NAMED_UNIT ( * ) PLANE_ANGLE_UNIT ( ) SI_UNIT ( $, .RADIAN. ) );
#1212 = CARTESIAN_POINT ( 'NONE',  ( -6.323305459135847100, 2.491206026539697600, 3.097318096886972700 ) ) ;
#1213 = DIRECTION ( 'NONE',  ( -0.0000000000000000000, -1.000000000000000000, -0.0000000000000000000 ) ) ;
#1214 = VERTEX_POINT ( 'NONE', #6712 ) ;
#1215 = CARTESIAN_POINT ( 'NONE',  ( -12.72013082950555900, 1.734033490421224000, -2.642816479754055000 ) ) ;
#1216 = DIRECTION ( 'NONE',  ( -0.0000000000000000000, 1.000000000000000000, -0.0000000000000000000 ) ) ;
#1217 = CARTESIAN_POINT ( 'NONE',  ( -0.3741594524869235000, -2.291358880846454700, -3.968749999999998200 ) ) ;
#1218 = EDGE_CURVE ( 'NONE', #5699, #2594, #4318, .T. ) ;
#1219 = CARTESIAN_POINT ( 'NONE',  ( -5.135198993997284400, -3.257448204924628100, 2.202916390933233900 ) ) ;
#1220 = EDGE_CURVE ( 'NONE', #6764, #2888, #12157, .T. ) ;
#1221 = DIRECTION ( 'NONE',  ( -0.0000000000000000000, -1.000000000000000000, -0.0000000000000000000 ) ) ;
#1222 = CARTESIAN_POINT ( 'NONE',  ( -12.41243092456934200, -1.778884239543374800, -3.237596271058497300 ) ) ;
#1223 = VECTOR ( 'NONE', #13416, 1000.000000000000000 ) ;
#1224 = CARTESIAN_POINT ( 'NONE',  ( -4.818764187267730000, -0.1838283271042742100, -3.930542007135501900 ) ) ;
#1225 = ADVANCED_FACE ( 'NONE', ( #11822 ), #8666, .T. ) ;
#1226 = CARTESIAN_POINT ( 'NONE',  ( -7.064703236913753200, -0.4371480486255902600, -3.308563714284037200 ) ) ;
#1227 = ORIENTED_EDGE ( 'NONE', *, *, #6165, .T. ) ;
#1228 = CARTESIAN_POINT ( 'NONE',  ( -7.639520325688278200, -0.1452312997023368900, -3.842717122411135800 ) ) ;
#1229 = CARTESIAN_POINT ( 'NONE',  ( -11.97181860728438000, 3.806644289871734500, 0.3336288934434561400 ) ) ;
#1230 = CARTESIAN_POINT ( 'NONE',  ( -10.86787231046090700, -1.416718127975633600, 3.473815507174533600 ) ) ;
#1231 = CARTESIAN_POINT ( 'NONE',  ( -8.913956396165920300, -2.913270994057686200, 2.444573622723883200 ) ) ;
#1232 = LINE ( 'NONE', #13088, #6425 ) ;
#1233 = CIRCLE ( 'NONE', #1902, 3.200400000000000100 ) ;
#1234 = CARTESIAN_POINT ( 'NONE',  ( -8.607235829505778900, 0.7093081805986036800, 3.214695829462586000 ) ) ;
#1235 = CARTESIAN_POINT ( 'NONE',  ( -5.610835459135599600, 3.242833320453900800, -2.337775955160660100 ) ) ;
#1236 = CARTESIAN_POINT ( 'NONE',  ( -13.53375500000068900, -3.478320786470965300, 1.582682989270463500 ) ) ;
#1237 = EDGE_CURVE ( 'NONE', #4496, #68, #11495, .T. ) ;
#1238 = CARTESIAN_POINT ( 'NONE',  ( -8.028305000000591100, -0.8287824289025866900, 3.909876234999007000 ) ) ;
#1239 = AXIS2_PLACEMENT_3D ( 'NONE', #9720, #3328, #10794 ) ;
#1240 = ORIENTED_EDGE ( 'NONE', *, *, #12748, .T. ) ;
#1241 = CARTESIAN_POINT ( 'NONE',  ( 0.0000000000000000000, 0.0000000000000000000, 1.866899999999999600 ) ) ;
#1242 = VERTEX_POINT ( 'NONE', #1440 ) ;
#1243 = DIRECTION ( 'NONE',  ( 0.0000000000000000000, 0.0000000000000000000, 1.000000000000000000 ) ) ;
#1244 = CARTESIAN_POINT ( 'NONE',  ( -10.16171582950650500, -2.991477675423208200, -1.250948291571665200 ) ) ;
#1245 = VECTOR ( 'NONE', #7400, 1000.000000000000000 ) ;
#1246 = PLANE ( 'NONE',  #3381 ) ;
#1247 = VERTEX_POINT ( 'NONE', #7817 ) ;
#1248 = CARTESIAN_POINT ( 'NONE',  ( -3.507091748053093200, 4.200824614884932200, 0.6614583333333351500 ) ) ;
#1249 = CARTESIAN_POINT ( 'NONE',  ( -4.830138236913938100, 2.700868075360493200, 2.079227426145925200 ) ) ;
#1250 = ORIENTED_EDGE ( 'NONE', *, *, #8168, .T. ) ;
#1251 = ORIENTED_EDGE ( 'NONE', *, *, #10374, .T. ) ;
#1252 = CARTESIAN_POINT ( 'NONE',  ( -12.34314342233035300, -0.1485340600598182600, -3.694030132251540100 ) ) ;
#1253 = EDGE_CURVE ( 'NONE', #10040, #4496, #3317, .T. ) ;
#1254 = CARTESIAN_POINT ( 'NONE',  ( -6.971005459136478100, -3.795488761116386600, 1.109452151907319900 ) ) ;
#1255 = B_SPLINE_CURVE_WITH_KNOTS ( 'NONE', 3,
 ( #4829, #3702, #5905, #13352 ),
 .UNSPECIFIED., .F., .F.,
 ( 4, 4 ),
 ( 0.0000000000000000000, 0.001352998223268116700 ),
 .UNSPECIFIED. ) ;
#1256 = SHAPE_REPRESENTATION ( 'takeo''''s fixture base', ( #11053 ), #10343 ) ;
#1257 = AXIS2_PLACEMENT_3D ( 'NONE', #11854, #5493, #12928 ) ;
#1258 = ORIENTED_EDGE ( 'NONE', *, *, #3926, .F. ) ;
#1259 = AXIS2_PLACEMENT_3D ( 'NONE', #13746, #12702, #6167 ) ;
#1260 = CIRCLE ( 'NONE', #6631, 1.587499999999998600 ) ;
#1261 = CARTESIAN_POINT ( 'NONE',  ( -9.508749458753792200, 0.1515991531004939900, -3.784518101420391500 ) ) ;
#1262 = CARTESIAN_POINT ( 'NONE',  ( -13.36783082950620200, 1.765778217756650300, 2.596911244510941200 ) ) ;
#1263 = CARTESIAN_POINT ( 'NONE',  ( 2.167733366666665600, 1.525924389646825100, -1.869257541667535000 ) ) ;
#1264 = CARTESIAN_POINT ( 'NONE',  ( 24.53043722372965600, 0.0000000000000000000, 24.66129042927195400 ) ) ;
#1265 = VERTEX_POINT ( 'NONE', #11035 ) ;
#1266 = CARTESIAN_POINT ( 'NONE',  ( -7.295495033778927900, 2.980039863741090300, 2.443003677437667800 ) ) ;
#1267 = CARTESIAN_POINT ( 'NONE',  ( -2.829999999999971600, 0.0000000000000000000, 2.000000000000015500 ) ) ;
#1268 = ORIENTED_EDGE ( 'NONE', *, *, #7908, .T. ) ;
#1269 = DIRECTION ( 'NONE',  ( -0.0000000000000000000, 0.0000000000000000000, 1.000000000000000000 ) ) ;
#1270 = CARTESIAN_POINT ( 'NONE',  ( -10.22058721895022900, 3.772338445423789800, 0.005861835970211633400 ) ) ;
#1271 = EDGE_LOOP ( 'NONE', ( #3327, #5793, #5260, #5009 ) ) ;
#1272 = CARTESIAN_POINT ( 'NONE',  ( -7.712403236914150600, 3.203921040234630500, 0.8578489970092619800 ) ) ;
#1273 = VECTOR ( 'NONE', #10713, 1000.000000000000000 ) ;
#1274 = B_SPLINE_CURVE_WITH_KNOTS ( 'NONE', 3,
 ( #1697, #5982, #13423, #7053 ),
 .UNSPECIFIED., .F., .F.,
 ( 4, 4 ),
 ( 2.380737675348545500E-007, 0.002318718406006463300 ),
 .UNSPECIFIED. ) ;
#1275 = EDGE_CURVE ( 'NONE', #5137, #4298, #13571, .T. ) ;
#1276 = AXIS2_PLACEMENT_3D ( 'NONE', #1132, #8578, #2190 ) ;
#1277 = CARTESIAN_POINT ( 'NONE',  ( -12.58713360728384400, -2.400926318021866700, 2.947420121133911900 ) ) ;
#1278 = EDGE_LOOP ( 'NONE', ( #7016, #12260, #3015 ) ) ;
#1279 = CARTESIAN_POINT ( 'NONE',  ( -6.217204091644945600, 2.924313944461947500, 2.573245258738133100 ) ) ;
#1280 = CARTESIAN_POINT ( 'NONE',  ( 48.26000000000000500, 8.000000000000000000, -0.6167854229951588200 ) ) ;
#1281 = EDGE_LOOP ( 'NONE', ( #6871, #4107, #11962 ) ) ;
#1282 = CARTESIAN_POINT ( 'NONE',  ( -9.222550829505905800, -3.040123318059837000, -1.210687848019777800 ) ) ;
#1283 = CARTESIAN_POINT ( 'NONE',  ( -6.226150459136139400, 0.1132285577001303800, 3.976339919781823400 ) ) ;
#1284 = DIRECTION ( 'NONE',  ( -1.000000000000000000, -0.0000000000000000000, -0.0000000000000000000 ) ) ;
#1285 = ORIENTED_EDGE ( 'NONE', *, *, #12036, .F. ) ;
#1286 = CARTESIAN_POINT ( 'NONE',  ( -14.14906999999964700, 0.6399545142154814400, -3.747523675187851100 ) ) ;
#1287 = DIRECTION ( 'NONE',  ( -0.0000000000000000000, -1.000000000000000000, -0.0000000000000000000 ) ) ;
#1288 = CARTESIAN_POINT ( 'NONE',  ( -8.676004999998770700, -3.277529574779757900, -2.251231914189090000 ) ) ;
#1289 = CARTESIAN_POINT ( 'NONE',  ( -10.98643161089281000, 1.466310234628342300, 3.438952048230844200 ) ) ;
#1290 = VECTOR ( 'NONE', #10380, 1000.000000000000000 ) ;
#1291 = ORIENTED_EDGE ( 'NONE', *, *, #5203, .T. ) ;
#1292 = DIRECTION ( 'NONE',  ( 6.123233995736766000E-017, 1.000000000000000000, 0.0000000000000000000 ) ) ;
#1293 = ORIENTED_EDGE ( 'NONE', *, *, #12648, .F. ) ;
#1294 = ORIENTED_EDGE ( 'NONE', *, *, #3951, .T. ) ;
#1295 = ADVANCED_FACE ( 'NONE', ( #11165 ), #5499, .F. ) ;
#1296 = CARTESIAN_POINT ( 'NONE',  ( -10.77703082950589000, 2.698275135156112700, -1.762327842020132500 ) ) ;
#1297 = CARTESIAN_POINT ( 'NONE',  ( -11.77398255698519400, 0.9592748306941585300, 3.596097449373747900 ) ) ;
#1298 = EDGE_CURVE ( 'NONE', #5945, #9791, #177, .T. ) ;
#1299 = AXIS2_PLACEMENT_3D ( 'NONE', #6421, #40, #7486 ) ;
#1300 = VERTEX_POINT ( 'NONE', #2557 ) ;
#1301 = CIRCLE ( 'NONE', #7234, 1.866899999999999600 ) ;
#1302 = CARTESIAN_POINT ( 'NONE',  ( 24.53043722372965600, 1.212603338051665900, 27.97599042927195300 ) ) ;
#1303 = CARTESIAN_POINT ( 'NONE',  ( -5.477838236914069900, -2.937200622475264000, 1.688527762230134500 ) ) ;
#1304 = ORIENTED_EDGE ( 'NONE', *, *, #13252, .T. ) ;
#1305 = VECTOR ( 'NONE', #2670, 1000.000000000000000 ) ;
#1306 = CARTESIAN_POINT ( 'NONE',  ( 43.63157870617268200, 0.7620000000000000100, 7.205320528950722700 ) ) ;
#1307 = CARTESIAN_POINT ( 'NONE',  ( -7.586320459135446700, 1.206906349903914500, -3.744948346882301500 ) ) ;
#1308 = ORIENTED_EDGE ( 'NONE', *, *, #8107, .T. ) ;
#1309 = CARTESIAN_POINT ( 'NONE',  ( -7.626533417745976700, 0.1984420770118525400, -3.843119709492187800 ) ) ;
#1310 = ORIENTED_EDGE ( 'NONE', *, *, #4263, .F. ) ;
#1311 = CARTESIAN_POINT ( 'NONE',  ( -13.98314582950498400, -3.120674845408841300, 0.003100908059042802200 ) ) ;
#1312 = CARTESIAN_POINT ( 'NONE',  ( -52.92419201858929500, 7.999999999999998200, 0.2158177315337035100 ) ) ;
#1313 = DIRECTION ( 'NONE',  ( -0.0000000000000000000, -1.000000000000000000, -0.0000000000000000000 ) ) ;
#1314 = DIRECTION ( 'NONE',  ( 0.0000000000000000000, 0.0000000000000000000, -1.000000000000000000 ) ) ;
#1315 = ORIENTED_EDGE ( 'NONE', *, *, #8389, .T. ) ;
#1316 = CIRCLE ( 'NONE', #8498, 1.587499999999998600 ) ;
#1317 = CARTESIAN_POINT ( 'NONE',  ( -5.255727504493473900, -0.6745768089972217200, 3.858410770732343000 ) ) ;
#1318 = CYLINDRICAL_SURFACE ( 'NONE', #435, 3.200400000000000100 ) ;
#1319 = DIRECTION ( 'NONE',  ( -1.000000000000000000, -0.0000000000000000000, -0.0000000000000000000 ) ) ;
#1320 = DIRECTION ( 'NONE',  ( 0.0000000000000000000, 0.0000000000000000000, -1.000000000000000000 ) ) ;
#1321 = ORIENTED_EDGE ( 'NONE', *, *, #10161, .T. ) ;
#1322 = CARTESIAN_POINT ( 'NONE',  ( -8.327718236914018100, -2.493855629477481200, 2.156722362647300400 ) ) ;
#1323 = EDGE_CURVE ( 'NONE', #8232, #11563, #11102, .T. ) ;
#1324 = AXIS2_PLACEMENT_3D ( 'NONE', #4090, #895, #3063 ) ;
#1325 = CARTESIAN_POINT ( 'NONE',  ( -13.23483360728227400, -1.793587035748104100, -3.328517700479166800 ) ) ;
#1326 = VERTEX_POINT ( 'NONE', #7865 ) ;
#1327 = CARTESIAN_POINT ( 'NONE',  ( -6.403171497548934900, 3.371222652194620000, -1.939939467577203000 ) ) ;
#1328 = CONICAL_SURFACE ( 'NONE', #4738, 3.968750000000000000, 0.03112503832723228000 ) ;
#1329 = VECTOR ( 'NONE', #9908, 1000.000000000000100 ) ;
#1330 = CARTESIAN_POINT ( 'NONE',  ( -9.870250829506964900, 2.268262237774555600, -2.330041604080631800 ) ) ;
#1331 = CARTESIAN_POINT ( 'NONE',  ( -6.873850459135882200, -3.697402548250511500, -1.410786756909773600 ) ) ;
#1332 = CARTESIAN_POINT ( 'NONE',  ( -57.71263915091233100, 5.560044062884642800, -0.9670796344737686600 ) ) ;
#1333 = CARTESIAN_POINT ( 'NONE',  ( -14.79677000000058300, 3.199414195262437800, 2.015308127485139900 ) ) ;
#1334 = ORIENTED_EDGE ( 'NONE', *, *, #13409, .F. ) ;
#1335 = CARTESIAN_POINT ( 'NONE',  ( -9.291319999999414500, 3.684767391951467200, -1.441011539777417900 ) ) ;
#1336 = ORIENTED_EDGE ( 'NONE', *, *, #3888, .T. ) ;
#1337 =( LENGTH_UNIT ( ) NAMED_UNIT ( * ) SI_UNIT ( .MILLI., .METRE. ) );
#1338 = EDGE_CURVE ( 'NONE', #6212, #8412, #511, .T. ) ;
#1339 = CONICAL_SURFACE ( 'NONE', #6716, 1.587499999999998600, 1.029744258676652800 ) ;
#1340 = CARTESIAN_POINT ( 'NONE',  ( -11.42473082950549600, 0.5909178378176376300, 3.147273593960706600 ) ) ;
#1341 = CARTESIAN_POINT ( 'NONE',  ( -11.95994177966605700, 3.707709880154961300, 0.2493381612802285900 ) ) ;
#1342 = EDGE_CURVE ( 'NONE', #1974, #13100, #13666, .T. ) ;
#1343 = DIRECTION ( 'NONE',  ( 0.0000000000000000000, 0.0000000000000000000, 1.000000000000000000 ) ) ;
#1344 = ORIENTED_EDGE ( 'NONE', *, *, #4590, .F. ) ;
#1345 = CARTESIAN_POINT ( 'NONE',  ( -6.093153236914149700, 0.2504001091069083500, -3.358946560706147700 ) ) ;
#1346 = CARTESIAN_POINT ( 'NONE',  ( 50.09074493496319700, -0.0000000000000000000, 13.92530000000000400 ) ) ;
#1347 = SURFACE_SIDE_STYLE ('',( #6995 ) ) ;
#1348 = CARTESIAN_POINT ( 'NONE',  ( -8.234020459135182400, 2.981658240569885300, 2.535697175395121000 ) ) ;
#1349 = LINE ( 'NONE', #1071, #6693 ) ;
#1350 = B_SPLINE_CURVE_WITH_KNOTS ( 'NONE', 3,
 ( #1768, #11365, #751, #8191 ),
 .UNSPECIFIED., .F., .F.,
 ( 4, 4 ),
 ( 0.0000000000000000000, 0.0007825992442041390400 ),
 .UNSPECIFIED. ) ;
#1351 = CARTESIAN_POINT ( 'NONE',  ( -14.63084582950647300, 1.184324829267500600, -2.864998823252903100 ) ) ;
#1352 = CARTESIAN_POINT ( 'NONE',  ( 52.17000000000003000, 8.000000000000000000, -0.1072103502046762900 ) ) ;
#1353 = DIRECTION ( 'NONE',  ( 0.0000000000000000000, -1.000000000000000000, 0.0000000000000000000 ) ) ;
#1354 = CARTESIAN_POINT ( 'NONE',  ( -10.79217432535815200, -2.920128715395340800, 2.344048722315907900 ) ) ;
#1355 = EDGE_CURVE ( 'NONE', #3903, #1609, #8626, .T. ) ;
#1356 = CARTESIAN_POINT ( 'NONE',  ( -10.71776641812548700, -3.699821993487716100, 0.6509226357420908600 ) ) ;
#1357 = AXIS2_PLACEMENT_3D ( 'NONE', #2931, #8258, #10400 ) ;
#1358 = DIRECTION ( 'NONE',  ( 0.0000000000000000000, -1.000000000000000000, 1.067128122525102200E-016 ) ) ;
#1359 = AXIS2_PLACEMENT_3D ( 'NONE', #7787, #1411, #6730 ) ;
#1360 = DIRECTION ( 'NONE',  ( 0.0000000000000000000, 0.0000000000000000000, 1.000000000000000000 ) ) ;
#1361 = CARTESIAN_POINT ( 'NONE',  ( 50.09074493496319700, 0.0000000000000000000, 14.97940000000000500 ) ) ;
#1362 = ADVANCED_FACE ( 'NONE', ( #2658 ), #7655, .F. ) ;
#1363 = VERTEX_POINT ( 'NONE', #10104 ) ;
#1364 = CARTESIAN_POINT ( 'NONE',  ( -8.975418236913311500, -1.030857333874466400, -3.110156891649853000 ) ) ;
#1365 = CARTESIAN_POINT ( 'NONE',  ( -11.73215435102527400, -2.909227784258402200, 2.310797941625149000 ) ) ;
#1366 = VERTEX_POINT ( 'NONE', #3706 ) ;
#1367 = DIRECTION ( 'NONE',  ( 0.0000000000000000000, 0.0000000000000000000, -1.000000000000000000 ) ) ;
#1368 = B_SPLINE_CURVE_WITH_KNOTS ( 'NONE', 3,
 ( #2181, #1122, #9648, #10709, #4322, #11779 ),
 .UNSPECIFIED., .F., .F.,
 ( 4, 2, 4 ),
 ( 0.0000000000000000000, 0.0008123043530310774800, 0.001624608706062155000 ),
 .UNSPECIFIED. ) ;
#1369 = CARTESIAN_POINT ( 'NONE',  ( -13.85014860728391800, 3.741796919553618900, 0.3826337190925149800 ) ) ;
#1370 = LINE ( 'NONE', #6331, #9535 ) ;
#1371 = CARTESIAN_POINT ( 'NONE',  ( -10.48556582950612700, 0.6506095453245435100, 3.165932217377715100 ) ) ;
#1372 = CARTESIAN_POINT ( 'NONE',  ( -7.489165459135749700, 3.227239960612040500, -2.256224116343771500 ) ) ;
#1373 = VERTEX_POINT ( 'NONE', #11175 ) ;
#1374 = CARTESIAN_POINT ( 'NONE',  ( -15.41208500000077000, -3.445980451544184800, 1.508110060134039100 ) ) ;
#1375 = CARTESIAN_POINT ( 'NONE',  ( -11.12805571730825300, 3.647582820284679200, 0.8437771223803145500 ) ) ;
#1376 = EDGE_CURVE ( 'NONE', #6282, #6717, #10832, .T. ) ;
#1377 = CARTESIAN_POINT ( 'NONE',  ( -9.939020000000390100, -0.07946981195109108200, 3.935174089480928400 ) ) ;
#1378 = DIRECTION ( 'NONE',  ( 0.0000000000000000000, -0.7547095802227723500, -0.6560590289905069400 ) ) ;
#1379 = AXIS2_PLACEMENT_3D ( 'NONE', #1861, #5701, #13148 ) ;
#1380 = APPLICATION_PROTOCOL_DEFINITION ( 'draft international standard', 'automotive_design', 1998, #7753 ) ;
#1381 = CIRCLE ( 'NONE', #9234, 3.200399999999999700 ) ;
#1382 = CARTESIAN_POINT ( 'NONE',  ( -12.04004582950586900, -2.918098732484850600, -1.270227230413105500 ) ) ;
#1383 = CARTESIAN_POINT ( 'NONE',  ( -12.15614120129196400, 1.194360161341453800, -3.512556373001398700 ) ) ;
#1384 = EDGE_LOOP ( 'NONE', ( #11371, #5610, #354, #5221 ) ) ;
#1385 = DIRECTION ( 'NONE',  ( -0.0000000000000000000, -1.000000000000000000, -0.0000000000000000000 ) ) ;
#1386 = CARTESIAN_POINT ( 'NONE',  ( -5.158595086638568400, -2.870947851967490900, 2.669034756311814900 ) ) ;
#1387 = CARTESIAN_POINT ( 'NONE',  ( -6.740853236913926200, 2.988676567560991000, 1.508338773160935700 ) ) ;
#1388 = DIRECTION ( 'NONE',  ( 0.0000000000000000000, 0.0000000000000000000, -1.000000000000000000 ) ) ;
#1389 = CARTESIAN_POINT ( 'NONE',  ( 5.256501429163003900, 1.524000000000000000, -39.19999999999998200 ) ) ;
#1390 = CARTESIAN_POINT ( 'NONE',  ( -8.849335459135479800, -3.753403063033096600, 1.038382476016186400 ) ) ;
#1391 = ADVANCED_FACE ( 'NONE', ( #10495 ), #2320, .F. ) ;
#1392 = CYLINDRICAL_SURFACE ( 'NONE', #13334, 3.200399999999999700 ) ;
#1393 = CARTESIAN_POINT ( 'NONE',  ( -15.24616082950579000, 1.695005557942235400, 2.572175099665482200 ) ) ;
#1394 = CARTESIAN_POINT ( 'NONE',  ( -57.68377362786050400, 6.669599398375105200, 5.063765829431890400 ) ) ;
#1395 = ORIENTED_EDGE ( 'NONE', *, *, #6256, .T. ) ;
#1396 = ORIENTED_EDGE ( 'NONE', *, *, #8358, .F. ) ;
#1397 = DIRECTION ( 'NONE',  ( 0.0000000000000000000, 0.0000000000000000000, -1.000000000000000000 ) ) ;
#1398 = EDGE_CURVE ( 'NONE', #5962, #1491, #5154, .T. ) ;
#1399 = DIRECTION ( 'NONE',  ( 0.0000000000000000000, 0.0000000000000000000, -1.000000000000000000 ) ) ;
#1400 = EDGE_CURVE ( 'NONE', #12040, #11602, #6153, .T. ) ;
#1401 = CARTESIAN_POINT ( 'NONE',  ( -10.43136370544185000, -2.479198086637982800, -2.831837819846221300 ) ) ;
#1402 = AXIS2_PLACEMENT_3D ( 'NONE', #2138, #9589, #3191 ) ;
#1403 = CARTESIAN_POINT ( 'NONE',  ( 0.3534095949258887500, 2.286293109328193000E-016, -1.866899999999999600 ) ) ;
#1404 = FACE_OUTER_BOUND ( 'NONE', #12888, .T. ) ;
#1405 = CARTESIAN_POINT ( 'NONE',  ( 7.047767633333333700, 1.791561096153299100, 1.791561096153292800 ) ) ;
#1406 = CARTESIAN_POINT ( 'NONE',  ( -0.01968500000000062200, 3.437038321269490800, 1.984374999999999100 ) ) ;
#1407 = CIRCLE ( 'NONE', #8144, 1.587499999999998600 ) ;
#1408 = CARTESIAN_POINT ( 'NONE',  ( -9.590733236914182700, 3.133503005643374800, 0.8878280293550222500 ) ) ;
#1409 = CARTESIAN_POINT ( 'NONE',  ( -73.65999999999998200, 8.000000000000000000, 4.616785422995193700 ) ) ;
#1410 = ORIENTED_EDGE ( 'NONE', *, *, #5075, .F. ) ;
#1411 = DIRECTION ( 'NONE',  ( -0.0000000000000000000, -1.000000000000000000, -0.0000000000000000000 ) ) ;
#1412 = ORIENTED_EDGE ( 'NONE', *, *, #11356, .F. ) ;
#1413 = VERTEX_POINT ( 'NONE', #6989 ) ;
#1414 = CARTESIAN_POINT ( 'NONE',  ( -14.49784860728368800, -1.776601526442278300, 3.291966671459632300 ) ) ;
#1415 = CARTESIAN_POINT ( 'NONE',  ( 63.50000000000000000, -0.0000000000000000000, 44.53890000000000500 ) ) ;
#1416 = VECTOR ( 'NONE', #4283, 1000.000000000000100 ) ;
#1417 = CARTESIAN_POINT ( 'NONE',  ( -11.13326582950615800, -3.153577184598075300, -0.6074668265873456300 ) ) ;
#1418 = CARTESIAN_POINT ( 'NONE',  ( -8.136865459135407300, 0.8439673135561230900, 3.825179999816661800 ) ) ;
#1419 = CARTESIAN_POINT ( 'NONE',  ( -10.85751874965859900, -1.654865204468066300, 3.356769991895294200 ) ) ;
#1420 = CARTESIAN_POINT ( 'NONE',  ( -16.02740000000000000, 0.7033793551725358000, -3.589133328912489600 ) ) ;
#1421 = CARTESIAN_POINT ( 'NONE',  ( -6.862790342156728200, -3.512404549311665600, -1.640532148902946100 ) ) ;
#1422 = EDGE_CURVE ( 'NONE', #1373, #13767, #1988, .T. ) ;
#1423 = CARTESIAN_POINT ( 'NONE',  ( -10.55433500000020600, -3.195678400520453300, -2.263827404554430400 ) ) ;
#1424 = CARTESIAN_POINT ( 'NONE',  ( -6.712706960136998200, -0.5144379054664350900, -3.837242444183903300 ) ) ;
#1425 = EDGE_LOOP ( 'NONE', ( #2384, #2290, #13239, #4748, #7496, #7111, #11916, #7789, #11965, #8634, #10357, #13092, #4976, #4199, #4114, #12223 ) ) ;
#1426 = EDGE_LOOP ( 'NONE', ( #7467, #1293 ) ) ;
#1427 = VERTEX_POINT ( 'NONE', #4832 ) ;
#1428 = PRODUCT_CONTEXT ( 'NONE', #13063, 'mechanical' ) ;
#1429 = B_SPLINE_CURVE_WITH_KNOTS ( 'NONE', 3,
 ( #7393, #2074, #9537, #3143, #10602, #4204, #11670, #5292, #12732, #6374 ),
 .UNSPECIFIED., .F., .F.,
 ( 4, 2, 2, 2, 4 ),
 ( 0.0000000000000000000, 0.0001898328994986230100, 0.0003796657989972465200, 0.0005694986984958699600, 0.0007593315979944935700 ),
 .UNSPECIFIED. ) ;
#1430 = ADVANCED_FACE ( 'NONE', ( #12988, #7332 ), #8040, .F. ) ;
#1431 = CARTESIAN_POINT ( 'NONE',  ( -12.68774582950620700, 2.276077288731574600, -2.194978191492760200 ) ) ;
#1432 = ORIENTED_EDGE ( 'NONE', *, *, #7990, .F. ) ;
#1433 = CARTESIAN_POINT ( 'NONE',  ( -6.387248288529231200, 3.461282808983868100, 1.757032346559605400 ) ) ;
#1434 = CIRCLE ( 'NONE', #10457, 2.428790881558400300 ) ;
#1435 = DIRECTION ( 'NONE',  ( 0.0000000000000000000, -1.000000000000000000, 0.0000000000000000000 ) ) ;
#1436 = CARTESIAN_POINT ( 'NONE',  ( -7.356168236914418100, -2.908968372328448700, 1.616697203206965300 ) ) ;
#1437 = CARTESIAN_POINT ( 'NONE',  ( 7.111958661253944500, -1.525924389646825800, 1.869257541667534800 ) ) ;
#1438 = VERTEX_POINT ( 'NONE', #10193 ) ;
#1439 = CARTESIAN_POINT ( 'NONE',  ( 63.50000000000000000, 0.0000000000000000000, -38.09999999999999400 ) ) ;
#1440 = CARTESIAN_POINT ( 'NONE',  ( -3.591560000000025200, -3.227758423359057700, -0.9716873526270940500 ) ) ;
#1441 = EDGE_CURVE ( 'NONE', #3931, #8792, #3666, .T. ) ;
#1442 = CARTESIAN_POINT ( 'NONE',  ( -9.497035459136094800, 0.4755839234361368100, -3.844545544001032300 ) ) ;
#1443 = VERTEX_POINT ( 'NONE', #9173 ) ;
#1444 = AXIS2_PLACEMENT_3D ( 'NONE', #717, #761, #8202 ) ;
#1445 = AXIS2_PLACEMENT_3D ( 'NONE', #618, #8051, #1687 ) ;
#1446 = CARTESIAN_POINT ( 'NONE',  ( -15.89386082950538700, -3.005020975530139800, 0.5769339571450504700 ) ) ;
#1447 = VERTEX_POINT ( 'NONE', #2769 ) ;
#1448 = DIRECTION ( 'NONE',  ( 0.0000000000000000000, 0.0000000000000000000, -1.000000000000000000 ) ) ;
#1449 = VECTOR ( 'NONE', #2485, 1000.000000000000000 ) ;
#1450 = B_SPLINE_CURVE_WITH_KNOTS ( 'NONE', 3,
 ( #10065, #483, #5786, #11139 ),
 .UNSPECIFIED., .F., .F.,
 ( 4, 4 ),
 ( 0.0000000000000000000, 0.0006720722610031752500 ),
 .UNSPECIFIED. ) ;
#1451 = CARTESIAN_POINT ( 'NONE',  ( -12.68571309522022800, 0.2646025923962941300, 3.685602695768178000 ) ) ;
#1452 = CARTESIAN_POINT ( 'NONE',  ( -9.238105531164102000, 3.646888987553505300, 1.042414031501895000 ) ) ;
#1453 = CARTESIAN_POINT ( 'NONE',  ( -10.62729048161571700, -3.372676194956710100, 1.657196213584972500 ) ) ;
#1454 = VERTEX_POINT ( 'NONE', #4169 ) ;
#1455 = CARTESIAN_POINT ( 'NONE',  ( -9.649152584310773100, -2.947077675368442200, -2.382762545672605400 ) ) ;
#1456 = EDGE_LOOP ( 'NONE', ( #3531, #3445, #6242, #8752 ) ) ;
#1457 = DIRECTION ( 'NONE',  ( -0.0000000000000000000, -1.000000000000000000, -0.0000000000000000000 ) ) ;
#1458 = DIRECTION ( 'NONE',  ( 0.0000000000000000000, -0.7071067811865486800, -0.7071067811865463500 ) ) ;
#1459 = ORIENTED_EDGE ( 'NONE', *, *, #5036, .T. ) ;
#1460 = CARTESIAN_POINT ( 'NONE',  ( -10.23843323691463800, -2.007359564648392600, 2.538545956843083900 ) ) ;
#1461 = DIRECTION ( 'NONE',  ( -1.000000000000000000, -0.0000000000000000000, -0.0000000000000000000 ) ) ;
#1462 = EDGE_LOOP ( 'NONE', ( #2476, #4527, #4434, #7673 ) ) ;
#1463 = CARTESIAN_POINT ( 'NONE',  ( -8.961707621783782300, 1.223392306147193600, 3.607815704391438500 ) ) ;
#1464 = EDGE_CURVE ( 'NONE', #4038, #315, #4822, .T. ) ;
#1465 = CYLINDRICAL_SURFACE ( 'NONE', #6260, 3.200400000000000100 ) ;
#1466 = DIRECTION ( 'NONE',  ( 0.0000000000000000000, 0.0000000000000000000, -1.000000000000000000 ) ) ;
#1467 = AXIS2_PLACEMENT_3D ( 'NONE', #4909, #11265, #6005 ) ;
#1468 = CARTESIAN_POINT ( 'NONE',  ( -15.11316360728402400, -1.717527960132454500, -3.300985930749326300 ) ) ;
#1470 = PLANE ( 'NONE',  #2293 ) ;
#1469 = LINE ( 'NONE', #13798, #13123 ) ;
#1471 = CARTESIAN_POINT ( 'NONE',  ( 0.0000000000000000000, 0.0000000000000000000, 2.337593749999998600 ) ) ;
#1472 = ORIENTED_EDGE ( 'NONE', *, *, #1113, .T. ) ;
#1473 = ADVANCED_FACE ( 'NONE', ( #1665 ), #1328, .T. ) ;
#1474 = ORIENTED_EDGE ( 'NONE', *, *, #12896, .T. ) ;
#1475 = CARTESIAN_POINT ( 'NONE',  ( -11.74858082950621200, 2.259353259938953000, -2.254614074956824900 ) ) ;
#1476 = CARTESIAN_POINT ( 'NONE',  ( -8.752180459136267700, -3.620906507848208600, -1.442020705168575400 ) ) ;
#1477 = ORIENTED_EDGE ( 'NONE', *, *, #9683, .T. ) ;
#1478 = DIRECTION ( 'NONE',  ( 1.049727191138617600E-016, -0.5150380749100556000, 0.8571673007021114500 ) ) ;
#1479 = DIRECTION ( 'NONE',  ( 0.0000000000000000000, 0.0000000000000000000, -1.000000000000000000 ) ) ;
#1480 = CARTESIAN_POINT ( 'NONE',  ( -11.20203500000028300, 3.297633397379214700, -2.074229333052513400 ) ) ;
#1481 = CARTESIAN_POINT ( 'NONE',  ( -2.829999999999943700, 1.212603338051665900, 36.95300000000001700 ) ) ;
#1482 = ORIENTED_EDGE ( 'NONE', *, *, #3097, .F. ) ;
#1483 = CIRCLE ( 'NONE', #8226, 2.337593749999998600 ) ;
#1484 = ADVANCED_FACE ( 'NONE', ( #4478 ), #9494, .T. ) ;
#1485 =( REPRESENTATION_RELATIONSHIP ('NONE','NONE', #600, #11909 ) REPRESENTATION_RELATIONSHIP_WITH_TRANSFORMATION ( #8444 )SHAPE_REPRESENTATION_RELATIONSHIP( ) );
#1486 = CONICAL_SURFACE ( 'NONE', #5420, 1.587499999999998600, 1.029744258676653600 ) ;
#1487 = CARTESIAN_POINT ( 'NONE',  ( -13.30306082950654400, 0.5350672994337705200, 3.096450739108445000 ) ) ;
#1488 = VERTEX_POINT ( 'NONE', #2819 ) ;
#1489 = CARTESIAN_POINT ( 'NONE',  ( -8.003868236914337700, -0.3771530709916025000, -3.285919427547594500 ) ) ;
#1490 = CARTESIAN_POINT ( 'NONE',  ( -3.701602337665433700, 3.583356060783538000, -1.698043683619534900 ) ) ;
#1491 = VERTEX_POINT ( 'NONE', #10285 ) ;
#1492 = EDGE_CURVE ( 'NONE', #6625, #6196, #1200, .T. ) ;
#1493 = CARTESIAN_POINT ( 'NONE',  ( -3.672315635568770300, 1.729126713788061300, -3.573136181740410100 ) ) ;
#1494 = CARTESIAN_POINT ( 'NONE',  ( -5.621015909533792200, 3.001591901410184200, -2.516737309642610200 ) ) ;
#1495 = VECTOR ( 'NONE', #8785, 1000.000000000000000 ) ;
#1496 = CARTESIAN_POINT ( 'NONE',  ( -10.11235045913567600, 2.899534284313468400, 2.539138196229850900 ) ) ;
#1497 = FACE_OUTER_BOUND ( 'NONE', #4121, .T. ) ;
#1498 = CARTESIAN_POINT ( 'NONE',  ( -16.50913366169580600, 1.202824573636396500, -2.792341345560473100 ) ) ;
#1499 = CARTESIAN_POINT ( 'NONE',  ( -0.1781374151768104500, 1.545397739306485100, 3.968749999999999100 ) ) ;
#1500 = ORIENTED_EDGE ( 'NONE', *, *, #11774, .F. ) ;
#1501 = CARTESIAN_POINT ( 'NONE',  ( -12.69622451849512100, 0.5334118424343736700, 3.656090672901555200 ) ) ;
#1502 = CARTESIAN_POINT ( 'NONE',  ( 10.07372022291460200, 1.524000000000000000, -47.96324158591591700 ) ) ;
#1503 = CARTESIAN_POINT ( 'NONE',  ( -9.809803838895861700, -3.485762069211666000, 1.474941418397905300 ) ) ;
#1504 = CARTESIAN_POINT ( 'NONE',  ( -52.02421505704911900, 0.7619999999999996800, -4.739809746865304000 ) ) ;
#1505 = EDGE_LOOP ( 'NONE', ( #11715, #11640 ) ) ;
#1506 = CIRCLE ( 'NONE', #7868, 1.130300000000000700 ) ;
#1507 = DIRECTION ( 'NONE',  ( 0.9995156550979456000, 0.0000000000000000000, -0.03112001308040861600 ) ) ;
#1508 = DIRECTION ( 'NONE',  ( -0.0000000000000000000, -1.000000000000000000, -0.0000000000000000000 ) ) ;
#1509 = ADVANCED_FACE ( 'NONE', ( #13325 ), #3810, .F. ) ;
#1510 = VECTOR ( 'NONE', #9453, 1000.000000000000000 ) ;
#1511 = CARTESIAN_POINT ( 'NONE',  ( -10.85374823691380400, -0.9676740877942343600, -3.067610872541790500 ) ) ;
#1512 = ORIENTED_EDGE ( 'NONE', *, *, #1179, .T. ) ;
#1513 = CARTESIAN_POINT ( 'NONE',  ( -9.157500161959276900, 3.795928593934624100, -0.2418960968972316000 ) ) ;
#1514 = EDGE_CURVE ( 'NONE', #1242, #7242, #12531, .T. ) ;
#1516 = CARTESIAN_POINT ( 'NONE',  ( -68.47721879375150400, 1.524000000000000000, 22.96974984286157500 ) ) ;
#1515 = STYLED_ITEM ( 'NONE', ( #8954 ), #8340 ) ;
#1517 = CARTESIAN_POINT ( 'NONE',  ( -15.76086360728387200, 3.686610122594008700, -0.3207395046835185800 ) ) ;
#1518 = DIRECTION ( 'NONE',  ( 0.9995520592605567900, 3.665114028111730100E-018, 0.02992792722492319800 ) ) ;
#1519 = B_SPLINE_CURVE_WITH_KNOTS ( 'NONE', 3,
 ( #3622, #5783, #480, #7913, #1547, #9007 ),
 .UNSPECIFIED., .F., .F.,
 ( 4, 2, 4 ),
 ( 0.0001461332666041530700, 0.0008868570562320802000, 0.001627580845860007500 ),
 .UNSPECIFIED. ) ;
#1520 = ORIENTED_EDGE ( 'NONE', *, *, #13212, .T. ) ;
#1521 = COLOUR_RGB ( '',0.7921568627450980000, 0.8196078431372548800, 0.9333333333333333500 ) ;
#1522 = CARTESIAN_POINT ( 'NONE',  ( -12.39628082950669900, 1.209714945915429500, 2.931526866056187500 ) ) ;
#1523 = CARTESIAN_POINT ( 'NONE',  ( -9.399880459137325100, 2.704367433757067600, -2.777965997668748500 ) ) ;
#1524 = CARTESIAN_POINT ( 'NONE',  ( 50.51130270275228200, -0.0000000000000000000, -2.911798187361216900 ) ) ;
#1525 = CARTESIAN_POINT ( 'NONE',  ( 2.040820542849367800, -1.546634708910019000, 1.852701707192526500 ) ) ;
#1526 = CARTESIAN_POINT ( 'NONE',  ( -11.81734999999967800, -0.1343817716775216300, 3.873719650004391600 ) ) ;
#1527 = DIRECTION ( 'NONE',  ( -0.0000000000000000000, -1.000000000000000000, -0.0000000000000000000 ) ) ;
#1528 = EDGE_CURVE ( 'NONE', #10929, #1999, #10078, .T. ) ;
#1529 = ORIENTED_EDGE ( 'NONE', *, *, #876, .T. ) ;
#1530 = AXIS2_PLACEMENT_3D ( 'NONE', #7917, #1550, #9011 ) ;
#1531 = CARTESIAN_POINT ( 'NONE',  ( -30.19043722372957500, 0.0000000000000000000, 26.84569042927194700 ) ) ;
#1532 = CARTESIAN_POINT ( 'NONE',  ( -4.540870446871343400, 3.830671653334964100, 0.9182577011599545300 ) ) ;
#1533 = EDGE_CURVE ( 'NONE', #10000, #2877, #4143, .T. ) ;
#1534 = ORIENTED_EDGE ( 'NONE', *, *, #9105, .T. ) ;
#1535 = PRODUCT_RELATED_PRODUCT_CATEGORY ( 'part', '', ( #7694 ) ) ;
#1536 = B_SPLINE_CURVE_WITH_KNOTS ( 'NONE', 3,
 ( #12242, #4802, #6957, #578, #8018, #1647 ),
 .UNSPECIFIED., .F., .F.,
 ( 4, 2, 4 ),
 ( 0.002318718406006461100, 0.003473626407558998800, 0.004628534409111536400 ),
 .UNSPECIFIED. ) ;
#1537 = VERTEX_POINT ( 'NONE', #875 ) ;
#1538 = DIRECTION ( 'NONE',  ( -0.0000000000000000000, -1.000000000000000000, -0.0000000000000000000 ) ) ;
#1539 = CARTESIAN_POINT ( 'NONE',  ( -8.619183236913771800, 2.913413759250761200, 1.523695899696971200 ) ) ;
#1540 = CARTESIAN_POINT ( 'NONE',  ( -4.117668236913854900, 2.233560534796851900, -2.604793198897092000 ) ) ;
#1541 = CARTESIAN_POINT ( 'NONE',  ( -7.501591729181430200, 2.148078264742336900E-011, -3.847010797681039000 ) ) ;
#1542 = DIRECTION ( 'NONE',  ( -0.0000000000000000000, -1.000000000000000000, -0.0000000000000000000 ) ) ;
#1543 = CARTESIAN_POINT ( 'NONE',  ( -10.76005045913578200, -3.437520689052699900, 1.697075120113222800 ) ) ;
#1544 = ADVANCED_FACE ( 'NONE', ( #7005 ), #9394, .T. ) ;
#1545 = VERTEX_POINT ( 'NONE', #13636 ) ;
#1546 = DIRECTION ( 'NONE',  ( -0.0000000000000000000, -1.000000000000000000, -0.0000000000000000000 ) ) ;
#1547 = CARTESIAN_POINT ( 'NONE',  ( -4.294157006915849500, -1.221655552861665100, 3.761384262413038500 ) ) ;
#1548 = ORIENTED_EDGE ( 'NONE', *, *, #5149, .F. ) ;
#1549 = ORIENTED_EDGE ( 'NONE', *, *, #3097, .T. ) ;
#1550 = DIRECTION ( 'NONE',  ( -0.0000000000000000000, 1.000000000000000000, -0.0000000000000000000 ) ) ;
#1551 = EDGE_CURVE ( 'NONE', #10509, #5862, #7586, .T. ) ;
#1552 = AXIS2_PLACEMENT_3D ( 'NONE', #1877, #7196, #6124 ) ;
#1553 = ADVANCED_FACE ( 'NONE', ( #11986 ), #9165, .F. ) ;
#1554 = CARTESIAN_POINT ( 'NONE',  ( -66.77659999999997400, 6.388099999999999700, 2.000000000000024400 ) ) ;
#1555 = CYLINDRICAL_SURFACE ( 'NONE', #13254, 1.130300000000000700 ) ;
#1556 = CARTESIAN_POINT ( 'NONE',  ( -11.50144823691400700, 3.183875469536939600, 0.2790120394356226400 ) ) ;
#1557 = ORIENTED_EDGE ( 'NONE', *, *, #3192, .T. ) ;
#1558 = CARTESIAN_POINT ( 'NONE',  ( -9.343756931778136400, 0.9864267850451502500, -3.667560153546168600 ) ) ;
#1559 = CARTESIAN_POINT ( 'NONE',  ( -16.37617860728548500, -1.794874672997407000, 3.213569734630414400 ) ) ;
#1560 = CARTESIAN_POINT ( 'NONE',  ( 50.09074493496316900, 6.349999999999999600, 11.20750000000000300 ) ) ;
#1561 = CARTESIAN_POINT ( 'NONE',  ( -5.547124424056231200, 3.828128549781368900, -0.7853836829130063100 ) ) ;
#1562 = LINE ( 'NONE', #859, #11222 ) ;
#1563 = CARTESIAN_POINT ( 'NONE',  ( -13.01159582950589300, -3.085773498478055800, -0.6408926232549280200 ) ) ;
#1564 = CARTESIAN_POINT ( 'NONE',  ( -10.01519545913648400, 0.7764116507592120400, 3.778302885027684500 ) ) ;
#1565 = CARTESIAN_POINT ( 'NONE',  ( -63.50000000000000000, 12.77619999999999900, 44.53889999999999100 ) ) ;
#1566 = DIRECTION ( 'NONE',  ( 1.000000000000000000, 0.0000000000000000000, 0.0000000000000000000 ) ) ;
#1567 = EDGE_CURVE ( 'NONE', #9763, #3891, #5110, .T. ) ;
#1568 = CARTESIAN_POINT ( 'NONE',  ( -4.208004648174933100, -1.444925165458153200E-011, 3.949556938423920200 ) ) ;
#1569 = VERTEX_POINT ( 'NONE', #1982 ) ;
#1570 = VECTOR ( 'NONE', #1358, 1000.000000000000000 ) ;
#1571 = ADVANCED_FACE ( 'NONE', ( #3478 ), #12641, .F. ) ;
#1572 = CARTESIAN_POINT ( 'NONE',  ( 63.50000000000000000, 0.0000000000000000000, 31.66110000000001200 ) ) ;
#1573 = CIRCLE ( 'NONE', #12871, 0.2427732000000001100 ) ;
#1574 = DIRECTION ( 'NONE',  ( 0.0000000000000000000, 0.0000000000000000000, -1.000000000000000000 ) ) ;
#1575 = CARTESIAN_POINT ( 'NONE',  ( -6.032784827064659800, -3.713693497288063700, 1.167014453912043100 ) ) ;
#1576 = CARTESIAN_POINT ( 'NONE',  ( -9.266883236914297900, -2.507452259218440700, 2.094676346782985600 ) ) ;
#1577 = VERTEX_POINT ( 'NONE', #966 ) ;
#1578 = VERTEX_POINT ( 'NONE', #8409 ) ;
#1579 = CARTESIAN_POINT ( 'NONE',  ( -4.732983236914192200, 0.8962414795165707400, 3.291767557388029600 ) ) ;
#1580 = DIRECTION ( 'NONE',  ( 0.0000000000000000000, 0.0000000000000000000, -1.000000000000000000 ) ) ;
#1581 = CARTESIAN_POINT ( 'NONE',  ( -11.37536545913653200, 0.5230014763825670000, -3.777893313751357500 ) ) ;
#1582 = EDGE_LOOP ( 'NONE', ( #9750, #12060, #9679, #3933 ) ) ;
#1583 = DIRECTION ( 'NONE',  ( -0.0000000000000000000, -1.000000000000000000, -0.0000000000000000000 ) ) ;
#1584 = CARTESIAN_POINT ( 'NONE',  ( -6.518443787758163100, 3.561501680818095500, -1.533509684308941700 ) ) ;
#1585 = FACE_OUTER_BOUND ( 'NONE', #1131, .T. ) ;
#1586 = CARTESIAN_POINT ( 'NONE',  ( -2.829999999999971600, 0.0000000000000000000, -32.95299999999998200 ) ) ;
#1587 = ORIENTED_EDGE ( 'NONE', *, *, #11815, .T. ) ;
#1588 = DIRECTION ( 'NONE',  ( -0.0000000000000000000, -1.000000000000000000, -0.0000000000000000000 ) ) ;
#1589 = EDGE_CURVE ( 'NONE', #10910, #9575, #6330, .T. ) ;
#1590 = AXIS2_PLACEMENT_3D ( 'NONE', #11155, #4764, #12206 ) ;
#1591 = VERTEX_POINT ( 'NONE', #7350 ) ;
#1592 = VERTEX_POINT ( 'NONE', #2024 ) ;
#1593 = DIRECTION ( 'NONE',  ( 0.0000000000000000000, 0.0000000000000000000, -1.000000000000000000 ) ) ;
#1594 = EDGE_LOOP ( 'NONE', ( #6455, #8795, #2610, #13025 ) ) ;
#1595 = CARTESIAN_POINT ( 'NONE',  ( -12.11676323691347300, -2.006069734779995600, 2.462742617024426700 ) ) ;
#1596 = FACE_OUTER_BOUND ( 'NONE', #10662, .T. ) ;
#1597 = CARTESIAN_POINT ( 'NONE',  ( -9.723713557393990600, -3.719038396965972400, -0.6638531638360285500 ) ) ;
#1598 = CARTESIAN_POINT ( 'NONE',  ( -10.47921395296412700, -0.5942243693334761100, -3.716651228069714800 ) ) ;
#1599 = CARTESIAN_POINT ( 'NONE',  ( -8.438764000631909600, 3.006062797830156600, -2.370388715522048000 ) ) ;
#1600 = CARTESIAN_POINT ( 'NONE',  ( -3.204288557403578400, 3.385787142840347200, -0.8892270365517570600 ) ) ;
#1601 = VERTEX_POINT ( 'NONE', #6325 ) ;
#1602 = DIRECTION ( 'NONE',  ( 0.0000000000000000000, -0.7547095802227711300, -0.6560590289905080500 ) ) ;
#1603 = VERTEX_POINT ( 'NONE', #9490 ) ;
#1604 = ADVANCED_FACE ( 'NONE', ( #11649 ), #3142, .T. ) ;
#1605 = CARTESIAN_POINT ( 'NONE',  ( -13.65929582950625200, 1.762150171166071200, -2.588149776716615900 ) ) ;
#1606 = CARTESIAN_POINT ( 'NONE',  ( -10.66289545913578800, -3.767443204710691200, -0.7257567825299016100 ) ) ;
#1607 = B_SPLINE_CURVE_WITH_KNOTS ( 'NONE', 3,
 ( #7181, #8239, #395, #7841, #1463, #8911, #2527, #9988, #3584, #11051, #4664, #12114, #5744, #13194, #6826, #446, #7880, #1513, #8968, #2576, #10031, #3636, #11100, #4710, #12163, #5797, #13238, #6872, #492, #7928, #1558, #9022, #2618, #10073 ),
 .UNSPECIFIED., .F., .F.,
 ( 4, 2, 2, 2, 2, 2, 2, 2, 2, 2, 2, 2, 2, 2, 2, 2, 4 ),
 ( 0.1375258872376613800, 0.1382679998137825400, 0.1390101123899036800, 0.1397522249660248500, 0.1404943375421460200, 0.1412364501182671900, 0.1419785626943883300, 0.1427206752705094900, 0.1434627878466306600, 0.1442049004227518300, 0.1449470129988729700, 0.1456891255749941400, 0.1464312381511153100, 0.1471733507272364700, 0.1479154633033576400, 0.1486575758794787800, 0.1493996884555999500 ),
 .UNSPECIFIED. ) ;
#1608 = DIRECTION ( 'NONE',  ( -0.0000000000000000000, -1.000000000000000000, -0.0000000000000000000 ) ) ;
#1609 = VERTEX_POINT ( 'NONE', #2068 ) ;
#1610 = EDGE_CURVE ( 'NONE', #8809, #7155, #994, .T. ) ;
#1611 = FACE_OUTER_BOUND ( 'NONE', #7490, .T. ) ;
#1612 = DIRECTION ( 'NONE',  ( -0.0000000000000000000, -1.000000000000000000, -0.0000000000000000000 ) ) ;
#1613 = PRESENTATION_STYLE_ASSIGNMENT (( #3225 ) ) ;
#1614 = ADVANCED_FACE ( 'NONE', ( #12303 ), #669, .F. ) ;
#1615 = VERTEX_POINT ( 'NONE', #9533 ) ;
#1616 = PRODUCT_DEFINITION_SHAPE ( 'NONE', 'NONE',  #13828 ) ;
#1617 = VERTEX_POINT ( 'NONE', #5275 ) ;
#1618 = DIRECTION ( 'NONE',  ( -0.0000000000000000000, -1.000000000000000000, -0.0000000000000000000 ) ) ;
#1619 = CARTESIAN_POINT ( 'NONE',  ( -11.42996848094493400, -3.346327908507064300, -1.653726276620848700 ) ) ;
#1620 = CLOSED_SHELL ( 'NONE', ( #8554, #8490, #10127, #573, #11976, #5669, #4524, #6925, #13731, #6932, #6546, #13201, #4631, #13471, #2593, #1158, #3535, #8843, #2776, #2518, #7442 ) ) ;
#1621 = FACE_OUTER_BOUND ( 'NONE', #4798, .T. ) ;
#1622 = PLANE ( 'NONE',  #8819 ) ;
#1623 = CARTESIAN_POINT ( 'NONE',  ( -9.882198236913174200, -0.3235502767899924300, -3.231408933977677500 ) ) ;
#1624 = B_SPLINE_CURVE_WITH_KNOTS ( 'NONE', 3,
 ( #8880, #1421, #7799, #2492, #9946, #3541 ),
 .UNSPECIFIED., .F., .F.,
 ( 4, 2, 4 ),
 ( 0.0000000000000000000, 0.0008127469484560715400, 0.001625493896912143100 ),
 .UNSPECIFIED. ) ;
#1625 = CARTESIAN_POINT ( 'NONE',  ( -5.380683236913929700, -3.363678127991080600, -0.4300269797356239300 ) ) ;
#1626 = LINE ( 'NONE', #13543, #4439 ) ;
#1627 = DIRECTION ( 'NONE',  ( 0.0000000000000000000, 0.0000000000000000000, -1.000000000000000000 ) ) ;
#1628 = EDGE_CURVE ( 'NONE', #11090, #9835, #6672, .T. ) ;
#1629 = CARTESIAN_POINT ( 'NONE',  ( -12.02306545913615900, 3.271918104524928600, 1.919454030348236600 ) ) ;
#1630 = AXIS2_PLACEMENT_3D ( 'NONE', #10973, #4571, #12030 ) ;
#1631 = ORIENTED_EDGE ( 'NONE', *, *, #1825, .F. ) ;
#1632 = VERTEX_POINT ( 'NONE', #3178 ) ;
#1633 = AXIS2_PLACEMENT_3D ( 'NONE', #6604, #12972, #224 ) ;
#1634 = ORIENTED_EDGE ( 'NONE', *, *, #3847, .F. ) ;
#1635 = DIRECTION ( 'NONE',  ( 0.0000000000000000000, -1.000000000000000000, 0.0000000000000000000 ) ) ;
#1636 = CARTESIAN_POINT ( 'NONE',  ( -2.829999999999943700, 1.523999999999999800, 38.08330000000001500 ) ) ;
#1637 = DIRECTION ( 'NONE',  ( -0.0000000000000000000, 0.7071067811865462400, 0.7071067811865489100 ) ) ;
#1638 = ORIENTED_EDGE ( 'NONE', *, *, #7415, .F. ) ;
#1639 = CARTESIAN_POINT ( 'NONE',  ( -7.971700705660453900, -5.692061405548898300E-016, 3.832373910882290500 ) ) ;
#1640 = LINE ( 'NONE', #12694, #9143 ) ;
#1641 = DIRECTION ( 'NONE',  ( -0.0000000000000000000, -1.000000000000000000, -0.0000000000000000000 ) ) ;
#1642 = ORIENTED_EDGE ( 'NONE', *, *, #8041, .F. ) ;
#1643 = LINE ( 'NONE', #1415, #12616 ) ;
#1644 = CARTESIAN_POINT ( 'NONE',  ( 1.951306434490277500, 1.614447733064425600, -1.793917795174131000 ) ) ;
#1645 = EDGE_LOOP ( 'NONE', ( #2777, #11522, #4404, #12980 ) ) ;
#1646 = CARTESIAN_POINT ( 'NONE',  ( -12.76446323691261500, -1.497062527285271300, -2.778156709677059400 ) ) ;
#1647 = CARTESIAN_POINT ( 'NONE',  ( -0.3741594524870046100, 4.582717761692654400, 1.594713407738725100E-015 ) ) ;
#1648 = ORIENTED_EDGE ( 'NONE', *, *, #5349, .F. ) ;
#1649 = CARTESIAN_POINT ( 'NONE',  ( -9.989505664390455000, 2.994167293334336000, 2.303257919817261800 ) ) ;
#1650 = EDGE_CURVE ( 'NONE', #4578, #4618, #2643, .T. ) ;
#1651 = PLANE ( 'NONE',  #9217 ) ;
#1652 = CARTESIAN_POINT ( 'NONE',  ( -3.948930706048992400, 1.755459647227873000, 2.999978611383906600 ) ) ;
#1653 = ORIENTED_EDGE ( 'NONE', *, *, #5181, .F. ) ;
#1654 = DIRECTION ( 'NONE',  ( -1.000000000000000000, -0.0000000000000000000, -0.0000000000000000000 ) ) ;
#1655 = CARTESIAN_POINT ( 'NONE',  ( 0.0000000000000000000, 1.869257541667540300, -1.525924389646818600 ) ) ;
#1656 = CIRCLE ( 'NONE', #13041, 2.184399999999999700 ) ;
#1657 = CIRCLE ( 'NONE', #12105, 1.092199999999999800 ) ;
#1658 = CARTESIAN_POINT ( 'NONE',  ( -14.27461082950598800, 1.145073941328869300, 2.893019915095692800 ) ) ;
#1659 = CARTESIAN_POINT ( 'NONE',  ( -11.27821045913583800, 2.701900914098882600, -2.696174465072834100 ) ) ;
#1660 = CARTESIAN_POINT ( 'NONE',  ( -5.901357400524220000, -3.273601171560045000, -2.113966055608981400 ) ) ;
#1661 = ORIENTED_EDGE ( 'NONE', *, *, #10825, .F. ) ;
#1662 = CARTESIAN_POINT ( 'NONE',  ( -10.93625039345862100, 0.2372003491452779900, 3.740074302409032800 ) ) ;
#1663 = CARTESIAN_POINT ( 'NONE',  ( -7.047182395876934200, -2.721703916430923800, 2.752141054508176600 ) ) ;
#1664 = ORIENTED_EDGE ( 'NONE', *, *, #5390, .F. ) ;
#1665 = FACE_OUTER_BOUND ( 'NONE', #11405, .T. ) ;
#1666 = VECTOR ( 'NONE', #2362, 1000.000000000000000 ) ;
#1667 = CARTESIAN_POINT ( 'NONE',  ( -11.62592188122600400, -2.461608595134804600, 2.797772156373034700 ) ) ;
#1668 = ORIENTED_EDGE ( 'NONE', *, *, #9461, .F. ) ;
#1669 = CARTESIAN_POINT ( 'NONE',  ( -4.132291510374719800, -3.902740523382565400, 0.6780949934484411500 ) ) ;
#1670 = CARTESIAN_POINT ( 'NONE',  ( -10.52989823691410700, 3.089323857792743800, 0.9326179828809524300 ) ) ;
#1671 = CARTESIAN_POINT ( 'NONE',  ( -5.995998236913470300, 2.231390556111085800, -2.527246872407897400 ) ) ;
#1672 = EDGE_CURVE ( 'NONE', #8366, #12795, #186, .T. ) ;
#1673 = CARTESIAN_POINT ( 'NONE',  ( -73.65999999999998200, 12.77619999999999900, -49.19999999999998900 ) ) ;
#1674 = EDGE_CURVE ( 'NONE', #3153, #10290, #11525, .T. ) ;
#1675 = CARTESIAN_POINT ( 'NONE',  ( -12.63838045913678900, -3.407627332170136500, 1.621360062404380200 ) ) ;
#1676 = AXIS2_PLACEMENT_3D ( 'NONE', #1164, #1208, #10752 ) ;
#1677 = DIRECTION ( 'NONE',  ( -1.000000000000000000, -0.0000000000000000000, 1.365923996832131600E-016 ) ) ;
#1678 = ADVANCED_FACE ( 'NONE', ( #11325 ), #8146, .T. ) ;
#1679 = ORIENTED_EDGE ( 'NONE', *, *, #6110, .T. ) ;
#1680 = CONICAL_SURFACE ( 'NONE', #5266, 2.184400000000002800, 0.7155849933176763300 ) ;
#1681 = CARTESIAN_POINT ( 'NONE',  ( 52.02777173845783700, 5.968258698897668200, 5.051716152296911800 ) ) ;
#1682 = ORIENTED_EDGE ( 'NONE', *, *, #2328, .T. ) ;
#1683 = CARTESIAN_POINT ( 'NONE',  ( -4.369504822303676800, 0.7603196988860505500, 3.882821159009086600 ) ) ;
#1684 = CARTESIAN_POINT ( 'NONE',  ( -11.48337004117594300, -2.041430039013749200, -3.125511567976382700 ) ) ;
#1685 = VERTEX_POINT ( 'NONE', #80 ) ;
#1686 = CARTESIAN_POINT ( 'NONE',  ( -8.079568126550224600, 2.526141327981049000, 2.888508740133410400 ) ) ;
#1687 = DIRECTION ( 'NONE',  ( 0.0000000000000000000, 0.0000000000000000000, -1.000000000000000000 ) ) ;
#1688 = CARTESIAN_POINT ( 'NONE',  ( 48.26000000000000500, 6.388099999999999700, 2.000000000000008400 ) ) ;
#1689 = B_SPLINE_CURVE_WITH_KNOTS ( 'NONE', 3,
 ( #5776, #10055, #4733, #12187 ),
 .UNSPECIFIED., .F., .F.,
 ( 4, 4 ),
 ( 0.0000000000000000000, 0.0008414032961061245500 ),
 .UNSPECIFIED. ) ;
#1690 = CARTESIAN_POINT ( 'NONE',  ( -2.829999999999971600, 6.000000000000000000, 2.000000000000015500 ) ) ;
#1691 = CARTESIAN_POINT ( 'NONE',  ( -13.37977823691354700, 3.119884564786339400, 0.3190017515076188900 ) ) ;
#1692 = ORIENTED_EDGE ( 'NONE', *, *, #1824, .F. ) ;
#1693 = DIRECTION ( 'NONE',  ( 0.0000000000000000000, 0.0000000000000000000, -1.000000000000000000 ) ) ;
#1694 = EDGE_CURVE ( 'NONE', #1591, #13255, #9065, .T. ) ;
#1695 = CARTESIAN_POINT ( 'NONE',  ( -4.623880829506351400, -3.249660815388394600, 1.062375944429229600 ) ) ;
#1696 = CARTESIAN_POINT ( 'NONE',  ( -0.01968499999999923400, -3.827418992537078100, -1.308215843071698600 ) ) ;
#1697 = CARTESIAN_POINT ( 'NONE',  ( -0.3741594524870045000, -2.291358880846327200, 3.968750000000000000 ) ) ;
#1698 = CARTESIAN_POINT ( 'NONE',  ( -14.92231082950631000, -3.090451170242778400, -0.04973928072496772200 ) ) ;
#1699 = CARTESIAN_POINT ( 'NONE',  ( -11.92591045913632700, 1.448146140105980100, 3.509432195634941000 ) ) ;
#1700 = EDGE_LOOP ( 'NONE', ( #8547, #11296 ) ) ;
#1701 = CARTESIAN_POINT ( 'NONE',  ( 50.09074493496316900, 6.349999999999999600, -8.794999999999969700 ) ) ;
#1702 = B_SPLINE_CURVE_WITH_KNOTS ( 'NONE', 3,
 ( #4175, #7364, #3152, #10611, #4219, #11680 ),
 .UNSPECIFIED., .F., .F.,
 ( 4, 2, 4 ),
 ( 0.0000000000000000000, 0.0008119616894210453600, 0.001623923378842091400 ),
 .UNSPECIFIED. ) ;
#1703 = DIRECTION ( 'NONE',  ( 0.0000000000000000000, -1.000000000000000000, 0.0000000000000000000 ) ) ;
#1704 = ORIENTED_EDGE ( 'NONE', *, *, #4263, .T. ) ;
#1705 = CARTESIAN_POINT ( 'NONE',  ( 73.65999999999999700, 6.388099999999999700, 2.000000000000004900 ) ) ;
#1706 = CIRCLE ( 'NONE', #3421, 3.968750000000000000 ) ;
#1707 = EDGE_CURVE ( 'NONE', #5636, #5569, #124, .T. ) ;
#1708 = CARTESIAN_POINT ( 'NONE',  ( -12.89555350867784400, 3.145022374916876600, -1.612699157494783100 ) ) ;
#1709 =( GEOMETRIC_REPRESENTATION_CONTEXT ( 3 ) GLOBAL_UNCERTAINTY_ASSIGNED_CONTEXT ( ( #10750 ) ) GLOBAL_UNIT_ASSIGNED_CONTEXT ( ( #12440, #6079, #13530 ) ) REPRESENTATION_CONTEXT ( 'NONE', 'WORKASPACE' ) );
#1710 = CARTESIAN_POINT ( 'NONE',  ( -3.713745520864251600, 1.044767397898788600, -3.991937956723578200 ) ) ;
#1711 = CARTESIAN_POINT ( 'NONE',  ( -30.19043722372956400, 0.0000000000000000000, -22.84569042927194400 ) ) ;
#1712 = AXIS2_PLACEMENT_3D ( 'NONE', #3238, #10704, #4315 ) ;
#1713 = EDGE_LOOP ( 'NONE', ( #11279, #7932, #6644, #10812 ) ) ;
#1714 = CARTESIAN_POINT ( 'NONE',  ( -11.14521323691456600, -2.490986000826939300, 2.020389625860715900 ) ) ;
#1715 = CARTESIAN_POINT ( 'NONE',  ( -6.643698236913643000, 1.471091098003027400, 3.010630445167664000 ) ) ;
#1716 = DIRECTION ( 'NONE',  ( 1.000000000000000000, 0.0000000000000000000, 0.0000000000000000000 ) ) ;
#1717 = CARTESIAN_POINT ( 'NONE',  ( -13.28608045913491500, -0.1917954150601571800, -3.748245355636362000 ) ) ;
#1718 = CARTESIAN_POINT ( 'NONE',  ( -9.335235360895234500, 3.533014067709956400, -1.371607161912987300 ) ) ;
#1719 = LINE ( 'NONE', #6720, #11699 ) ;
#1720 = CARTESIAN_POINT ( 'NONE',  ( -57.68067156924059400, 6.388099999999999700, 5.073400000000024300 ) ) ;
#1721 = CARTESIAN_POINT ( 'NONE',  ( -4.381533778095328700, 1.057284796969152100, 3.799802674579587900 ) ) ;
#1722 = ORIENTED_EDGE ( 'NONE', *, *, #7176, .T. ) ;
#1723 = CARTESIAN_POINT ( 'NONE',  ( -8.275565950311598600, 3.438467579449211400, -1.689294153026790200 ) ) ;
#1724 = EDGE_CURVE ( 'NONE', #7256, #10898, #10991, .T. ) ;
#1725 = AXIS2_PLACEMENT_3D ( 'NONE', #6, #9583, #6382 ) ;
#1726 = PLANE ( 'NONE',  #10558 ) ;
#1727 = CARTESIAN_POINT ( 'NONE',  ( -4.834853080796535500, -3.407900933037852000, -1.974067293759172800 ) ) ;
#1728 = LINE ( 'NONE', #10907, #9889 ) ;
#1729 = CARTESIAN_POINT ( 'NONE',  ( -14.02747823691331400, -1.479663693627804500, 2.741828572660421700 ) ) ;
#1730 = DIRECTION ( 'NONE',  ( -1.000000000000000000, -0.0000000000000000000, -0.0000000000000000000 ) ) ;
#1731 = DIRECTION ( 'NONE',  ( -0.0000000000000000000, 0.7071067811865489100, -0.7071067811865462400 ) ) ;
#1732 = EDGE_LOOP ( 'NONE', ( #6792, #7355, #11254, #8822 ) ) ;
#1733 = VERTEX_POINT ( 'NONE', #1151 ) ;
#1734 = CARTESIAN_POINT ( 'NONE',  ( -5.239195829506504900, 0.9399951092254526000, -3.266661447147522200 ) ) ;
#1735 = DIRECTION ( 'NONE',  ( 0.0000000000000000000, 0.0000000000000000000, -1.000000000000000000 ) ) ;
#1736 = CARTESIAN_POINT ( 'NONE',  ( -12.43278008052643300, -2.211361230623523500, -2.969268602333709200 ) ) ;
#1737 = ADVANCED_FACE ( 'NONE', ( #5993 ), #13483, .F. ) ;
#1738 = LINE ( 'NONE', #11294, #4220 ) ;
#1739 = CARTESIAN_POINT ( 'NONE',  ( -15.53762582950607700, 1.765011256018023100, -2.513314228613552400 ) ) ;
#1740 = CARTESIAN_POINT ( 'NONE',  ( -12.54122545913552100, -3.697861678353747900, -0.7680620550026757700 ) ) ;
#1741 = DIRECTION ( 'NONE',  ( -0.0000000000000000000, -1.000000000000000000, -0.0000000000000000000 ) ) ;
#1742 = LINE ( 'NONE', #4637, #4557 ) ;
#1743 = CARTESIAN_POINT ( 'NONE',  ( -8.461115245592147000, 2.617318085255326800, -2.778519903160590500 ) ) ;
#1744 = AXIS2_PLACEMENT_3D ( 'NONE', #1405, #4554, #13089 ) ;
#1745 = VERTEX_POINT ( 'NONE', #3324 ) ;
#1746 = CARTESIAN_POINT ( 'NONE',  ( -10.92116814699693200, 2.814091508289409600, 2.476338078551292300 ) ) ;
#1747 = ORIENTED_EDGE ( 'NONE', *, *, #5745, .F. ) ;
#1748 = ORIENTED_EDGE ( 'NONE', *, *, #6793, .T. ) ;
#1749 = EDGE_CURVE ( 'NONE', #2915, #8412, #2486, .T. ) ;
#1750 = CARTESIAN_POINT ( 'NONE',  ( -12.79300466048387000, 3.021552742882844400, 2.023754379626018500 ) ) ;
#1751 = CARTESIAN_POINT ( 'NONE',  ( -4.490883607283829600, 3.967741690036892700, -0.8584352751956603200 ) ) ;
#1752 = CARTESIAN_POINT ( 'NONE',  ( -73.65999999999996800, 12.77619999999999900, 49.20000000000001700 ) ) ;
#1753 = CIRCLE ( 'NONE', #9926, 2.184399999999999700 ) ;
#1754 = CARTESIAN_POINT ( 'NONE',  ( -11.79291323691251700, -0.9066345368364111500, -3.055104229116953000 ) ) ;
#1755 = CARTESIAN_POINT ( 'NONE',  ( -7.259013236913299100, -3.297770312591081800, -0.4702415586361808300 ) ) ;
#1756 = ORIENTED_EDGE ( 'NONE', *, *, #5011, .T. ) ;
#1757 = CARTESIAN_POINT ( 'NONE',  ( -3.591560000000000800, 0.0000000000000000000, 0.0000000000000000000 ) ) ;
#1758 = CARTESIAN_POINT ( 'NONE',  ( -13.90139545913653400, 3.192529149139854600, 1.935575272326439200 ) ) ;
#1759 = ORIENTED_EDGE ( 'NONE', *, *, #13251, .T. ) ;
#1760 = ORIENTED_EDGE ( 'NONE', *, *, #4955, .T. ) ;
#1761 = CARTESIAN_POINT ( 'NONE',  ( -9.496986516847071500, 0.4538924960591532200, -3.757569488051891900 ) ) ;
#1762 = ORIENTED_EDGE ( 'NONE', *, *, #3364, .F. ) ;
#1763 = CIRCLE ( 'NONE', #6900, 2.337593749999998600 ) ;
#1764 = DIRECTION ( 'NONE',  ( 0.0000000000000000000, 0.0000000000000000000, -1.000000000000000000 ) ) ;
#1765 = EDGE_CURVE ( 'NONE', #4065, #2275, #338, .T. ) ;
#1766 = CARTESIAN_POINT ( 'NONE',  ( -5.727259439765389500, -2.576027238662271600, -2.942139408832179700 ) ) ;
#1767 = AXIS2_PLACEMENT_3D ( 'NONE', #8811, #293, #3483 ) ;
#1768 = CARTESIAN_POINT ( 'NONE',  ( -11.56920163343113500, -3.401499206707370600, -1.506957776011343500 ) ) ;
#1769 = ORIENTED_EDGE ( 'NONE', *, *, #4610, .F. ) ;
#1770 = CARTESIAN_POINT ( 'NONE',  ( -5.021160551201232300, -2.957969714494874200, 2.591434443832278900 ) ) ;
#1771 = CARTESIAN_POINT ( 'NONE',  ( -11.76345768410959300, -2.365461848153956700, 2.863693862216235300 ) ) ;
#1772 = ORIENTED_EDGE ( 'NONE', *, *, #3325, .T. ) ;
#1773 = CARTESIAN_POINT ( 'NONE',  ( -14.64279323691365100, -1.429006573093845000, -2.746387505288457700 ) ) ;
#1774 = B_SPLINE_CURVE_WITH_KNOTS ( 'NONE', 3,
 ( #9175, #2772, #3841, #11313 ),
 .UNSPECIFIED., .F., .F.,
 ( 4, 4 ),
 ( 0.0000000000000000000, 0.0008316945943761639700 ),
 .UNSPECIFIED. ) ;
#1775 = ORIENTED_EDGE ( 'NONE', *, *, #12626, .F. ) ;
#1776 = VECTOR ( 'NONE', #2532, 1000.000000000000000 ) ;
#1777 = DIRECTION ( 'NONE',  ( 0.0000000000000000000, 0.0000000000000000000, -1.000000000000000000 ) ) ;
#1778 = CARTESIAN_POINT ( 'NONE',  ( -5.886895829505992800, 2.641629251147526800, 2.106476343302619000 ) ) ;
#1779 = CARTESIAN_POINT ( 'NONE',  ( -2.829999999999943700, 0.0000000000000000000, 36.95300000000001700 ) ) ;
#1780 = CARTESIAN_POINT ( 'NONE',  ( -10.67354308058948200, -3.733185454374628300, -0.4287543555558850400 ) ) ;
#1781 = ORIENTED_EDGE ( 'NONE', *, *, #12573, .F. ) ;
#1782 = EDGE_CURVE ( 'NONE', #5641, #3451, #5315, .T. ) ;
#1783 = CARTESIAN_POINT ( 'NONE',  ( -16.18532582950647100, 1.634826907765069000, 2.575579704881182200 ) ) ;
#1784 = CARTESIAN_POINT ( 'NONE',  ( -13.18892545913517400, 2.114020068725516400, -3.104881408708831900 ) ) ;
#1785 = ORIENTED_EDGE ( 'NONE', *, *, #6941, .T. ) ;
#1786 = CARTESIAN_POINT ( 'NONE',  ( 24.53043722372965600, 1.212603338051665900, 26.84569042927195400 ) ) ;
#1787 = CARTESIAN_POINT ( 'NONE',  ( -10.11227148784509200, 2.823472982008682600, 2.491726401548565400 ) ) ;
#1788 = EDGE_CURVE ( 'NONE', #4038, #9356, #7818, .T. ) ;
#1789 = CARTESIAN_POINT ( 'NONE',  ( -3.867075450960790300, 0.08721901117248628800, -3.960171967269592800 ) ) ;
#1790 = EDGE_LOOP ( 'NONE', ( #10248, #12986, #12575, #6430 ) ) ;
#1791 = CARTESIAN_POINT ( 'NONE',  ( -11.13610895988743200, 2.814495020224755600, -2.465683066647083700 ) ) ;
#1792 = FACE_OUTER_BOUND ( 'NONE', #8999, .T. ) ;
#1793 = B_SPLINE_CURVE_WITH_KNOTS ( 'NONE', 3,
 ( #11829, #1180, #12847, #5461 ),
 .UNSPECIFIED., .F., .F.,
 ( 4, 4 ),
 ( 2.309401076754622900E-007, 0.002291589820954003300 ),
 .UNSPECIFIED. ) ;
#1794 = FACE_BOUND ( 'NONE', #2183, .T. ) ;
#1795 = CARTESIAN_POINT ( 'NONE',  ( -5.106198607284747800, -1.510016737761841400, 3.747029794155863700 ) ) ;
#1796 = VERTEX_POINT ( 'NONE', #10840 ) ;
#1797 = ORIENTED_EDGE ( 'NONE', *, *, #2912, .F. ) ;
#1798 = DIRECTION ( 'NONE',  ( 0.0000000000000000000, -1.000000000000000000, 0.0000000000000000000 ) ) ;
#1799 = ORIENTED_EDGE ( 'NONE', *, *, #928, .F. ) ;
#1800 = CARTESIAN_POINT ( 'NONE',  ( -13.21348543022656200, -2.612905051536159800, 1.877975628327091600 ) ) ;
#1801 = CARTESIAN_POINT ( 'NONE',  ( -12.40822823691256200, 3.018379363710415000, 0.9591172990255061300 ) ) ;
#1802 = CARTESIAN_POINT ( 'NONE',  ( -7.906713236914022500, 1.686784331680343000, -2.848640328632150000 ) ) ;
#1803 = ORIENTED_EDGE ( 'NONE', *, *, #13745, .F. ) ;
#1804 = CARTESIAN_POINT ( 'NONE',  ( -3.591560000000025600, -3.152436907348279400, -1.313688602814790500 ) ) ;
#1805 = EDGE_CURVE ( 'NONE', #6261, #3126, #8484, .T. ) ;
#1806 = CIRCLE ( 'NONE', #3932, 3.016249999999999900 ) ;
#1807 = CARTESIAN_POINT ( 'NONE',  ( -14.54909545913607400, -2.994020550541563400, 2.195810557345336800 ) ) ;
#1808 = CARTESIAN_POINT ( 'NONE',  ( -5.745027556330510000, 0.1845153343717420800, -3.898429810908280200 ) ) ;
#1809 = AXIS2_PLACEMENT_3D ( 'NONE', #10212, #3815, #11281 ) ;
#1810 = ADVANCED_FACE ( 'NONE', ( #10323 ), #7157, .T. ) ;
#1811 = LINE ( 'NONE', #866, #815 ) ;
#1812 = CARTESIAN_POINT ( 'NONE',  ( 52.02771914506465100, 5.969127223746833800, -1.051894966302668200 ) ) ;
#1813 = EDGE_LOOP ( 'NONE', ( #8374, #8283, #3001, #2234 ) ) ;
#1814 = CARTESIAN_POINT ( 'NONE',  ( 73.65999999999999700, 6.388099999999999700, -1.570909799999996800 ) ) ;
#1815 = CARTESIAN_POINT ( 'NONE',  ( -5.923160826819082700, -3.504436562337947900, 1.721855468271312500 ) ) ;
#1816 = DIRECTION ( 'NONE',  ( 0.0000000000000000000, 0.0000000000000000000, -1.000000000000000000 ) ) ;
#1817 = ORIENTED_EDGE ( 'NONE', *, *, #433, .F. ) ;
#1818 = VECTOR ( 'NONE', #11888, 1000.000000000000000 ) ;
#1819 = CARTESIAN_POINT ( 'NONE',  ( 2.167733366666665600, 1.963227672163656800, -1.619894520142934400 ) ) ;
#1820 = VECTOR ( 'NONE', #6207, 1000.000000000000000 ) ;
#1821 = CARTESIAN_POINT ( 'NONE',  ( -15.29049323691419800, 3.063800452091584200, -0.2665904638164846000 ) ) ;
#1822 = CARTESIAN_POINT ( 'NONE',  ( 52.03570002030177500, 6.950570533054918300, -1.024818981083784700 ) ) ;
#1823 = VERTEX_POINT ( 'NONE', #3412 ) ;
#1824 = EDGE_CURVE ( 'NONE', #8714, #7967, #9994, .T. ) ;
#1825 = EDGE_CURVE ( 'NONE', #5406, #7343, #2146, .T. ) ;
#1826 = AXIS2_PLACEMENT_3D ( 'NONE', #12274, #5919, #13362 ) ;
#1827 = CARTESIAN_POINT ( 'NONE',  ( -6.502210829506056600, -3.207483574029462000, 0.9974022293608735300 ) ) ;
#1828 = CARTESIAN_POINT ( 'NONE',  ( -12.15196882759914300, 3.498049440149880100, -1.212472477573914400 ) ) ;
#1829 = VERTEX_POINT ( 'NONE', #13015 ) ;
#1830 = VECTOR ( 'NONE', #4077, 1000.000000000000200 ) ;
#1831 = CARTESIAN_POINT ( 'NONE',  ( -3.243375150493878600, 0.8848003722325799000, -3.380908921830754600 ) ) ;
#1832 = CARTESIAN_POINT ( 'NONE',  ( -13.80424045913561700, 1.375109127483111100, 3.474318304424656400 ) ) ;
#1833 = CARTESIAN_POINT ( 'NONE',  ( -3.992950996699005600, -2.886218347484787600, -2.705856538634440000 ) ) ;
#1834 = CARTESIAN_POINT ( 'NONE',  ( 7.264104260916573400, 1.614333071868512700, 1.794020175024839500 ) ) ;
#1835 = VECTOR ( 'NONE', #5162, 1000.000000000000000 ) ;
#1836 = DIRECTION ( 'NONE',  ( 0.0000000000000000000, 1.000000000000000000, 0.0000000000000000000 ) ) ;
#1837 = ORIENTED_EDGE ( 'NONE', *, *, #5642, .F. ) ;
#1838 = CARTESIAN_POINT ( 'NONE',  ( 7.174127508535667300, -1.853073045599797000, -1.546206991290467000 ) ) ;
#1839 = CARTESIAN_POINT ( 'NONE',  ( -5.753898607283829000, -2.868495309881737400, -2.815418210690706900 ) ) ;
#1840 = ORIENTED_EDGE ( 'NONE', *, *, #1342, .F. ) ;
#1841 = CARTESIAN_POINT ( 'NONE',  ( -0.01968500000000062200, -2.291358880846327200, 3.968750000000000000 ) ) ;
#1842 = CIRCLE ( 'NONE', #9124, 2.428790881558400300 ) ;
#1843 = CARTESIAN_POINT ( 'NONE',  ( -13.08705241987425300, -2.590096305042656000, -2.115195019247839700 ) ) ;
#1844 = CARTESIAN_POINT ( 'NONE',  ( -13.05592823691299200, -2.028626707516195900, 2.405308506851950400 ) ) ;
#1845 = CARTESIAN_POINT ( 'NONE',  ( -8.522028236913863400, 1.401804502337988400, 2.977403793398822900 ) ) ;
#1846 = EDGE_CURVE ( 'NONE', #4139, #1326, #4644, .T. ) ;
#1847 = CARTESIAN_POINT ( 'NONE',  ( -3.591560000000003000, -1.204020912421395600, -3.416428763564861800 ) ) ;
#1848 = EDGE_CURVE ( 'NONE', #1363, #8840, #6583, .T. ) ;
#1849 = CARTESIAN_POINT ( 'NONE',  ( -15.16441045913565400, -0.1352899632695067100, -3.690743774417899500 ) ) ;
#1850 =( GEOMETRIC_REPRESENTATION_CONTEXT ( 3 ) GLOBAL_UNCERTAINTY_ASSIGNED_CONTEXT ( ( #9120 ) ) GLOBAL_UNIT_ASSIGNED_CONTEXT ( ( #2412, #9871, #3477 ) ) REPRESENTATION_CONTEXT ( 'NONE', 'WORKASPACE' ) );
#1851 = B_SPLINE_CURVE_WITH_KNOTS ( 'NONE', 3,
 ( #9929, #2473, #4606, #12057, #5694, #13143 ),
 .UNSPECIFIED., .F., .F.,
 ( 4, 2, 4 ),
 ( 0.0000000000000000000, 0.0008120306214804695600, 0.001624061242960939100 ),
 .UNSPECIFIED. ) ;
#1852 = ORIENTED_EDGE ( 'NONE', *, *, #12894, .T. ) ;
#1853 = CARTESIAN_POINT ( 'NONE',  ( -8.191947329749998700, 2.111395895244710700, 3.201552542376776800 ) ) ;
#1854 = CARTESIAN_POINT ( 'NONE',  ( -3.909733175185255300, 0.8809663135437797400, 3.363823059028702800 ) ) ;
#1855 = VERTEX_POINT ( 'NONE', #7748 ) ;
#1856 = VERTEX_POINT ( 'NONE', #3461 ) ;
#1857 = CARTESIAN_POINT ( 'NONE',  ( 52.04457224910560600, 7.090942031683226800, 4.995306220286909000 ) ) ;
#1858 = DIRECTION ( 'NONE',  ( -0.0000000000000000000, -1.000000000000000000, -0.0000000000000000000 ) ) ;
#1859 = FACE_OUTER_BOUND ( 'NONE', #5236, .T. ) ;
#1860 = DIRECTION ( 'NONE',  ( 0.0000000000000000000, 0.0000000000000000000, 1.000000000000000000 ) ) ;
#1861 = CARTESIAN_POINT ( 'NONE',  ( -63.65999999999998200, 1.524000000000000000, 14.20650825694559800 ) ) ;
#1862 = CARTESIAN_POINT ( 'NONE',  ( -15.90580823691372100, -1.489999209925483300, 2.667790515246991000 ) ) ;
#1863 = CARTESIAN_POINT ( 'NONE',  ( -13.33814645257192700, 1.040041243885762200, 2.917599583604641600 ) ) ;
#1864 = ORIENTED_EDGE ( 'NONE', *, *, #5642, .T. ) ;
#1865 = EDGE_CURVE ( 'NONE', #2814, #3749, #4307, .T. ) ;
#1866 = DIRECTION ( 'NONE',  ( 0.0000000000000000000, -1.000000000000000000, 1.067128122525102200E-016 ) ) ;
#1867 = B_SPLINE_CURVE_WITH_KNOTS ( 'NONE', 3,
 ( #1532, #7898, #10049, #3660, #11124, #4727 ),
 .UNSPECIFIED., .F., .F.,
 ( 4, 2, 4 ),
 ( 0.0000000000000000000, 0.0008136971658433785800, 0.001627394331686757200 ),
 .UNSPECIFIED. ) ;
#1868 = CARTESIAN_POINT ( 'NONE',  ( -7.149910829506507200, 0.3050295862938978100, -3.324477661752511400 ) ) ;
#1869 = ORIENTED_EDGE ( 'NONE', *, *, #2515, .T. ) ;
#1870 = CARTESIAN_POINT ( 'NONE',  ( -12.24909641103126900, 2.053255759304575300, -3.077043667103487300 ) ) ;
#1871 = DIRECTION ( 'NONE',  ( 1.000000000000000000, 0.0000000000000000000, 0.0000000000000000000 ) ) ;
#1872 = CARTESIAN_POINT ( 'NONE',  ( -10.18547858252994100, 2.994792656898986700, -2.292481322010518700 ) ) ;
#1873 = VECTOR ( 'NONE', #7896, 1000.000000000000100 ) ;
#1874 = CARTESIAN_POINT ( 'NONE',  ( -4.020513236913456200, 3.356712655144533200, -0.7262705186047029300 ) ) ;
#1875 = CARTESIAN_POINT ( 'NONE',  ( -14.45194045913593700, -3.715528705367883600, -0.05984271492087494400 ) ) ;
#1876 = DIRECTION ( 'NONE',  ( 0.0000000000000000000, 1.000000000000000000, 0.0000000000000000000 ) ) ;
#1877 = CARTESIAN_POINT ( 'NONE',  ( -0.01968500000000062200, 0.0000000000000000000, 0.0000000000000000000 ) ) ;
#1878 = ORIENTED_EDGE ( 'NONE', *, *, #7881, .T. ) ;
#1879 = CARTESIAN_POINT ( 'NONE',  ( -3.906558958771504800, -0.9378726998570239300, -3.856067697023736900 ) ) ;
#1880 = EDGE_CURVE ( 'NONE', #3679, #2925, #4079, .T. ) ;
#1881 = CARTESIAN_POINT ( 'NONE',  ( -12.24405726619568400, -0.9571051161784998000, -3.581644890849974100 ) ) ;
#1882 = CARTESIAN_POINT ( 'NONE',  ( -6.369213607284550900, 3.921010427312352100, -0.7890529164523439900 ) ) ;
#1883 = CIRCLE ( 'NONE', #8061, 6.438899999999997600 ) ;
#1884 = CARTESIAN_POINT ( 'NONE',  ( -3.591560000000000800, 3.808957714683338700, 1.114817334927242600 ) ) ;
#1885 = AXIS2_PLACEMENT_3D ( 'NONE', #12351, #6003, #13445 ) ;
#1886 = CARTESIAN_POINT ( 'NONE',  ( -3.204288557403578400, 3.385787142840347200, -0.8892270365517570600 ) ) ;
#1887 = CARTESIAN_POINT ( 'NONE',  ( -13.67124323691390100, -0.8460749010641559500, -3.010224108250079600 ) ) ;
#1888 = ORIENTED_EDGE ( 'NONE', *, *, #2226, .F. ) ;
#1889 = CARTESIAN_POINT ( 'NONE',  ( -9.169728236914247400, -3.266735572324715300, 0.1538105168801354700 ) ) ;
#1890 = CARTESIAN_POINT ( 'NONE',  ( -3.591559999999999900, 3.092258370281049100, -2.477060149830039700 ) ) ;
#1891 = CARTESIAN_POINT ( 'NONE',  ( -15.81211045913696200, 3.441965778428638600, 1.281197267390021200 ) ) ;
#1892 = CARTESIAN_POINT ( 'NONE',  ( -7.392626165650520800, 3.847630387010936300, 0.1461065973393680900 ) ) ;
#1893 = VECTOR ( 'NONE', #12949, 1000.000000000000000 ) ;
#1894 = DIRECTION ( 'NONE',  ( 0.0000000000000000000, -1.000000000000000000, 0.0000000000000000000 ) ) ;
#1895 = LINE ( 'NONE', #3600, #12885 ) ;
#1896 = CARTESIAN_POINT ( 'NONE',  ( -4.559110829506386700, -3.400179070191677000, -0.3757683404261547600 ) ) ;
#1897 = ORIENTED_EDGE ( 'NONE', *, *, #2564, .F. ) ;
#1898 = DIRECTION ( 'NONE',  ( 0.0000000000000000000, -0.7071067811865489100, 0.7071067811865462400 ) ) ;
#1899 = EDGE_CURVE ( 'NONE', #3607, #11074, #1624, .T. ) ;
#1900 = EDGE_LOOP ( 'NONE', ( #13372, #7609, #10851, #1901 ) ) ;
#1901 = ORIENTED_EDGE ( 'NONE', *, *, #7460, .T. ) ;
#1902 = AXIS2_PLACEMENT_3D ( 'NONE', #8069, #1703, #9162 ) ;
#1903 = CARTESIAN_POINT ( 'NONE',  ( -9.519744591910756200, -3.007017116739508600, -2.310526953154140800 ) ) ;
#1904 = CARTESIAN_POINT ( 'NONE',  ( -4.248823836692609200, 1.019702110276619300, 3.823055930395206300 ) ) ;
#1905 = COLOUR_RGB ( '',0.7529411764705882200, 0.7529411764705882200, 0.7529411764705882200 ) ;
#1906 = CARTESIAN_POINT ( 'NONE',  ( -6.129916735721415000, -2.252393915923528200, 3.171218688893296700 ) ) ;
#1907 = FACE_OUTER_BOUND ( 'NONE', #12235, .T. ) ;
#1908 = CARTESIAN_POINT ( 'NONE',  ( -2.829999999999940100, 1.524000000000000000, 32.00000000000000000 ) ) ;
#1909 = CARTESIAN_POINT ( 'NONE',  ( -7.765225829505996400, 2.564534353308481700, 2.106479852318586600 ) ) ;
#1910 = ORIENTED_EDGE ( 'NONE', *, *, #5441, .T. ) ;
#1911 = CARTESIAN_POINT ( 'NONE',  ( -3.591560000000000800, 0.0000000000000000000, 0.0000000000000000000 ) ) ;
#1912 = VERTEX_POINT ( 'NONE', #12072 ) ;
#1913 = EDGE_LOOP ( 'NONE', ( #1061, #11729, #11648, #275 ) ) ;
#1914 = CARTESIAN_POINT ( 'NONE',  ( -4.635828236914375300, -1.276313856921115000, 3.167196225060795900 ) ) ;
#1915 = CARTESIAN_POINT ( 'NONE',  ( -15.06725545913500900, 2.124329126044178100, -3.024894791747901700 ) ) ;
#1916 = ORIENTED_EDGE ( 'NONE', *, *, #12300, .F. ) ;
#1917 = CARTESIAN_POINT ( 'NONE',  ( -2.829999999999971600, 0.0000000000000000000, 2.000000000000015500 ) ) ;
#1918 = CIRCLE ( 'NONE', #3754, 3.570909799999999900 ) ;
#1919 = CARTESIAN_POINT ( 'NONE',  ( -0.3741594524870051100, -4.582717761692655300, -1.098244584434660700E-015 ) ) ;
#1920 = CARTESIAN_POINT ( 'NONE',  ( -7.128937491168827000, 2.349228011789286500, 3.071408778222326900 ) ) ;
#1921 = ORIENTED_EDGE ( 'NONE', *, *, #12021, .T. ) ;
#1922 = EDGE_CURVE ( 'NONE', #11282, #1733, #12461, .T. ) ;
#1923 = EDGE_CURVE ( 'NONE', #7126, #9220, #12803, .T. ) ;
#1924 = CARTESIAN_POINT ( 'NONE',  ( -12.42977708759065100, -3.693161524350022900, -0.2498843272645844800 ) ) ;
#1925 = ADVANCED_BREP_SHAPE_REPRESENTATION ( '', ( #3830, #11053 ), #10343 ) ;
#1926 = ORIENTED_EDGE ( 'NONE', *, *, #3979, .T. ) ;
#1927 = CARTESIAN_POINT ( 'NONE',  ( -7.016913607284203100, -0.7686455049006812900, 3.904129403413175500 ) ) ;
#1928 = CARTESIAN_POINT ( 'NONE',  ( -12.60679639961679800, -3.591121455734499700, 0.8400188033694251400 ) ) ;
#1929 = ORIENTED_EDGE ( 'NONE', *, *, #8204, .T. ) ;
#1930 = CYLINDRICAL_SURFACE ( 'NONE', #4284, 9.999999999999998200 ) ;
#1931 = CARTESIAN_POINT ( 'NONE',  ( -3.556955397407492600, -3.011319364263811400, -1.761378222311340300 ) ) ;
#1932 = CARTESIAN_POINT ( 'NONE',  ( -14.31894323691325300, 3.084364568825342700, 0.3687211671556038200 ) ) ;
#1933 = CARTESIAN_POINT ( 'NONE',  ( -9.785043236913679700, 1.696589763628705900, -2.772793339370068100 ) ) ;
#1934 = CARTESIAN_POINT ( 'NONE',  ( -2.964399506172952700, -2.121644439408218100, -3.625894841268830800 ) ) ;
#1935 = CARTESIAN_POINT ( 'NONE',  ( -6.225451464889808100, 0.08073860280324836300, 3.886114656179736400 ) ) ;
#1936 = VERTEX_POINT ( 'NONE', #10001 ) ;
#1937 = ORIENTED_EDGE ( 'NONE', *, *, #9598, .F. ) ;
#1938 = CARTESIAN_POINT ( 'NONE',  ( 0.0000000000000000000, -0.3428999999999947100, -1.524000000000002200 ) ) ;
#1939 = CARTESIAN_POINT ( 'NONE',  ( -8.893286628649786300, -3.241592429277984100, 2.008331612545109400 ) ) ;
#1940 = B_SPLINE_CURVE_WITH_KNOTS ( 'NONE', 3,
 ( #4940, #13476, #7105, #721, #8163, #1787 ),
 .UNSPECIFIED., .F., .F.,
 ( 4, 2, 4 ),
 ( 0.0000000000000000000, 0.0008120158890608774600, 0.001624031778121754900 ),
 .UNSPECIFIED. ) ;
#1941 = CARTESIAN_POINT ( 'NONE',  ( -5.206810829506451000, 1.639292329528815300, -2.979098874579106500 ) ) ;
#1942 = ORIENTED_EDGE ( 'NONE', *, *, #13373, .T. ) ;
#1943 = DIRECTION ( 'NONE',  ( -1.000000000000000000, -0.0000000000000000000, -0.0000000000000000000 ) ) ;
#1944 = EDGE_CURVE ( 'NONE', #12795, #9180, #6830, .T. ) ;
#1945 = FACE_BOUND ( 'NONE', #10962, .T. ) ;
#1946 = CARTESIAN_POINT ( 'NONE',  ( -3.757956968064366100, -0.5198924552813137800, -3.937765122023101100 ) ) ;
#1947 = AXIS2_PLACEMENT_3D ( 'NONE', #4390, #11851, #5488 ) ;
#1948 = CARTESIAN_POINT ( 'NONE',  ( -9.715701873810040500, -3.006145486005575900, 2.301918270017121700 ) ) ;
#1949 = VECTOR ( 'NONE', #6010, 1000.000000000000000 ) ;
#1950 = CARTESIAN_POINT ( 'NONE',  ( -13.21876683992505600, 2.559518448466665800, 1.938372034339517000 ) ) ;
#1951 = CARTESIAN_POINT ( 'NONE',  ( 1.244600000000000200, 0.0000000000000000000, 0.0000000000000000000 ) ) ;
#1952 = CARTESIAN_POINT ( 'NONE',  ( -4.433093444409219200, 3.942050943228975900, 0.2661893415168441500 ) ) ;
#1953 = ORIENTED_EDGE ( 'NONE', *, *, #1650, .F. ) ;
#1954 = ORIENTED_EDGE ( 'NONE', *, *, #7396, .F. ) ;
#1955 = CARTESIAN_POINT ( 'NONE',  ( -4.249338922250327500, -2.267037897327619100, 3.232549319252203900 ) ) ;
#1956 = ORIENTED_EDGE ( 'NONE', *, *, #9142, .T. ) ;
#1957 = CARTESIAN_POINT ( 'NONE',  ( -8.412925829506301400, -2.909853497252608400, 1.552717600430362900 ) ) ;
#1958 = ORIENTED_EDGE ( 'NONE', *, *, #9105, .F. ) ;
#1959 = CARTESIAN_POINT ( 'NONE',  ( -7.650571583148550100, -0.4370690044873393700, -3.817433109657504700 ) ) ;
#1960 = CARTESIAN_POINT ( 'NONE',  ( -3.591560000000000800, 0.0000000000000000000, 0.0000000000000000000 ) ) ;
#1961 = LINE ( 'NONE', #10522, #4448 ) ;
#1962 = VERTEX_POINT ( 'NONE', #2539 ) ;
#1963 = FACE_OUTER_BOUND ( 'NONE', #6433, .T. ) ;
#1964 = EDGE_CURVE ( 'NONE', #7703, #8220, #12974, .T. ) ;
#1965 = CARTESIAN_POINT ( 'NONE',  ( -15.71495545913610000, 1.969812985784675800, 3.103413326230580500 ) ) ;
#1966 = AXIS2_PLACEMENT_3D ( 'NONE', #5440, #10749, #12832 ) ;
#1967 = CARTESIAN_POINT ( 'NONE',  ( 50.09074493496319700, 0.0000000000000000000, -9.925299999999969800 ) ) ;
#1968 = ORIENTED_EDGE ( 'NONE', *, *, #8142, .F. ) ;
#1969 = AXIS2_PLACEMENT_3D ( 'NONE', #2368, #6675, #8758 ) ;
#1970 = CARTESIAN_POINT ( 'NONE',  ( -7.942109212921301300, -3.381568789638240300, 1.805310210045936600 ) ) ;
#1971 = CARTESIAN_POINT ( 'NONE',  ( -7.315155418392518700, 3.658555264991812300, -1.234092564767058600 ) ) ;
#1972 = ORIENTED_EDGE ( 'NONE', *, *, #5509, .F. ) ;
#1973 = CARTESIAN_POINT ( 'NONE',  ( -12.33720051512355000, -3.926733110198649900E-008, -3.696317898886750900 ) ) ;
#1974 = VERTEX_POINT ( 'NONE', #456 ) ;
#1975 = CIRCLE ( 'NONE', #11619, 2.184400000000002800 ) ;
#1976 = CARTESIAN_POINT ( 'NONE',  ( -12.62598572774555800, -1.190537419032943400, 3.498270156247332600 ) ) ;
#1977 = CARTESIAN_POINT ( 'NONE',  ( -7.632228607284274900, -2.785259307590939300, -2.814078850805186600 ) ) ;
#1978 = ORIENTED_EDGE ( 'NONE', *, *, #12164, .T. ) ;
#1979 = CARTESIAN_POINT ( 'NONE',  ( -4.267645829506203200, 1.602081920229029300, -3.033045103319571100 ) ) ;
#1980 = CARTESIAN_POINT ( 'NONE',  ( -14.93425823691371200, -2.023956910255549200, 2.330429091946193900 ) ) ;
#1981 = CARTESIAN_POINT ( 'NONE',  ( -10.43274323691403000, 1.899655557262128800, 2.612468386984026800 ) ) ;
#1982 = CARTESIAN_POINT ( 'NONE',  ( -30.19043722372953600, 1.523999999999999800, -23.97599042927194200 ) ) ;
#1983 = EDGE_CURVE ( 'NONE', #12513, #7525, #10503, .T. ) ;
#1984 = CARTESIAN_POINT ( 'NONE',  ( -3.721100000000078500, 2.691048091222944600, -3.138251169682309000 ) ) ;
#1985 = CARTESIAN_POINT ( 'NONE',  ( -5.345167162647613600, 3.787128297519671600, 1.021892945059684500 ) ) ;
#1986 = AXIS2_PLACEMENT_3D ( 'NONE', #1554, #9015, #2609 ) ;
#1987 = ORIENTED_EDGE ( 'NONE', *, *, #3818, .T. ) ;
#1988 = LINE ( 'NONE', #608, #10166 ) ;
#1989 = DIRECTION ( 'NONE',  ( 0.0000000000000000000, 0.0000000000000000000, 1.000000000000000000 ) ) ;
#1990 = ORIENTED_EDGE ( 'NONE', *, *, #2952, .T. ) ;
#1991 = DIRECTION ( 'NONE',  ( 1.000000000000000000, 0.0000000000000000000, 0.0000000000000000000 ) ) ;
#1992 = LINE ( 'NONE', #9821, #1666 ) ;
#1993 = CARTESIAN_POINT ( 'NONE',  ( -5.822125829506745700, 1.535865949017328800, 3.011625202648593000 ) ) ;
#1994 = ORIENTED_EDGE ( 'NONE', *, *, #8455, .F. ) ;
#1995 = CARTESIAN_POINT ( 'NONE',  ( -73.65999999999998200, 6.388099999999999700, 2.000000000000025300 ) ) ;
#1996 = FILL_AREA_STYLE_COLOUR ( '', #10009 ) ;
#1997 = CARTESIAN_POINT ( 'NONE',  ( -73.65999999999998200, 6.388099999999999700, 2.000000000000025300 ) ) ;
#1998 = CARTESIAN_POINT ( 'NONE',  ( -4.629346734535691800, 1.270471429269241400, -3.734646136389482500 ) ) ;
#1999 = VERTEX_POINT ( 'NONE', #4719 ) ;
#2000 = FACE_BOUND ( 'NONE', #370, .T. ) ;
#2001 = EDGE_CURVE ( 'NONE', #1124, #10615, #8021, .T. ) ;
#2002 = AXIS2_PLACEMENT_3D ( 'NONE', #8509, #7440, #2121 ) ;
#2003 = CARTESIAN_POINT ( 'NONE',  ( -9.028240829506843900, 0.3468097791828900800, -3.260120548514529500 ) ) ;
#2004 =( NAMED_UNIT ( * ) SI_UNIT ( $, .STERADIAN. ) SOLID_ANGLE_UNIT ( ) );
#2005 = EDGE_LOOP ( 'NONE', ( #5901, #148, #5405, #7920 ) ) ;
#2006 = DIRECTION ( 'NONE',  ( 1.000000000000000000, 0.0000000000000000000, 0.0000000000000000000 ) ) ;
#2007 = CARTESIAN_POINT ( 'NONE',  ( -7.684019188584122700, -1.271816691491815400, -3.624680041027785300 ) ) ;
#2008 = DIRECTION ( 'NONE',  ( -0.0000000000000000000, -1.000000000000000000, -0.0000000000000000000 ) ) ;
#2009 = CARTESIAN_POINT ( 'NONE',  ( 8.631935999999999600, 0.0000000000000000000, 0.0000000000000000000 ) ) ;
#2010 = CARTESIAN_POINT ( 'NONE',  ( -10.65247008150404700, -3.634113443667047700, -0.9606230312609506100 ) ) ;
#2011 = ORIENTED_EDGE ( 'NONE', *, *, #10656, .T. ) ;
#2012 = CARTESIAN_POINT ( 'NONE',  ( -7.942157870323804000, -3.380964829309531800, 1.806437832310698700 ) ) ;
#2013 = CARTESIAN_POINT ( 'NONE',  ( -7.501591729181430200, 2.148078264742336900E-011, -3.847010797681039000 ) ) ;
#2014 = DIRECTION ( 'NONE',  ( -0.0000000000000000000, -1.000000000000000000, -0.0000000000000000000 ) ) ;
#2015 = CARTESIAN_POINT ( 'NONE',  ( 7.174127508535753400, 1.546206991290512800, -1.853073045599757900 ) ) ;
#2016 = CARTESIAN_POINT ( 'NONE',  ( -8.279928607283874700, 3.647141568712798200, -1.487560223659668600 ) ) ;
#2017 = CARTESIAN_POINT ( 'NONE',  ( -4.867197502920481300, -1.433708284738835400, -3.658111554082460700 ) ) ;
#2018 = B_SPLINE_CURVE_WITH_KNOTS ( 'NONE', 3,
 ( #13135, #1451, #1501, #8953, #2563, #10022 ),
 .UNSPECIFIED., .F., .F.,
 ( 4, 2, 4 ),
 ( 0.2312140118891305400, 0.2320070794141351500, 0.2328001469391397500 ),
 .UNSPECIFIED. ) ;
#2019 = ORIENTED_EDGE ( 'NONE', *, *, #12539, .T. ) ;
#2020 = CARTESIAN_POINT ( 'NONE',  ( -4.915345829505955800, 2.175235669761697500, 2.625621322776986200 ) ) ;
#2021 = CARTESIAN_POINT ( 'NONE',  ( -15.58195823691343100, -1.368560883484979600, -2.743713437159915400 ) ) ;
#2022 = CARTESIAN_POINT ( 'NONE',  ( -11.04805823691327600, -3.208725842865325400, 0.1045283454045717000 ) ) ;
#2023 = VERTEX_POINT ( 'NONE', #9832 ) ;
#2024 = CARTESIAN_POINT ( 'NONE',  ( -2.829999999999943700, 0.0000000000000000000, -27.99999999999996800 ) ) ;
#2025 = EDGE_CURVE ( 'NONE', #11276, #3052, #5545, .T. ) ;
#2026 = CARTESIAN_POINT ( 'NONE',  ( -4.336415000000415400, 1.080817456474470100, 3.969856032149480000 ) ) ;
#2027 = CARTESIAN_POINT ( 'NONE',  ( -5.541276523096609500, 1.962026839712338600, -3.389443945432844900 ) ) ;
#2028 = CIRCLE ( 'NONE', #12257, 1.587499999999998600 ) ;
#2029 = CARTESIAN_POINT ( 'NONE',  ( -5.718179350623783500, 0.8697658482255317100, -3.816153416425579300 ) ) ;
#2030 = CARTESIAN_POINT ( 'NONE',  ( 0.0000000000000000000, 0.0000000000000000000, 0.0000000000000000000 ) ) ;
#2031 = EDGE_LOOP ( 'NONE', ( #12402, #9661 ) ) ;
#2032 = CARTESIAN_POINT ( 'NONE',  ( -6.469825829507037400, -3.349726806618027500, 0.2639007468479021600 ) ) ;
#2033 = DIRECTION ( 'NONE',  ( 0.0000000000000000000, 0.0000000000000000000, -1.000000000000000000 ) ) ;
#2034 = CARTESIAN_POINT ( 'NONE',  ( -3.845345106153288800, -2.615686402129343800, -2.985540158811173800 ) ) ;
#2035 = B_SPLINE_CURVE_WITH_KNOTS ( 'NONE', 3,
 ( #1004, #2057, #4191, #11658, #5274, #12716 ),
 .UNSPECIFIED., .F., .F.,
 ( 4, 2, 4 ),
 ( 0.01480353080105274400, 0.01596277636905849700, 0.01712202193706424700 ),
 .UNSPECIFIED. ) ;
#2036 =( NAMED_UNIT ( * ) PLANE_ANGLE_UNIT ( ) SI_UNIT ( $, .RADIAN. ) );
#2037 = SURFACE_STYLE_USAGE ( .BOTH. , #8424 ) ;
#2038 = DIRECTION ( 'NONE',  ( -0.8763241585915950700, 0.0000000000000000000, -0.4817218793751564800 ) ) ;
#2039 = VECTOR ( 'NONE', #2186, 1000.000000000000000 ) ;
#2040 = EDGE_CURVE ( 'NONE', #4803, #12781, #3051, .T. ) ;
#2041 = CARTESIAN_POINT ( 'NONE',  ( -3.204177619629841300, -3.982174606582479500, 1.042850368547252300 ) ) ;
#2042 = EDGE_CURVE ( 'NONE', #5439, #6947, #9325, .T. ) ;
#2043 = DIRECTION ( 'NONE',  ( 1.049727191138617600E-016, -0.5150380749100556000, 0.8571673007021114500 ) ) ;
#2044 = ORIENTED_EDGE ( 'NONE', *, *, #11217, .T. ) ;
#2045 = CARTESIAN_POINT ( 'NONE',  ( -9.675940829506727100, 2.860765834304250800, 1.558980492869302300 ) ) ;
#2046 = CARTESIAN_POINT ( 'NONE',  ( -2.829999999999943700, 0.0000000000000000000, -32.95299999999998200 ) ) ;
#2047 = CARTESIAN_POINT ( 'NONE',  ( -7.609221435901578600, -2.536504312335328600, -2.898723237299025700 ) ) ;
#2048 = CARTESIAN_POINT ( 'NONE',  ( -11.18068859318628600, 3.701120157340095100, -0.4826805099190847900 ) ) ;
#2049 = DIRECTION ( 'NONE',  ( -0.0000000000000000000, -1.000000000000000000, -0.0000000000000000000 ) ) ;
#2050 = DIRECTION ( 'NONE',  ( -0.0000000000000000000, -1.000000000000000000, -0.0000000000000000000 ) ) ;
#2051 = PLANE ( 'NONE',  #9066 ) ;
#2052 = ADVANCED_FACE ( 'NONE', ( #6500 ), #9002, .T. ) ;
#2053 = CARTESIAN_POINT ( 'NONE',  ( -11.27781696946414900, 2.655498483582673200, -2.618593737004020600 ) ) ;
#2054 = ORIENTED_EDGE ( 'NONE', *, *, #746, .T. ) ;
#2055 = ORIENTED_EDGE ( 'NONE', *, *, #3117, .F. ) ;
#2056 = EDGE_CURVE ( 'NONE', #5636, #8266, #605, .T. ) ;
#2057 = CARTESIAN_POINT ( 'NONE',  ( -0.01968500000000033800, -0.3878935685417553300, 3.968749999999999100 ) ) ;
#2058 = AXIS2_PLACEMENT_3D ( 'NONE', #2009, #9470, #3069 ) ;
#2059 = CARTESIAN_POINT ( 'NONE',  ( -8.895243607284740500, -0.8126866618171261200, 3.833962565719570400 ) ) ;
#2060 = CARTESIAN_POINT ( 'NONE',  ( -6.687175740702614700, -2.916457851215446900, -2.560182821899587200 ) ) ;
#2061 = AXIS2_PLACEMENT_3D ( 'NONE', #8970, #2577, #10033 ) ;
#2062 = CIRCLE ( 'NONE', #13228, 1.587499999999998600 ) ;
#2063 = FACE_OUTER_BOUND ( 'NONE', #5058, .T. ) ;
#2064 = CARTESIAN_POINT ( 'NONE',  ( -5.530660829506077300, -3.374417286436929100, 0.3239459329320860100 ) ) ;
#2065 = CARTESIAN_POINT ( 'NONE',  ( -16.19727323691540000, 3.019306925675343800, 0.4053811618332380200 ) ) ;
#2066 = CARTESIAN_POINT ( 'NONE',  ( -11.69575823691394100, 1.124950517754520500, -2.984940441619579900 ) ) ;
#2067 = ORIENTED_EDGE ( 'NONE', *, *, #11113, .F. ) ;
#2068 = CARTESIAN_POINT ( 'NONE',  ( -12.54047866768988400, -3.606662015915776700, -0.7803899938683851500 ) ) ;
#2069 = CARTESIAN_POINT ( 'NONE',  ( -4.984115000000152800, -4.060759428554860900, -0.5191893668426033100 ) ) ;
#2070 = ORIENTED_EDGE ( 'NONE', *, *, #13332, .T. ) ;
#2071 = DIRECTION ( 'NONE',  ( -0.0000000000000000000, 0.7071067811865487900, -0.7071067811865462400 ) ) ;
#2072 = ORIENTED_EDGE ( 'NONE', *, *, #13473, .F. ) ;
#2073 = EDGE_LOOP ( 'NONE', ( #11003, #5263 ) ) ;
#2074 = CARTESIAN_POINT ( 'NONE',  ( 2.103541482342861100, -1.869257541667540300, -1.525924389646819100 ) ) ;
#2075 = DIRECTION ( 'NONE',  ( 1.000000000000000000, 0.0000000000000000000, 0.0000000000000000000 ) ) ;
#2076 = FACE_OUTER_BOUND ( 'NONE', #7325, .T. ) ;
#2077 = CARTESIAN_POINT ( 'NONE',  ( -7.085140829506239700, 1.652621618825021600, -2.902964147672946200 ) ) ;
#2078 = CARTESIAN_POINT ( 'NONE',  ( -30.19043722372953600, 0.0000000000000000000, -22.84569042927194400 ) ) ;
#2079 = EDGE_CURVE ( 'NONE', #10114, #12424, #11943, .T. ) ;
#2080 = CARTESIAN_POINT ( 'NONE',  ( -4.043332634183976800, -3.557896686147131500, 1.745759912032929000 ) ) ;
#2081 = AXIS2_PLACEMENT_3D ( 'NONE', #13286, #6916, #539 ) ;
#2082 = EDGE_LOOP ( 'NONE', ( #3323, #10727 ) ) ;
#2083 = DIRECTION ( 'NONE',  ( 0.0000000000000000000, 0.0000000000000000000, -1.000000000000000000 ) ) ;
#2084 = ORIENTED_EDGE ( 'NONE', *, *, #3194, .T. ) ;
#2085 = DIRECTION ( 'NONE',  ( 0.0000000000000000000, 0.0000000000000000000, -1.000000000000000000 ) ) ;
#2086 = DIRECTION ( 'NONE',  ( -0.0000000000000000000, -1.000000000000000000, -0.0000000000000000000 ) ) ;
#2087 = CARTESIAN_POINT ( 'NONE',  ( -3.894430459135854500, -0.6573006885879534300, -3.998564084794091300 ) ) ;
#2088 = ORIENTED_EDGE ( 'NONE', *, *, #4212, .T. ) ;
#2089 = CONICAL_SURFACE ( 'NONE', #475, 3.968750000000000000, 0.03112503832723228000 ) ;
#2090 = CARTESIAN_POINT ( 'NONE',  ( 10.29266381495645000, 0.0000000000000000000, 29.02028181296100200 ) ) ;
#2091 = CARTESIAN_POINT ( 'NONE',  ( -10.29125582950551100, -2.878764133616613700, 1.482965521043314100 ) ) ;
#2092 = CARTESIAN_POINT ( 'NONE',  ( -7.805251868964141700, -3.450867269846122900, 1.697615234303155200 ) ) ;
#2093 = CARTESIAN_POINT ( 'NONE',  ( -4.175207314522740600, -3.539320794538038100, 1.782170829506092300 ) ) ;
#2094 = ORIENTED_EDGE ( 'NONE', *, *, #1922, .T. ) ;
#2095 = CARTESIAN_POINT ( 'NONE',  ( -55.75074493496308700, 0.0000000000000000000, -8.794999999999982200 ) ) ;
#2096 = B_SPLINE_CURVE_WITH_KNOTS ( 'NONE', 3,
 ( #13199, #8973, #3642, #11105 ),
 .UNSPECIFIED., .F., .F.,
 ( 4, 4 ),
 ( 0.0000000000000000000, 0.0009198496288044305400 ),
 .UNSPECIFIED. ) ;
#2097 = VERTEX_POINT ( 'NONE', #6129 ) ;
#2098 = CARTESIAN_POINT ( 'NONE',  ( -0.01968499999999920000, -3.242577426074843200, -2.321191150562459600 ) ) ;
#2099 = CARTESIAN_POINT ( 'NONE',  ( -12.12088333345322900, 3.673843550853785900, -0.4652744161668131400 ) ) ;
#2100 = CARTESIAN_POINT ( 'NONE',  ( -6.054704232129096500, -3.520540014329751600, 1.681483463649919200 ) ) ;
#2101 = EDGE_LOOP ( 'NONE', ( #10553, #10467, #10407, #12907 ) ) ;
#2102 = FACE_OUTER_BOUND ( 'NONE', #3569, .T. ) ;
#2103 = EDGE_CURVE ( 'NONE', #8077, #8975, #9476, .T. ) ;
#2104 = EDGE_CURVE ( 'NONE', #10588, #4440, #7012, .T. ) ;
#2106 = CARTESIAN_POINT ( 'NONE',  ( -7.403581011215116800, 3.857706874931718900, -0.1282403383047086300 ) ) ;
#2105 = AXIS2_PLACEMENT_3D ( 'NONE', #8474, #2086, #9548 ) ;
#2107 = ITEM_DEFINED_TRANSFORMATION ( 'NONE', 'NONE', #4078,  #11053 ) ;
#2108 = CARTESIAN_POINT ( 'NONE',  ( -9.542943607282920100, -3.213566369833969400, -2.207292554674417300 ) ) ;
#2109 = EDGE_LOOP ( 'NONE', ( #9290, #3091, #11029, #11133 ) ) ;
#2110 = CARTESIAN_POINT ( 'NONE',  ( -6.873153283057449800, -3.358071820688374800, 1.933486627559019900 ) ) ;
#2111 = ORIENTED_EDGE ( 'NONE', *, *, #977, .T. ) ;
#2112 = CARTESIAN_POINT ( 'NONE',  ( -6.178360829506678100, 0.9869361371124172300, -3.221606950094344100 ) ) ;
#2113 = CARTESIAN_POINT ( 'NONE',  ( -3.086585027037120500, -3.556495906950556400, -2.080327227773112900 ) ) ;
#2114 = B_SPLINE_CURVE_WITH_KNOTS ( 'NONE', 3,
 ( #2302, #8693, #4433, #11886 ),
 .UNSPECIFIED., .F., .F.,
 ( 4, 4 ),
 ( 2.309401076754191400E-007, 0.002291589820954001100 ),
 .UNSPECIFIED. ) ;
#2115 = CARTESIAN_POINT ( 'NONE',  ( -12.31107323691291300, 1.827080252098514300, 2.590735591747901400 ) ) ;
#2116 = VERTEX_POINT ( 'NONE', #11613 ) ;
#2117 = CARTESIAN_POINT ( 'NONE',  ( -6.699122803641269100, -0.1716238470091376300, -3.871995349734345600 ) ) ;
#2118 = CIRCLE ( 'NONE', #1257, 2.412999999999998000 ) ;
#2119 = CARTESIAN_POINT ( 'NONE',  ( -5.599429999999693500, 2.696557286606560100, -3.054022141100067400 ) ) ;
#2120 = FACE_BOUND ( 'NONE', #5052, .T. ) ;
#2121 = DIRECTION ( 'NONE',  ( 0.0000000000000000000, 0.0000000000000000000, -1.000000000000000000 ) ) ;
#2122 = ORIENTED_EDGE ( 'NONE', *, *, #2145, .T. ) ;
#2123 = FILL_AREA_STYLE_COLOUR ( '', #784 ) ;
#2124 = ORIENTED_EDGE ( 'NONE', *, *, #9683, .F. ) ;
#2125 = EDGE_LOOP ( 'NONE', ( #10955, #7793 ) ) ;
#2126 = ADVANCED_FACE ( 'NONE', ( #826 ), #11482, .T. ) ;
#2127 = CARTESIAN_POINT ( 'NONE',  ( -7.732840829505992300, 2.036222574866355400, 2.622089283245501200 ) ) ;
#2128 = DIRECTION ( 'NONE',  ( -1.000000000000000000, -0.0000000000000000000, -0.0000000000000000000 ) ) ;
#2129 = EDGE_CURVE ( 'NONE', #9925, #9051, #4507, .T. ) ;
#2130 = ORIENTED_EDGE ( 'NONE', *, *, #2515, .F. ) ;
#2131 = CARTESIAN_POINT ( 'NONE',  ( -12.89643408393696700, -8.135311001244984500E-013, 3.527756797621433900 ) ) ;
#2132 = ORIENTED_EDGE ( 'NONE', *, *, #2350, .T. ) ;
#2133 = LINE ( 'NONE', #6166, #13138 ) ;
#2134 = CARTESIAN_POINT ( 'NONE',  ( -3.591560000000001200, -1.852777576036679800, 2.992211995671803800 ) ) ;
#2135 = DIRECTION ( 'NONE',  ( 0.0000000000000000000, 3.384768526590623500E-015, -1.000000000000000000 ) ) ;
#2136 = CARTESIAN_POINT ( 'NONE',  ( 2.167733366666665600, 1.619894520142941600, 1.963227672163651200 ) ) ;
#2137 = LINE ( 'NONE', #3705, #4961 ) ;
#2138 = CARTESIAN_POINT ( 'NONE',  ( -2.829999999999943700, 0.0000000000000000000, 2.000000000000015500 ) ) ;
#2139 = CARTESIAN_POINT ( 'NONE',  ( -4.542130459135837100, 3.925472164075230800, 0.9193371974275323900 ) ) ;
#2140 = ORIENTED_EDGE ( 'NONE', *, *, #9759, .T. ) ;
#2141 = CARTESIAN_POINT ( 'NONE',  ( -10.93895582950609600, -0.2658272633001764800, -3.206742378055516900 ) ) ;
#2142 = CARTESIAN_POINT ( 'NONE',  ( -6.959960817951526700, -3.786861633860839400, 0.8152395043207079100 ) ) ;
#2143 = ORIENTED_EDGE ( 'NONE', *, *, #1846, .F. ) ;
#2144 = DIRECTION ( 'NONE',  ( -0.1017420154099597500, 0.9948108173418298600, 3.373861518478241200E-015 ) ) ;
#2145 = EDGE_CURVE ( 'NONE', #1685, #3107, #2035, .T. ) ;
#2146 = LINE ( 'NONE', #5565, #7484 ) ;
#2147 = DIRECTION ( 'NONE',  ( -4.336266656609941600E-015, 0.0000000000000000000, -1.000000000000000000 ) ) ;
#2148 = CARTESIAN_POINT ( 'NONE',  ( -52.02421505704911900, 8.000000000000000000, -1.539409746865303900 ) ) ;
#2149 = AXIS2_PLACEMENT_3D ( 'NONE', #12521, #6170, #13611 ) ;
#2150 = DIRECTION ( 'NONE',  ( 0.9948108173418298600, 0.0000000000000000000, 0.1017420154099593400 ) ) ;
#2151 = VECTOR ( 'NONE', #9366, 1000.000000000000000 ) ;
#2152 = DIRECTION ( 'NONE',  ( 1.000000000000000000, 0.0000000000000000000, -0.0000000000000000000 ) ) ;
#2153 = ORIENTED_EDGE ( 'NONE', *, *, #8334, .F. ) ;
#2154 = CARTESIAN_POINT ( 'NONE',  ( -5.283528236913455500, -2.422355731207997300, -2.377487302098629100 ) ) ;
#2155 = CARTESIAN_POINT ( 'NONE',  ( -10.15825860728356400, 3.612494553858849800, -1.412752102850153300 ) ) ;
#2156 = ORIENTED_EDGE ( 'NONE', *, *, #1441, .T. ) ;
#2157 = CARTESIAN_POINT ( 'NONE',  ( -7.164676787818502000, 0.03976689355315572700, 3.857295692300162200 ) ) ;
#2158 = LINE ( 'NONE', #9404, #8159 ) ;
#2159 = CYLINDRICAL_SURFACE ( 'NONE', #8359, 6.438899999999997600 ) ;
#2160 = CARTESIAN_POINT ( 'NONE',  ( -6.793675829506218700, 2.099419216381247700, 2.610155803870471300 ) ) ;
#2161 = CARTESIAN_POINT ( 'NONE',  ( -3.797275459136021200, 1.894101160956642900, -3.585809761569470400 ) ) ;
#2162 = CARTESIAN_POINT ( 'NONE',  ( -12.95877323691425100, -3.072875861658225500, 0.6911984577609381300 ) ) ;
#2163 = VERTEX_POINT ( 'NONE', #10589 ) ;
#2164 = CARTESIAN_POINT ( 'NONE',  ( -7.878280890058020300, -3.827398936921806900, 0.2457836077453876600 ) ) ;
#2165 = EDGE_CURVE ( 'NONE', #12975, #8539, #13396, .T. ) ;
#2166 = CARTESIAN_POINT ( 'NONE',  ( -6.247129999999866200, 1.779579648310743300, 3.642063010997568900 ) ) ;
#2167 = CARTESIAN_POINT ( 'NONE',  ( -8.627209500087992900, -3.615237033541129900, -1.234009873191082700 ) ) ;
#2168 = CARTESIAN_POINT ( 'NONE',  ( -0.1771208302520454500, -4.207257986788139400, 0.6503154063329935600 ) ) ;
#2169 = VERTEX_POINT ( 'NONE', #13816 ) ;
#2170 = FILL_AREA_STYLE ('',( #8552 ) ) ;
#2171 = CONICAL_SURFACE ( 'NONE', #1969, 2.184400000000002800, 0.7155849933176763300 ) ;
#2172 = CARTESIAN_POINT ( 'NONE',  ( -8.348155829506435300, -3.293394352569706900, 0.2115151124640648700 ) ) ;
#2173 = CARTESIAN_POINT ( 'NONE',  ( 24.53043722372962800, -5.832380380939270100E-016, 26.84569042927195400 ) ) ;
#2174 = DIRECTION ( 'NONE',  ( 0.0000000000000000000, 1.000000000000000000, 0.0000000000000000000 ) ) ;
#2175 = CARTESIAN_POINT ( 'NONE',  ( -3.591559999999999400, 1.929346739370182400, 3.267324093704433400 ) ) ;
#2176 = CARTESIAN_POINT ( 'NONE',  ( -3.086695964810978000, 3.385787142840348100, -0.8892270365515830800 ) ) ;
#2177 = DIRECTION ( 'NONE',  ( -1.000000000000000000, -0.0000000000000000000, 1.365923996832131600E-016 ) ) ;
#2178 = CARTESIAN_POINT ( 'NONE',  ( -11.90731283397343900, 0.9760858344951288700, 3.587511251688582100 ) ) ;
#2179 = CARTESIAN_POINT ( 'NONE',  ( -5.157445459136353000, -2.950274820563141300, 2.718820649729362800 ) ) ;
#2180 = VERTEX_POINT ( 'NONE', #10633 ) ;
#2181 = CARTESIAN_POINT ( 'NONE',  ( -8.428006545545956700, 3.163981911958674100, -2.137198181434019500 ) ) ;
#2182 = CARTESIAN_POINT ( 'NONE',  ( -11.55427082950614600, 2.785686181723307600, 1.570817078446645300 ) ) ;
#2183 = EDGE_LOOP ( 'NONE', ( #987, #11213, #133, #528 ) ) ;
#2184 = DIRECTION ( 'NONE',  ( 0.0000000000000000000, 0.0000000000000000000, 1.000000000000000000 ) ) ;
#2185 = DIRECTION ( 'NONE',  ( 0.0000000000000000000, 0.0000000000000000000, -1.000000000000000000 ) ) ;
#2186 = DIRECTION ( 'NONE',  ( -1.000000000000000000, -0.0000000000000000000, -0.0000000000000000000 ) ) ;
#2187 = EDGE_CURVE ( 'NONE', #3488, #9618, #3644, .T. ) ;
#2188 = CIRCLE ( 'NONE', #12704, 3.200399999999999700 ) ;
#2189 = CARTESIAN_POINT ( 'NONE',  ( -0.0000000000000000000, 0.3429000000000043700, -1.523999999999999800 ) ) ;
#2190 = DIRECTION ( 'NONE',  ( 0.0000000000000000000, 0.0000000000000000000, -1.000000000000000000 ) ) ;
#2191 = B_SPLINE_CURVE_WITH_KNOTS ( 'NONE', 3,
 ( #8839, #11995, #9897, #3506, #10978, #4575 ),
 .UNSPECIFIED., .F., .F.,
 ( 4, 2, 4 ),
 ( 0.0000000000000000000, 0.0008120361001105713400, 0.001624072200221142700 ),
 .UNSPECIFIED. ) ;
#2192 = CARTESIAN_POINT ( 'NONE',  ( -5.072238465786503200, -3.875466625463263300, 0.6659324947277313100 ) ) ;
#2193 = ADVANCED_FACE ( 'NONE', ( #500, #11810 ), #12762, .F. ) ;
#2194 = ORIENTED_EDGE ( 'NONE', *, *, #13761, .T. ) ;
#2195 = CARTESIAN_POINT ( 'NONE',  ( -5.898843236914178300, 3.308131083442024800, -0.6657528182669540900 ) ) ;
#2196 = EDGE_LOOP ( 'NONE', ( #11644, #13714, #7951, #2678 ) ) ;
#2197 = CARTESIAN_POINT ( 'NONE',  ( -73.65999999999998200, 6.388100000000000600, -1.570909799999974800 ) ) ;
#2198 = CARTESIAN_POINT ( 'NONE',  ( -10.80595860728453900, -0.07789879191072099400, 3.857588712009604800 ) ) ;
#2199 = LINE ( 'NONE', #3605, #1873 ) ;
#2200 = CARTESIAN_POINT ( 'NONE',  ( -73.65999999999998200, 1.524000000000000000, -10.20650825694551700 ) ) ;
#2201 = CARTESIAN_POINT ( 'NONE',  ( -7.441375829506849700, -3.195430056348021400, 0.9340852360427875900 ) ) ;
#2202 = CARTESIAN_POINT ( 'NONE',  ( -4.444975459135584100, 2.574037951219324300, 3.107057450073714500 ) ) ;
#2203 = VERTEX_POINT ( 'NONE', #5323 ) ;
#2204 = DIRECTION ( 'NONE',  ( 0.0000000000000000000, 0.0000000000000000000, -1.000000000000000000 ) ) ;
#2205 = CARTESIAN_POINT ( 'NONE',  ( -12.36789499999883700, -1.830394752074330900, -3.396834249864918200 ) ) ;
#2206 = CARTESIAN_POINT ( 'NONE',  ( -5.957556588520581900, -3.824122441731847100, -0.7881852810864296000 ) ) ;
#2207 = EDGE_CURVE ( 'NONE', #437, #9384, #1155, .T. ) ;
#2208 = CARTESIAN_POINT ( 'NONE',  ( -6.862444999999522300, -3.993486957010445000, -0.5694918560359915100 ) ) ;
#2209 = PRESENTATION_LAYER_ASSIGNMENT (  '', '', ( #1515 ) ) ;
#2210 = B_SPLINE_CURVE_WITH_KNOTS ( 'NONE', 3,
 ( #12649, #10524, #1946, #6289, #13734, #7359, #978, #8421, #2034, #9502, #3099, #10562, #4172, #11637, #5245, #12695, #6338, #13784, #7397, #1025, #8467, #2080, #9544, #3149, #10607, #4211, #11677, #5298, #12738, #6379, #4, #7447, #1060, #8514 ),
 .UNSPECIFIED., .F., .F.,
 ( 4, 2, 2, 2, 2, 2, 2, 2, 2, 2, 2, 2, 2, 2, 2, 2, 4 ),
 ( 0.003883959422350230900, 0.004657608193411367400, 0.005431256964472503400, 0.006204905735533640200, 0.006978554506594776200, 0.007752203277655913100, 0.008525852048717049900, 0.009299500819778186800, 0.01007314959083932200, 0.01084679836190045900, 0.01162044713296159600, 0.01239409590402273200, 0.01316774467508386800, 0.01394139344614500400, 0.01471504221720614100, 0.01548869098826727800, 0.01626233975932841700 ),
 .UNSPECIFIED. ) ;
#2211 = CARTESIAN_POINT ( 'NONE',  ( -8.813475456153048200, -2.324286918822677400, 3.024263560915887400 ) ) ;
#2212 = SURFACE_SIDE_STYLE ('',( #13772 ) ) ;
#2213 = FACE_OUTER_BOUND ( 'NONE', #7296, .T. ) ;
#2214 = CARTESIAN_POINT ( 'NONE',  ( -8.995855829506615100, 1.059152575967110300, -3.103905470313067300 ) ) ;
#2215 = DIRECTION ( 'NONE',  ( 0.0000000000000000000, -0.7071067811865463500, 0.7071067811865487900 ) ) ;
#2216 = ORIENTED_EDGE ( 'NONE', *, *, #1782, .T. ) ;
#2217 = DIRECTION ( 'NONE',  ( 0.0000000000000000000, 0.0000000000000000000, -1.000000000000000000 ) ) ;
#2218 = CARTESIAN_POINT ( 'NONE',  ( -3.763454103822218700, 2.599158678222078600, -2.992139427868864200 ) ) ;
#2219 = CARTESIAN_POINT ( 'NONE',  ( -3.596152928271377100, -3.006511954191737800, 1.759281901136021500 ) ) ;
#2220 = DIRECTION ( 'NONE',  ( 0.0000000000000000000, 0.0000000000000000000, 1.000000000000000000 ) ) ;
#2221 = EDGE_CURVE ( 'NONE', #5220, #9207, #10926, .T. ) ;
#2222 = VECTOR ( 'NONE', #10821, 1000.000000000000000 ) ;
#2223 = CARTESIAN_POINT ( 'NONE',  ( -5.805145459135622400, -1.374713835747313900, -3.747249069326553900 ) ) ;
#2224 = AXIS2_PLACEMENT_3D ( 'NONE', #5010, #12455, #6100 ) ;
#2225 = CIRCLE ( 'NONE', #10744, 1.130300000000000700 ) ;
#2226 = EDGE_CURVE ( 'NONE', #9590, #13260, #8442, .T. ) ;
#2227 = PRODUCT_DEFINITION_FORMATION_WITH_SPECIFIED_SOURCE ( 'ANY', '', #8773, .NOT_KNOWN. ) ;
#2228 = DIRECTION ( 'NONE',  ( -0.0000000000000000000, -1.000000000000000000, 0.0000000000000000000 ) ) ;
#2229 = CARTESIAN_POINT ( 'NONE',  ( -12.20197082950625300, -2.501661430222956300, 1.959144671152415600 ) ) ;
#2230 = ORIENTED_EDGE ( 'NONE', *, *, #676, .F. ) ;
#2231 = CARTESIAN_POINT ( 'NONE',  ( 47.51179077066665700, 8.000000000000000000, 2.924002973545074100 ) ) ;
#2232 = CARTESIAN_POINT ( 'NONE',  ( -55.75074493496308700, 0.0000000000000000000, -8.794999999999982200 ) ) ;
#2233 = ORIENTED_EDGE ( 'NONE', *, *, #1422, .F. ) ;
#2234 = ORIENTED_EDGE ( 'NONE', *, *, #7574, .T. ) ;
#2235 = DIRECTION ( 'NONE',  ( -0.0000000000000000000, -1.000000000000000000, -0.0000000000000000000 ) ) ;
#2236 = CARTESIAN_POINT ( 'NONE',  ( -11.23550388488239100, 3.293467263310668100, -1.773941710607217300 ) ) ;
#2237 = CARTESIAN_POINT ( 'NONE',  ( -13.48740000000000100, 2.974410978898773000E-016, -2.428790881558400300 ) ) ;
#2238 = CIRCLE ( 'NONE', #2517, 1.866899999999999600 ) ;
#2239 = DIRECTION ( 'NONE',  ( 0.0000000000000000000, 0.0000000000000000000, -1.000000000000000000 ) ) ;
#2240 = LINE ( 'NONE', #9185, #7573 ) ;
#2241 = CARTESIAN_POINT ( 'NONE',  ( -6.546543236913830600, -0.6478494704628632300, 3.290751605953361900 ) ) ;
#2242 = VERTEX_POINT ( 'NONE', #2197 ) ;
#2243 = EDGE_CURVE ( 'NONE', #7155, #7618, #5831, .T. ) ;
#2244 = ORIENTED_EDGE ( 'NONE', *, *, #3301, .T. ) ;
#2245 = ORIENTED_EDGE ( 'NONE', *, *, #5526, .F. ) ;
#2246 = AXIS2_PLACEMENT_3D ( 'NONE', #13428, #7060, #686 ) ;
#2247 = CARTESIAN_POINT ( 'NONE',  ( -11.42127360728435500, -3.132358370471628900, -2.218966144029173500 ) ) ;
#2248 = CARTESIAN_POINT ( 'NONE',  ( -5.006760226022809200, -3.790888107264175600, -1.051604572873397100 ) ) ;
#2249 = ORIENTED_EDGE ( 'NONE', *, *, #9847, .F. ) ;
#2250 = VECTOR ( 'NONE', #3501, 1000.000000000000000 ) ;
#2251 = CARTESIAN_POINT ( 'NONE',  ( -8.056690829505818400, 1.015112789288792300, -3.149936385279079600 ) ) ;
#2252 = CARTESIAN_POINT ( 'NONE',  ( -5.060290459135705600, -3.996719218621229700, 0.3836477717519821700 ) ) ;
#2253 = CARTESIAN_POINT ( 'NONE',  ( -12.27210830812555600, 1.579565821480102700, -3.355154878809742900 ) ) ;
#2254 = CARTESIAN_POINT ( 'NONE',  ( -12.98320999999976900, 3.818995170898178400, 0.3905323829307504900 ) ) ;
#2255 = CARTESIAN_POINT ( 'NONE',  ( -7.510145000000244800, 2.044888157807737800, -3.453317036109286000 ) ) ;
#2256 = CARTESIAN_POINT ( 'NONE',  ( -0.2663950540307523100, -1.918052054099707700, -3.968749999999998200 ) ) ;
#2257 = ORIENTED_EDGE ( 'NONE', *, *, #6775, .F. ) ;
#2258 = ORIENTED_EDGE ( 'NONE', *, *, #1628, .F. ) ;
#2259 = DIRECTION ( 'NONE',  ( 1.000000000000000000, 0.0000000000000000000, 0.0000000000000000000 ) ) ;
#2260 = ADVANCED_FACE ( 'NONE', ( #8656 ), #13652, .F. ) ;
#2261 = CARTESIAN_POINT ( 'NONE',  ( -9.611170829506022500, 1.961964751839220300, 2.603448237837024100 ) ) ;
#2262 = ORIENTED_EDGE ( 'NONE', *, *, #13741, .T. ) ;
#2263 = LINE ( 'NONE', #7227, #121 ) ;
#2264 = EDGE_CURVE ( 'NONE', #3757, #3809, #2648, .T. ) ;
#2265 = CARTESIAN_POINT ( 'NONE',  ( -5.891087709637396600, -3.124825846773308300, -2.344942839902608400 ) ) ;
#2266 = CARTESIAN_POINT ( 'NONE',  ( 50.09074493496319700, 0.0000000000000000000, -6.610599999999966100 ) ) ;
#2267 = CARTESIAN_POINT ( 'NONE',  ( -4.311978236913920300, -1.902661513260396300, -2.848013346137762400 ) ) ;
#2268 = ORIENTED_EDGE ( 'NONE', *, *, #7326, .F. ) ;
#2269 = CARTESIAN_POINT ( 'NONE',  ( -6.420460459136009500, 3.853600687271149500, 0.9615897023595000300 ) ) ;
#2270 = PRODUCT_DEFINITION_SHAPE ( 'NONE', 'NONE',  #13821 ) ;
#2271 = B_SPLINE_CURVE_WITH_KNOTS ( 'NONE', 3,
 ( #3287, #4217, #4354, #11817 ),
 .UNSPECIFIED., .F., .F.,
 ( 4, 4 ),
 ( 2.380737675354057100E-007, 0.002318718406006462000 ),
 .UNSPECIFIED. ) ;
#2272 = ORIENTED_EDGE ( 'NONE', *, *, #5349, .T. ) ;
#2273 = CARTESIAN_POINT ( 'NONE',  ( 63.50000000000000000, -0.0000000000000000000, 38.10000000000000900 ) ) ;
#2274 = CARTESIAN_POINT ( 'NONE',  ( -12.81728582950754400, -0.2152683562558967700, -3.150468999806612200 ) ) ;
#2275 = VERTEX_POINT ( 'NONE', #9708 ) ;
#2276 = DIRECTION ( 'NONE',  ( 0.0000000000000000000, -0.7071067811865462400, -0.7071067811865489100 ) ) ;
#2277 = DIRECTION ( 'NONE',  ( 0.0000000000000000000, -0.7071067811865487900, -0.7071067811865463500 ) ) ;
#2278 = FACE_BOUND ( 'NONE', #9036, .T. ) ;
#2279 = DIRECTION ( 'NONE',  ( 0.0000000000000000000, 0.0000000000000000000, -1.000000000000000000 ) ) ;
#2280 = LINE ( 'NONE', #10337, #10123 ) ;
#2281 = CARTESIAN_POINT ( 'NONE',  ( -63.50000000000001400, 0.0000000000000000000, -31.66110000000001200 ) ) ;
#2282 = CARTESIAN_POINT ( 'NONE',  ( -2.829999999999940100, 1.524000000000000000, 32.00000000000000000 ) ) ;
#2283 = ORIENTED_EDGE ( 'NONE', *, *, #7800, .F. ) ;
#2284 = EDGE_LOOP ( 'NONE', ( #6523, #3267, #13775, #13525 ) ) ;
#2285 = CARTESIAN_POINT ( 'NONE',  ( -55.75074493496310900, 0.0000000000000000000, 14.38249999999999000 ) ) ;
#2286 = CARTESIAN_POINT ( 'NONE',  ( -57.68067156924059400, 6.388099999999999700, -1.073399999999977300 ) ) ;
#2287 = EDGE_LOOP ( 'NONE', ( #8342, #2613, #2094, #10030 ) ) ;
#2288 = CARTESIAN_POINT ( 'NONE',  ( -7.161858236913901400, -2.345509990829892200, -2.369731528593460400 ) ) ;
#2289 = B_SPLINE_CURVE_WITH_KNOTS ( 'NONE', 3,
 ( #1145, #5375, #9668, #3266 ),
 .UNSPECIFIED., .F., .F.,
 ( 4, 4 ),
 ( 0.0009554470925007219300, 0.001626690011430736900 ),
 .UNSPECIFIED. ) ;
#2290 = ORIENTED_EDGE ( 'NONE', *, *, #3179, .T. ) ;
#2291 = EDGE_CURVE ( 'NONE', #2808, #8384, #5487, .T. ) ;
#2292 = FACE_OUTER_BOUND ( 'NONE', #3624, .T. ) ;
#2293 = AXIS2_PLACEMENT_3D ( 'NONE', #11056, #449, #7884 ) ;
#2294 = CARTESIAN_POINT ( 'NONE',  ( -12.06897360728443200, 3.231943903387740000, -2.032915300564943200 ) ) ;
#2295 = ORIENTED_EDGE ( 'NONE', *, *, #3076, .T. ) ;
#2296 = FACE_BOUND ( 'NONE', #6119, .T. ) ;
#2297 = DIRECTION ( 'NONE',  ( 0.0000000000000000000, -1.000000000000000000, 0.0000000000000000000 ) ) ;
#2298 = ORIENTED_EDGE ( 'NONE', *, *, #7339, .T. ) ;
#2299 = CARTESIAN_POINT ( 'NONE',  ( -8.704390829506289500, 2.505448442177054000, 2.130668494613226800 ) ) ;
#2300 = CARTESIAN_POINT ( 'NONE',  ( -5.707990459136305500, 1.170090791783232600, -3.819334627910591100 ) ) ;
#2301 = VERTEX_POINT ( 'NONE', #1188 ) ;
#2302 = CARTESIAN_POINT ( 'NONE',  ( -3.368094009944831300, 2.291358880846329400, 3.968749999999999100 ) ) ;
#2303 = CARTESIAN_POINT ( 'NONE',  ( -13.63090999999953800, -1.813460548900412700, 3.360255553164217100 ) ) ;
#2304 = DIRECTION ( 'NONE',  ( -0.0000000000000000000, -1.000000000000000000, -0.0000000000000000000 ) ) ;
#2305 = CARTESIAN_POINT ( 'NONE',  ( -8.125460000000085600, 1.701114349134512600, 3.613238588340795600 ) ) ;
#2306 = CARTESIAN_POINT ( 'NONE',  ( -0.1763272245218567000, -1.536796306699377100, -3.968749999999999100 ) ) ;
#2307 = ORIENTED_EDGE ( 'NONE', *, *, #5120, .T. ) ;
#2308 = LINE ( 'NONE', #9795, #7986 ) ;
#2309 = CARTESIAN_POINT ( 'NONE',  ( 75.12783738587971500, 68.96331202820026400, 146.5955189267326400 ) ) ;
#2310 = CARTESIAN_POINT ( 'NONE',  ( -10.25887082950606700, -3.136424637046467000, 0.8103024568623348200 ) ) ;
#2311 = EDGE_LOOP ( 'NONE', ( #6920, #1154, #3572, #5920 ) ) ;
#2312 = DIRECTION ( 'NONE',  ( 0.0000000000000000000, -1.000000000000000000, -3.785359618865278400E-016 ) ) ;
#2313 = EDGE_CURVE ( 'NONE', #6743, #195, #5979, .T. ) ;
#2314 = DIRECTION ( 'NONE',  ( -0.0000000000000000000, -1.000000000000000000, -0.0000000000000000000 ) ) ;
#2315 = CARTESIAN_POINT ( 'NONE',  ( -2.829999999999971600, -5.832380380939270100E-016, 38.54050000000001600 ) ) ;
#2316 = CARTESIAN_POINT ( 'NONE',  ( -4.927293236913908600, 3.405317746162708700, 0.02445123826263107300 ) ) ;
#2317 = CARTESIAN_POINT ( 'NONE',  ( -12.73845348373228200, -1.642944969244662000, 3.297618578667374800 ) ) ;
#2318 = EDGE_LOOP ( 'NONE', ( #646, #12969 ) ) ;
#2319 = DIRECTION ( 'NONE',  ( -1.000000000000000000, -0.0000000000000000000, -0.0000000000000000000 ) ) ;
#2320 = CYLINDRICAL_SURFACE ( 'NONE', #3307, 1.130300000000000700 ) ;
#2321 = CARTESIAN_POINT ( 'NONE',  ( -7.068160459135736300, -2.351769161950592900, 3.175111669610039200 ) ) ;
#2322 = CONICAL_SURFACE ( 'NONE', #1676, 1.587499999999998600, 1.029744258676653600 ) ;
#2323 = CARTESIAN_POINT ( 'NONE',  ( -9.514979810592336700, 1.493285645177336500E-007, -3.784139898020992400 ) ) ;
#2324 = CARTESIAN_POINT ( 'NONE',  ( -13.46498582950716600, 2.973285317595280900, 1.001032755973176200 ) ) ;
#2325 = ORIENTED_EDGE ( 'NONE', *, *, #2542, .F. ) ;
#2326 = CARTESIAN_POINT ( 'NONE',  ( -30.19043722372956400, 6.349999999999999600, -22.84569042927194400 ) ) ;
#2327 = DIRECTION ( 'NONE',  ( 1.000000000000000000, 0.0000000000000000000, 0.0000000000000000000 ) ) ;
#2328 = EDGE_CURVE ( 'NONE', #2163, #12759, #164, .T. ) ;
#2329 = DIRECTION ( 'NONE',  ( 0.0000000000000000000, 0.0000000000000000000, -1.000000000000000000 ) ) ;
#2330 = AXIS2_PLACEMENT_3D ( 'NONE', #10921, #5609, #13054 ) ;
#2331 = CARTESIAN_POINT ( 'NONE',  ( -7.163153089515368800, -7.371443637715482200E-007, 3.857550048805369800 ) ) ;
#2332 = ORIENTED_EDGE ( 'NONE', *, *, #1139, .T. ) ;
#2333 = AXIS2_PLACEMENT_3D ( 'NONE', #3503, #10975, #4573 ) ;
#2334 = FACE_OUTER_BOUND ( 'NONE', #10027, .T. ) ;
#2335 = CARTESIAN_POINT ( 'NONE',  ( -12.21806578165925600, 2.643334920845746200, -2.589205721337933600 ) ) ;
#2336 = ADVANCED_FACE ( 'NONE', ( #6156 ), #10484, .F. ) ;
#2337 = ORIENTED_EDGE ( 'NONE', *, *, #4282, .F. ) ;
#2338 = CARTESIAN_POINT ( 'NONE',  ( -7.809558236913503000, 3.068267291681293000, -1.251491217357040100 ) ) ;
#2339 = ORIENTED_EDGE ( 'NONE', *, *, #4240, .F. ) ;
#2340 = CARTESIAN_POINT ( 'NONE',  ( -3.591560000000000800, 1.502314598737156300E-015, -3.968749999999997300 ) ) ;
#2341 = CARTESIAN_POINT ( 'NONE',  ( -12.68428860728382700, -0.1316870876143981800, 3.796165168644843700 ) ) ;
#2342 = CARTESIAN_POINT ( 'NONE',  ( -6.247152087755905500, 3.369944699184284500, 1.951727482539346200 ) ) ;
#2343 = DIRECTION ( 'NONE',  ( 0.0000000000000000000, 0.0000000000000000000, -1.000000000000000000 ) ) ;
#2344 = EDGE_LOOP ( 'NONE', ( #1310, #11789, #8181 ) ) ;
#2345 = CARTESIAN_POINT ( 'NONE',  ( -9.319705829505849700, -3.150867112495874700, 0.8717258450436474700 ) ) ;
#2346 = CARTESIAN_POINT ( 'NONE',  ( -6.323305459135847100, 2.491206026539697600, 3.097318096886972700 ) ) ;
#2347 = CARTESIAN_POINT ( 'NONE',  ( -57.68067156924058700, 6.179910946951084200, -1.073399999999977700 ) ) ;
#2348 = CARTESIAN_POINT ( 'NONE',  ( -14.24622499999987500, -1.753342245512051800, -3.369828474743997500 ) ) ;
#2349 = CARTESIAN_POINT ( 'NONE',  ( -0.0000000000000000000, 0.3429000000000043700, -1.523999999999999800 ) ) ;
#2350 = EDGE_CURVE ( 'NONE', #2599, #298, #3485, .T. ) ;
#2351 = CARTESIAN_POINT ( 'NONE',  ( -8.773160000000469700, -3.968720511523867100, 0.1868168190168289800 ) ) ;
#2352 = CARTESIAN_POINT ( 'NONE',  ( 50.09074493496319700, 1.212603338051665900, -7.664699999999968800 ) ) ;
#2353 = AXIS2_PLACEMENT_3D ( 'NONE', #11926, #10864, #6637 ) ;
#2354 = UNCERTAINTY_MEASURE_WITH_UNIT (LENGTH_MEASURE( 1.000000000000000100E-005 ), #1337, 'distance_accuracy_value', 'NONE');
#2355 = DIRECTION ( 'NONE',  ( 0.0000000000000000000, 0.0000000000000000000, 1.000000000000000000 ) ) ;
#2356 = ORIENTED_EDGE ( 'NONE', *, *, #11344, .T. ) ;
#2357 = CARTESIAN_POINT ( 'NONE',  ( -10.87418582950665200, 1.083825378533085800, -3.031809993580301100 ) ) ;
#2358 = CARTESIAN_POINT ( 'NONE',  ( -11.80303063755843600, 1.643625609659233200, 3.338332214840367100 ) ) ;
#2359 = DIRECTION ( 'NONE',  ( 0.0000000000000000000, -0.4999999999999997800, -0.8660254037844388200 ) ) ;
#2360 = VERTEX_POINT ( 'NONE', #3400 ) ;
#2361 = ORIENTED_EDGE ( 'NONE', *, *, #5285, .F. ) ;
#2362 = DIRECTION ( 'NONE',  ( -0.0000000000000000000, -1.000000000000000000, -0.0000000000000000000 ) ) ;
#2363 = CARTESIAN_POINT ( 'NONE',  ( -5.574993236913423200, -1.318623685917531500, 3.117457935639358400 ) ) ;
#2364 = DIRECTION ( 'NONE',  ( 0.0000000000000000000, -1.000000000000000000, 0.0000000000000000000 ) ) ;
#2365 = CIRCLE ( 'NONE', #10136, 20.00250000000000500 ) ;
#2366 = CARTESIAN_POINT ( 'NONE',  ( -73.65999999999998200, 6.388099999999999700, 2.000000000000025300 ) ) ;
#2367 = CARTESIAN_POINT ( 'NONE',  ( -7.683475459136317000, -1.300471025384706900, -3.710214462626950200 ) ) ;
#2368 = CARTESIAN_POINT ( 'NONE',  ( 50.09074493496319700, 0.0000000000000000000, 12.79500000000000200 ) ) ;
#2369 = B_SPLINE_CURVE_WITH_KNOTS ( 'NONE', 3,
 ( #4514, #10903, #13039, #6684 ),
 .UNSPECIFIED., .F., .F.,
 ( 4, 4 ),
 ( 0.0000000000000000000, 0.0008779999364018465500 ),
 .UNSPECIFIED. ) ;
#2370 = VERTEX_POINT ( 'NONE', #12960 ) ;
#2371 = CARTESIAN_POINT ( 'NONE',  ( -14.08030082950683900, -2.482064223564743900, 1.886444174769789100 ) ) ;
#2372 = CARTESIAN_POINT ( 'NONE',  ( -52.59881536096979500, 8.000000000000000000, 1.089004740968551900 ) ) ;
#2373 = CARTESIAN_POINT ( 'NONE',  ( -5.449992173466631200, 3.527664272981356800, 1.688379736905631000 ) ) ;
#2374 = CARTESIAN_POINT ( 'NONE',  ( 50.09074493496319700, 0.0000000000000000000, 11.66470000000000200 ) ) ;
#2375 = EDGE_CURVE ( 'NONE', #1096, #8690, #2308, .T. ) ;
#2376 = CARTESIAN_POINT ( 'NONE',  ( -3.506653127769610900, 1.529982785880050500, 3.968749999999999100 ) ) ;
#2377 = EDGE_CURVE ( 'NONE', #3107, #9797, #5140, .T. ) ;
#2378 = DIRECTION ( 'NONE',  ( 0.0000000000000000000, -1.000000000000000000, 0.0000000000000000000 ) ) ;
#2379 = AXIS2_PLACEMENT_3D ( 'NONE', #9867, #3473, #10939 ) ;
#2380 = CARTESIAN_POINT ( 'NONE',  ( -5.243842730092401500, -0.9727932689523124400, 3.806648394445541200 ) ) ;
#2381 = LINE ( 'NONE', #11730, #10883 ) ;
#2382 = PLANE ( 'NONE',  #3053 ) ;
#2383 = CARTESIAN_POINT ( 'NONE',  ( -8.424873236914367100, -0.6830184862356938300, 3.222398858013861800 ) ) ;
#2384 = ORIENTED_EDGE ( 'NONE', *, *, #170, .T. ) ;
#2385 = CARTESIAN_POINT ( 'NONE',  ( 2.167733366666666100, -1.791561096153299100, -1.791561096153292800 ) ) ;
#2386 = CARTESIAN_POINT ( 'NONE',  ( -13.33198860728365500, -3.437673985815864300, -1.566840185168277600 ) ) ;
#2387 = CARTESIAN_POINT ( 'NONE',  ( -6.433463261005083900, 2.924780293438705900, -2.562466617310394900 ) ) ;
#2388 = CARTESIAN_POINT ( 'NONE',  ( 73.65999999999999700, 6.388099999999999700, -1.570909799999996800 ) ) ;
#2389 = CARTESIAN_POINT ( 'NONE',  ( -9.967405829506466500, 0.3988003761962935500, -3.224119648984962600 ) ) ;
#2390 = CARTESIAN_POINT ( 'NONE',  ( -6.971005459136478100, -3.795488761116386600, 1.109452151907319900 ) ) ;
#2391 = CARTESIAN_POINT ( 'NONE',  ( -57.78720112335037100, 4.785896190672764800, -0.6558926350105928100 ) ) ;
#2392 = CARTESIAN_POINT ( 'NONE',  ( -14.89392500000042200, 3.763919758131423000, -0.3274610486999548500 ) ) ;
#2393 = CARTESIAN_POINT ( 'NONE',  ( -11.13833146082341800, 3.698993062120338800, 0.5777804349442314800 ) ) ;
#2394 = EDGE_CURVE ( 'NONE', #12587, #287, #13315, .T. ) ;
#2395 = CARTESIAN_POINT ( 'NONE',  ( -9.388474999999903800, 2.063414798120610800, -3.372219452338208500 ) ) ;
#2396 = ORIENTED_EDGE ( 'NONE', *, *, #10656, .F. ) ;
#2397 = CARTESIAN_POINT ( 'NONE',  ( -3.591560000000000800, 0.0000000000000000000, 0.0000000000000000000 ) ) ;
#2398 = ORIENTED_EDGE ( 'NONE', *, *, #8122, .T. ) ;
#2399 =( NAMED_UNIT ( * ) SI_UNIT ( $, .STERADIAN. ) SOLID_ANGLE_UNIT ( ) );
#2400 = VECTOR ( 'NONE', #13248, 1000.000000000000000 ) ;
#2401 = ADVANCED_FACE ( 'NONE', ( #4811 ), #10152, .F. ) ;
#2402 = CARTESIAN_POINT ( 'NONE',  ( -11.52188582950710200, 2.370441497759733000, 2.148420436597529500 ) ) ;
#2403 = FACE_OUTER_BOUND ( 'NONE', #6806, .T. ) ;
#2404 = CARTESIAN_POINT ( 'NONE',  ( -11.98930231898203800, 3.684017704707231600, -0.4803177564234155600 ) ) ;
#2405 = DIRECTION ( 'NONE',  ( -0.0000000000000000000, -1.000000000000000000, -0.0000000000000000000 ) ) ;
#2406 = ORIENTED_EDGE ( 'NONE', *, *, #3399, .F. ) ;
#2407 = CARTESIAN_POINT ( 'NONE',  ( 8.604085732482055000, -0.0000000000000000000, -25.94850568923590800 ) ) ;
#2408 = CARTESIAN_POINT ( 'NONE',  ( -6.190308236913828900, -1.828647099789054700, -2.824965981681632200 ) ) ;
#2409 = ORIENTED_EDGE ( 'NONE', *, *, #60, .T. ) ;
#2410 = ORIENTED_EDGE ( 'NONE', *, *, #9414, .T. ) ;
#2411 = CARTESIAN_POINT ( 'NONE',  ( -11.59208456719242600, -3.594894803449348000, -0.9929094531274551500 ) ) ;
#2412 =( LENGTH_UNIT ( ) NAMED_UNIT ( * ) SI_UNIT ( .MILLI., .METRE. ) );
#2413 = EDGE_CURVE ( 'NONE', #4475, #5908, #1975, .T. ) ;
#2414 = CARTESIAN_POINT ( 'NONE',  ( -8.331175459136742800, 3.904890398758981800, 0.2183101706959202900 ) ) ;
#2415 = AXIS2_PLACEMENT_3D ( 'NONE', #5347, #12792, #6432 ) ;
#2416 = FACE_OUTER_BOUND ( 'NONE', #8252, .T. ) ;
#2417 = CARTESIAN_POINT ( 'NONE',  ( -14.72800082950672600, -0.7869404939523756400, -2.995394579226737400 ) ) ;
#2418 = CARTESIAN_POINT ( 'NONE',  ( -2.829999999999973000, 7.303866232706252700, 36.95300000000001700 ) ) ;
#2419 = DIRECTION ( 'NONE',  ( 1.000000000000000000, -0.0000000000000000000, -1.410344289412038200E-016 ) ) ;
#2420 = VERTEX_POINT ( 'NONE', #4519 ) ;
#2421 = CARTESIAN_POINT ( 'NONE',  ( -10.69504556998765700, -3.746147024923815600, 0.1037095614747053900 ) ) ;
#2422 = VERTEX_POINT ( 'NONE', #5601 ) ;
#2423 = CARTESIAN_POINT ( 'NONE',  ( 10.29266381495645000, 0.7620000000000000100, 29.02028181296100200 ) ) ;
#2424 = CARTESIAN_POINT ( 'NONE',  ( 52.02067156924064800, 6.388099999999999700, -1.073399999999991500 ) ) ;
#2425 = ORIENTED_EDGE ( 'NONE', *, *, #9646, .F. ) ;
#2426 = CARTESIAN_POINT ( 'NONE',  ( -9.072573236912546700, -2.698276104660714200, -1.853315229192236100 ) ) ;
#2427 = FACE_OUTER_BOUND ( 'NONE', #5988, .T. ) ;
#2428 = EDGE_CURVE ( 'NONE', #9991, #12563, #1026, .T. ) ;
#2429 = CARTESIAN_POINT ( 'NONE',  ( -6.324180378857145800, 2.441730423001545100, 3.020073207651289900 ) ) ;
#2430 = AXIS2_PLACEMENT_3D ( 'NONE', #5443, #12878, #6527 ) ;
#2431 = CARTESIAN_POINT ( 'NONE',  ( -13.94730360728428000, 3.209867039974022300, -1.954721026929935800 ) ) ;
#2432 = ORIENTED_EDGE ( 'NONE', *, *, #10111, .F. ) ;
#2433 = DIRECTION ( 'NONE',  ( 0.0000000000000000000, -1.000000000000000000, 0.0000000000000000000 ) ) ;
#2434 = CARTESIAN_POINT ( 'NONE',  ( -10.59791674010204300, -3.050261238314258900, -2.182419521967326600 ) ) ;
#2435 = ORIENTED_EDGE ( 'NONE', *, *, #11372, .F. ) ;
#2436 = ADVANCED_FACE ( 'NONE', ( #7642 ), #9813, .F. ) ;
#2437 = CARTESIAN_POINT ( 'NONE',  ( -10.58272082950604800, 2.429241311774867900, 2.127254081083247400 ) ) ;
#2438 = CARTESIAN_POINT ( 'NONE',  ( -7.586320459135446700, 1.206906349903914500, -3.744948346882301500 ) ) ;
#2439 = CARTESIAN_POINT ( 'NONE',  ( -57.82999999999997000, -0.0000000000000000000, 0.0000000000000000000 ) ) ;
#2440 = ORIENTED_EDGE ( 'NONE', *, *, #13387, .F. ) ;
#2441 = CARTESIAN_POINT ( 'NONE',  ( -15.50924000000064000, -1.832718996954862500, 3.281317546735389400 ) ) ;
#2442 = LINE ( 'NONE', #5559, #5272 ) ;
#2443 = CARTESIAN_POINT ( 'NONE',  ( -10.03617500000025200, 2.312916119011164500, 3.180876672406058900 ) ) ;
#2444 = SURFACE_STYLE_FILL_AREA ( #3145 ) ;
#2445 = CONTEXT_DEPENDENT_SHAPE_REPRESENTATION ( #2546, #10092 ) ;
#2446 = APPLICATION_CONTEXT ( 'automotive_design' ) ;
#2447 = EDGE_LOOP ( 'NONE', ( #3559, #668, #5938, #11453 ) ) ;
#2448 = B_SPLINE_CURVE_WITH_KNOTS ( 'NONE', 3,
 ( #8046, #611, #1681, #9136, #2725, #10201, #3804, #11266 ),
 .UNSPECIFIED., .F., .F.,
 ( 4, 2, 2, 4 ),
 ( 0.001694230548912505900, 0.002318588809436352900, 0.002942947069960199500, 0.004191663591007893700 ),
 .UNSPECIFIED. ) ;
#2449 = ORIENTED_EDGE ( 'NONE', *, *, #2891, .F. ) ;
#2450 = CARTESIAN_POINT ( 'NONE',  ( -12.13720082950648700, -3.089599360823649400, 0.7506420020710762300 ) ) ;
#2451 = CARTESIAN_POINT ( 'NONE',  ( -12.18535681046129100, 0.4876803662805255200, -3.676908951199615600 ) ) ;
#2452 = AXIS2_PLACEMENT_3D ( 'NONE', #441, #5740, #4658 ) ;
#2453 = ORIENTED_EDGE ( 'NONE', *, *, #13082, .T. ) ;
#2454 = VECTOR ( 'NONE', #4352, 1000.000000000000000 ) ;
#2455 = CARTESIAN_POINT ( 'NONE',  ( -6.838008236913773400, 3.289688223118377500, -0.6037489672862850200 ) ) ;
#2456 = CARTESIAN_POINT ( 'NONE',  ( 12.53309978278794100, 1.524000000000000000, 49.20000000000001700 ) ) ;
#2457 = ORIENTED_EDGE ( 'NONE', *, *, #13251, .F. ) ;
#2458 = EDGE_CURVE ( 'NONE', #9618, #5710, #1656, .T. ) ;
#2459 = CARTESIAN_POINT ( 'NONE',  ( 24.53043722372962800, 6.349999999999999600, 25.25819042927195600 ) ) ;
#2460 = CARTESIAN_POINT ( 'NONE',  ( -8.946490459135825200, -2.361149403105355500, 3.093081059438314900 ) ) ;
#2461 = ORIENTED_EDGE ( 'NONE', *, *, #2497, .T. ) ;
#2462 = ORIENTED_EDGE ( 'NONE', *, *, #7945, .F. ) ;
#2463 = ORIENTED_EDGE ( 'NONE', *, *, #3637, .T. ) ;
#2464 = CARTESIAN_POINT ( 'NONE',  ( -15.34331582950594700, 2.901963483420392900, 1.024050237713988000 ) ) ;
#2465 = CARTESIAN_POINT ( 'NONE',  ( -57.70457247946337300, 7.090867117023075000, 4.995296840715171900 ) ) ;
#2466 = B_SPLINE_CURVE_WITH_KNOTS ( 'NONE', 3,
 ( #8153, #6056, #13513, #7143 ),
 .UNSPECIFIED., .F., .F.,
 ( 4, 4 ),
 ( 0.0000000000000000000, 0.0009274042059360001900 ),
 .UNSPECIFIED. ) ;
#2467 = EDGE_LOOP ( 'NONE', ( #8449, #7944, #4518 ) ) ;
#2468 = DIRECTION ( 'NONE',  ( -1.000000000000000000, -0.0000000000000000000, -0.0000000000000000000 ) ) ;
#2469 = CONICAL_SURFACE ( 'NONE', #12768, 3.968750000000000000, 0.03112503832723228000 ) ;
#2470 = CARTESIAN_POINT ( 'NONE',  ( -10.45965391510427400, -2.981277133501117200, -2.296213269525443100 ) ) ;
#2471 = CARTESIAN_POINT ( 'NONE',  ( -55.75074493496310900, 6.349999999999999600, 14.38249999999999000 ) ) ;
#2472 = FACE_OUTER_BOUND ( 'NONE', #5322, .T. ) ;
#2473 = CARTESIAN_POINT ( 'NONE',  ( -12.49875006423631000, -3.259958265164841300, -1.753440683231105600 ) ) ;
#2474 = DIRECTION ( 'NONE',  ( 1.000000000000000000, 0.0000000000000000000, -1.365923996832131600E-016 ) ) ;
#2475 = ADVANCED_FACE ( 'NONE', ( #4466 ), #6990, .F. ) ;
#2476 = ORIENTED_EDGE ( 'NONE', *, *, #11435, .F. ) ;
#2477 = CARTESIAN_POINT ( 'NONE',  ( -9.687888236913190500, 3.030261535089701800, -1.185092892209505400 ) ) ;
#2478 = CARTESIAN_POINT ( 'NONE',  ( 2.167733366666665600, 1.619894520142941600, 1.963227672163651200 ) ) ;
#2479 = EDGE_CURVE ( 'NONE', #4622, #10483, #12348, .T. ) ;
#2481 = DIRECTION ( 'NONE',  ( -0.0000000000000000000, -1.000000000000000000, -0.0000000000000000000 ) ) ;
#2480 = AXIS2_PLACEMENT_3D ( 'NONE', #3567, #11040, #4648 ) ;
#2482 = CARTESIAN_POINT ( 'NONE',  ( -14.59500360728465300, 0.5733744778691657300, 3.693433951621714100 ) ) ;
#2483 = ORIENTED_EDGE ( 'NONE', *, *, #892, .T. ) ;
#2484 = DIRECTION ( 'NONE',  ( 0.0000000000000000000, -1.000000000000000000, 0.0000000000000000000 ) ) ;
#2485 = DIRECTION ( 'NONE',  ( -0.0000000000000000000, -1.000000000000000000, -0.0000000000000000000 ) ) ;
#2486 = CIRCLE ( 'NONE', #209, 6.438899999999997600 ) ;
#2487 = VECTOR ( 'NONE', #3872, 1000.000000000000000 ) ;
#2488 = CARTESIAN_POINT ( 'NONE',  ( -11.23042082950687400, -2.876938576382556300, 1.420359202102367000 ) ) ;
#2489 = CARTESIAN_POINT ( 'NONE',  ( -8.234020459135182400, 2.981658240569885300, 2.535697175395121000 ) ) ;
#2490 = CARTESIAN_POINT ( 'NONE',  ( -0.01968500000000062200, 0.0000000000000000000, 0.0000000000000000000 ) ) ;
#2491 = ORIENTED_EDGE ( 'NONE', *, *, #1275, .F. ) ;
#2492 = CARTESIAN_POINT ( 'NONE',  ( -6.831884678518755500, -3.094113045813188500, -2.336715027989790800 ) ) ;
#2493 = CARTESIAN_POINT ( 'NONE',  ( -10.65148999999950000, -3.911115232284732000, 0.1273628907208461400 ) ) ;
#2494 = CARTESIAN_POINT ( 'NONE',  ( -0.01968500000000018800, 0.0000000000000000000, 0.0000000000000000000 ) ) ;
#2495 = ORIENTED_EDGE ( 'NONE', *, *, #1376, .F. ) ;
#2496 = APPLICATION_PROTOCOL_DEFINITION ( 'draft international standard', 'automotive_design', 1998, #8884 ) ;
#2497 = EDGE_CURVE ( 'NONE', #7240, #13797, #11157, .T. ) ;
#2498 = CIRCLE ( 'NONE', #4287, 1.130300000000000700 ) ;
#2499 = CARTESIAN_POINT ( 'NONE',  ( -12.78490082950718500, 0.4865500434523492600, -3.121243898943959500 ) ) ;
#2500 = CYLINDRICAL_SURFACE ( 'NONE', #6224, 1.130300000000000700 ) ;
#2501 = EDGE_CURVE ( 'NONE', #5530, #12275, #12976, .T. ) ;
#2502 = CARTESIAN_POINT ( 'NONE',  ( 73.65999999999999700, 1.524000000000000000, -7.095164343244253900 ) ) ;
#2503 = ORIENTED_EDGE ( 'NONE', *, *, #9573, .F. ) ;
#2504 = CARTESIAN_POINT ( 'NONE',  ( -52.02421505704912600, 0.7619999999999996800, 5.539409746865338500 ) ) ;
#2505 = CARTESIAN_POINT ( 'NONE',  ( -7.453323236913757200, -1.339496157975318400, 3.043183648317586700 ) ) ;
#2506 = CARTESIAN_POINT ( 'NONE',  ( -0.01968500000000062200, 1.502314598737156300E-015, -3.968749999999997300 ) ) ;
#2507 = CARTESIAN_POINT ( 'NONE',  ( -2.829999999999971600, 6.657183344200658000, 2.000000000000017300 ) ) ;
#2508 = CARTESIAN_POINT ( 'NONE',  ( -9.594190459135878900, -1.942810863669647300, -3.347869146172804700 ) ) ;
#2509 = ADVANCED_FACE ( 'NONE', ( #12628 ), #981, .F. ) ;
#2510 = ORIENTED_EDGE ( 'NONE', *, *, #10354, .F. ) ;
#2511 = CIRCLE ( 'NONE', #4099, 1.130300000000000700 ) ;
#2512 = CARTESIAN_POINT ( 'NONE',  ( -15.99101582950491400, -2.043540395945849600, 2.273327078955583100 ) ) ;
#2513 = CARTESIAN_POINT ( 'NONE',  ( -66.77659999999997400, 6.388099999999999700, 5.073400000000025200 ) ) ;
#2514 = CARTESIAN_POINT ( 'NONE',  ( -30.19043722372957500, 0.0000000000000000000, 26.84569042927194700 ) ) ;
#2515 = EDGE_CURVE ( 'NONE', #12195, #2950, #3800, .T. ) ;
#2516 = CARTESIAN_POINT ( 'NONE',  ( -10.65571596388613400, -2.984691322019324300, 2.281427660756866400 ) ) ;
#2517 = AXIS2_PLACEMENT_3D ( 'NONE', #8105, #1730, #9190 ) ;
#2518 = ADVANCED_FACE ( 'NONE', ( #6660 ), #8914, .T. ) ;
#2519 = CARTESIAN_POINT ( 'NONE',  ( -9.626624435514497000, -2.565251747050112800, -2.777461584351461600 ) ) ;
#2520 = AXIS2_PLACEMENT_3D ( 'NONE', #9653, #3250, #10715 ) ;
#2521 = CARTESIAN_POINT ( 'NONE',  ( -6.734737191970465300, -1.054151924383975000, -3.734427523076194100 ) ) ;
#2522 = DIRECTION ( 'NONE',  ( -0.0000000000000000000, -1.000000000000000000, -0.0000000000000000000 ) ) ;
#2523 = VERTEX_POINT ( 'NONE', #1516 ) ;
#2524 = CARTESIAN_POINT ( 'NONE',  ( -10.33558823691416600, -0.06524258849035830000, 3.232557652905299900 ) ) ;
#2525 = CARTESIAN_POINT ( 'NONE',  ( -2.829999999999971600, 0.7620000000000000100, 2.000000000000015500 ) ) ;
#2526 = ORIENTED_EDGE ( 'NONE', *, *, #3077, .T. ) ;
#2527 = CARTESIAN_POINT ( 'NONE',  ( -8.990198975085574400, 1.899163875212977600, 3.301652955780405700 ) ) ;
#2528 = CARTESIAN_POINT ( 'NONE',  ( -52.02421505704911900, 0.7619999999999996800, -1.539409746865303900 ) ) ;
#2529 = CARTESIAN_POINT ( 'NONE',  ( -15.21031860728421100, -3.360455051645590000, -1.590826592569190200 ) ) ;
#2530 = TOROIDAL_SURFACE ( 'NONE', #2452, 2.250889035714284800, 0.08670471428571342700 ) ;
#2531 = DIRECTION ( 'NONE',  ( -1.000000000000000000, 0.0000000000000000000, 0.0000000000000000000 ) ) ;
#2532 = DIRECTION ( 'NONE',  ( -1.000000000000000000, -0.0000000000000000000, -0.0000000000000000000 ) ) ;
#2533 = UNCERTAINTY_MEASURE_WITH_UNIT (LENGTH_MEASURE( 1.000000000000000100E-005 ), #941, 'distance_accuracy_value', 'NONE');
#2534 = CARTESIAN_POINT ( 'NONE',  ( -11.84573582950762100, 0.4372390785015842200, -3.158644724386319200 ) ) ;
#2535 = CARTESIAN_POINT ( 'NONE',  ( -8.849335459135479800, -3.753403063033096600, 1.038382476016186400 ) ) ;
#2536 = VERTEX_POINT ( 'NONE', #5801 ) ;
#2537 = CARTESIAN_POINT ( 'NONE',  ( -0.01968500000000062200, -3.437038321269491700, -1.984374999999998700 ) ) ;
#2538 = DIRECTION ( 'NONE',  ( -0.0000000000000000000, -1.000000000000000000, -0.0000000000000000000 ) ) ;
#2539 = CARTESIAN_POINT ( 'NONE',  ( -0.01968500000000045900, 3.693840907928203000E-016, -3.016249999999999900 ) ) ;
#2540 = EDGE_CURVE ( 'NONE', #1603, #10669, #9479, .T. ) ;
#2541 = CARTESIAN_POINT ( 'NONE',  ( -11.29919000000016300, 1.372831013323066100, -3.642532663851997900 ) ) ;
#2542 = EDGE_CURVE ( 'NONE', #9778, #6186, #7317, .T. ) ;
#2543 = DIRECTION ( 'NONE',  ( 0.0000000000000000000, 0.0000000000000000000, -1.000000000000000000 ) ) ;
#2544 = AXIS2_PLACEMENT_3D ( 'NONE', #4697, #9009, #5785 ) ;
#2545 = ORIENTED_EDGE ( 'NONE', *, *, #1672, .F. ) ;
#2546 =( REPRESENTATION_RELATIONSHIP ('NONE','NONE', #600, #11909 ) REPRESENTATION_RELATIONSHIP_WITH_TRANSFORMATION ( #10954 )SHAPE_REPRESENTATION_RELATIONSHIP( ) );
#2547 = CYLINDRICAL_SURFACE ( 'NONE', #11816, 1.587499999999998600 ) ;
#2548 = ADVANCED_FACE ( 'NONE', ( #9155 ), #6873, .T. ) ;
#2549 = CARTESIAN_POINT ( 'NONE',  ( -13.34849715917823000, 1.394927579311328900, 2.737678598466879000 ) ) ;
#2550 = DIRECTION ( 'NONE',  ( -0.0000000000000000000, 0.7071067811865487900, -0.7071067811865462400 ) ) ;
#2551 = B_SPLINE_CURVE_WITH_KNOTS ( 'NONE', 3,
 ( #13617, #6176, #2985, #10449 ),
 .UNSPECIFIED., .F., .F.,
 ( 4, 4 ),
 ( 0.0000000000000000000, 0.0008703325105451995700 ),
 .UNSPECIFIED. ) ;
#2552 = ORIENTED_EDGE ( 'NONE', *, *, #1922, .F. ) ;
#2553 = DIRECTION ( 'NONE',  ( 0.9995156550979456000, 3.811102440834617100E-018, 0.03112001308040861600 ) ) ;
#2554 = CARTESIAN_POINT ( 'NONE',  ( -8.101023236913459200, -2.284062705059527200, -2.387908176420466200 ) ) ;
#2555 = DIRECTION ( 'NONE',  ( 1.000000000000000000, 0.0000000000000000000, -0.0000000000000000000 ) ) ;
#2556 = CARTESIAN_POINT ( 'NONE',  ( -3.690666437013118400, 1.278361656636145500, -3.757491703945506200 ) ) ;
#2557 = CARTESIAN_POINT ( 'NONE',  ( 68.47721879375151800, 1.524000000000000000, -15.85840592916028200 ) ) ;
#2558 = CARTESIAN_POINT ( 'NONE',  ( -10.20950545913745500, 3.841540279006277400, 0.2706351600324104500 ) ) ;
#2559 = LINE ( 'NONE', #5792, #5385 ) ;
#2560 = CARTESIAN_POINT ( 'NONE',  ( 2.167733366666665600, -1.963227672163656300, -1.619894520142934700 ) ) ;
#2561 = CARTESIAN_POINT ( 'NONE',  ( -0.01968500000000040700, 0.3882196643796377300, 3.968750000000000000 ) ) ;
#2562 = VERTEX_POINT ( 'NONE', #12165 ) ;
#2563 = CARTESIAN_POINT ( 'NONE',  ( -12.72926314978803000, 1.301624163564487800, 3.456976042204660300 ) ) ;
#2564 = EDGE_CURVE ( 'NONE', #11463, #8073, #9896, .T. ) ;
#2565 = CARTESIAN_POINT ( 'NONE',  ( -66.77659999999997400, 6.388100000000000600, -1.364811585953540600 ) ) ;
#2566 = EDGE_CURVE ( 'NONE', #10274, #7438, #7421, .T. ) ;
#2567 = CARTESIAN_POINT ( 'NONE',  ( -57.82999999999997000, 8.000000000000000000, -0.1072103502046777000 ) ) ;
#2568 = AXIS2_PLACEMENT_3D ( 'NONE', #2366, #10891, #4540 ) ;
#2569 = LINE ( 'NONE', #11872, #1893 ) ;
#2570 = CARTESIAN_POINT ( 'NONE',  ( 7.047767633333333700, -1.791561096153299300, 1.791561096153292600 ) ) ;
#2571 = CARTESIAN_POINT ( 'NONE',  ( 24.53043722372965600, -0.0000000000000000000, 27.97599042927195300 ) ) ;
#2572 = LINE ( 'NONE', #7750, #7897 ) ;
#2573 = CARTESIAN_POINT ( 'NONE',  ( -10.95090323691398200, -2.622249549277446700, -1.857561945291043000 ) ) ;
#2574 = DIRECTION ( 'NONE',  ( -0.0000000000000000000, -1.000000000000000000, -0.0000000000000000000 ) ) ;
#2575 = ORIENTED_EDGE ( 'NONE', *, *, #5667, .F. ) ;
#2576 = CARTESIAN_POINT ( 'NONE',  ( -9.186186612696253900, 3.674911394033511000, -0.9771831064386992100 ) ) ;
#2577 = DIRECTION ( 'NONE',  ( -0.0000000000000000000, 1.000000000000000000, -0.0000000000000000000 ) ) ;
#2578 = ORIENTED_EDGE ( 'NONE', *, *, #13019, .F. ) ;
#2579 = ORIENTED_EDGE ( 'NONE', *, *, #1070, .F. ) ;
#2580 = CARTESIAN_POINT ( 'NONE',  ( -15.85801860728418000, 2.741192244667043400, -2.481317641180021700 ) ) ;
#2581 = CARTESIAN_POINT ( 'NONE',  ( -3.591560000000000800, 4.860316984116058100E-016, 3.968750000000000000 ) ) ;
#2582 = ADVANCED_FACE ( 'NONE', ( #6317 ), #3723, .T. ) ;
#2583 = VECTOR ( 'NONE', #9019, 1000.000000000000000 ) ;
#2584 = CARTESIAN_POINT ( 'NONE',  ( -12.49343582950724700, 2.732715390459470300, 1.603092785152086600 ) ) ;
#2585 = CARTESIAN_POINT ( 'NONE',  ( -9.497035459136094800, 0.4755839234361368100, -3.844545544001032300 ) ) ;
#2586 = CARTESIAN_POINT ( 'NONE',  ( 1.951306434490277500, -1.614447733064425600, 1.793917795174131200 ) ) ;
#2587 = CYLINDRICAL_SURFACE ( 'NONE', #8415, 1.587499999999998600 ) ;
#2588 = EDGE_CURVE ( 'NONE', #1204, #4054, #658, .T. ) ;
#2589 = CARTESIAN_POINT ( 'NONE',  ( -8.719545729971196500, -3.143063820708624800, -2.151816455368927600 ) ) ;
#2590 = VERTEX_POINT ( 'NONE', #2701 ) ;
#2591 = ORIENTED_EDGE ( 'NONE', *, *, #11372, .T. ) ;
#2592 = VERTEX_POINT ( 'NONE', #2668 ) ;
#2593 = ADVANCED_FACE ( 'NONE', ( #12294 ), #1651, .T. ) ;
#2594 = VERTEX_POINT ( 'NONE', #11233 ) ;
#2595 = CONICAL_SURFACE ( 'NONE', #13317, 3.968750000000000000, 0.03112503832723228000 ) ;
#2596 = CARTESIAN_POINT ( 'NONE',  ( 68.47721879375151800, 1.524000000000000000, 19.85840592916030500 ) ) ;
#2597 = CARTESIAN_POINT ( 'NONE',  ( -8.716338236913275100, 3.238995121526912200, -0.5460754547678027300 ) ) ;
#2598 = CARTESIAN_POINT ( 'NONE',  ( -4.214823236913945300, 0.2053119742015715500, -3.422040031571248700 ) ) ;
#2599 = VERTEX_POINT ( 'NONE', #629 ) ;
#2600 = DIRECTION ( 'NONE',  ( -0.0000000000000000000, -1.000000000000000000, -0.0000000000000000000 ) ) ;
#2601 = EDGE_CURVE ( 'NONE', #1204, #523, #1316, .T. ) ;
#2602 = CARTESIAN_POINT ( 'NONE',  ( -10.85720545913594000, -1.711911738267435100, 3.426696813368961300 ) ) ;
#2603 = ORIENTED_EDGE ( 'NONE', *, *, #8727, .F. ) ;
#2604 = AXIS2_PLACEMENT_3D ( 'NONE', #1029, #8472, #2085 ) ;
#2605 = CARTESIAN_POINT ( 'NONE',  ( 24.53043722372962400, -5.832380380939270100E-016, -21.25819042927191700 ) ) ;
#2606 = ORIENTED_EDGE ( 'NONE', *, *, #2540, .T. ) ;
#2607 = FACE_OUTER_BOUND ( 'NONE', #13046, .T. ) ;
#2608 = CARTESIAN_POINT ( 'NONE',  ( 7.047767633333333700, 1.619894520142941600, -1.963227672163650800 ) ) ;
#2609 = DIRECTION ( 'NONE',  ( 0.0000000000000000000, 0.0000000000000000000, 1.000000000000000000 ) ) ;
#2610 = ORIENTED_EDGE ( 'NONE', *, *, #12128, .T. ) ;
#2611 = CARTESIAN_POINT ( 'NONE',  ( -6.592651211373779900, 2.403503545480602200, -3.054100558707964800 ) ) ;
#2612 = CARTESIAN_POINT ( 'NONE',  ( -2.829999999999940100, 0.0000000000000000000, 32.00000000000000000 ) ) ;
#2613 = ORIENTED_EDGE ( 'NONE', *, *, #11113, .T. ) ;
#2614 = ADVANCED_FACE ( 'NONE', ( #8817 ), #2742, .F. ) ;
#2615 = CARTESIAN_POINT ( 'NONE',  ( -11.59860323691406100, 2.702746581165233600, -1.700087719864674000 ) ) ;
#2616 = CARTESIAN_POINT ( 'NONE',  ( -53.56591775980138000, 8.000000000000000000, -4.343997584021843200 ) ) ;
#2617 = VERTEX_POINT ( 'NONE', #10215 ) ;
#2618 = CARTESIAN_POINT ( 'NONE',  ( -9.372884822031670300, 0.2473073300078452700, -3.788747912824654800 ) ) ;
#2619 = EDGE_CURVE ( 'NONE', #4440, #9835, #3127, .T. ) ;
#2620 = FACE_BOUND ( 'NONE', #9004, .T. ) ;
#2621 = CARTESIAN_POINT ( 'NONE',  ( -8.449735172038906200, 2.823401097552124200, -2.584751776511928300 ) ) ;
#2622 = AXIS2_PLACEMENT_3D ( 'NONE', #13430, #7062, #688 ) ;
#2623 = CARTESIAN_POINT ( 'NONE',  ( -16.47333360728265800, 0.5114838428098299500, 3.642007116721933000 ) ) ;
#2624 = FACE_OUTER_BOUND ( 'NONE', #3062, .T. ) ;
#2625 = ORIENTED_EDGE ( 'NONE', *, *, #8933, .T. ) ;
#2626 = ORIENTED_EDGE ( 'NONE', *, *, #9523, .T. ) ;
#2627 = CARTESIAN_POINT ( 'NONE',  ( -13.10875082950716200, -2.843095785762094400, 1.352793241251875300 ) ) ;
#2628 = CARTESIAN_POINT ( 'NONE',  ( -10.11235045913567600, 2.899534284313468400, 2.539138196229850900 ) ) ;
#2629 = B_SPLINE_CURVE_WITH_KNOTS ( 'NONE', 3,
 ( #5468, #4372, #1224, #8680 ),
 .UNSPECIFIED., .F., .F.,
 ( 4, 4 ),
 ( 0.0000000000000000000, 0.0005517258329759479600 ),
 .UNSPECIFIED. ) ;
#2630 = ORIENTED_EDGE ( 'NONE', *, *, #7828, .F. ) ;
#2631 = CARTESIAN_POINT ( 'NONE',  ( -73.65999999999998200, 1.524000000000000000, -10.20650825694551700 ) ) ;
#2632 = CARTESIAN_POINT ( 'NONE',  ( -55.75074493496308700, 0.0000000000000000000, 10.61059999999998700 ) ) ;
#2633 = CARTESIAN_POINT ( 'NONE',  ( -8.911708940069676300, -2.841057772341119100E-011, 3.803106666891358700 ) ) ;
#2634 = ORIENTED_EDGE ( 'NONE', *, *, #12300, .T. ) ;
#2635 = LINE ( 'NONE', #10428, #7303 ) ;
#2636 = ORIENTED_EDGE ( 'NONE', *, *, #12833, .F. ) ;
#2637 = FACE_BOUND ( 'NONE', #5170, .T. ) ;
#2638 = CARTESIAN_POINT ( 'NONE',  ( 13.40069528571428500, 2.862726703644356200E-016, -2.337593749999998100 ) ) ;
#2639 = ORIENTED_EDGE ( 'NONE', *, *, #7590, .T. ) ;
#2640 = CARTESIAN_POINT ( 'NONE',  ( -11.27402205248048300, -0.2431763923996619900, -3.729555827959235800 ) ) ;
#2641 = ORIENTED_EDGE ( 'NONE', *, *, #10097, .T. ) ;
#2642 = CARTESIAN_POINT ( 'NONE',  ( -9.364038236913957600, -0.7312948333977346000, 3.181191554858969500 ) ) ;
#2643 = B_SPLINE_CURVE_WITH_KNOTS ( 'NONE', 3,
 ( #4252, #8505, #7433, #11705 ),
 .UNSPECIFIED., .F., .F.,
 ( 4, 4 ),
 ( 0.0008307798690896563800, 0.001624749338990747600 ),
 .UNSPECIFIED. ) ;
#2644 = CARTESIAN_POINT ( 'NONE',  ( -4.830138236913938100, 2.700868075360493200, 2.079227426145925200 ) ) ;
#2645 = ORIENTED_EDGE ( 'NONE', *, *, #1765, .F. ) ;
#2646 = EDGE_CURVE ( 'NONE', #5641, #9652, #11641, .T. ) ;
#2647 = EDGE_CURVE ( 'NONE', #9592, #12954, #4928, .T. ) ;
#2648 = LINE ( 'NONE', #123, #8312 ) ;
#2649 = CARTESIAN_POINT ( 'NONE',  ( -11.47252045913546300, -1.864791378927625100, -3.323396431779559900 ) ) ;
#2650 = ADVANCED_FACE ( 'NONE', ( #5643 ), #8135, .F. ) ;
#2651 = DIRECTION ( 'NONE',  ( 0.4817218793751564800, 0.0000000000000000000, -0.8763241585915951800 ) ) ;
#2652 = ORIENTED_EDGE ( 'NONE', *, *, #5011, .F. ) ;
#2653 = CARTESIAN_POINT ( 'NONE',  ( -6.906969893550740200, -3.827677681465114100, -0.5395947408771161200 ) ) ;
#2654 = CARTESIAN_POINT ( 'NONE',  ( -10.91650142916285300, 0.0000000000000000000, -49.19999999999998900 ) ) ;
#2655 = CARTESIAN_POINT ( 'NONE',  ( -8.969124099494553800, -1.858489589162335000, 3.327066932083279300 ) ) ;
#2656 = ADVANCED_FACE ( 'NONE', ( #5983 ), #2469, .T. ) ;
#2657 = ORIENTED_EDGE ( 'NONE', *, *, #1983, .T. ) ;
#2658 = FACE_OUTER_BOUND ( 'NONE', #874, .T. ) ;
#2659 = CARTESIAN_POINT ( 'NONE',  ( 50.09074493496319700, -0.0000000000000000000, 12.79500000000000200 ) ) ;
#2660 = CARTESIAN_POINT ( 'NONE',  ( -6.279768304310395300, 1.449808915335296700, 3.614850193653208300 ) ) ;
#2661 = ORIENTED_EDGE ( 'NONE', *, *, #6713, .F. ) ;
#2662 = LINE ( 'NONE', #4398, #8330 ) ;
#2663 = CARTESIAN_POINT ( 'NONE',  ( -12.21391823691345600, -0.1099785996387811800, 3.171383009913848900 ) ) ;
#2664 = ORIENTED_EDGE ( 'NONE', *, *, #2679, .T. ) ;
#2665 = ORIENTED_EDGE ( 'NONE', *, *, #4630, .F. ) ;
#2666 = EDGE_CURVE ( 'NONE', #1615, #13011, #2466, .T. ) ;
#2668 = CARTESIAN_POINT ( 'NONE',  ( -0.0000000000000000000, -1.524000000000001100, -0.3428999999999990400 ) ) ;
#2667 = AXIS2_PLACEMENT_3D ( 'NONE', #12925, #6564, #188 ) ;
#2669 = CARTESIAN_POINT ( 'NONE',  ( -3.321770212222375100, 1.765200476219980900, -3.017852707070748600 ) ) ;
#2670 = DIRECTION ( 'NONE',  ( 0.0000000000000000000, -0.5150380749100549300, -0.8571673007021118900 ) ) ;
#2671 = ORIENTED_EDGE ( 'NONE', *, *, #4590, .T. ) ;
#2672 = FACE_OUTER_BOUND ( 'NONE', #3663, .T. ) ;
#2673 = CARTESIAN_POINT ( 'NONE',  ( -13.75645082950599400, -0.1598836603366979600, -3.123901184349361600 ) ) ;
#2674 = CARTESIAN_POINT ( 'NONE',  ( -10.76005045913578200, -3.437520689052699900, 1.697075120113222800 ) ) ;
#2675 = CARTESIAN_POINT ( 'NONE',  ( -9.194893063614300000, 3.205208766703204800, 2.049041673261168500 ) ) ;
#2676 = DIRECTION ( 'NONE',  ( -0.0000000000000000000, -1.000000000000000000, -0.0000000000000000000 ) ) ;
#2677 = CARTESIAN_POINT ( 'NONE',  ( -11.38977065482495000, 0.1776236782509648100, -3.725950714527691300 ) ) ;
#2678 = ORIENTED_EDGE ( 'NONE', *, *, #1788, .F. ) ;
#2679 = EDGE_CURVE ( 'NONE', #12472, #8619, #5, .T. ) ;
#2680 = AXIS2_PLACEMENT_3D ( 'NONE', #12136, #5769, #13216 ) ;
#2681 = CARTESIAN_POINT ( 'NONE',  ( -11.45976962524245800, -3.603026837246070500, -0.9716191677421018900 ) ) ;
#2682 = AXIS2_PLACEMENT_3D ( 'NONE', #8620, #2228, #9692 ) ;
#2683 = ORIENTED_EDGE ( 'NONE', *, *, #9231, .T. ) ;
#2684 = DIRECTION ( 'NONE',  ( 0.0000000000000000000, -0.7071067811865462400, -0.7071067811865489100 ) ) ;
#2685 = CARTESIAN_POINT ( 'NONE',  ( -9.979353236913656400, -2.208446142766306700, -2.376838661454948400 ) ) ;
#2686 = CARTESIAN_POINT ( 'NONE',  ( -5.477838236914069900, -2.937200622475264000, 1.688527762230134500 ) ) ;
#2687 = CARTESIAN_POINT ( 'NONE',  ( 73.65999999999999700, 12.77619999999999900, -49.19999999999998900 ) ) ;
#2688 = CARTESIAN_POINT ( 'NONE',  ( -12.12022045913650600, 3.763772038340791800, -0.4475503723774820800 ) ) ;
#2689 = ORIENTED_EDGE ( 'NONE', *, *, #6497, .F. ) ;
#2690 = DIRECTION ( 'NONE',  ( -1.000000000000000000, -0.0000000000000000000, -0.0000000000000000000 ) ) ;
#2691 = CARTESIAN_POINT ( 'NONE',  ( -9.216077034990535200, 3.467087284064938900, 1.564405033937663200 ) ) ;
#2692 = EDGE_CURVE ( 'NONE', #2116, #1617, #11354, .T. ) ;
#2693 = CARTESIAN_POINT ( 'NONE',  ( -7.004101269879730500, -3.373444585696374200, 1.881164398881656700 ) ) ;
#2694 = LINE ( 'NONE', #5049, #7698 ) ;
#2695 = CARTESIAN_POINT ( 'NONE',  ( 1.924915260586395100, 1.750937656404937900, -1.661566059051085200 ) ) ;
#2696 = UNCERTAINTY_MEASURE_WITH_UNIT (LENGTH_MEASURE( 1.000000000000000100E-005 ), #7580, 'distance_accuracy_value', 'NONE');
#2697 = CARTESIAN_POINT ( 'NONE',  ( -6.248999461399125500, 0.6685679759817112500, 3.837647849438808700 ) ) ;
#2698 = CARTESIAN_POINT ( 'NONE',  ( -12.86161823691328200, -2.868830579027129800, -1.307531136217713100 ) ) ;
#2699 = EDGE_LOOP ( 'NONE', ( #13165, #9940 ) ) ;
#2700 = CARTESIAN_POINT ( 'NONE',  ( -10.01987671875193800, 3.385849218560345300, 1.672965598204155100 ) ) ;
#2701 = CARTESIAN_POINT ( 'NONE',  ( -30.19043722372957500, 1.212603338051665900, 27.97599042927194500 ) ) ;
#2702 = CARTESIAN_POINT ( 'NONE',  ( -4.066523298642560600, 3.358941383847786200, 0.8790492841983729200 ) ) ;
#2703 = ADVANCED_FACE ( 'NONE', ( #323 ), #10632, .F. ) ;
#2704 = LINE ( 'NONE', #6353, #5895 ) ;
#2705 = CARTESIAN_POINT ( 'NONE',  ( -14.37176582950690800, 2.657965516543801900, 1.611436834293234100 ) ) ;
#2706 = CARTESIAN_POINT ( 'NONE',  ( -11.37536545913653200, 0.5230014763825670000, -3.777893313751357500 ) ) ;
#2707 = DIRECTION ( 'NONE',  ( 0.0000000000000000000, -0.5150380749100554900, -0.8571673007021115600 ) ) ;
#2708 = CARTESIAN_POINT ( 'NONE',  ( -55.75074493496310900, 6.349999999999999600, -8.794999999999982200 ) ) ;
#2709 = B_SPLINE_CURVE_WITH_KNOTS ( 'NONE', 3,
 ( #1828, #3902, #13559, #7189 ),
 .UNSPECIFIED., .F., .F.,
 ( 4, 4 ),
 ( 0.0000000000000000000, 0.0007706660073344140400 ),
 .UNSPECIFIED. ) ;
#2710 = ORIENTED_EDGE ( 'NONE', *, *, #11574, .T. ) ;
#2711 = AXIS2_PLACEMENT_3D ( 'NONE', #12670, #6312, #13757 ) ;
#2712 = CARTESIAN_POINT ( 'NONE',  ( -7.015025526549582200, -3.239421033696943600, 2.120807081154570700 ) ) ;
#2713 = ADVANCED_FACE ( 'NONE', ( #2798 ), #4958, .F. ) ;
#2714 = DIRECTION ( 'NONE',  ( -1.000000000000000000, -0.0000000000000000000, -0.0000000000000000000 ) ) ;
#2715 = FACE_OUTER_BOUND ( 'NONE', #1700, .T. ) ;
#2716 = CARTESIAN_POINT ( 'NONE',  ( -11.65589268180655800, -1.865519295459445300, 3.224898318328052800 ) ) ;
#2717 = CARTESIAN_POINT ( 'NONE',  ( -4.100843349831764700, -3.960084601493651000, -0.1370173144483704800 ) ) ;
#2718 = CARTESIAN_POINT ( 'NONE',  ( -10.62705323691304400, 3.022109786297082000, -1.122758071698835500 ) ) ;
#2719 = EDGE_LOOP ( 'NONE', ( #113, #6976 ) ) ;
#2720 = ORIENTED_EDGE ( 'NONE', *, *, #8515, .T. ) ;
#2721 = CARTESIAN_POINT ( 'NONE',  ( -6.093153236914149700, 0.2504001091069083500, -3.358946560706147700 ) ) ;
#2722 = CARTESIAN_POINT ( 'NONE',  ( -11.41224946427718800, -0.3675375135397719900, -3.725254732588192800 ) ) ;
#2723 = CARTESIAN_POINT ( 'NONE',  ( -12.73553545913602700, -1.733809354482853000, 3.348326289381735200 ) ) ;
#2724 = VECTOR ( 'NONE', #1478, 1000.000000000000000 ) ;
#2725 = CARTESIAN_POINT ( 'NONE',  ( 52.07023534622636900, 5.362061202279569700, 4.904615420224172500 ) ) ;
#2726 = CARTESIAN_POINT ( 'NONE',  ( 1.951306434490278000, 1.793917795174137000, 1.614447733064419600 ) ) ;
#2727 = CONICAL_SURFACE ( 'NONE', #3849, 1.587499999999998600, 1.029744258676653000 ) ;
#2728 = ORIENTED_EDGE ( 'NONE', *, *, #193, .F. ) ;
#2729 = CARTESIAN_POINT ( 'NONE',  ( -8.108668724728056900, 3.041807456932982500, 2.337502956996348600 ) ) ;
#2730 = EDGE_CURVE ( 'NONE', #4871, #6988, #5301, .T. ) ;
#2731 = DIRECTION ( 'NONE',  ( -0.0000000000000000000, 0.7071067811865462400, 0.7071067811865489100 ) ) ;
#2732 = AXIS2_PLACEMENT_3D ( 'NONE', #2046, #9513, #3111 ) ;
#2733 = ORIENTED_EDGE ( 'NONE', *, *, #993, .F. ) ;
#2734 = VERTEX_POINT ( 'NONE', #13607 ) ;
#2735 = DIRECTION ( 'NONE',  ( 0.0000000000000000000, 0.0000000000000000000, -1.000000000000000000 ) ) ;
#2736 = CARTESIAN_POINT ( 'NONE',  ( -4.689211393029823100, -0.2558604210121673800, -3.934574521572454100 ) ) ;
#2737 = DIRECTION ( 'NONE',  ( -0.0000000000000000000, -1.000000000000000000, -0.0000000000000000000 ) ) ;
#2738 = EDGE_LOOP ( 'NONE', ( #11164, #13601 ) ) ;
#2739 = CARTESIAN_POINT ( 'NONE',  ( -13.47693323691390600, 2.675904210529485000, -1.629593819392067400 ) ) ;
#2740 = VECTOR ( 'NONE', #11518, 1000.000000000000000 ) ;
#2741 = CARTESIAN_POINT ( 'NONE',  ( -7.769699222813597900, -3.043277801075864500, -2.357044113362547500 ) ) ;
#2742 = PLANE ( 'NONE',  #11360 ) ;
#2743 = CARTESIAN_POINT ( 'NONE',  ( -4.721035829506382300, -1.945407859526736800, 2.807698997689408200 ) ) ;
#2744 = EDGE_LOOP ( 'NONE', ( #6847, #8900, #5981, #5578 ) ) ;
#2745 = CARTESIAN_POINT ( 'NONE',  ( -2.829999999999971600, -58.32444239391166700, 2.000000000000015500 ) ) ;
#2746 = CARTESIAN_POINT ( 'NONE',  ( -52.02421505704911900, 8.000000000000000000, -4.739809746865304000 ) ) ;
#2747 = VERTEX_POINT ( 'NONE', #852 ) ;
#2748 = EDGE_CURVE ( 'NONE', #6582, #6981, #2133, .T. ) ;
#2749 = CARTESIAN_POINT ( 'NONE',  ( -15.01946582950644800, -2.489883533446847900, 1.826121671527602100 ) ) ;
#2750 = CARTESIAN_POINT ( 'NONE',  ( -12.02306545913615900, 3.271918104524928600, 1.919454030348236600 ) ) ;
#2751 = CARTESIAN_POINT ( 'NONE',  ( -4.964330085611274000, -3.350044761368704100, -2.047130727733460700 ) ) ;
#2752 = VERTEX_POINT ( 'NONE', #1908 ) ;
#2753 = DIRECTION ( 'NONE',  ( 0.0000000000000000000, 0.0000000000000000000, -1.000000000000000000 ) ) ;
#2754 = EDGE_CURVE ( 'NONE', #8569, #7099, #10980, .T. ) ;
#2755 = CIRCLE ( 'NONE', #2604, 2.184399999999999700 ) ;
#2756 = DIRECTION ( 'NONE',  ( -1.000000000000000000, -0.0000000000000000000, -0.0000000000000000000 ) ) ;
#2757 = COLOUR_RGB ( '',0.7529411764705882200, 0.7529411764705882200, 0.7529411764705882200 ) ;
#2758 = DIRECTION ( 'NONE',  ( 0.0000000000000000000, 0.0000000000000000000, -1.000000000000000000 ) ) ;
#2759 = EDGE_LOOP ( 'NONE', ( #6685, #945, #5774, #12615, #13790, #10628, #9861, #9767, #12646, #9073, #11793, #11728, #5763, #11335 ) ) ;
#2760 = CARTESIAN_POINT ( 'NONE',  ( -12.87969058290060400, 3.386732885143857200, -1.064608383973105100 ) ) ;
#2761 = ORIENTED_EDGE ( 'NONE', *, *, #9809, .F. ) ;
#2762 = CARTESIAN_POINT ( 'NONE',  ( -3.831338113457102100, -2.082053160507067300, -3.558221839684590400 ) ) ;
#2763 = DIRECTION ( 'NONE',  ( -0.0000000000000000000, -1.000000000000000000, -0.0000000000000000000 ) ) ;
#2764 = ORIENTED_EDGE ( 'NONE', *, *, #2748, .F. ) ;
#2765 = VECTOR ( 'NONE', #5425, 1000.000000000000000 ) ;
#2766 = CARTESIAN_POINT ( 'NONE',  ( -30.19043722372956400, 6.349999999999999600, -22.84569042927194400 ) ) ;
#2767 = CARTESIAN_POINT ( 'NONE',  ( -11.24236823691465400, -0.7630236965250799500, 3.112063186807702200 ) ) ;
#2768 = CARTESIAN_POINT ( 'NONE',  ( -6.740853236913926200, 2.988676567560991000, 1.508338773160935700 ) ) ;
#2769 = CARTESIAN_POINT ( 'NONE',  ( 43.63157870617268200, 8.000000000000000000, 7.205320528950722700 ) ) ;
#2770 = EDGE_CURVE ( 'NONE', #8915, #12604, #10313, .T. ) ;
#2771 = CARTESIAN_POINT ( 'NONE',  ( -13.38323545913587200, -2.415910981258505300, -2.868149460658775900 ) ) ;
#2772 = CARTESIAN_POINT ( 'NONE',  ( -9.129770057936921600, 2.056618732710649300, 3.202985970577422800 ) ) ;
#2773 = CARTESIAN_POINT ( 'NONE',  ( -7.781150070919450100, -3.200878362679956600, -2.118248381211751900 ) ) ;
#2774 = AXIS2_PLACEMENT_3D ( 'NONE', #946, #12665, #8391 ) ;
#2775 = ORIENTED_EDGE ( 'NONE', *, *, #5727, .T. ) ;
#2776 = ADVANCED_FACE ( 'NONE', ( #13470 ), #8530, .T. ) ;
#2777 = ORIENTED_EDGE ( 'NONE', *, *, #8814, .F. ) ;
#2778 = ORIENTED_EDGE ( 'NONE', *, *, #6014, .F. ) ;
#2779 = CARTESIAN_POINT ( 'NONE',  ( -66.77659999999997400, 6.388099999999999700, 2.000000000000024400 ) ) ;
#2780 = CARTESIAN_POINT ( 'NONE',  ( 0.0000000000000000000, -1.869257541667540500, -1.525924389646818600 ) ) ;
#2781 = CARTESIAN_POINT ( 'NONE',  ( -9.701920636223654500, -3.595326401532521500, -1.193641683973274400 ) ) ;
#2782 = ORIENTED_EDGE ( 'NONE', *, *, #9900, .F. ) ;
#2783 = CARTESIAN_POINT ( 'NONE',  ( -8.304711027401284100, 3.040087244194626500, -2.330100851995816000 ) ) ;
#2784 = LINE ( 'NONE', #1161, #13800 ) ;
#2785 = VERTEX_POINT ( 'NONE', #1078 ) ;
#2786 = CARTESIAN_POINT ( 'NONE',  ( -4.865310115604989600, -3.727735012052940900, -1.268505818178033500 ) ) ;
#2787 = CARTESIAN_POINT ( 'NONE',  ( 68.47721879375151800, 1.524000000000000000, -15.85840592916028200 ) ) ;
#2788 = EDGE_LOOP ( 'NONE', ( #7367, #10108, #1994, #3710 ) ) ;
#2789 = ORIENTED_EDGE ( 'NONE', *, *, #10054, .F. ) ;
#2790 = CARTESIAN_POINT ( 'NONE',  ( -14.12463323691428000, 0.4775077541621813900, 3.075668967511550700 ) ) ;
#2791 = B_SPLINE_CURVE_WITH_KNOTS ( 'NONE', 3,
 ( #4173, #3150, #7448, #1063, #8517, #2131 ),
 .UNSPECIFIED., .F., .F.,
 ( 4, 2, 4 ),
 ( 2.515504404384653500E-006, 0.0008174203691837301500, 0.001632325233963075700 ),
 .UNSPECIFIED. ) ;
#2792 = ORIENTED_EDGE ( 'NONE', *, *, #10057, .T. ) ;
#2793 = EDGE_CURVE ( 'NONE', #9140, #12658, #7806, .T. ) ;
#2794 = AXIS2_PLACEMENT_3D ( 'NONE', #2980, #10444, #4042 ) ;
#2795 = CARTESIAN_POINT ( 'NONE',  ( -5.336350829506688600, -1.224009071988225900, -3.167876077494010500 ) ) ;
#2796 = ORIENTED_EDGE ( 'NONE', *, *, #4698, .T. ) ;
#2797 = CARTESIAN_POINT ( 'NONE',  ( -12.42250997176065800, -2.002016670296180600, -3.114638994169798300 ) ) ;
#2798 = FACE_OUTER_BOUND ( 'NONE', #2344, .T. ) ;
#2799 = CIRCLE ( 'NONE', #3981, 0.2427732000000001100 ) ;
#2800 = CARTESIAN_POINT ( 'NONE',  ( -15.63478082950602400, -0.1124252191351724500, -3.066002861901297600 ) ) ;
#2801 = CARTESIAN_POINT ( 'NONE',  ( -12.63838045913678900, -3.407627332170136500, 1.621360062404380200 ) ) ;
#2802 = DIRECTION ( 'NONE',  ( -0.9948108173418298600, 0.0000000000000000000, 0.1017420154099597500 ) ) ;
#2803 = CARTESIAN_POINT ( 'NONE',  ( -7.650571583148550100, -0.4370690044873393700, -3.817433109657504700 ) ) ;
#2804 = VERTEX_POINT ( 'NONE', #6444 ) ;
#2805 = CARTESIAN_POINT ( 'NONE',  ( -10.30652980759099800, 3.156355717281975600, -2.042695078511970900 ) ) ;
#2806 = CARTESIAN_POINT ( 'NONE',  ( -10.94971782504618900, 3.242875786565681200, 1.878358378332878800 ) ) ;
#2807 = B_SPLINE_CURVE_WITH_KNOTS ( 'NONE', 3,
 ( #12991, #1309, #3429, #10894, #4503, #11964 ),
 .UNSPECIFIED., .F., .F.,
 ( 4, 2, 4 ),
 ( 0.0004354108102209840600, 0.001030210511288725500, 0.001625010212356466700 ),
 .UNSPECIFIED. ) ;
#2808 = VERTEX_POINT ( 'NONE', #12802 ) ;
#2809 = VECTOR ( 'NONE', #5382, 999.9999999999998900 ) ;
#2810 = CARTESIAN_POINT ( 'NONE',  ( -12.77670609525970000, 2.659839733857180600, 2.503998926044816100 ) ) ;
#2811 = CARTESIAN_POINT ( 'NONE',  ( -4.588038607284227400, 2.640530706621532000, -3.079344864799495400 ) ) ;
#2812 = CIRCLE ( 'NONE', #8088, 1.587499999999998600 ) ;
#2813 = DIRECTION ( 'NONE',  ( -0.0000000000000000000, -1.000000000000000000, -0.0000000000000000000 ) ) ;
#2814 = VERTEX_POINT ( 'NONE', #61 ) ;
#2815 = DIRECTION ( 'NONE',  ( -1.000000000000000000, -0.0000000000000000000, -0.0000000000000000000 ) ) ;
#2816 = CARTESIAN_POINT ( 'NONE',  ( -11.89006823691359600, -2.566089283185074300, -1.884441006835354500 ) ) ;
#2817 = CARTESIAN_POINT ( 'NONE',  ( -7.356168236914418100, -2.908968372328448700, 1.616697203206965300 ) ) ;
#2818 = EDGE_CURVE ( 'NONE', #11902, #10912, #4627, .T. ) ;
#2819 = CARTESIAN_POINT ( 'NONE',  ( -3.591560000000000800, 3.808957714683338700, 1.114817334927242600 ) ) ;
#2820 = EDGE_CURVE ( 'NONE', #8714, #9197, #9979, .T. ) ;
#2821 = CARTESIAN_POINT ( 'NONE',  ( -13.99855045913531600, 3.710255985116865500, -0.3867749920085629700 ) ) ;
#2822 = AXIS2_PLACEMENT_3D ( 'NONE', #985, #9509, #12655 ) ;
#2823 = PLANE ( 'NONE',  #3587 ) ;
#2824 = ORIENTED_EDGE ( 'NONE', *, *, #13005, .F. ) ;
#2825 = VECTOR ( 'NONE', #8956, 1000.000000000000000 ) ;
#2826 = CARTESIAN_POINT ( 'NONE',  ( 46.36421505704917900, 0.7619999999999996800, -1.539409746865303900 ) ) ;
#2827 = CARTESIAN_POINT ( 'NONE',  ( 52.17000000000003000, 8.000000000000000000, 2.000000000000015500 ) ) ;
#2828 = FACE_OUTER_BOUND ( 'NONE', #9405, .T. ) ;
#2829 = ORIENTED_EDGE ( 'NONE', *, *, #836, .F. ) ;
#2830 = CARTESIAN_POINT ( 'NONE',  ( -7.241508786084252400, 1.913752023909720500, 3.357500553323626400 ) ) ;
#2831 = CARTESIAN_POINT ( 'NONE',  ( -5.757105434178272100, -3.097440223436866100, -2.385877652124977400 ) ) ;
#2832 = CARTESIAN_POINT ( 'NONE',  ( 8.631935999999999600, 0.0000000000000000000, 0.0000000000000000000 ) ) ;
#2833 = CARTESIAN_POINT ( 'NONE',  ( -5.051244698781952800, -2.396113314947661400, 3.117338346291332200 ) ) ;
#2834 = CARTESIAN_POINT ( 'NONE',  ( -11.74235514049003500, -2.747629159903913500, 2.513735296438077200 ) ) ;
#2835 = CARTESIAN_POINT ( 'NONE',  ( -14.73994823691384000, -2.795427431564604600, -1.323305018025221500 ) ) ;
#2836 = CYLINDRICAL_SURFACE ( 'NONE', #4827, 3.200400000000000100 ) ;
#2837 = CARTESIAN_POINT ( 'NONE',  ( 52.02067156924062600, 6.528937012955300800, -1.073399999999991700 ) ) ;
#2838 = EDGE_CURVE ( 'NONE', #11450, #1962, #1806, .T. ) ;
#2839 = CARTESIAN_POINT ( 'NONE',  ( -5.984050829506523800, 3.374586676130918700, 0.08190742037500226000 ) ) ;
#2840 = DIRECTION ( 'NONE',  ( 0.0000000000000000000, 0.0000000000000000000, -1.000000000000000000 ) ) ;
#2841 = ADVANCED_FACE ( 'NONE', ( #4294 ), #6813, .F. ) ;
#2842 = CARTESIAN_POINT ( 'NONE',  ( -16.28248082950733200, 2.856091509875003700, 1.063079533724673200 ) ) ;
#2843 = CARTESIAN_POINT ( 'NONE',  ( -13.28608045913491500, -0.1917954150601571800, -3.748245355636362000 ) ) ;
#2844 = ORIENTED_EDGE ( 'NONE', *, *, #9781, .T. ) ;
#2845 = DIRECTION ( 'NONE',  ( 0.0000000000000000000, 0.0000000000000000000, -1.000000000000000000 ) ) ;
#2846 = CARTESIAN_POINT ( 'NONE',  ( -4.929579899537897900, -2.789932478217550300, -2.763750630863202100 ) ) ;
#2847 = CARTESIAN_POINT ( 'NONE',  ( -3.863849217123504600, 0.1745329737944053800, -3.957393839743008600 ) ) ;
#2848 = ORIENTED_EDGE ( 'NONE', *, *, #7866, .F. ) ;
#2849 = CARTESIAN_POINT ( 'NONE',  ( -11.16574170673941100, 2.281382937451325700, -2.964949143294597800 ) ) ;
#2850 = FACE_OUTER_BOUND ( 'NONE', #13794, .T. ) ;
#2851 = EDGE_CURVE ( 'NONE', #4775, #4178, #12447, .T. ) ;
#2852 = AXIS2_PLACEMENT_3D ( 'NONE', #1960, #9418, #3020 ) ;
#2853 = CARTESIAN_POINT ( 'NONE',  ( -5.203353607284564800, 1.060435928091412200, 3.894979118466980000 ) ) ;
#2854 = AXIS2_PLACEMENT_3D ( 'NONE', #13410, #7041, #667 ) ;
#2855 = VERTEX_POINT ( 'NONE', #8630 ) ;
#2856 = CARTESIAN_POINT ( 'NONE',  ( -13.19472122693208000, -2.950392904565688000, 1.330641880350715000 ) ) ;
#2857 = CARTESIAN_POINT ( 'NONE',  ( -12.50538323691393400, 2.981583077573111100, -1.058814576446821500 ) ) ;
#2858 = CARTESIAN_POINT ( 'NONE',  ( -8.003868236914337700, -0.3771530709916025000, -3.285919427547594500 ) ) ;
#2859 = VERTEX_POINT ( 'NONE', #6544 ) ;
#2860 = CARTESIAN_POINT ( 'NONE',  ( -14.64625045913676800, -1.057663756092808200, 3.555856851198485400 ) ) ;
#2861 = CARTESIAN_POINT ( 'NONE',  ( -4.679349761421058900, 2.954721970566121000E-013, -3.934881564391715000 ) ) ;
#2862 = FACE_OUTER_BOUND ( 'NONE', #11162, .T. ) ;
#2863 = B_SPLINE_CURVE_WITH_KNOTS ( 'NONE', 3,
 ( #1970, #5178, #8395, #2012 ),
 .UNSPECIFIED., .F., .F.,
 ( 4, 4 ),
 ( 0.3922900475263958500, 0.3922937820073656400 ),
 .UNSPECIFIED. ) ;
#2864 = DIRECTION ( 'NONE',  ( 0.0000000000000000000, 0.0000000000000000000, -1.000000000000000000 ) ) ;
#2865 = CARTESIAN_POINT ( 'NONE',  ( 52.02067156924064800, 6.388099999999999700, -1.073399999999991500 ) ) ;
#2866 = ORIENTED_EDGE ( 'NONE', *, *, #5775, .T. ) ;
#2867 = EDGE_CURVE ( 'NONE', #2422, #1265, #8882, .T. ) ;
#2868 = CARTESIAN_POINT ( 'NONE',  ( -5.953121570855084400, -3.101174387184511400, 2.370646462198412700 ) ) ;
#2869 = AXIS2_PLACEMENT_3D ( 'NONE', #3982, #11448, #5047 ) ;
#2870 = CARTESIAN_POINT ( 'NONE',  ( -3.957807874276348100, -2.178162780247059800, -3.303967448589408400 ) ) ;
#2871 = CARTESIAN_POINT ( 'NONE',  ( 48.26000000000000500, 6.388099999999999700, 2.000000000000008400 ) ) ;
#2872 = VECTOR ( 'NONE', #12109, 1000.000000000000000 ) ;
#2873 = CARTESIAN_POINT ( 'NONE',  ( -15.38764823691310800, 2.277690380875832400, -2.061805988707426700 ) ) ;
#2874 = CARTESIAN_POINT ( 'NONE',  ( 52.07636091020930300, 7.497987112199786500, -0.8798484434499538300 ) ) ;
#2875 = CARTESIAN_POINT ( 'NONE',  ( -4.014599815698535900, -3.241012293805316100, -2.283867381283768000 ) ) ;
#2876 = B_SPLINE_CURVE_WITH_KNOTS ( 'NONE', 3,
 ( #6047, #10295, #2830, #7132, #745, #8186 ),
 .UNSPECIFIED., .F., .F.,
 ( 4, 2, 4 ),
 ( 0.0000000000000000000, 0.0008126210367729550400, 0.001625242073545910100 ),
 .UNSPECIFIED. ) ;
#2877 = VERTEX_POINT ( 'NONE', #7589 ) ;
#2878 = CARTESIAN_POINT ( 'NONE',  ( -6.599365829506317600, -1.951030498096805000, 2.730468888483745800 ) ) ;
#2879 = DIRECTION ( 'NONE',  ( -0.0000000000000000000, -1.000000000000000000, -0.0000000000000000000 ) ) ;
#2880 = FACE_OUTER_BOUND ( 'NONE', #13301, .T. ) ;
#2881 = CARTESIAN_POINT ( 'NONE',  ( -3.360967743086729100, -1.763104155045300200, -3.013045296997839200 ) ) ;
#2882 = CARTESIAN_POINT ( 'NONE',  ( -13.90139545913653400, 3.192529149139854600, 1.935575272326439200 ) ) ;
#2883 = CARTESIAN_POINT ( 'NONE',  ( -3.992984892224497300, -2.886831339768469300, -2.705203384774719200 ) ) ;
#2884 = CARTESIAN_POINT ( 'NONE',  ( 7.290589799965438500, 1.751483390052458900, 1.661020903157828000 ) ) ;
#2885 = VECTOR ( 'NONE', #9719, 1000.000000000000100 ) ;
#2886 = CARTESIAN_POINT ( 'NONE',  ( -2.829999999999968100, 0.0000000000000000000, 32.00000000000001400 ) ) ;
#2887 = VERTEX_POINT ( 'NONE', #9740 ) ;
#2888 = VERTEX_POINT ( 'NONE', #3345 ) ;
#2889 = ORIENTED_EDGE ( 'NONE', *, *, #13195, .T. ) ;
#2890 = EDGE_CURVE ( 'NONE', #12264, #4839, #3957, .T. ) ;
#2891 = EDGE_CURVE ( 'NONE', #13363, #6196, #9637, .T. ) ;
#2892 = CARTESIAN_POINT ( 'NONE',  ( 7.047767633333375400, -1.869257541667540100, -1.525924389646818900 ) ) ;
#2893 = CARTESIAN_POINT ( 'NONE',  ( -5.851053607284302200, -3.983785260264568700, -0.5093437425448629200 ) ) ;
#2894 = CARTESIAN_POINT ( 'NONE',  ( -9.746299417355606600, -3.784986793904246300, -0.1176414987120430100 ) ) ;
#2895 = VECTOR ( 'NONE', #7878, 999.9999999999998900 ) ;
#2896 = VECTOR ( 'NONE', #12197, 1000.000000000000000 ) ;
#2897 = CARTESIAN_POINT ( 'NONE',  ( -13.06914188605171000, -2.152950272284616300, -2.581994947815911000 ) ) ;
#2898 = CARTESIAN_POINT ( 'NONE',  ( -13.15308323691376200, -0.1626059095227646300, 3.139255925977070900 ) ) ;
#2899 = CARTESIAN_POINT ( 'NONE',  ( -8.619183236913771800, 2.913413759250761200, 1.523695899696971200 ) ) ;
#2900 = ORIENTED_EDGE ( 'NONE', *, *, #1899, .T. ) ;
#2901 = CARTESIAN_POINT ( 'NONE',  ( -3.591560000000000800, -0.7112919586694708100, -3.591946919154684900 ) ) ;
#2902 = CARTESIAN_POINT ( 'NONE',  ( -15.26156545913561600, -2.336176062143153800, -2.856453008798443900 ) ) ;
#2903 = ORIENTED_EDGE ( 'NONE', *, *, #247, .F. ) ;
#2904 = CARTESIAN_POINT ( 'NONE',  ( -2.829999999999971600, 6.000000000000000000, 2.000000000000015500 ) ) ;
#2905 = VERTEX_POINT ( 'NONE', #3300 ) ;
#2906 = CARTESIAN_POINT ( 'NONE',  ( -8.169672964881957700, 1.628117876354773900, 3.462530194066944000 ) ) ;
#2907 = ORIENTED_EDGE ( 'NONE', *, *, #8513, .T. ) ;
#2908 = CARTESIAN_POINT ( 'NONE',  ( -0.01968500000000062200, -4.582717761692655300, -1.080479372578309100E-015 ) ) ;
#2909 = CIRCLE ( 'NONE', #11178, 3.016249999999999900 ) ;
#2910 = CARTESIAN_POINT ( 'NONE',  ( -4.027325767778561900, 2.998252678649723000, 1.753733714493680700 ) ) ;
#2911 = CARTESIAN_POINT ( 'NONE',  ( 52.02379044453901700, 6.670020558282958600, 5.063711161531075300 ) ) ;
#2912 = EDGE_CURVE ( 'NONE', #3701, #4938, #12132, .T. ) ;
#2913 = MECHANICAL_DESIGN_GEOMETRIC_PRESENTATION_REPRESENTATION (  '', ( #1515 ), #3638 ) ;
#2914 = VERTEX_POINT ( 'NONE', #1266 ) ;
#2915 = VERTEX_POINT ( 'NONE', #11918 ) ;
#2916 = CARTESIAN_POINT ( 'NONE',  ( -2.829999999999969000, 3.999999999999996400, 22.00250000000002300 ) ) ;
#2917 = CARTESIAN_POINT ( 'NONE',  ( -16.00296323691367200, 0.4245755395233246100, 3.022918309592105900 ) ) ;
#2918 = DIRECTION ( 'NONE',  ( 0.0000000000000000000, 0.0000000000000000000, -1.000000000000000000 ) ) ;
#2919 = ORIENTED_EDGE ( 'NONE', *, *, #10886, .F. ) ;
#2920 = FACE_OUTER_BOUND ( 'NONE', #6477, .T. ) ;
#2921 = CARTESIAN_POINT ( 'NONE',  ( 50.09074493496316900, 6.349999999999999600, -8.794999999999969700 ) ) ;
#2922 = CARTESIAN_POINT ( 'NONE',  ( -7.247065829506395200, -1.764335821976674500, -2.830487465044038600 ) ) ;
#2923 = CARTESIAN_POINT ( 'NONE',  ( -7.964012403784597200, -3.085343811769409900, 2.291388882365181300 ) ) ;
#2924 = CARTESIAN_POINT ( 'NONE',  ( -10.21576880287638500, 2.490638600906899000, -2.830891637590813300 ) ) ;
#2925 = VERTEX_POINT ( 'NONE', #4464 ) ;
#2926 = EDGE_CURVE ( 'NONE', #2590, #3618, #1140, .T. ) ;
#2927 = CARTESIAN_POINT ( 'NONE',  ( -4.117668236913854900, 2.233560534796851900, -2.604793198897092000 ) ) ;
#2928 = CARTESIAN_POINT ( 'NONE',  ( -14.54909545913607400, -2.994020550541563400, 2.195810557345336800 ) ) ;
#2929 = PRODUCT_DEFINITION_SHAPE ( 'NONE', 'NONE',  #107 ) ;
#2930 = EDGE_LOOP ( 'NONE', ( #9449, #9845, #904, #825, #3239, #6608, #11420, #6550, #3281 ) ) ;
#2931 = CARTESIAN_POINT ( 'NONE',  ( -73.65999999999998200, 6.388099999999999700, 2.000000000000025300 ) ) ;
#2932 = AXIS2_PLACEMENT_3D ( 'NONE', #3760, #9221, #8010 ) ;
#2933 = CARTESIAN_POINT ( 'NONE',  ( -55.75074493496310900, 6.349999999999999600, -8.794999999999982200 ) ) ;
#2934 = EDGE_CURVE ( 'NONE', #10910, #760, #6402, .T. ) ;
#2935 = PRODUCT_RELATED_PRODUCT_CATEGORY ( 'part', '', ( #8773 ) ) ;
#2936 = CARTESIAN_POINT ( 'NONE',  ( -4.443693218627689000, 2.498648892265167300, 3.049236364769729100 ) ) ;
#2937 = ORIENTED_EDGE ( 'NONE', *, *, #12558, .T. ) ;
#2938 = CARTESIAN_POINT ( 'NONE',  ( -12.02370096678743900, 3.210591876723366300, 1.851519851055126300 ) ) ;
#2939 = LINE ( 'NONE', #4900, #8625 ) ;
#2940 = FACE_OUTER_BOUND ( 'NONE', #1713, .T. ) ;
#2941 = CARTESIAN_POINT ( 'NONE',  ( -12.27368538092388800, -1.634746831118945900, -3.326242739937705500 ) ) ;
#2942 = B_SPLINE_CURVE_WITH_KNOTS ( 'NONE', 3,
 ( #1721, #1683, #10241, #3844 ),
 .UNSPECIFIED., .F., .F.,
 ( 4, 4 ),
 ( 0.0000000000000000000, 0.0009255170442645814200 ),
 .UNSPECIFIED. ) ;
#2943 = CARTESIAN_POINT ( 'NONE',  ( -6.466368607283842900, 2.645191940602730000, -2.995853763680274500 ) ) ;
#2944 = ORIENTED_EDGE ( 'NONE', *, *, #3524, .F. ) ;
#2945 = VERTEX_POINT ( 'NONE', #8763 ) ;
#2946 = VERTEX_POINT ( 'NONE', #7687 ) ;
#2947 = CARTESIAN_POINT ( 'NONE',  ( -30.19043722372956400, 0.0000000000000000000, -24.43319042927194200 ) ) ;
#2948 = CARTESIAN_POINT ( 'NONE',  ( -13.76839823691304700, -2.490743726671754500, -1.885243385609899600 ) ) ;
#2949 = CARTESIAN_POINT ( 'NONE',  ( -9.266883236914297900, -2.507452259218440700, 2.094676346782985600 ) ) ;
#2950 = VERTEX_POINT ( 'NONE', #4510 ) ;
#2951 = CARTESIAN_POINT ( 'NONE',  ( -12.19686316669931400, 3.002672327026503700, -2.180225537257124600 ) ) ;
#2952 = EDGE_CURVE ( 'NONE', #3092, #174, #3898, .T. ) ;
#2953 = LINE ( 'NONE', #4966, #13302 ) ;
#2954 = CARTESIAN_POINT ( 'NONE',  ( -15.90926545913438500, 3.513664479097582400, -1.058316270412620100 ) ) ;
#2955 = CARTESIAN_POINT ( 'NONE',  ( -3.957807874276348100, -2.178162780247059800, -3.303967448589408400 ) ) ;
#2956 = AXIS2_PLACEMENT_3D ( 'NONE', #11244, #2676, #641 ) ;
#2957 = FACE_BOUND ( 'NONE', #2031, .T. ) ;
#2958 = DIRECTION ( 'NONE',  ( 0.9995156550979456000, 3.811102440834617100E-018, 0.03112001308040861600 ) ) ;
#2959 = CARTESIAN_POINT ( 'NONE',  ( -3.598990061926608400, 3.855349533041974500, 0.9549357736091319500 ) ) ;
#2960 = VERTEX_POINT ( 'NONE', #5591 ) ;
#2961 = B_SPLINE_CURVE_WITH_KNOTS ( 'NONE', 3,
 ( #3996, #9330, #1863, #11465, #5064, #12511, #6163, #13604 ),
 .UNSPECIFIED., .F., .F.,
 ( 4, 2, 2, 4 ),
 ( 0.0000000000000000000, 0.0007934278415385677600, 0.001190141762307851400, 0.001586855683077135100 ),
 .UNSPECIFIED. ) ;
#2962 = CARTESIAN_POINT ( 'NONE',  ( -4.656265829506355500, -2.933520663118495400, 1.753770570224539900 ) ) ;
#2963 = DIRECTION ( 'NONE',  ( 1.000000000000000000, -0.0000000000000000000, -1.410344289412038200E-016 ) ) ;
#2964 = CARTESIAN_POINT ( 'NONE',  ( -9.549427549371362300, -3.397574866907370400, -1.682804183220741000 ) ) ;
#2965 = ORIENTED_EDGE ( 'NONE', *, *, #6201, .T. ) ;
#2966 = VECTOR ( 'NONE', #6407, 1000.000000000000100 ) ;
#2967 = DIRECTION ( 'NONE',  ( 0.0000000000000000000, 0.0000000000000000000, -1.000000000000000000 ) ) ;
#2968 = DIRECTION ( 'NONE',  ( -1.000000000000000000, -0.0000000000000000000, -0.0000000000000000000 ) ) ;
#2969 = CARTESIAN_POINT ( 'NONE',  ( -4.278633552010622200, 1.745440977865933900, 3.549809477617778400 ) ) ;
#2970 = FACE_OUTER_BOUND ( 'NONE', #9110, .T. ) ;
#2971 = CARTESIAN_POINT ( 'NONE',  ( 1.676399999999999900, -0.1714500000000001900, 0.1714500000000001300 ) ) ;
#2972 = CARTESIAN_POINT ( 'NONE',  ( -4.952396922387031900, -3.191550430645974800, -2.307212687805907600 ) ) ;
#2973 = VERTEX_POINT ( 'NONE', #1354 ) ;
#2974 = CARTESIAN_POINT ( 'NONE',  ( 1.888901408450703600, -0.1497169014084508700, -8.905289838282172900E-017 ) ) ;
#2975 = EDGE_CURVE ( 'NONE', #4020, #5200, #813, .T. ) ;
#2976 = AXIS2_PLACEMENT_3D ( 'NONE', #7964, #1583, #9048 ) ;
#2977 = CARTESIAN_POINT ( 'NONE',  ( -7.862380829506652600, 3.313164739319154800, 0.1284544042918737100 ) ) ;
#2978 = DIRECTION ( 'NONE',  ( 0.0000000000000000000, 0.0000000000000000000, -1.000000000000000000 ) ) ;
#2979 = CARTESIAN_POINT ( 'NONE',  ( -9.382369743871816300, -2.550897318896739100E-011, -3.788452598897475500 ) ) ;
#2980 = CARTESIAN_POINT ( 'NONE',  ( 12.53309978278797500, 0.0000000000000000000, 39.20000000000001000 ) ) ;
#2981 = ORIENTED_EDGE ( 'NONE', *, *, #11754, .F. ) ;
#2982 = VECTOR ( 'NONE', #9967, 1000.000000000000000 ) ;
#2983 = CARTESIAN_POINT ( 'NONE',  ( -4.732983236914192200, 0.8962414795165707400, 3.291767557388029600 ) ) ;
#2984 = CARTESIAN_POINT ( 'NONE',  ( -15.16441045913565400, -0.1352899632695067100, -3.690743774417899500 ) ) ;
#2985 = CARTESIAN_POINT ( 'NONE',  ( -7.175633366568492400, 0.3297300832245252400, 3.853965156778163000 ) ) ;
#2986 = DIRECTION ( 'NONE',  ( 0.0000000000000000000, 0.0000000000000000000, -1.000000000000000000 ) ) ;
#2987 = LINE ( 'NONE', #5444, #5502 ) ;
#2988 = CARTESIAN_POINT ( 'NONE',  ( -9.918012880131659200, -1.639629739082650600, 3.396748920931141200 ) ) ;
#2989 = CARTESIAN_POINT ( 'NONE',  ( -7.157423940076689900, 2.903018788179750200, 2.552986887117475700 ) ) ;
#2990 = ORIENTED_EDGE ( 'NONE', *, *, #12894, .F. ) ;
#2991 = VERTEX_POINT ( 'NONE', #8815 ) ;
#2992 = CARTESIAN_POINT ( 'NONE',  ( 52.17000000000003000, 4.150813228039318400, -0.1072103502046764800 ) ) ;
#2993 = CARTESIAN_POINT ( 'NONE',  ( -12.45991435356885900, -3.669417672510836500, 0.4783650534228056100 ) ) ;
#2994 = CARTESIAN_POINT ( 'NONE',  ( -7.114068607284015600, 1.745515257876193400, 3.572338006831151400 ) ) ;
#2995 = EDGE_LOOP ( 'NONE', ( #10213, #12941, #13347, #7241, #6829, #9263, #11572, #2664, #6298, #127, #1206, #5293, #2140, #4189 ) ) ;
#2996 = CARTESIAN_POINT ( 'NONE',  ( -3.763454103822218700, 2.599158678222078600, -2.992139427868864200 ) ) ;
#2997 = CONICAL_SURFACE ( 'NONE', #12668, 3.570909799999999900, 0.02993239667170288800 ) ;
#2998 = CARTESIAN_POINT ( 'NONE',  ( -3.674547990000444700, -3.371145571689656800, 0.8828833428870062100 ) ) ;
#2999 = CARTESIAN_POINT ( 'NONE',  ( -14.41609823691375600, 2.677622283270467000, -1.568560217309567900 ) ) ;
#3000 = CARTESIAN_POINT ( 'NONE',  ( -9.882198236913174200, -0.3235502767899924300, -3.231408933977677500 ) ) ;
#3001 = ORIENTED_EDGE ( 'NONE', *, *, #13355, .T. ) ;
#3002 = DIRECTION ( 'NONE',  ( 0.0000000000000000000, 0.7071067811865487900, 0.7071067811865463500 ) ) ;
#3003 = EDGE_CURVE ( 'NONE', #12724, #4828, #11795, .T. ) ;
#3004 = CARTESIAN_POINT ( 'NONE',  ( -3.081992098765417200, -4.060462744171672100, -1.062707145083531500 ) ) ;
#3005 = CARTESIAN_POINT ( 'NONE',  ( -5.188770765730147600, 1.014959548801124900, 3.793890297739515900 ) ) ;
#3006 = CARTESIAN_POINT ( 'NONE',  ( -8.860657965126142300, -3.595878283318746100, 1.273055421968050100 ) ) ;
#3007 = EDGE_LOOP ( 'NONE', ( #5134, #7204, #12416, #7175 ) ) ;
#3008 = CARTESIAN_POINT ( 'NONE',  ( -5.303965829506234200, -0.4937325365417021300, -3.361175375851336500 ) ) ;
#3009 = CARTESIAN_POINT ( 'NONE',  ( 0.0000000000000000000, 1.524000000000001100, 0.3428999999999997100 ) ) ;
#3010 = CARTESIAN_POINT ( 'NONE',  ( -9.745508694832846400, -2.499298377240515700, 2.842713066496240300 ) ) ;
#3011 = CARTESIAN_POINT ( 'NONE',  ( -13.31795946550871300, 2.929715167466547100, 1.096224658282129100 ) ) ;
#3012 = DIRECTION ( 'NONE',  ( 0.0000000000000000000, 0.0000000000000000000, 1.000000000000000000 ) ) ;
#3013 = CARTESIAN_POINT ( 'NONE',  ( -4.463054166718854400, 3.916754895230153600, -0.5112219045568352500 ) ) ;
#3014 = DIRECTION ( 'NONE',  ( -0.1017420154099597500, -9.950188595004301900E-017, -0.9948108173418298600 ) ) ;
#3015 = ORIENTED_EDGE ( 'NONE', *, *, #2646, .T. ) ;
#3016 = EDGE_CURVE ( 'NONE', #4496, #12120, #1483, .T. ) ;
#3017 = CARTESIAN_POINT ( 'NONE',  ( -8.510080829506133400, -1.378816496265351700, 2.992764414038173700 ) ) ;
#3018 = EDGE_LOOP ( 'NONE', ( #10934, #2, #10225, #1958, #12891, #9751 ) ) ;
#3019 = VERTEX_POINT ( 'NONE', #6721 ) ;
#3020 = DIRECTION ( 'NONE',  ( 0.0000000000000000000, 0.0000000000000000000, 1.000000000000000000 ) ) ;
#3021 = CARTESIAN_POINT ( 'NONE',  ( -8.266803527881196000, 3.386668327838842500, 1.774042765672989400 ) ) ;
#3022 = CIRCLE ( 'NONE', #6571, 1.587499999999998600 ) ;
#3023 = CARTESIAN_POINT ( 'NONE',  ( -15.81211045913696200, 3.441965778428638600, 1.281197267390021200 ) ) ;
#3024 = CARTESIAN_POINT ( 'NONE',  ( -12.52992698277906700, -3.553249903133726600, -1.028793674080602700 ) ) ;
#3025 = CARTESIAN_POINT ( 'NONE',  ( -10.66315612403563400, -3.684352506261721900, -0.6909143264506544300 ) ) ;
#3026 = CARTESIAN_POINT ( 'NONE',  ( -7.343793657056993500, 3.344886672341985400, -1.926690530474269000 ) ) ;
#3027 = EDGE_LOOP ( 'NONE', ( #1631, #12286, #547 ) ) ;
#3028 = DIRECTION ( 'NONE',  ( -0.0000000000000000000, 1.000000000000000000, -0.0000000000000000000 ) ) ;
#3029 = EDGE_CURVE ( 'NONE', #7924, #6212, #12790, .T. ) ;
#3030 = CARTESIAN_POINT ( 'NONE',  ( -12.65618098011573900, -0.4807115979426719300, 3.663141519922672000 ) ) ;
#3031 = AXIS2_PLACEMENT_3D ( 'NONE', #2490, #7849, #3539 ) ;
#3032 = CARTESIAN_POINT ( 'NONE',  ( -7.729383607283671700, -3.916663478850285900, -0.5585322892125222900 ) ) ;
#3033 = CIRCLE ( 'NONE', #2081, 2.184399999999999700 ) ;
#3034 = CARTESIAN_POINT ( 'NONE',  ( -10.08007002325338600, 2.227045106157147500, 3.037848291698781900 ) ) ;
#3035 = AXIS2_PLACEMENT_3D ( 'NONE', #402, #7851, #1479 ) ;
#3036 = B_SPLINE_CURVE_WITH_KNOTS ( 'NONE', 3,
 ( #10537, #3067, #11601, #5215 ),
 .UNSPECIFIED., .F., .F.,
 ( 4, 4 ),
 ( 0.0000000000000000000, 0.0008722511513308276400 ),
 .UNSPECIFIED. ) ;
#3037 = CARTESIAN_POINT ( 'NONE',  ( -4.364800829506226200, -0.5559278208382459900, -3.381678725874857500 ) ) ;
#3038 = CARTESIAN_POINT ( 'NONE',  ( -15.03141323691448300, -0.2040906535302172100, 3.076776297167122200 ) ) ;
#3039 = ORIENTED_EDGE ( 'NONE', *, *, #3831, .F. ) ;
#3040 = CARTESIAN_POINT ( 'NONE',  ( -10.52989823691410700, 3.089323857792743800, 0.9326179828809524300 ) ) ;
#3041 = CARTESIAN_POINT ( 'NONE',  ( -6.212210659883302500, -0.2558945409207993800, 3.887156105991433000 ) ) ;
#3042 = CARTESIAN_POINT ( 'NONE',  ( -3.818254999999978900, 0.2474433977553174800, -4.123536442130699700 ) ) ;
#3043 = CARTESIAN_POINT ( 'NONE',  ( -5.374991759512171000, 3.912863416835811400, 0.2603284184950816500 ) ) ;
#3044 = CARTESIAN_POINT ( 'NONE',  ( -4.735225064747243800, 1.913128962520823900, -3.436501510792157700 ) ) ;
#3045 = LINE ( 'NONE', #3964, #239 ) ;
#3046 = CARTESIAN_POINT ( 'NONE',  ( -5.919280829506218000, 3.040863738297433700, 1.470034854770434700 ) ) ;
#3047 = CARTESIAN_POINT ( 'NONE',  ( -10.11227148784509200, 2.823472982008682600, 2.491726401548565400 ) ) ;
#3048 = EDGE_CURVE ( 'NONE', #4549, #8236, #6483, .T. ) ;
#3049 = CARTESIAN_POINT ( 'NONE',  ( 2.167733366666665600, -1.963227672163656800, 1.619894520142934700 ) ) ;
#3050 = ORIENTED_EDGE ( 'NONE', *, *, #6897, .T. ) ;
#3051 = B_SPLINE_CURVE_WITH_KNOTS ( 'NONE', 3,
 ( #13484, #12385, #7110, #726 ),
 .UNSPECIFIED., .F., .F.,
 ( 4, 4 ),
 ( 0.0000000000000000000, 0.0009046918306873763100 ),
 .UNSPECIFIED. ) ;
#3052 = VERTEX_POINT ( 'NONE', #7827 ) ;
#3053 = AXIS2_PLACEMENT_3D ( 'NONE', #7690, #254, #3441 ) ;
#3054 = CARTESIAN_POINT ( 'NONE',  ( 52.17000000000003000, 6.388099999999999700, 2.000000000000008000 ) ) ;
#3055 = CARTESIAN_POINT ( 'NONE',  ( -4.659211846070267200, 0.5152050345324060700, -3.910264618338922900 ) ) ;
#3056 = CARTESIAN_POINT ( 'NONE',  ( -7.747750729699447400, -2.653494216305301900, -2.774806456032587100 ) ) ;
#3057 = CIRCLE ( 'NONE', #7517, 2.184399999999999700 ) ;
#3058 = CARTESIAN_POINT ( 'NONE',  ( -2.694609718395257300, 3.998040050643834900, 5.238762168623969800E-014 ) ) ;
#3059 = CIRCLE ( 'NONE', #6731, 9.999999999999998200 ) ;
#3060 = CARTESIAN_POINT ( 'NONE',  ( -30.19043722372960300, 6.349999999999999600, 28.43319042927194600 ) ) ;
#3061 = CARTESIAN_POINT ( 'NONE',  ( -9.125395829507601400, -1.692194146914322500, -2.804435473481044800 ) ) ;
#3062 = EDGE_LOOP ( 'NONE', ( #11809, #11423, #8070, #13378 ) ) ;
#3063 = DIRECTION ( 'NONE',  ( 0.0000000000000000000, 0.0000000000000000000, -1.000000000000000000 ) ) ;
#3064 = CARTESIAN_POINT ( 'NONE',  ( 50.09074493496319700, 1.523999999999999800, -9.925299999999969800 ) ) ;
#3065 = VERTEX_POINT ( 'NONE', #1452 ) ;
#3066 = ORIENTED_EDGE ( 'NONE', *, *, #1694, .F. ) ;
#3067 = CARTESIAN_POINT ( 'NONE',  ( -7.089662249396366400, -1.816607514754817100, 3.417999500820152500 ) ) ;
#3068 = CARTESIAN_POINT ( 'NONE',  ( -8.574391163340967700, 6.380086895224409200E-006, -3.813765969666489000 ) ) ;
#3069 = DIRECTION ( 'NONE',  ( 0.0000000000000000000, 0.0000000000000000000, 1.000000000000000000 ) ) ;
#3070 = EDGE_LOOP ( 'NONE', ( #8453, #11234, #5238, #7993 ) ) ;
#3071 = CARTESIAN_POINT ( 'NONE',  ( -11.76347653762831900, -2.365101304500745200, 2.863991919043154000 ) ) ;
#3072 = FACE_OUTER_BOUND ( 'NONE', #9754, .T. ) ;
#3073 = CARTESIAN_POINT ( 'NONE',  ( -2.829999999999943200, 0.0000000000000000000, 39.13740000000001400 ) ) ;
#3074 = CARTESIAN_POINT ( 'NONE',  ( -12.89643408393696700, -8.135311001244984500E-013, 3.527756797621433900 ) ) ;
#3075 = ORIENTED_EDGE ( 'NONE', *, *, #7535, .T. ) ;
#3076 = EDGE_CURVE ( 'NONE', #8809, #10145, #3286, .T. ) ;
#3077 = EDGE_CURVE ( 'NONE', #1569, #11582, #11470, .T. ) ;
#3079 = CARTESIAN_POINT ( 'NONE',  ( 7.047767633333375400, 1.525924389645221000, -1.869257541668844800 ) ) ;
#3078 = AXIS2_PLACEMENT_3D ( 'NONE', #2504, #9963, #3556 ) ;
#3080 = EDGE_LOOP ( 'NONE', ( #9613, #10189, #265 ) ) ;
#3081 = CARTESIAN_POINT ( 'NONE',  ( -8.377083607284395900, 2.005345074159581700, -3.386546507901298400 ) ) ;
#3082 = CARTESIAN_POINT ( 'NONE',  ( -7.844929939505479200, -3.788121215458175200, -0.6062144330218447500 ) ) ;
#3083 = ORIENTED_EDGE ( 'NONE', *, *, #4446, .T. ) ;
#3084 = VECTOR ( 'NONE', #3433, 999.9999999999998900 ) ;
#3085 = CARTESIAN_POINT ( 'NONE',  ( -5.012500829506208800, 3.316790578660274500, 0.7767513217654052900 ) ) ;
#3086 = CARTESIAN_POINT ( 'NONE',  ( -15.67911323691415700, -2.745674319061496500, -1.357654610354077000 ) ) ;
#3087 = CARTESIAN_POINT ( 'NONE',  ( -11.14521323691456600, -2.490986000826939300, 2.020389625860715900 ) ) ;
#3088 = DIRECTION ( 'NONE',  ( 1.000000000000000000, 0.0000000000000000000, 0.0000000000000000000 ) ) ;
#3089 = CARTESIAN_POINT ( 'NONE',  ( -4.433570000000162100, 3.257702955400473100, 2.507954830500647200 ) ) ;
#3090 = CARTESIAN_POINT ( 'NONE',  ( -5.571072652756776700, 1.260573992294747000, -3.707155982994658300 ) ) ;
#3091 = ORIENTED_EDGE ( 'NONE', *, *, #8011, .F. ) ;
#3092 = VERTEX_POINT ( 'NONE', #6765 ) ;
#3093 = DIRECTION ( 'NONE',  ( -1.000000000000000000, -0.0000000000000000000, -0.0000000000000000000 ) ) ;
#3094 = ADVANCED_FACE ( 'NONE', ( #5817 ), #5472, .F. ) ;
#3095 = CARTESIAN_POINT ( 'NONE',  ( -6.566980829506685600, -2.507111149952638000, 2.232469099293660400 ) ) ;
#3096 = ORIENTED_EDGE ( 'NONE', *, *, #7061, .T. ) ;
#3097 = EDGE_CURVE ( 'NONE', #13620, #1300, #8299, .T. ) ;
#3098 = LINE ( 'NONE', #10461, #295 ) ;
#3099 = CARTESIAN_POINT ( 'NONE',  ( -3.875264606233418200, -3.144900831284313200, -2.420265946257181600 ) ) ;
#3100 = DIRECTION ( 'NONE',  ( 0.0000000000000000000, 0.0000000000000000000, 1.000000000000000000 ) ) ;
#3101 =( NAMED_UNIT ( * ) PLANE_ANGLE_UNIT ( ) SI_UNIT ( $, .RADIAN. ) );
#3102 = CARTESIAN_POINT ( 'NONE',  ( -9.410405526008737800, 2.437024302804134700, -2.912453260246826000 ) ) ;
#3103 = VERTEX_POINT ( 'NONE', #3625 ) ;
#3104 = VERTEX_POINT ( 'NONE', #4700 ) ;
#3105 = CARTESIAN_POINT ( 'NONE',  ( -30.19043722372960300, 0.0000000000000000000, 26.84569042927194700 ) ) ;
#3106 = CARTESIAN_POINT ( 'NONE',  ( -3.321770212222611400, -2.076504973867181500, 3.549962564140314700 ) ) ;
#3107 = VERTEX_POINT ( 'NONE', #12153 ) ;
#3108 = CARTESIAN_POINT ( 'NONE',  ( 50.09074493496319700, 1.523999999999999800, -8.794999999999969700 ) ) ;
#3109 = CARTESIAN_POINT ( 'NONE',  ( -9.773095829505962200, 3.218362199185547600, -0.4861991078951665200 ) ) ;
#3110 = EDGE_LOOP ( 'NONE', ( #11529, #454 ) ) ;
#3111 = DIRECTION ( 'NONE',  ( 0.0000000000000000000, 0.0000000000000000000, -1.000000000000000000 ) ) ;
#3112 = CARTESIAN_POINT ( 'NONE',  ( -7.637698553707090300, -3.053039768727787300, -2.347118185675589200 ) ) ;
#3113 = CONICAL_SURFACE ( 'NONE', #8668, 2.184399999999999700, 0.7155849933176746700 ) ;
#3114 = CARTESIAN_POINT ( 'NONE',  ( -0.0000000000000000000, 0.3429000000000043700, -1.523999999999999800 ) ) ;
#3115 = ORIENTED_EDGE ( 'NONE', *, *, #11417, .F. ) ;
#3116 = PRESENTATION_STYLE_ASSIGNMENT (( #7328 ) ) ;
#3117 = EDGE_CURVE ( 'NONE', #4787, #12110, #11141, .T. ) ;
#3118 = B_SPLINE_CURVE_WITH_KNOTS ( 'NONE', 3,
 ( #13569, #5035, #824, #8263, #1879, #9341 ),
 .UNSPECIFIED., .F., .F.,
 ( 4, 2, 4 ),
 ( 0.0000000000000000000, 0.0008139830059979097500, 0.001627966011995819500 ),
 .UNSPECIFIED. ) ;
#3119 = AXIS2_PLACEMENT_3D ( 'NONE', #4059, #11528, #5143 ) ;
#3120 = VERTEX_POINT ( 'NONE', #2565 ) ;
#3121 = ORIENTED_EDGE ( 'NONE', *, *, #12811, .T. ) ;
#3122 = AXIS2_PLACEMENT_3D ( 'NONE', #9469, #2049, #995 ) ;
#3123 = CARTESIAN_POINT ( 'NONE',  ( -8.913956396165920300, -2.913270994057686200, 2.444573622723883200 ) ) ;
#3124 = CARTESIAN_POINT ( 'NONE',  ( -13.35691098700567500, 2.319264190784543700, 2.018184400471630300 ) ) ;
#3125 = ORIENTED_EDGE ( 'NONE', *, *, #8557, .T. ) ;
#3126 = VERTEX_POINT ( 'NONE', #11087 ) ;
#3127 = LINE ( 'NONE', #7011, #11311 ) ;
#3128 = CARTESIAN_POINT ( 'NONE',  ( -8.992398607284235000, 1.668063503415831300, 3.543027474556466500 ) ) ;
#3129 = VECTOR ( 'NONE', #6851, 1000.000000000000100 ) ;
#3130 = CARTESIAN_POINT ( 'NONE',  ( -6.717385877891561400, -3.356563093902074100, -1.945517640354390300 ) ) ;
#3131 = ORIENTED_EDGE ( 'NONE', *, *, #11176, .F. ) ;
#3132 = CARTESIAN_POINT ( 'NONE',  ( -5.627815829506724700, -2.490533093419558400, 2.295191627257203500 ) ) ;
#3133 = CARTESIAN_POINT ( 'NONE',  ( -16.29442823691357500, 2.647919030446900500, -1.500075362157148100 ) ) ;
#3134 = B_SPLINE_CURVE_WITH_KNOTS ( 'NONE', 3,
 ( #7719, #6669, #8802, #2411, #9869, #3475 ),
 .UNSPECIFIED., .F., .F.,
 ( 4, 2, 4 ),
 ( 0.0000000000000000000, 0.0008119669182718433400, 0.001623933836543686700 ),
 .UNSPECIFIED. ) ;
#3135 = CARTESIAN_POINT ( 'NONE',  ( -11.79291323691251700, -0.9066345368364111500, -3.055104229116953000 ) ) ;
#3136 = EDGE_CURVE ( 'NONE', #6786, #8348, #1450, .T. ) ;
#3137 = CARTESIAN_POINT ( 'NONE',  ( -5.081270000000293100, -3.546482633928381000, 2.038738700650557100 ) ) ;
#3138 = CARTESIAN_POINT ( 'NONE',  ( -6.581605053990107200, 2.620227593560043600, -2.855714703515493700 ) ) ;
#3139 = AXIS2_PLACEMENT_3D ( 'NONE', #11768, #8611, #2217 ) ;
#3140 = EDGE_LOOP ( 'NONE', ( #7377, #7288, #10515, #5332 ) ) ;
#3141 = B_SPLINE_SURFACE_WITH_KNOTS ( 'NONE', 1, 3, ( 
 ( #5948, #13390, #649, #8076, #1710, #9167, #2762, #10228, #3834, #11302, #4899, #12343, #5996, #13436, #7067, #692, #8125, #1751, #9204, #2811, #10276, #3870, #11349, #4946, #12387, #6035, #13485, #7112, #728, #8170, #1795, #9250, #2853, #10325, #3918, #11387, #4994, #12437, #6078, #13529, #7160, #777, #8215, #1839, #9301, #2893, #10366, #3970, #11438, #5039, #12486, #6130, #13576, #7202, #828, #8267, #1882, #9345, #2943, #10410, #4013, #11484, #5088, #12533, #6185, #13627, #7244, #868, #8315, #1927, #9387, #2994, #10458, #4058, #11527, #5142, #12577, #6226, #13679, #7292, #908, #8361, #1977, #9433, #3032, #10508, #4106, #11565, #5183, #12631, #6270, #13716, #7342, #957, #8401, #2016, #9482, #3081, #10548, #4154, #11615, #5226, #12676, #6319, #13764, #7383, #1005, #8445, #2059, #9526, #3128, #10591, #4193, #11659, #5276, #12717, #6363, #12763, #7426, #1045, #8495, #2108, #9564, #3172, #10635, #4245, #11698, #5324, #12765, #6408, #27, #7471, #1093, #8543, #2155, #9612, #3210, #10685, #4295, #11744, #5373, #12815, #6458, #70, #7518, #1143, #8589, #2198, #9666, #3264, #10729, #4337, #11798, #5424, #12859, #6510, #126, #7555, #1189, #8642, #2247, #9709, #3313, #10778, #4377, #11839, #5474, #12908, #6554, #173, #7601, #1229, #8686, #2294, #9752, #3355, #10828, #4426, #11880, #5519, #12961, #6595, #217, #7652, #1277, #8730, #2341, #9796, #3404, #10872, #4474, #11931, #5557, #13008, #6643, #262, #7697, #1325, #8775, #2386, #9850, #3450, #10914, #4520, #11982, #5602, #13048, #6691, #309, #7740, #1369, #8826, #2431, #9886, #3496, #10965, #4566, #12023, #5653, #13096, #6732, #357, #7788, #1414, #8871, #2482, #9936, #3532, #11015, #4614, #12063, #5703, #13153, #6778, #396, #7843, #1468, #8917, #2529, #9990, #3588, #11055, #4666, #12117, #5749, #13197, #6828, #447, #7883, #1517, #8971, #2580, #10035, #3640, #11103, #4712, #12167, #5802, #13241, #6874, #496, #7931, #1559, #9024, #2623, #10080, #3684, #11153, #4762, #12205, #5852, #13288, #6922, #542 ),
 ( #7983, #1600, #9067, #2669, #10122, #3726, #11198, #4807, #12245, #5893, #13335, #6962, #583, #8022, #1652, #9106, #2702, #10175, #3773, #11236, #4850, #12291, #5935, #13375, #7013, #630, #8062, #1695, #9152, #2743, #10217, #3820, #11285, #4884, #12330, #5980, #13421, #7051, #678, #8109, #1734, #9191, #2795, #10257, #3856, #11333, #4930, #12372, #6023, #13466, #7096, #716, #8154, #1778, #9235, #2839, #10309, #3899, #11375, #4978, #12420, #6059, #13516, #7144, #759, #8199, #1827, #9284, #2878, #10352, #3953, #11419, #5023, #12469, #6114, #13557, #7187, #809, #8249, #1868, #9333, #2922, #10393, #3999, #11467, #5067, #12519, #6168, #13608, #7225, #856, #8296, #1909, #9369, #2977, #10441, #4039, #11509, #5122, #12559, #6210, #13660, #7275, #894, #8346, #1957, #9416, #3017, #10492, #4089, #11553, #5168, #12609, #6249, #13704, #7327, #940, #8385, #2003, #9462, #3061, #10532, #4141, #11599, #5212, #12659, #6301, #13747, #7368, #988, #8431, #2045, #9512, #3109, #10576, #4181, #11645, #5256, #12705, #6349, #13796, #7408, #1033, #8479, #2091, #9552, #3160, #10618, #4224, #11685, #5308, #12750, #6391, #15, #7455, #1072, #8525, #2141, #9594, #3197, #10668, #4275, #11724, #5356, #12797, #6439, #56, #7505, #1123, #8568, #2182, #9649, #3245, #10711, #4323, #11780, #5402, #12840, #6492, #109, #7544, #1174, #8621, #2229, #9693, #3295, #10763, #4365, #11824, #5452, #12887, #6540, #158, #7584, #1215, #8672, #2274, #9735, #3341, #10813, #4408, #11866, #5505, #12940, #6580, #202, #7636, #1262, #8715, #2324, #9777, #3386, #10856, #4459, #11913, #5544, #12992, #6624, #241, #7683, #1311, #8759, #2371, #9833, #3430, #10895, #4504, #11966, #5586, #13033, #6676, #291, #7723, #1351, #8810, #2417, #9875, #3482, #10946, #4546, #12012, #5639, #13078, #6718, #342, #7768, #1393, #8858, #2464, #9917, #3520, #10998, #4596, #12047, #5685, #13134, #6762, #381, #7822, #1446, #8897, #2512, #9973, #3566, #11039, #4647, #12097, #5732, #13183, #6807, #426, #7870, #1498, #8949 ) ),
 .UNSPECIFIED., .F., .F., .F.,
 ( 2, 2 ),
 ( 4, 2, 2, 2, 2, 2, 2, 2, 2, 2, 2, 2, 2, 2, 2, 2, 2, 2, 2, 2, 2, 2, 2, 2, 2, 2, 2, 2, 2, 2, 2, 2, 2, 2, 2, 2, 2, 2, 2, 2, 2, 2, 2, 2, 2, 2, 2, 2, 2, 2, 2, 2, 2, 2, 2, 2, 2, 2, 2, 2, 2, 2, 2, 2, 2, 2, 2, 2, 2, 2, 2, 2, 2, 2, 2, 2, 2, 2, 2, 2, 2, 2, 2, 2, 2, 2, 2, 2, 2, 2, 2, 2, 2, 2, 2, 2, 2, 2, 2, 2, 2, 2, 2, 2, 2, 2, 2, 2, 2, 2, 2, 2, 2, 2, 2, 2, 2, 2, 2, 2, 2, 2, 2, 2, 2, 2, 2, 2, 2, 2, 2, 2, 2, 2, 2, 2, 4 ),
 ( 0.0000000000000000000, 1.000000000000000000 ),
 ( 0.0000000000000000000, 0.008790930572746708300, 0.01758186114549341700, 0.02637279171824012700, 0.03516372229098683300, 0.04395465286373354000, 0.05274558343648025300, 0.06153651400922696000, 0.07032744458197366700, 0.07759051142117701100, 0.08485357826038034100, 0.09211664509958367200, 0.09937971193878700200, 0.1066427787779903300, 0.1139058456171936600, 0.1211689124563969900, 0.1284319792956003200, 0.1356950461348036500, 0.1429581129740069800, 0.1502211798132103100, 0.1574842466524136500, 0.1647473134916169800, 0.1720103803308203100, 0.1792734471700236400, 0.1865365140092269700, 0.1937995808484303000, 0.2010626476876336600, 0.2083257145268369900, 0.2155887813660403200, 0.2228518482052436500, 0.2301149150444469800, 0.2373779818836503100, 0.2446410487228536400, 0.2519041155620569400, 0.2591671824012603000, 0.2664302492404636600, 0.2736933160796669600, 0.2809563829188702600, 0.2882194497580736200, 0.2954825165972769800, 0.3027455834364802800, 0.3100086502756835800, 0.3172717171148869400, 0.3245347839540903000, 0.3317978507932936000, 0.3390609176324969100, 0.3463239844717002600, 0.3535870513109036200, 0.3608501181501069200, 0.3681131849893102300, 0.3753762518285135900, 0.3826393186677169400, 0.3899023855069202500, 0.3971654523461235500, 0.4044285191853269100, 0.4116915860245302600, 0.4189546528637335700, 0.4262177197029368700, 0.4334807865421402300, 0.4407438533813435900, 0.4480069202205468900, 0.4552699870597501900, 0.4625330538989535500, 0.4697961207381569100, 0.4770591875773602100, 0.4843222544165635100, 0.4915853212557668700, 0.4988483880949702300, 0.5061114549341735300, 0.5133745217733769500, 0.5206375886125802500, 0.5279006554517835500, 0.5351637222909868500, 0.5424267891301901600, 0.5496898559693934600, 0.5569529228085967600, 0.5642159896478001800, 0.5714790564870035900, 0.5787421233262068900, 0.5860051901654101900, 0.5932682570046135000, 0.6005313238438168000, 0.6077943906830201000, 0.6150574575222234100, 0.6223205243614268200, 0.6295835912006302300, 0.6368466580398335400, 0.6441097248790368400, 0.6513727917182401400, 0.6586358585574434400, 0.6658989253966467500, 0.6731619922358500500, 0.6804250590750534600, 0.6876881259142568800, 0.6949511927534601800, 0.7022142595926634800, 0.7094773264318667800, 0.7167403932710700900, 0.7240034601102733900, 0.7312665269494766900, 0.7385295937886801100, 0.7457926606278835200, 0.7530557274670868200, 0.7603187943062901200, 0.7675818611454934300, 0.7748449279846967300, 0.7821079948239000300, 0.7893710616631033300, 0.7966341285023067500, 0.8038971953415101600, 0.8111602621807134600, 0.8184233290199167700, 0.8256863958591200700, 0.8329494626983233700, 0.8402125295375266800, 0.8474755963767299800, 0.8547386632159333900, 0.8620017300551368100, 0.8692647968943401100, 0.8765278637335434100, 0.8837909305727467100, 0.8910539974119500200, 0.8983170642511533200, 0.9055801310903566200, 0.9128431979295600400, 0.9201062647687634500, 0.9273693316079667500, 0.9346323984471700500, 0.9418954652863733600, 0.9491585321255766600, 0.9564215989647799600, 0.9636846658039832600, 0.9709477326431866800, 0.9782107994823900900, 0.9854738663215933900, 0.9927369331607967000, 1.000000000000000000 ),
 .UNSPECIFIED. ) ;
#3142 = CONICAL_SURFACE ( 'NONE', #9045, 3.968750000000000000, 0.03112503832723228000 ) ;
#3143 = CARTESIAN_POINT ( 'NONE',  ( 1.951306434490276900, -1.793917795174136300, -1.614447733064419800 ) ) ;
#3144 = ORIENTED_EDGE ( 'NONE', *, *, #6859, .F. ) ;
#3145 = FILL_AREA_STYLE ('',( #9538 ) ) ;
#3146 = CIRCLE ( 'NONE', #6683, 0.2427731999999999400 ) ;
#3147 = CARTESIAN_POINT ( 'NONE',  ( -7.182295829506346200, -0.4371480486256831800, -3.308563714284036700 ) ) ;
#3148 = CLOSED_SHELL ( 'NONE', ( #12146, #12037, #12207, #5766, #7831, #6888, #3762, #4749, #9995, #360, #9156, #564, #7376, #11379, #4349, #9606, #2401, #2336, #8993, #8907, #6863, #6791, #7742, #2713, #9027, #8807, #1614, #8157, #11314, #12270, #3687, #4669, #7893, #9086, #10059, #2548, #1430, #12808, #4868, #4603, #12735, #255, #13338, #11148, #10587, #8032, #12955, #4737, #12874, #13210, #4595, #13401, #8883, #12178, #11633, #9096, #190, #6854, #8638, #6747, #42, #5939, #9927, #3657, #4151, #5884, #10797, #7886, #3578, #12400, #1553, #9681, #12066, #7782, #1737, #5737, #6400, #2436, #13020, #2703, #1571, #1022, #9853, #3371, #7961, #1509, #5199, #7972, #7571, #8948, #391, #9215, #12155, #2193, #13129 ) ) ;
#3149 = CARTESIAN_POINT ( 'NONE',  ( -4.071292186636092000, -3.146747042984529200, 2.407766521691278200 ) ) ;
#3150 = CARTESIAN_POINT ( 'NONE',  ( -12.76681854485097400, -1.346121488750432200, 3.411575093750643300 ) ) ;
#3151 = DIRECTION ( 'NONE',  ( -0.0000000000000000000, -1.000000000000000000, -0.0000000000000000000 ) ) ;
#3152 = CARTESIAN_POINT ( 'NONE',  ( -11.32238410007672000, 1.792714372307604000, -3.279915887404565300 ) ) ;
#3153 = VERTEX_POINT ( 'NONE', #12196 ) ;
#3154 = DIRECTION ( 'NONE',  ( -0.0000000000000000000, -1.000000000000000000, -0.0000000000000000000 ) ) ;
#3155 = LINE ( 'NONE', #2567, #2825 ) ;
#3156 = CARTESIAN_POINT ( 'NONE',  ( -3.991585459135962300, -2.937820716033353400, -2.786520341534430400 ) ) ;
#3157 = CONICAL_SURFACE ( 'NONE', #12000, 2.184400000000002800, 0.7155849933176763300 ) ;
#3158 = DIRECTION ( 'NONE',  ( -0.8763241585915950700, 0.0000000000000000000, 0.4817218793751564800 ) ) ;
#3159 = AXIS2_PLACEMENT_3D ( 'NONE', #9326, #10385, #1860 ) ;
#3160 = CARTESIAN_POINT ( 'NONE',  ( -10.38841082950598800, -1.396157100260622600, 2.918420874829408300 ) ) ;
#3161 = CARTESIAN_POINT ( 'NONE',  ( 63.65999999999999700, 1.524000000000000000, -7.095164343244308100 ) ) ;
#3162 = EDGE_LOOP ( 'NONE', ( #4728, #2332, #7605 ) ) ;
#3163 = CARTESIAN_POINT ( 'NONE',  ( -7.833642848376920900, -3.054275524690369400, 2.335458038330532600 ) ) ;
#3164 = DIRECTION ( 'NONE',  ( -0.0000000000000000000, -1.000000000000000000, -0.0000000000000000000 ) ) ;
#3165 = EDGE_CURVE ( 'NONE', #3103, #12077, #12787, .T. ) ;
#3166 = DIRECTION ( 'NONE',  ( -0.0000000000000000000, -1.000000000000000000, -0.0000000000000000000 ) ) ;
#3167 = CARTESIAN_POINT ( 'NONE',  ( 24.53043722372965600, 0.0000000000000000000, 29.03009042927195400 ) ) ;
#3168 = CYLINDRICAL_SURFACE ( 'NONE', #3383, 1.130300000000000700 ) ;
#3169 = CARTESIAN_POINT ( 'NONE',  ( -6.032784827064659800, -3.713693497288063700, 1.167014453912043100 ) ) ;
#3170 = ADVANCED_FACE ( 'NONE', ( #8641 ), #10801, .F. ) ;
#3171 = DIRECTION ( 'NONE',  ( 0.0000000000000000000, -0.7547095802227723500, -0.6560590289905069400 ) ) ;
#3172 = CARTESIAN_POINT ( 'NONE',  ( -9.640098607284619100, -3.891204866213454000, 0.1831721470778396000 ) ) ;
#3173 = CARTESIAN_POINT ( 'NONE',  ( -6.903465402411327100, -2.915486733609410100, 2.550849090614030000 ) ) ;
#3174 = ORIENTED_EDGE ( 'NONE', *, *, #8377, .F. ) ;
#3175 = CARTESIAN_POINT ( 'NONE',  ( -6.275515829505993200, -1.159431476590185200, -3.160327004491295900 ) ) ;
#3176 = CARTESIAN_POINT ( 'NONE',  ( -3.204177619629841300, -3.982174606582479500, 1.042850368547252300 ) ) ;
#3177 = CARTESIAN_POINT ( 'NONE',  ( -12.40822823691256200, 3.018379363710415000, 0.9591172990255061300 ) ) ;
#3178 = CARTESIAN_POINT ( 'NONE',  ( 13.48739999999999900, 2.809635378233863700E-016, -2.250889035714284800 ) ) ;
#3179 = EDGE_CURVE ( 'NONE', #1856, #13760, #13637, .T. ) ;
#3180 = CARTESIAN_POINT ( 'NONE',  ( -5.696585000000373700, 0.3026883303487397600, -4.059759098253927300 ) ) ;
#3181 = CARTESIAN_POINT ( 'NONE',  ( -8.441601362227752100, -1.490777987167568600E-016, -3.817743510143411600 ) ) ;
#3182 = CIRCLE ( 'NONE', #4140, 29.99999999999998600 ) ;
#3183 = CARTESIAN_POINT ( 'NONE',  ( 7.047767633333333700, 1.869257541667540300, -1.525924389646818400 ) ) ;
#3184 = SURFACE_SIDE_STYLE ('',( #11769 ) ) ;
#3185 = ORIENTED_EDGE ( 'NONE', *, *, #3997, .T. ) ;
#3186 = CARTESIAN_POINT ( 'NONE',  ( -7.829995829506741800, 3.203921040234444500, 0.8578489970093545700 ) ) ;
#3187 = CARTESIAN_POINT ( 'NONE',  ( -3.591559999999998500, -1.216884503990699500, 3.342044815824762000 ) ) ;
#3188 = CARTESIAN_POINT ( 'NONE',  ( -53.33999999999996800, 8.000000000000000000, -0.6167854229951443800 ) ) ;
#3189 = DIRECTION ( 'NONE',  ( 1.000000000000000000, 0.0000000000000000000, 0.0000000000000000000 ) ) ;
#3190 = FACE_OUTER_BOUND ( 'NONE', #4016, .T. ) ;
#3191 = DIRECTION ( 'NONE',  ( 0.0000000000000000000, 0.0000000000000000000, 1.000000000000000000 ) ) ;
#3192 = EDGE_CURVE ( 'NONE', #8477, #2747, #10330, .T. ) ;
#3193 = CARTESIAN_POINT ( 'NONE',  ( -4.639285459135866300, 3.680360282832130000, -1.638449010426306300 ) ) ;
#3194 = EDGE_CURVE ( 'NONE', #3065, #9739, #7854, .T. ) ;
#3195 = DIRECTION ( 'NONE',  ( -0.0000000000000000000, -1.000000000000000000, -0.0000000000000000000 ) ) ;
#3196 = ORIENTED_EDGE ( 'NONE', *, *, #9947, .F. ) ;
#3197 = CARTESIAN_POINT ( 'NONE',  ( -11.03611082950634700, -2.147588121286008200, -2.392032314143964600 ) ) ;
#3198 = CARTESIAN_POINT ( 'NONE',  ( -73.65999999999998200, 0.0000000000000000000, -10.20650825694551700 ) ) ;
#3199 = CARTESIAN_POINT ( 'NONE',  ( -30.19043722372956400, 6.349999999999999600, -22.84569042927194400 ) ) ;
#3200 = DIRECTION ( 'NONE',  ( 0.0000000000000000000, 0.0000000000000000000, -1.000000000000000000 ) ) ;
#3201 = DIRECTION ( 'NONE',  ( 0.0000000000000000000, 0.0000000000000000000, 1.000000000000000000 ) ) ;
#3202 = LINE ( 'NONE', #301, #8896 ) ;
#3203 = B_SPLINE_CURVE_WITH_KNOTS ( 'NONE', 3,
 ( #7255, #1935, #7392, #1018 ),
 .UNSPECIFIED., .F., .F.,
 ( 4, 4 ),
 ( 0.0000000000000000000, 0.0001211996698316784100 ),
 .UNSPECIFIED. ) ;
#3204 = DIRECTION ( 'NONE',  ( -1.000000000000000000, -0.0000000000000000000, -0.0000000000000000000 ) ) ;
#3205 = CARTESIAN_POINT ( 'NONE',  ( -5.380683236913929700, -3.363678127991080600, -0.4300269797356239300 ) ) ;
#3206 = ORIENTED_EDGE ( 'NONE', *, *, #2540, .F. ) ;
#3207 = ORIENTED_EDGE ( 'NONE', *, *, #11417, .T. ) ;
#3208 = EDGE_CURVE ( 'NONE', #13811, #515, #5368, .T. ) ;
#3209 = AXIS2_PLACEMENT_3D ( 'NONE', #8924, #2538, #9999 ) ;
#3210 = CARTESIAN_POINT ( 'NONE',  ( -10.25541360728405300, 2.022908687979216000, -3.306028713237920200 ) ) ;
#3211 = CARTESIAN_POINT ( 'NONE',  ( -7.824488470651532500, -3.674003408426376200, -1.138995306614028100 ) ) ;
#3212 = AXIS2_PLACEMENT_3D ( 'NONE', #2974, #2144, #9599 ) ;
#3213 = LINE ( 'NONE', #1967, #6064 ) ;
#3214 = CYLINDRICAL_SURFACE ( 'NONE', #7179, 0.2427731999999999400 ) ;
#3215 = CARTESIAN_POINT ( 'NONE',  ( -6.890830829506382000, 3.247048326090681100, 0.8102019964612836600 ) ) ;
#3216 = CARTESIAN_POINT ( 'NONE',  ( -3.894430459135854500, -0.6573006885879534300, -3.998564084794091300 ) ) ;
#3217 = CARTESIAN_POINT ( 'NONE',  ( -13.05592823691299200, -2.028626707516195900, 2.405308506851950400 ) ) ;
#3218 = ORIENTED_EDGE ( 'NONE', *, *, #8247, .F. ) ;
#3219 = CARTESIAN_POINT ( 'NONE',  ( -7.844929939505479200, -3.788121215458175200, -0.6062144330218447500 ) ) ;
#3220 = CARTESIAN_POINT ( 'NONE',  ( -6.344285000000150300, 3.616044473072279200, 1.825011762212838100 ) ) ;
#3221 = EDGE_LOOP ( 'NONE', ( #6177, #10629 ) ) ;
#3222 = B_SPLINE_CURVE_WITH_KNOTS ( 'NONE', 3,
 ( #13227, #5787, #12154, #6861, #485, #7918 ),
 .UNSPECIFIED., .F., .F.,
 ( 4, 2, 4 ),
 ( 0.0003253211688856013000, 0.0009746520060579035300, 0.001623982843230205700 ),
 .UNSPECIFIED. ) ;
#3223 = CARTESIAN_POINT ( 'NONE',  ( -8.657681665000929200, -3.786092059103729900, -0.5026401497629436900 ) ) ;
#3224 = EDGE_LOOP ( 'NONE', ( #9772, #5765, #9627, #821 ) ) ;
#3225 = SURFACE_STYLE_USAGE ( .BOTH. , #9628 ) ;
#3226 = VECTOR ( 'NONE', #6825, 1000.000000000000000 ) ;
#3227 = ADVANCED_FACE ( 'NONE', ( #5126 ), #7625, .T. ) ;
#3228 = CARTESIAN_POINT ( 'NONE',  ( -8.445310829506610200, -2.493855629477480700, 2.156722362647300400 ) ) ;
#3229 = VECTOR ( 'NONE', #4703, 1000.000000000000000 ) ;
#3230 = PLANE ( 'NONE',  #12937 ) ;
#3231 = EDGE_CURVE ( 'NONE', #1363, #436, #2953, .T. ) ;
#3232 = DIRECTION ( 'NONE',  ( 0.0000000000000000000, 0.0000000000000000000, -1.000000000000000000 ) ) ;
#3233 = EDGE_CURVE ( 'NONE', #10785, #5654, #2876, .T. ) ;
#3234 = AXIS2_PLACEMENT_3D ( 'NONE', #1586, #10064, #4792 ) ;
#3235 = CARTESIAN_POINT ( 'NONE',  ( -3.571148493871051600, -0.7636274242263440000, 3.968750000000000000 ) ) ;
#3236 = ORIENTED_EDGE ( 'NONE', *, *, #657, .T. ) ;
#3237 = CARTESIAN_POINT ( 'NONE',  ( -3.591559999999999400, 2.677288418181507500, 2.759808735702515800 ) ) ;
#3238 = CARTESIAN_POINT ( 'NONE',  ( 0.5835650000000012200, 0.0000000000000000000, 0.0000000000000000000 ) ) ;
#3239 = ORIENTED_EDGE ( 'NONE', *, *, #11219, .F. ) ;
#3240 = EDGE_LOOP ( 'NONE', ( #2283, #4456, #869, #3595 ) ) ;
#3241 = CARTESIAN_POINT ( 'NONE',  ( -11.87730833271035300, 0.2481885266781391800, 3.710772925075848300 ) ) ;
#3242 = CARTESIAN_POINT ( 'NONE',  ( -5.254600459136030500, -0.7070870345315785100, 3.946050106298379500 ) ) ;
#3243 = ORIENTED_EDGE ( 'NONE', *, *, #1650, .T. ) ;
#3244 = FACE_OUTER_BOUND ( 'NONE', #13628, .T. ) ;
#3245 = CARTESIAN_POINT ( 'NONE',  ( -11.65142582950609900, 3.165688936840105800, -0.4314414971372737000 ) ) ;
#3246 = ITEM_DEFINED_TRANSFORMATION ( 'NONE', 'NONE', #541,  #11053 ) ;
#3247 = CARTESIAN_POINT ( 'NONE',  ( 24.53043722372965600, -0.0000000000000000000, 26.84569042927195400 ) ) ;
#3248 = CARTESIAN_POINT ( 'NONE',  ( -3.591560000000000800, 0.0000000000000000000, 0.0000000000000000000 ) ) ;
#3249 = EDGE_LOOP ( 'NONE', ( #278, #343, #7714, #7624, #7565, #10090 ) ) ;
#3250 = DIRECTION ( 'NONE',  ( 1.000000000000000000, 0.0000000000000000000, -0.0000000000000000000 ) ) ;
#3251 = VERTEX_POINT ( 'NONE', #1814 ) ;
#3252 = CARTESIAN_POINT ( 'NONE',  ( 24.53043722372965600, 1.523999999999999800, 26.84569042927195400 ) ) ;
#3253 = CARTESIAN_POINT ( 'NONE',  ( -10.54507119935812500, -2.097171387163051300, -3.123231821915976300 ) ) ;
#3254 = DIRECTION ( 'NONE',  ( -0.0000000000000000000, -1.000000000000000000, -0.0000000000000000000 ) ) ;
#3255 = FILL_AREA_STYLE_COLOUR ( '', #10893 ) ;
#3256 = ORIENTED_EDGE ( 'NONE', *, *, #6682, .F. ) ;
#3257 = CARTESIAN_POINT ( 'NONE',  ( -5.995998236913470300, 2.231390556111085800, -2.527246872407897400 ) ) ;
#3258 = FACE_OUTER_BOUND ( 'NONE', #3140, .T. ) ;
#3259 = EDGE_CURVE ( 'NONE', #5816, #5593, #10469, .T. ) ;
#3260 = EDGE_CURVE ( 'NONE', #10131, #3908, #7970, .T. ) ;
#3262 = DIRECTION ( 'NONE',  ( -1.000000000000000000, -0.0000000000000000000, -0.0000000000000000000 ) ) ;
#3261 = AXIS2_PLACEMENT_3D ( 'NONE', #1705, #9163, #2758 ) ;
#3263 = ITEM_DEFINED_TRANSFORMATION ( 'NONE', 'NONE', #7503,  #11053 ) ;
#3264 = CARTESIAN_POINT ( 'NONE',  ( -10.90311360728440200, 2.267282434673149700, 3.118111030888676800 ) ) ;
#3265 = ORIENTED_EDGE ( 'NONE', *, *, #3467, .F. ) ;
#3266 = CARTESIAN_POINT ( 'NONE',  ( -5.255727504493473900, -0.6745768089972217200, 3.858410770732343000 ) ) ;
#3267 = ORIENTED_EDGE ( 'NONE', *, *, #9724, .T. ) ;
#3268 = CARTESIAN_POINT ( 'NONE',  ( -7.538530829505736700, -1.979646989602597200, 2.672768068879475900 ) ) ;
#3269 = CARTESIAN_POINT ( 'NONE',  ( -4.542130459135837100, 3.925472164075230800, 0.9193371974275323900 ) ) ;
#3270 = CARTESIAN_POINT ( 'NONE',  ( -3.677751052224521400, 3.817647661476898200, -1.119408501644789400 ) ) ;
#3271 = ORIENTED_EDGE ( 'NONE', *, *, #3301, .F. ) ;
#3272 = CARTESIAN_POINT ( 'NONE',  ( -12.46504999999950600, -3.508284765544383200, -1.599028330303824400 ) ) ;
#3273 = CARTESIAN_POINT ( 'NONE',  ( -5.935652860708743500, -3.667174831414337500, -1.314847896582060900 ) ) ;
#3274 = FACE_BOUND ( 'NONE', #2082, .T. ) ;
#3275 = CARTESIAN_POINT ( 'NONE',  ( -6.959600000000269100, -3.523259288128093700, 1.958045912919566600 ) ) ;
#3276 = CARTESIAN_POINT ( 'NONE',  ( -8.843647171322681200, -1.690593424254476900, 3.418272936647715800 ) ) ;
#3277 = FACE_OUTER_BOUND ( 'NONE', #4261, .T. ) ;
#3278 = ORIENTED_EDGE ( 'NONE', *, *, #2754, .F. ) ;
#3279 =( LENGTH_UNIT ( ) NAMED_UNIT ( * ) SI_UNIT ( .MILLI., .METRE. ) );
#3280 = ORIENTED_EDGE ( 'NONE', *, *, #12684, .T. ) ;
#3281 = ORIENTED_EDGE ( 'NONE', *, *, #5054, .F. ) ;
#3282 = CARTESIAN_POINT ( 'NONE',  ( -9.093010829505903600, -1.030857333874489700, -3.110156891650036400 ) ) ;
#3283 = DIRECTION ( 'NONE',  ( -0.0000000000000000000, -1.000000000000000000, -0.0000000000000000000 ) ) ;
#3284 = EDGE_CURVE ( 'NONE', #7126, #10102, #428, .T. ) ;
#3285 = ORIENTED_EDGE ( 'NONE', *, *, #2934, .F. ) ;
#3286 = CIRCLE ( 'NONE', #13215, 10.00000000000000200 ) ;
#3287 = CARTESIAN_POINT ( 'NONE',  ( -0.3741594524870046100, 4.582717761692654400, 1.594713407738725100E-015 ) ) ;
#3288 = CARTESIAN_POINT ( 'NONE',  ( -3.713745520864521600, -0.8809663135437862900, 3.366263896508497200 ) ) ;
#3289 = CARTESIAN_POINT ( 'NONE',  ( -6.464203727124580500, 3.885829010572930700, -0.1510459851558613200 ) ) ;
#3290 = FACE_BOUND ( 'NONE', #4731, .T. ) ;
#3291 = CARTESIAN_POINT ( 'NONE',  ( -5.902300459135948300, -3.357189573650107800, -2.153205818706792400 ) ) ;
#3292 = B_SPLINE_CURVE_WITH_KNOTS ( 'NONE', 3,
 ( #9275, #752, #11410, #5016 ),
 .UNSPECIFIED., .F., .F.,
 ( 4, 4 ),
 ( 0.2106693827320556300, 0.2106730145071324400 ),
 .UNSPECIFIED. ) ;
#3293 = ORIENTED_EDGE ( 'NONE', *, *, #7198, .F. ) ;
#3294 = DIRECTION ( 'NONE',  ( 0.0000000000000000000, 0.0000000000000000000, -1.000000000000000000 ) ) ;
#3295 = CARTESIAN_POINT ( 'NONE',  ( -12.29912582950667100, -0.8084888720073026800, 3.069730452485862800 ) ) ;
#3296 = CARTESIAN_POINT ( 'NONE',  ( 47.38159667363279900, 8.000000000000000000, 1.768856636705310200 ) ) ;
#3297 = CARTESIAN_POINT ( 'NONE',  ( 7.047767633333333700, -1.791561096153299300, 1.791561096153292600 ) ) ;
#3298 = CARTESIAN_POINT ( 'NONE',  ( -3.701602337665433700, 3.583356060783538000, -1.698043683619534900 ) ) ;
#3299 = ORIENTED_EDGE ( 'NONE', *, *, #9598, .T. ) ;
#3300 = CARTESIAN_POINT ( 'NONE',  ( -7.031098907262042500, 2.087089182034596000E-015, 3.861659635543347200 ) ) ;
#3301 = EDGE_CURVE ( 'NONE', #13184, #5191, #11767, .T. ) ;
#3302 = VECTOR ( 'NONE', #3171, 1000.000000000000000 ) ;
#3303 = CARTESIAN_POINT ( 'NONE',  ( -30.19043722372957500, 1.212603338051665900, 26.84569042927194700 ) ) ;
#3304 = AXIS2_PLACEMENT_3D ( 'NONE', #11592, #6293, #13739 ) ;
#3305 = CARTESIAN_POINT ( 'NONE',  ( -8.741178827147832600, -3.432225857103124300, -1.673940076708877700 ) ) ;
#3306 = VECTOR ( 'NONE', #3154, 1000.000000000000000 ) ;
#3307 = AXIS2_PLACEMENT_3D ( 'NONE', #5872, #7958, #6942 ) ;
#3308 = CARTESIAN_POINT ( 'NONE',  ( -6.089527986358970900, -8.402566836762659400E-016, 3.890975533923913200 ) ) ;
#3309 = ADVANCED_FACE ( 'NONE', ( #2292 ), #845, .T. ) ;
#3310 = ORIENTED_EDGE ( 'NONE', *, *, #8540, .F. ) ;
#3311 = CARTESIAN_POINT ( 'NONE',  ( -6.643698236913643000, 1.471091098003027400, 3.010630445167664000 ) ) ;
#3312 = B_SPLINE_CURVE_WITH_KNOTS ( 'NONE', 3,
 ( #830, #5089, #13630, #7245 ),
 .UNSPECIFIED., .F., .F.,
 ( 4, 4 ),
 ( 0.4673873073422436500, 0.4673919318592166800 ),
 .UNSPECIFIED. ) ;
#3313 = CARTESIAN_POINT ( 'NONE',  ( -11.51842860728364900, -3.833554926158528000, 0.1248414199360313600 ) ) ;
#3314 = VERTEX_POINT ( 'NONE', #5053 ) ;
#3315 = CARTESIAN_POINT ( 'NONE',  ( -11.25653108111342600, 3.004244315569686700, -2.226474356870574000 ) ) ;
#3316 = CARTESIAN_POINT ( 'NONE',  ( -4.975098708153228500, -3.493071852385618600, -1.812429801804404700 ) ) ;
#3317 = LINE ( 'NONE', #8894, #2982 ) ;
#3318 = EDGE_LOOP ( 'NONE', ( #2526, #2625 ) ) ;
#3319 = CARTESIAN_POINT ( 'NONE',  ( -8.153845829506689600, -1.093712853835188100, -3.120235596190836300 ) ) ;
#3320 = CARTESIAN_POINT ( 'NONE',  ( -5.157445459136353000, -2.950274820563141300, 2.718820649729362800 ) ) ;
#3321 = CARTESIAN_POINT ( 'NONE',  ( -12.24909641103126900, 2.053255759304575300, -3.077043667103487300 ) ) ;
#3322 = CARTESIAN_POINT ( 'NONE',  ( -13.08036500000013000, 3.276148078451608400, -1.995079208744474600 ) ) ;
#3323 = ORIENTED_EDGE ( 'NONE', *, *, #19, .T. ) ;
#3324 = CARTESIAN_POINT ( 'NONE',  ( -30.19043722372957500, 1.523999999999999800, 27.97599042927194500 ) ) ;
#3325 = EDGE_CURVE ( 'NONE', #8792, #3494, #2635, .T. ) ;
#3326 = CARTESIAN_POINT ( 'NONE',  ( -7.607300000000559100, -0.4572437702486839600, -3.984101173760147900 ) ) ;
#3327 = ORIENTED_EDGE ( 'NONE', *, *, #2619, .F. ) ;
#3328 = DIRECTION ( 'NONE',  ( 0.0000000000000000000, 0.0000000000000000000, 1.000000000000000000 ) ) ;
#3329 = VECTOR ( 'NONE', #5249, 1000.000000000000000 ) ;
#3330 = CARTESIAN_POINT ( 'NONE',  ( -9.708325829506776500, 3.133503005643374400, 0.8878280293550222500 ) ) ;
#3331 = DIRECTION ( 'NONE',  ( 8.034405899049448900E-017, -0.7547095802227723500, 0.6560590289905069400 ) ) ;
#3332 = CARTESIAN_POINT ( 'NONE',  ( 2.167733366666666100, 1.791561096153299300, -1.791561096153292600 ) ) ;
#3333 = ORIENTED_EDGE ( 'NONE', *, *, #11917, .T. ) ;
#3334 = CARTESIAN_POINT ( 'NONE',  ( -4.409133236913811900, -3.234098239405091200, -1.118355246636234500 ) ) ;
#3335 = CARTESIAN_POINT ( 'NONE',  ( -13.48740000000000100, 0.0000000000000000000, 0.0000000000000000000 ) ) ;
#3336 = DIRECTION ( 'NONE',  ( 0.0000000000000000000, 0.0000000000000000000, -1.000000000000000000 ) ) ;
#3337 = CARTESIAN_POINT ( 'NONE',  ( -6.517615459135560800, 3.648612135053754400, -1.561392906924529600 ) ) ;
#3338 = ORIENTED_EDGE ( 'NONE', *, *, #13314, .F. ) ;
#3339 = ORIENTED_EDGE ( 'NONE', *, *, #12101, .T. ) ;
#3340 = CARTESIAN_POINT ( 'NONE',  ( -10.08007002325338600, 2.227045106157147500, 3.037848291698781900 ) ) ;
#3341 = CARTESIAN_POINT ( 'NONE',  ( -12.91444082950687100, -2.073332411212250200, -2.377719820648836400 ) ) ;
#3342 = CARTESIAN_POINT ( 'NONE',  ( -56.17130270275222200, 8.000000000000000000, 6.911798187361252000 ) ) ;
#3343 = CARTESIAN_POINT ( 'NONE',  ( -8.504647797205059600, 1.733257403426793400, -3.410165915184948400 ) ) ;
#3344 = EDGE_CURVE ( 'NONE', #6122, #2914, #9309, .T. ) ;
#3345 = CARTESIAN_POINT ( 'NONE',  ( 24.53043722372962800, 6.349999999999999600, 25.25819042927195600 ) ) ;
#3346 = EDGE_CURVE ( 'NONE', #437, #11376, #10139, .T. ) ;
#3347 = CARTESIAN_POINT ( 'NONE',  ( -55.75074493496308700, 1.212603338051665900, 12.79499999999999100 ) ) ;
#3348 = CARTESIAN_POINT ( 'NONE',  ( 50.09074493496316900, 0.0000000000000000000, 11.20750000000000300 ) ) ;
#3349 = DIRECTION ( 'NONE',  ( -0.0000000000000000000, -1.000000000000000000, -0.0000000000000000000 ) ) ;
#3350 = CARTESIAN_POINT ( 'NONE',  ( 0.0000000000000000000, 0.3429000000000043700, -1.523999999999999800 ) ) ;
#3351 = ORIENTED_EDGE ( 'NONE', *, *, #11163, .F. ) ;
#3352 = CARTESIAN_POINT ( 'NONE',  ( -7.259013236913299100, -3.297770312591081800, -0.4702415586361808300 ) ) ;
#3353 = VERTEX_POINT ( 'NONE', #8284 ) ;
#3354 = CARTESIAN_POINT ( 'NONE',  ( -2.829999999999971600, 6.349999999999999600, 36.95300000000001700 ) ) ;
#3355 = CARTESIAN_POINT ( 'NONE',  ( -12.16612860728431400, 1.345459177403182100, -3.569919018442794000 ) ) ;
#3356 = FACE_OUTER_BOUND ( 'NONE', #3681, .T. ) ;
#3357 = CARTESIAN_POINT ( 'NONE',  ( -6.089527986358970900, -8.402566836762659400E-016, 3.890975533923913200 ) ) ;
#3358 = CARTESIAN_POINT ( 'NONE',  ( 0.5835650000000012200, 0.0000000000000000000, 2.412999999999998000 ) ) ;
#3359 = CARTESIAN_POINT ( 'NONE',  ( -8.801545829506377300, 3.280707825856870900, 0.1833799541860088600 ) ) ;
#3360 = CARTESIAN_POINT ( 'NONE',  ( -5.805145459135622400, -1.374713835747313900, -3.747249069326553900 ) ) ;
#3361 = VERTEX_POINT ( 'NONE', #6200 ) ;
#3362 = CARTESIAN_POINT ( 'NONE',  ( -6.906969893550740200, -3.827677681465114100, -0.5395947408771161200 ) ) ;
#3363 = CARTESIAN_POINT ( 'NONE',  ( -13.72806500000050400, 0.5852744560181049000, 3.770117388040671100 ) ) ;
#3364 = EDGE_CURVE ( 'NONE', #8496, #4670, #12613, .T. ) ;
#3365 = CARTESIAN_POINT ( 'NONE',  ( -8.222614999999995800, 3.536128817769991900, 1.849423127205253500 ) ) ;
#3366 = AXIS2_PLACEMENT_3D ( 'NONE', #7619, #1243, #8698 ) ;
#3367 = CARTESIAN_POINT ( 'NONE',  ( -0.01968499999999912300, -0.3878935685417701500, -3.968749999999998200 ) ) ;
#3368 = UNCERTAINTY_MEASURE_WITH_UNIT (LENGTH_MEASURE( 1.000000000000000100E-005 ), #6422, 'distance_accuracy_value', 'NONE');
#3369 = DIRECTION ( 'NONE',  ( 6.123233995736766000E-017, 1.000000000000000000, 0.0000000000000000000 ) ) ;
#3370 = VECTOR ( 'NONE', #7137, 1000.000000000000000 ) ;
#3371 = ADVANCED_FACE ( 'NONE', ( #12959 ), #12278, .F. ) ;
#3372 = CARTESIAN_POINT ( 'NONE',  ( -10.35602582950723000, -2.007359564648392200, 2.538545956843083900 ) ) ;
#3373 = CARTESIAN_POINT ( 'NONE',  ( 0.0000000000000000000, 0.0000000000000000000, 0.0000000000000000000 ) ) ;
#3374 = EDGE_LOOP ( 'NONE', ( #10200, #1929, #10501, #1227 ) ) ;
#3375 = PLANE ( 'NONE',  #7437 ) ;
#3376 = CARTESIAN_POINT ( 'NONE',  ( -5.024448236913695400, 2.725488616489170700, -2.036523886088635200 ) ) ;
#3377 = CARTESIAN_POINT ( 'NONE',  ( -13.48740000000000100, 0.0000000000000000000, 0.0000000000000000000 ) ) ;
#3378 = EDGE_CURVE ( 'NONE', #8235, #8967, #1301, .T. ) ;
#3379 = CARTESIAN_POINT ( 'NONE',  ( -7.165315459136016900, 0.04493205118298788200, 3.947871054807606600 ) ) ;
#3380 = PRODUCT_DEFINITION_SHAPE ( 'NONE', 'NONE',  #13830 ) ;
#3381 = AXIS2_PLACEMENT_3D ( 'NONE', #144, #8702, #2312 ) ;
#3382 = VECTOR ( 'NONE', #6072, 1000.000000000000100 ) ;
#3383 = AXIS2_PLACEMENT_3D ( 'NONE', #7454, #10667, #5307 ) ;
#3384 = CARTESIAN_POINT ( 'NONE',  ( -8.169672964881957700, 1.628117876354773900, 3.462530194066944000 ) ) ;
#3385 = B_SPLINE_CURVE_WITH_KNOTS ( 'NONE', 3,
 ( #2099, #8486, #10627, #4234, #11694, #5318 ),
 .UNSPECIFIED., .F., .F.,
 ( 4, 2, 4 ),
 ( 0.0000000000000000000, 0.0008119932231711523500, 0.001623986446342304700 ),
 .UNSPECIFIED. ) ;
#3386 = CARTESIAN_POINT ( 'NONE',  ( -13.56214082950660700, 2.970966872767330200, -0.9982177057326312400 ) ) ;
#3387 = DIRECTION ( 'NONE',  ( -0.0000000000000000000, -1.000000000000000000, -0.0000000000000000000 ) ) ;
#3388 = DIRECTION ( 'NONE',  ( -0.0000000000000000000, -1.000000000000000000, -0.0000000000000000000 ) ) ;
#3389 = EDGE_LOOP ( 'NONE', ( #11248, #7899 ) ) ;
#3390 = EDGE_LOOP ( 'NONE', ( #9135, #5789, #11533, #8126, #4964, #7049 ) ) ;
#3391 = CARTESIAN_POINT ( 'NONE',  ( 46.36421505704917900, 8.000000000000000000, -1.539409746865303900 ) ) ;
#3392 = CARTESIAN_POINT ( 'NONE',  ( 50.51130270275228900, 0.0000000000000000000, 6.911798187361244800 ) ) ;
#3393 = FACE_OUTER_BOUND ( 'NONE', #4894, .T. ) ;
#3394 = CARTESIAN_POINT ( 'NONE',  ( 7.047767633333333700, 1.619894520142941600, 1.963227672163651200 ) ) ;
#3395 = DIRECTION ( 'NONE',  ( -0.9897015881029743700, -0.1012194806014400900, -0.1012194806014400400 ) ) ;
#3396 = LINE ( 'NONE', #7623, #5918 ) ;
#3397 = CARTESIAN_POINT ( 'NONE',  ( -7.906713236914022500, 1.686784331680343000, -2.848640328632150000 ) ) ;
#3398 = EDGE_LOOP ( 'NONE', ( #11288, #5295 ) ) ;
#3399 = EDGE_CURVE ( 'NONE', #1745, #2590, #1961, .T. ) ;
#3400 = CARTESIAN_POINT ( 'NONE',  ( -55.75074493496310900, 7.303866232706252700, 12.79499999999999100 ) ) ;
#3401 = EDGE_LOOP ( 'NONE', ( #9318, #8536 ) ) ;
#3402 = ORIENTED_EDGE ( 'NONE', *, *, #10184, .T. ) ;
#3403 = AXIS2_PLACEMENT_3D ( 'NONE', #5464, #10772, #165 ) ;
#3404 = CARTESIAN_POINT ( 'NONE',  ( -12.78144360728328600, 2.187344296291339000, 3.101650284020014400 ) ) ;
#3405 = CARTESIAN_POINT ( 'NONE',  ( -6.275701080387952000, 3.685168971796140400, 1.256728296566468800 ) ) ;
#3406 = DIRECTION ( 'NONE',  ( -0.0000000000000000000, -1.000000000000000000, -0.0000000000000000000 ) ) ;
#3407 = VERTEX_POINT ( 'NONE', #12647 ) ;
#3408 = FACE_OUTER_BOUND ( 'NONE', #11632, .T. ) ;
#3409 = CARTESIAN_POINT ( 'NONE',  ( -9.416860829506196900, -1.981789794300879800, 2.596180373642794000 ) ) ;
#3410 = CARTESIAN_POINT ( 'NONE',  ( -6.420460459136009500, 3.853600687271149500, 0.9615897023595000300 ) ) ;
#3411 = CARTESIAN_POINT ( 'NONE',  ( -14.34338000000006400, -3.430592176108632900, -1.624034162081795700 ) ) ;
#3412 = CARTESIAN_POINT ( 'NONE',  ( -5.281853350023483900, -8.063847059718173300E-006, 3.916413541933653000 ) ) ;
#3413 = CARTESIAN_POINT ( 'NONE',  ( -8.870315000000520200, -3.046813841852488400, 2.545188670722313300 ) ) ;
#3414 = ORIENTED_EDGE ( 'NONE', *, *, #12232, .F. ) ;
#3415 = ORIENTED_EDGE ( 'NONE', *, *, #5778, .F. ) ;
#3416 = CARTESIAN_POINT ( 'NONE',  ( 100.6881450971132600, 68.96331202820024900, 110.9548284974607100 ) ) ;
#3417 = CARTESIAN_POINT ( 'NONE',  ( -10.97134082950639700, -0.9676740877942342500, -3.067610872541790100 ) ) ;
#3418 = ORIENTED_EDGE ( 'NONE', *, *, #6943, .T. ) ;
#3419 = CARTESIAN_POINT ( 'NONE',  ( -11.83160294545219800, 2.259958573235193200, 2.954962827115650300 ) ) ;
#3420 = CIRCLE ( 'NONE', #10017, 1.130300000000000700 ) ;
#3421 = AXIS2_PLACEMENT_3D ( 'NONE', #8534, #2152, #9604 ) ;
#3422 = DIRECTION ( 'NONE',  ( 1.000000000000000000, 0.0000000000000000000, 0.0000000000000000000 ) ) ;
#3423 = CARTESIAN_POINT ( 'NONE',  ( -5.672148236913745500, 0.8325250016264100800, 3.277693181012722800 ) ) ;
#3424 = DIRECTION ( 'NONE',  ( -0.0000000000000000000, -1.000000000000000000, -0.0000000000000000000 ) ) ;
#3425 = ORIENTED_EDGE ( 'NONE', *, *, #2588, .T. ) ;
#3426 = CARTESIAN_POINT ( 'NONE',  ( -11.73215435102527400, -2.909227784258402200, 2.310797941625149000 ) ) ;
#3427 = CARTESIAN_POINT ( 'NONE',  ( -7.780630459136065500, -3.275680706634706200, -2.168526342846211800 ) ) ;
#3428 = VERTEX_POINT ( 'NONE', #3047 ) ;
#3429 = CARTESIAN_POINT ( 'NONE',  ( -7.618941229995984400, 0.3960411699964189200, -3.828078775408059200 ) ) ;
#3430 = CARTESIAN_POINT ( 'NONE',  ( -14.17745582950585600, -0.8367649295963042200, 2.999975228506797100 ) ) ;
#3431 = ORIENTED_EDGE ( 'NONE', *, *, #8955, .T. ) ;
#3432 = CARTESIAN_POINT ( 'NONE',  ( -52.46159667363279100, 8.000000000000000000, 1.768856636705326000 ) ) ;
#3433 = DIRECTION ( 'NONE',  ( 0.0000000000000000000, -0.7071067811865487900, -0.7071067811865463500 ) ) ;
#3434 = LINE ( 'NONE', #7295, #8787 ) ;
#3435 = DIRECTION ( 'NONE',  ( 0.0000000000000000000, -1.000000000000000000, 0.0000000000000000000 ) ) ;
#3436 = CARTESIAN_POINT ( 'NONE',  ( -11.24624490968913900, 3.145727601677220400, -2.005102552315655800 ) ) ;
#3437 = VERTEX_POINT ( 'NONE', #13733 ) ;
#3438 = CARTESIAN_POINT ( 'NONE',  ( -5.221112562931796900, -1.541395137587909100, 3.602073376684380400 ) ) ;
#3439 = EDGE_LOOP ( 'NONE', ( #506, #10710, #4942, #7725 ) ) ;
#3440 = CARTESIAN_POINT ( 'NONE',  ( -53.56591775980137300, 8.000000000000000000, -4.343997584021846800 ) ) ;
#3441 = DIRECTION ( 'NONE',  ( 0.0000000000000000000, -0.0000000000000000000, -1.000000000000000000 ) ) ;
#3442 = VERTEX_POINT ( 'NONE', #7357 ) ;
#3443 = ADVANCED_FACE ( 'NONE', ( #4117 ), #11954, .F. ) ;
#3444 = CARTESIAN_POINT ( 'NONE',  ( -8.522028236913863400, 1.401804502337988400, 2.977403793398822900 ) ) ;
#3445 = ORIENTED_EDGE ( 'NONE', *, *, #2912, .T. ) ;
#3446 = EDGE_CURVE ( 'NONE', #13004, #12754, #967, .T. ) ;
#3447 = FACE_OUTER_BOUND ( 'NONE', #12314, .T. ) ;
#3449 = DIRECTION ( 'NONE',  ( 0.0000000000000000000, -0.7071067811865462400, 0.7071067811865487900 ) ) ;
#3448 = AXIS2_PLACEMENT_3D ( 'NONE', #10535, #11600, #12660 ) ;
#3450 = CARTESIAN_POINT ( 'NONE',  ( -13.42914360728462200, -3.682804984837510200, 0.8283497210136395700 ) ) ;
#3451 = VERTEX_POINT ( 'NONE', #11635 ) ;
#3453 = CARTESIAN_POINT ( 'NONE',  ( -6.462095403622487100, 2.370751833786013400, -3.081360726157579900 ) ) ;
#3452 = CIRCLE ( 'NONE', #8728, 10.00000000000000200 ) ;
#3454 = CARTESIAN_POINT ( 'NONE',  ( -9.982889261035822400, -0.06208989698950823100, 3.769244006089938800 ) ) ;
#3455 = ORIENTED_EDGE ( 'NONE', *, *, #3117, .T. ) ;
#3456 = CARTESIAN_POINT ( 'NONE',  ( -10.06456082950698100, -1.629060474677846300, -2.807143062337011900 ) ) ;
#3457 = CARTESIAN_POINT ( 'NONE',  ( -7.068160459135736300, -2.351769161950592900, 3.175111669610039200 ) ) ;
#3458 = VERTEX_POINT ( 'NONE', #5243 ) ;
#3459 = CARTESIAN_POINT ( 'NONE',  ( -57.82999999999997000, 4.150813228039331700, -0.1072103502046777000 ) ) ;
#3460 = CARTESIAN_POINT ( 'NONE',  ( -14.99107999999933000, 2.798726932803261600, -2.533391805234376000 ) ) ;
#3461 = CARTESIAN_POINT ( 'NONE',  ( -10.91650142916285300, 0.0000000000000000000, -49.19999999999998900 ) ) ;
#3462 = CARTESIAN_POINT ( 'NONE',  ( -9.485629999999398300, -0.3935193688368388600, -3.930677549743988800 ) ) ;
#3463 = DIRECTION ( 'NONE',  ( 0.0000000000000000000, 0.0000000000000000000, -1.000000000000000000 ) ) ;
#3464 = ORIENTED_EDGE ( 'NONE', *, *, #4326, .T. ) ;
#3465 = VECTOR ( 'NONE', #3771, 1000.000000000000000 ) ;
#3466 = DIRECTION ( 'NONE',  ( 0.0000000000000000000, 0.0000000000000000000, 1.000000000000000000 ) ) ;
#3467 = EDGE_CURVE ( 'NONE', #13448, #2785, #1640, .T. ) ;
#3468 = B_SPLINE_CURVE_WITH_KNOTS ( 'NONE', 3,
 ( #10203, #8097, #2781, #10243 ),
 .UNSPECIFIED., .F., .F.,
 ( 4, 4 ),
 ( 1.531208491997582300E-006, 0.0008183854232437365300 ),
 .UNSPECIFIED. ) ;
#3469 = CARTESIAN_POINT ( 'NONE',  ( -11.61904082950659900, 3.183875469536939100, 0.2790120394355322100 ) ) ;
#3470 = ORIENTED_EDGE ( 'NONE', *, *, #4326, .F. ) ;
#3471 = CARTESIAN_POINT ( 'NONE',  ( -12.01769123648975300, 3.519623938614872700, -1.186910290703558700 ) ) ;
#3472 = EDGE_CURVE ( 'NONE', #11703, #4102, #9465, .T. ) ;
#3473 = DIRECTION ( 'NONE',  ( 0.0000000000000000000, -1.000000000000000000, 0.0000000000000000000 ) ) ;
#3474 = CARTESIAN_POINT ( 'NONE',  ( -6.287463236913111200, -3.161214420987078700, -1.144677402266496900 ) ) ;
#3475 = CARTESIAN_POINT ( 'NONE',  ( -11.56920163343113500, -3.401499206707370600, -1.506957776011343500 ) ) ;
#3476 = ORIENTED_EDGE ( 'NONE', *, *, #1551, .T. ) ;
#3477 =( NAMED_UNIT ( * ) SI_UNIT ( $, .STERADIAN. ) SOLID_ANGLE_UNIT ( ) );
#3478 = FACE_OUTER_BOUND ( 'NONE', #380, .T. ) ;
#3479 = CARTESIAN_POINT ( 'NONE',  ( -8.428330459137241000, 3.240587027011140100, -2.184084605049028600 ) ) ;
#3480 = ADVANCED_FACE ( 'NONE', ( #6304 ), #3113, .F. ) ;
#3481 = LINE ( 'NONE', #6892, #11328 ) ;
#3482 = CARTESIAN_POINT ( 'NONE',  ( -14.82515582950650700, -2.434698988833559100, -1.909121390713180300 ) ) ;
#3483 = DIRECTION ( 'NONE',  ( 0.0000000000000000000, 0.7071067811865487900, 0.7071067811865463500 ) ) ;
#3484 = VERTEX_POINT ( 'NONE', #4209 ) ;
#3485 = B_SPLINE_CURVE_WITH_KNOTS ( 'NONE', 3,
 ( #7651, #216, #8729, #2340 ),
 .UNSPECIFIED., .F., .F.,
 ( 4, 4 ),
 ( 0.01093345390784160800, 0.01323979301925384000 ),
 .UNSPECIFIED. ) ;
#3486 = CARTESIAN_POINT ( 'NONE',  ( 50.09074493496319700, 0.0000000000000000000, -7.664699999999968800 ) ) ;
#3487 = EDGE_CURVE ( 'NONE', #2594, #4908, #3787, .T. ) ;
#3488 = VERTEX_POINT ( 'NONE', #6377 ) ;
#3489 = AXIS2_PLACEMENT_3D ( 'NONE', #10076, #3683, #11152 ) ;
#3490 = CIRCLE ( 'NONE', #10997, 1.130300000000000700 ) ;
#3491 = CARTESIAN_POINT ( 'NONE',  ( -6.765619905597693800, -1.808173927800082800, -3.432528495412420900 ) ) ;
#3492 = CARTESIAN_POINT ( 'NONE',  ( -9.169728236914247400, -3.266735572324715300, 0.1538105168801354700 ) ) ;
#3493 = CARTESIAN_POINT ( 'NONE',  ( -2.829999999999943700, 1.523999999999999800, 36.95300000000001700 ) ) ;
#3494 = VERTEX_POINT ( 'NONE', #12737 ) ;
#3495 = CARTESIAN_POINT ( 'NONE',  ( -6.290069994296440600, 1.696773200719199800, 3.494581608534036700 ) ) ;
#3496 = CARTESIAN_POINT ( 'NONE',  ( -14.04445860728452700, 1.375080927639413400, -3.494292526931877000 ) ) ;
#3497 = DIRECTION ( 'NONE',  ( 1.049727191138618100E-016, -0.5150380749100549300, 0.8571673007021118900 ) ) ;
#3498 = VECTOR ( 'NONE', #3158, 1000.000000000000100 ) ;
#3499 = CARTESIAN_POINT ( 'NONE',  ( -10.67987582950710200, 3.217929157880017800, 0.2266672861232853800 ) ) ;
#3500 = CARTESIAN_POINT ( 'NONE',  ( -7.683475459136317000, -1.300471025384706900, -3.710214462626950200 ) ) ;
#3501 = DIRECTION ( 'NONE',  ( 0.0000000000000000000, 0.0000000000000000000, 1.000000000000000000 ) ) ;
#3502 = CARTESIAN_POINT ( 'NONE',  ( -15.60639499999989400, 0.5222718083319436400, 3.718854879868743100 ) ) ;
#3503 = CARTESIAN_POINT ( 'NONE',  ( -30.19043722372953600, 1.212603338051665900, -22.84569042927194400 ) ) ;
#3504 = EDGE_CURVE ( 'NONE', #4754, #8496, #8799, .T. ) ;
#3505 = CARTESIAN_POINT ( 'NONE',  ( -10.13333000000033100, 3.762082994498522100, 1.135761810775611100 ) ) ;
#3506 = CARTESIAN_POINT ( 'NONE',  ( -9.940593012084173500, -1.132401564868590800, 3.607210465824929100 ) ) ;
#3507 = AXIS2_PLACEMENT_3D ( 'NONE', #4092, #11556, #5172 ) ;
#3508 = APPLICATION_PROTOCOL_DEFINITION ( 'draft international standard', 'automotive_design', 1998, #4533 ) ;
#3509 = ADVANCED_FACE ( 'NONE', ( #3447 ), #11626, .F. ) ;
#3510 = ORIENTED_EDGE ( 'NONE', *, *, #1275, .T. ) ;
#3511 = CARTESIAN_POINT ( 'NONE',  ( -12.23435582950606500, -2.006069734779995200, 2.462742617024605600 ) ) ;
#3512 = CARTESIAN_POINT ( 'NONE',  ( -12.20445800411264000, -6.485832921079848200E-013, -3.700586617884744200 ) ) ;
#3513 = CARTESIAN_POINT ( 'NONE',  ( -11.95771341678536500, 2.115292139752829000, 3.045783706884270800 ) ) ;
#3514 = CARTESIAN_POINT ( 'NONE',  ( -10.46879379668101100, -0.3272922348734745900, -3.740334388107434900 ) ) ;
#3515 = CARTESIAN_POINT ( 'NONE',  ( -6.935163236914213800, 2.254126209976961000, -2.466735402839002100 ) ) ;
#3516 = FACE_OUTER_BOUND ( 'NONE', #4004, .T. ) ;
#3517 = CARTESIAN_POINT ( 'NONE',  ( -11.44060845129957300, -1.082192971355291400, -3.563675616589298700 ) ) ;
#3518 = CARTESIAN_POINT ( 'NONE',  ( -9.043645459135314400, -0.01206852195241624500, 3.888181409782315100 ) ) ;
#3519 = ORIENTED_EDGE ( 'NONE', *, *, #9883, .F. ) ;
#3520 = CARTESIAN_POINT ( 'NONE',  ( -15.44047082950704400, 2.928036758226181900, -0.9368207999638154000 ) ) ;
#3521 = CARTESIAN_POINT ( 'NONE',  ( -57.76507387678773900, 7.757435023549796900, 4.766201757290024200 ) ) ;
#3522 = CARTESIAN_POINT ( 'NONE',  ( -4.344694320980479100, 0.09831467464047359600, 3.944385020307532600 ) ) ;
#3523 = EDGE_CURVE ( 'NONE', #7662, #4908, #5967, .T. ) ;
#3524 = EDGE_CURVE ( 'NONE', #6764, #4776, #645, .T. ) ;
#3525 = CARTESIAN_POINT ( 'NONE',  ( -10.48970973128733800, -3.371580836424603200, -1.668708591163280200 ) ) ;
#3526 = AXIS2_PLACEMENT_3D ( 'NONE', #6387, #10, #7451 ) ;
#3527 = CARTESIAN_POINT ( 'NONE',  ( -23.01031857653945400, 0.0000000000000000000, 47.96324158591594500 ) ) ;
#3528 = CONICAL_SURFACE ( 'NONE', #11374, 1.587499999999998600, 1.029744258676652800 ) ;
#3529 = CARTESIAN_POINT ( 'NONE',  ( 2.167733366666666100, 1.791561096153299100, 1.791561096153292800 ) ) ;
#3530 = CARTESIAN_POINT ( 'NONE',  ( -9.785043236913679700, 1.696589763628705900, -2.772793339370068100 ) ) ;
#3531 = ORIENTED_EDGE ( 'NONE', *, *, #13723, .F. ) ;
#3532 = CARTESIAN_POINT ( 'NONE',  ( -14.69215860728453600, 2.686579156313639000, 2.594104727527781800 ) ) ;
#3533 = CARTESIAN_POINT ( 'NONE',  ( -10.91650142916285300, 1.524000000000000000, -49.19999999999998900 ) ) ;
#3534 = B_SPLINE_CURVE_WITH_KNOTS ( 'NONE', 3,
 ( #7052, #9192, #10259, #3858, #11334, #4931 ),
 .UNSPECIFIED., .F., .F.,
 ( 4, 2, 4 ),
 ( 0.0000000000000000000, 0.0008124248810792337300, 0.001624849762158467000 ),
 .UNSPECIFIED. ) ;
#3535 = ADVANCED_FACE ( 'NONE', ( #8456 ), #3230, .T. ) ;
#3536 = FACE_OUTER_BOUND ( 'NONE', #8573, .T. ) ;
#3537 = CARTESIAN_POINT ( 'NONE',  ( -11.32757582950559300, -1.432488523068658100, 2.867459233146533400 ) ) ;
#3538 = CARTESIAN_POINT ( 'NONE',  ( -8.331175459136742800, 3.904890398758981800, 0.2183101706959202900 ) ) ;
#3539 = DIRECTION ( 'NONE',  ( 0.0000000000000000000, 0.0000000000000000000, -1.000000000000000000 ) ) ;
#3540 = CARTESIAN_POINT ( 'NONE',  ( -4.867197502920481300, -1.433708284738835400, -3.658111554082460700 ) ) ;
#3541 = CARTESIAN_POINT ( 'NONE',  ( -6.809838456862070900, -2.726189727510558200, -2.744732745170885800 ) ) ;
#3542 = EDGE_CURVE ( 'NONE', #4419, #448, #10963, .T. ) ;
#3543 = CARTESIAN_POINT ( 'NONE',  ( -10.74864500000078800, -3.036816694939457100, 2.463041999842850800 ) ) ;
#3544 = ORIENTED_EDGE ( 'NONE', *, *, #12846, .F. ) ;
#3545 = DIRECTION ( 'NONE',  ( 0.0000000000000000000, 0.0000000000000000000, 1.000000000000000000 ) ) ;
#3546 = ORIENTED_EDGE ( 'NONE', *, *, #403, .T. ) ;
#3547 = ADVANCED_FACE ( 'NONE', ( #8120 ), #5387, .F. ) ;
#3548 = PRODUCT_CONTEXT ( 'NONE', #6702, 'mechanical' ) ;
#3549 = CIRCLE ( 'NONE', #6553, 30.00000000000000000 ) ;
#3550 = CARTESIAN_POINT ( 'NONE',  ( -12.88205582950520700, -1.497062527285271600, -2.778156709676880400 ) ) ;
#3551 = CONICAL_SURFACE ( 'NONE', #750, 3.073399999999999500, 1.029744258676655000 ) ;
#3552 = DIRECTION ( 'NONE',  ( -0.0000000000000000000, -1.000000000000000000, -0.0000000000000000000 ) ) ;
#3553 = B_SPLINE_CURVE_WITH_KNOTS ( 'NONE', 3,
 ( #3649, #4717, #12172, #5812, #13247, #6881 ),
 .UNSPECIFIED., .F., .F.,
 ( 4, 2, 4 ),
 ( 0.0000000000000000000, 0.0008119987900352074700, 0.001623997580070414900 ),
 .UNSPECIFIED. ) ;
#3554 = CARTESIAN_POINT ( 'NONE',  ( -4.090134903372854700, -3.931839457229634700, -0.4106589873296127000 ) ) ;
#3555 = ORIENTED_EDGE ( 'NONE', *, *, #5713, .T. ) ;
#3556 = DIRECTION ( 'NONE',  ( 0.0000000000000000000, 0.0000000000000000000, -1.000000000000000000 ) ) ;
#3557 = CARTESIAN_POINT ( 'NONE',  ( -7.550478236914163000, 0.7710538780506801500, 3.231117699019520300 ) ) ;
#3558 = ORIENTED_EDGE ( 'NONE', *, *, #4874, .F. ) ;
#3559 = ORIENTED_EDGE ( 'NONE', *, *, #9478, .F. ) ;
#3560 = CARTESIAN_POINT ( 'NONE',  ( -0.01968499999999911600, 0.3882196643796375600, -3.968749999999998200 ) ) ;
#3561 = CARTESIAN_POINT ( 'NONE',  ( -9.691368685693452900, -3.491134024776650700, -1.446218194373573500 ) ) ;
#3562 = EDGE_CURVE ( 'NONE', #7163, #2804, #2784, .T. ) ;
#3563 = CARTESIAN_POINT ( 'NONE',  ( -9.691345459135403600, -3.568223384719710500, -1.492170991872679100 ) ) ;
#3564 = AXIS2_PLACEMENT_3D ( 'NONE', #12279, #2731, #10206 ) ;
#3565 = LINE ( 'NONE', #1409, #6423 ) ;
#3566 = CARTESIAN_POINT ( 'NONE',  ( -16.08817082950643100, -0.2541482431280799900, 3.043118579415454900 ) ) ;
#3567 = CARTESIAN_POINT ( 'NONE',  ( -30.19043722372960300, 6.349999999999999600, 26.84569042927194700 ) ) ;
#3568 = LINE ( 'NONE', #439, #8925 ) ;
#3569 = EDGE_LOOP ( 'NONE', ( #10702, #6478, #8794, #6537 ) ) ;
#3570 = CARTESIAN_POINT ( 'NONE',  ( -18.19309978278784700, 1.524000000000000000, 39.20000000000001000 ) ) ;
#3571 = CARTESIAN_POINT ( 'NONE',  ( -10.68581366298547900, -2.478790218240251700, 2.821869938783637500 ) ) ;
#3572 = ORIENTED_EDGE ( 'NONE', *, *, #6063, .T. ) ;
#3573 = ORIENTED_EDGE ( 'NONE', *, *, #1162, .F. ) ;
#3574 = DIRECTION ( 'NONE',  ( 0.0000000000000000000, -0.7071067811865487900, -0.7071067811865463500 ) ) ;
#3575 = ORIENTED_EDGE ( 'NONE', *, *, #13647, .T. ) ;
#3576 = CARTESIAN_POINT ( 'NONE',  ( -6.712706960136998200, -0.5144379054664350900, -3.837242444183903300 ) ) ;
#3577 = CARTESIAN_POINT ( 'NONE',  ( 0.0000000000000000000, 2.286293109328193000E-016, -1.866899999999999600 ) ) ;
#3578 = ADVANCED_FACE ( 'NONE', ( #13453 ), #4944, .F. ) ;
#3579 = ORIENTED_EDGE ( 'NONE', *, *, #12761, .T. ) ;
#3580 = CARTESIAN_POINT ( 'NONE',  ( -10.43274323691403000, 1.899655557262128800, 2.612468386984026800 ) ) ;
#3581 = FACE_OUTER_BOUND ( 'NONE', #4026, .T. ) ;
#3582 = DIRECTION ( 'NONE',  ( 0.0000000000000000000, 0.0000000000000000000, -1.000000000000000000 ) ) ;
#3583 = SHAPE_DEFINITION_REPRESENTATION ( #6533, #1256 ) ;
#3584 = CARTESIAN_POINT ( 'NONE',  ( -9.019443152798677600, 2.507834756497114600, 2.865316759399715100 ) ) ;
#3585 = EDGE_CURVE ( 'NONE', #6012, #10947, #7786, .T. ) ;
#3586 = DIRECTION ( 'NONE',  ( 0.0000000000000000000, 0.0000000000000000000, -1.000000000000000000 ) ) ;
#3587 = AXIS2_PLACEMENT_3D ( 'NONE', #11399, #7169, #787 ) ;
#3588 = CARTESIAN_POINT ( 'NONE',  ( -15.30747360728406100, -3.635766325019083000, 0.7626183719371654200 ) ) ;
#3589 = ORIENTED_EDGE ( 'NONE', *, *, #3231, .T. ) ;
#3590 = CARTESIAN_POINT ( 'NONE',  ( -6.692759103276616300, 3.860126830687663600E-007, -3.871994456528672600 ) ) ;
#3591 = CARTESIAN_POINT ( 'NONE',  ( -10.46879379668101100, -0.3272922348734745900, -3.740334388107434900 ) ) ;
#3592 = ORIENTED_EDGE ( 'NONE', *, *, #11163, .T. ) ;
#3593 = CARTESIAN_POINT ( 'NONE',  ( -11.94289082950655400, -1.558906356507273600, -2.778182384473291100 ) ) ;
#3594 = CARTESIAN_POINT ( 'NONE',  ( -8.946490459135825200, -2.361149403105355500, 3.093081059438314900 ) ) ;
#3595 = ORIENTED_EDGE ( 'NONE', *, *, #7754, .T. ) ;
#3596 = DIRECTION ( 'NONE',  ( 0.0000000000000000000, 0.0000000000000000000, 1.000000000000000000 ) ) ;
#3597 = CARTESIAN_POINT ( 'NONE',  ( -3.591560000000000800, 0.0000000000000000000, -3.968750000000000000 ) ) ;
#3598 = VECTOR ( 'NONE', #1518, 1000.000000000000200 ) ;
#3599 = CARTESIAN_POINT ( 'NONE',  ( -11.39634499999873900, -1.106523058719807400, -3.728837744418970900 ) ) ;
#3600 = CARTESIAN_POINT ( 'NONE',  ( -3.591560000000000800, 0.0000000000000000000, -3.968750000000000000 ) ) ;
#3601 = CONTEXT_DEPENDENT_SHAPE_REPRESENTATION ( #8990, #1616 ) ;
#3602 =( REPRESENTATION_RELATIONSHIP ('NONE','NONE', #600, #11909 ) REPRESENTATION_RELATIONSHIP_WITH_TRANSFORMATION ( #13447 )SHAPE_REPRESENTATION_RELATIONSHIP( ) );
#3603 = ORIENTED_EDGE ( 'NONE', *, *, #6591, .T. ) ;
#3604 = VERTEX_POINT ( 'NONE', #6526 ) ;
#3605 = CARTESIAN_POINT ( 'NONE',  ( 10.07372022291460200, 0.0000000000000000000, -47.96324158591591700 ) ) ;
#3606 = DIRECTION ( 'NONE',  ( 0.0000000000000000000, 0.7071067811865466800, 0.7071067811865484600 ) ) ;
#3607 = VERTEX_POINT ( 'NONE', #9723 ) ;
#3608 = FACE_BOUND ( 'NONE', #3389, .T. ) ;
#3609 = CARTESIAN_POINT ( 'NONE',  ( 50.09074493496319700, 0.0000000000000000000, 12.79500000000000200 ) ) ;
#3610 = CARTESIAN_POINT ( 'NONE',  ( -8.198178236914456500, -3.259804291360611600, -0.5218045751476831900 ) ) ;
#3611 = CARTESIAN_POINT ( 'NONE',  ( -3.591560000000149100, -2.966234062768640100, 1.593551895461124500 ) ) ;
#3612 = EDGE_CURVE ( 'NONE', #5780, #4102, #2118, .T. ) ;
#3613 = FACE_OUTER_BOUND ( 'NONE', #7085, .T. ) ;
#3614 = CARTESIAN_POINT ( 'NONE',  ( -3.714177711312832000, 0.6476720836149835200, -3.925178166175192100 ) ) ;
#3615 = DIRECTION ( 'NONE',  ( 1.410344289412038200E-016, 0.0000000000000000000, 1.000000000000000000 ) ) ;
#3616 = EDGE_CURVE ( 'NONE', #12182, #12002, #5286, .T. ) ;
#3617 = CARTESIAN_POINT ( 'NONE',  ( -10.30666045913551600, 3.221708307155429100, -2.104149021556150700 ) ) ;
#3618 = VERTEX_POINT ( 'NONE', #6568 ) ;
#3619 = ADVANCED_FACE ( 'NONE', ( #4611 ), #1246, .F. ) ;
#3620 = ORIENTED_EDGE ( 'NONE', *, *, #12784, .T. ) ;
#3621 = EDGE_LOOP ( 'NONE', ( #8250, #11041, #2630, #4935 ) ) ;
#3622 = CARTESIAN_POINT ( 'NONE',  ( -4.340981454962195200, -2.527353068303197700E-006, 3.945440902426942100 ) ) ;
#3623 = CARTESIAN_POINT ( 'NONE',  ( -3.368094009944831300, -2.291358880846327200, 3.968750000000000000 ) ) ;
#3624 = EDGE_LOOP ( 'NONE', ( #12162, #408, #2796, #8072 ) ) ;
#3625 = CARTESIAN_POINT ( 'NONE',  ( -9.626560276214602800, -2.564060628722143700, -2.778560202706900300 ) ) ;
#3626 = VECTOR ( 'NONE', #248, 1000.000000000000000 ) ;
#3627 = CARTESIAN_POINT ( 'NONE',  ( -9.820883469256639100, -3.361456679401202400, 1.717474818823565100 ) ) ;
#3628 = ADVANCED_FACE ( 'NONE', ( #7459 ), #9962, .F. ) ;
#3629 = CARTESIAN_POINT ( 'NONE',  ( -2.829999999999971600, 6.349999999999999600, 38.54050000000001600 ) ) ;
#3630 = CIRCLE ( 'NONE', #8278, 9.999999999999998200 ) ;
#3631 = CARTESIAN_POINT ( 'NONE',  ( 24.53043722372965300, 1.212603338051665900, -22.84569042927191500 ) ) ;
#3632 = CARTESIAN_POINT ( 'NONE',  ( -3.591560000000025600, -3.356024727433300400, -0.5472251851752670800 ) ) ;
#3633 = VERTEX_POINT ( 'NONE', #11900 ) ;
#3634 = CARTESIAN_POINT ( 'NONE',  ( -11.04805823691327600, -3.208725842865325400, 0.1045283454045717000 ) ) ;
#3635 = CARTESIAN_POINT ( 'NONE',  ( -3.507091748053093200, -2.673252027654052100, -3.307291666666665200 ) ) ;
#3636 = CARTESIAN_POINT ( 'NONE',  ( -9.215414531549523500, 3.411449240484033800, -1.678235902134050900 ) ) ;
#3637 = EDGE_CURVE ( 'NONE', #1438, #8077, #6841, .T. ) ;
#3639 = DIRECTION ( 'NONE',  ( -0.1017420154099593400, -0.9948108173418298600, -3.473363404428284000E-015 ) ) ;
#3638 =( GEOMETRIC_REPRESENTATION_CONTEXT ( 3 ) GLOBAL_UNCERTAINTY_ASSIGNED_CONTEXT ( ( #5874 ) ) GLOBAL_UNIT_ASSIGNED_CONTEXT ( ( #4259, #11709, #5340 ) ) REPRESENTATION_CONTEXT ( 'NONE', 'WORKASPACE' ) );
#3640 = CARTESIAN_POINT ( 'NONE',  ( -15.95517360728514900, 0.6839977991983762200, -3.630474136894567200 ) ) ;
#3641 = ORIENTED_EDGE ( 'NONE', *, *, #10272, .F. ) ;
#3642 = CARTESIAN_POINT ( 'NONE',  ( -4.649382553230949200, 3.480446040724041200, -1.863079651018789900 ) ) ;
#3643 = CARTESIAN_POINT ( 'NONE',  ( -55.75074493496310900, 6.349999999999999600, -7.207499999999982700 ) ) ;
#3644 = LINE ( 'NONE', #6361, #3302 ) ;
#3645 = LINE ( 'NONE', #6435, #3306 ) ;
#3646 = CARTESIAN_POINT ( 'NONE',  ( -12.59059082950759200, 3.142982131394618700, -0.3737676118508373400 ) ) ;
#3647 = CARTESIAN_POINT ( 'NONE',  ( -9.594190459135878900, -1.942810863669647300, -3.347869146172804700 ) ) ;
#3648 = B_SPLINE_CURVE_WITH_KNOTS ( 'NONE', 3,
 ( #10404, #9339, #6178, #13619, #7238, #864, #8308, #1920, #9383, #2989, #10450, #4051, #11524, #5136, #12570, #6219, #13675, #7287, #901, #8356, #1971, #9428, #3026, #10500, #4101, #11560, #5179, #12622, #6266, #13713, #7337, #949, #8396, #2013 ),
 .UNSPECIFIED., .F., .F.,
 ( 4, 2, 2, 2, 2, 2, 2, 2, 2, 2, 2, 2, 2, 2, 2, 2, 4 ),
 ( 0.08957571336852225600, 0.09032923264621370300, 0.09108275192390515000, 0.09183627120159659800, 0.09258979047928804500, 0.09334330975697949200, 0.09409682903467094000, 0.09485034831236238700, 0.09560386759005383400, 0.09635738686774528200, 0.09711090614543672900, 0.09786442542312817600, 0.09861794470081963700, 0.09937146397851108500, 0.1001249832562025300, 0.1008785025338939800, 0.1016320218115854300 ),
 .UNSPECIFIED. ) ;
#3649 = CARTESIAN_POINT ( 'NONE',  ( -10.37161274383006800, 2.001705008848719800, -3.180114590917155800 ) ) ;
#3650 = CARTESIAN_POINT ( 'NONE',  ( 1.924915260586395100, -1.750937656404937500, 1.661566059051085500 ) ) ;
#3651 = ORIENTED_EDGE ( 'NONE', *, *, #1824, .T. ) ;
#3652 = CARTESIAN_POINT ( 'NONE',  ( -11.96911176973678400, 2.341474144683974900, 2.888117296233241800 ) ) ;
#3653 = CARTESIAN_POINT ( 'NONE',  ( 63.65999999999999700, 1.524000000000000000, -7.095164343244308100 ) ) ;
#3654 = EDGE_LOOP ( 'NONE', ( #10793, #7633, #12191, #12098 ) ) ;
#3655 = EDGE_CURVE ( 'NONE', #8412, #2915, #10622, .T. ) ;
#3656 = VECTOR ( 'NONE', #92, 1000.000000000000000 ) ;
#3657 = ADVANCED_FACE ( 'NONE', ( #1792 ), #1465, .F. ) ;
#3658 = AXIS2_PLACEMENT_3D ( 'NONE', #4745, #1588, #6906 ) ;
#3659 = CARTESIAN_POINT ( 'NONE',  ( -2.829999999999943700, 0.0000000000000000000, -32.95299999999998200 ) ) ;
#3660 = CARTESIAN_POINT ( 'NONE',  ( -4.500339686980297800, 3.444822649688696000, 1.932343684885902100 ) ) ;
#3661 = EDGE_CURVE ( 'NONE', #1974, #2808, #12775, .T. ) ;
#3662 = PRODUCT_DEFINITION_FORMATION_WITH_SPECIFIED_SOURCE ( 'ANY', '', #9846, .NOT_KNOWN. ) ;
#3663 = EDGE_LOOP ( 'NONE', ( #1106, #7974, #958, #5974, #2356, #2262, #13676, #10063, #9976, #1412, #1091, #9508, #3766, #8601, #1642, #2775, #13461, #12678, #12579, #1668, #11878, #810, #748, #8588, #347, #2761, #2257, #11958, #10477, #1474, #11683, #612, #11992, #13721, #13635, #7902, #13257, #4981, #4594, #9430, #2457, #6651, #6132, #7856, #7756, #13488, #12703, #1638, #6919, #3740, #12156, #3592, #274, #12673, #13809, #10460, #12498, #1432, #1500, #6045, #11624, #11562, #3066, #2981, #2603, #10258, #11987, #10307, #6967, #535, #443, #6164, #5379, #13450, #13395, #2072, #4820, #12924, #1087, #2545, #9306, #11617, #1192, #2249, #7989, #7215, #7131, #9895, #6756, #11983, #3415, #94, #215, #11135, #7778, #11192, #4071, #1661, #6220, #3271, #6057, #11409, #8483, #5250, #12904, #10045, #7621, #9955, #2011, #5928, #664, #10363, #1953, #4125, #9047, #8950, #6517, #11063, #5300, #13411, #1897, #13339, #1937, #3915, #13639, #3777, #650, #8028, #7939, #2665, #1888, #1803, #9910, #3904, #1336, #6623, #6103, #7307, #8446, #2462, #4516, #7271, #10172, #893, #6482, #3558, #6091, #6007, #8435, #5085, #3788, #7980, #9971, #3510, #9114, #3817, #3039, #8297, #2578, #5072, #13497, #4920, #6940, #10966, #4126, #804, #29, #5253, #11000, #7388, #12957, #10077, #4069, #6843, #1107, #8762, #3144, #11306, #7962, #7194, #12747, #4649, #6390, #6302, #9078, #11579, #6172, #116, #7751, #8328, #7796, #4442, #11841, #6095, #831, #11050, #2782, #8059, #10581, #13324, #4766, #12394, #551, #1135, #6295, #6869, #5426, #2652, #1878, #12774, #4548, #7086, #9493, #11922, #8585, #2361, #479, #5277, #5867, #12566, #10157, #12202, #793, #3544, #13397, #13313 ) ) ;
#3664 = CARTESIAN_POINT ( 'NONE',  ( -9.302625909641037100, 3.746965462885371700, -0.5757093528757155600 ) ) ;
#3665 = CARTESIAN_POINT ( 'NONE',  ( -8.813493236913533500, 2.248556049678778600, -2.390180227482189100 ) ) ;
#3666 = B_SPLINE_CURVE_WITH_KNOTS ( 'NONE', 3,
 ( #656, #13399, #2722, #8085 ),
 .UNSPECIFIED., .F., .F.,
 ( 4, 4 ),
 ( 0.0000000000000000000, 0.001094899409126694600 ),
 .UNSPECIFIED. ) ;
#3667 = CARTESIAN_POINT ( 'NONE',  ( -4.311978236913920300, -1.902661513260396300, -2.848013346137762400 ) ) ;
#3668 = DIRECTION ( 'NONE',  ( 0.0000000000000000000, 0.0000000000000000000, -1.000000000000000000 ) ) ;
#3669 = CARTESIAN_POINT ( 'NONE',  ( -10.95436045913512600, 0.7062382402199449700, 3.761704394876556300 ) ) ;
#3670 = VERTEX_POINT ( 'NONE', #1433 ) ;
#3671 = DIRECTION ( 'NONE',  ( 0.0000000000000000000, 0.0000000000000000000, 1.000000000000000000 ) ) ;
#3672 = DIRECTION ( 'NONE',  ( -0.6279253011379233300, 0.7782736126779890000, 0.0000000000000000000 ) ) ;
#3673 = CARTESIAN_POINT ( 'NONE',  ( -30.19043722372957500, 0.0000000000000000000, 24.66129042927194700 ) ) ;
#3674 = CARTESIAN_POINT ( 'NONE',  ( -9.615465671481462800, -2.363453188512024500, -2.964154910835119500 ) ) ;
#3675 = EDGE_CURVE ( 'NONE', #1137, #934, #4336, .T. ) ;
#3676 = CARTESIAN_POINT ( 'NONE',  ( 50.09074493496316900, 6.349999999999999600, 11.20750000000000300 ) ) ;
#3677 = CARTESIAN_POINT ( 'NONE',  ( 50.09074493496316900, 6.349999999999999600, -7.207499999999971200 ) ) ;
#3678 = CARTESIAN_POINT ( 'NONE',  ( 2.167733366666665600, 1.619894520142941600, -1.963227672163650800 ) ) ;
#3679 = VERTEX_POINT ( 'NONE', #7811 ) ;
#3680 = CARTESIAN_POINT ( 'NONE',  ( -11.69575823691394100, 1.124950517754520500, -2.984940441619579900 ) ) ;
#3681 = EDGE_LOOP ( 'NONE', ( #7752, #7251, #1549, #1956 ) ) ;
#3682 = CARTESIAN_POINT ( 'NONE',  ( -73.65999999999998200, 12.77619999999999900, -49.19999999999998900 ) ) ;
#3683 = DIRECTION ( 'NONE',  ( -1.000000000000000000, -0.0000000000000000000, 1.365923996832131600E-016 ) ) ;
#3684 = CARTESIAN_POINT ( 'NONE',  ( -16.57048860728319200, 2.606221474158958400, 2.590499251596868100 ) ) ;
#3685 = CARTESIAN_POINT ( 'NONE',  ( 47.90591775980144000, 8.000000000000000000, 8.343997584021874300 ) ) ;
#3686 = CARTESIAN_POINT ( 'NONE',  ( -30.19043722372953600, 0.0000000000000000000, -25.03009042927194400 ) ) ;
#3687 = ADVANCED_FACE ( 'NONE', ( #13118 ), #3938, .F. ) ;
#3688 = CARTESIAN_POINT ( 'NONE',  ( -13.20590582950639700, -1.446314864843726700, 2.793194843018938400 ) ) ;
#3689 = CARTESIAN_POINT ( 'NONE',  ( -10.20950545913745500, 3.841540279006277400, 0.2706351600324104500 ) ) ;
#3690 = VERTEX_POINT ( 'NONE', #8936 ) ;
#3691 = CARTESIAN_POINT ( 'NONE',  ( -55.75074493496308700, 1.212603338051665900, 13.92529999999999100 ) ) ;
#3692 = EDGE_CURVE ( 'NONE', #4054, #11434, #9621, .T. ) ;
#3693 = CARTESIAN_POINT ( 'NONE',  ( 17.35031857653957500, 0.0000000000000000000, 47.96324158591594500 ) ) ;
#3694 = AXIS2_PLACEMENT_3D ( 'NONE', #6856, #11082, #3671 ) ;
#3695 = ORIENTED_EDGE ( 'NONE', *, *, #3487, .F. ) ;
#3696 = ORIENTED_EDGE ( 'NONE', *, *, #5097, .T. ) ;
#3697 = ADVANCED_FACE ( 'NONE', ( #12433 ), #9296, .T. ) ;
#3698 = FACE_OUTER_BOUND ( 'NONE', #4896, .T. ) ;
#3699 = CARTESIAN_POINT ( 'NONE',  ( -3.591560000000002100, -0.3816705368881360700, -3.968749999999997300 ) ) ;
#3700 = CARTESIAN_POINT ( 'NONE',  ( -11.30369760079099700, -0.9662677089705404800, -3.609438137650832400 ) ) ;
#3701 = VERTEX_POINT ( 'NONE', #465 ) ;
#3702 = CARTESIAN_POINT ( 'NONE',  ( -5.787104751735350700, -0.9017008785848356100, -3.822171649676942500 ) ) ;
#3703 = CARTESIAN_POINT ( 'NONE',  ( -9.461193236914455800, 1.338486422490020600, 2.973723441661256100 ) ) ;
#3704 = CARTESIAN_POINT ( 'NONE',  ( -4.927293236913908600, 3.405317746162708700, 0.02445123826263107300 ) ) ;
#3705 = CARTESIAN_POINT ( 'NONE',  ( -68.47721879375151800, 0.0000000000000000000, -18.96974984286154600 ) ) ;
#3706 = CARTESIAN_POINT ( 'NONE',  ( -66.77659999999997400, 6.388099999999999700, 5.364811585953589200 ) ) ;
#3707 = CARTESIAN_POINT ( 'NONE',  ( -11.56967545913549800, -3.491289807798621900, -1.519778819270142500 ) ) ;
#3708 = CIRCLE ( 'NONE', #12329, 3.200400000000000100 ) ;
#3709 = CARTESIAN_POINT ( 'NONE',  ( -5.492574236163418000, 3.864134303040279100, 0.6531741836631226300 ) ) ;
#3710 = ORIENTED_EDGE ( 'NONE', *, *, #1298, .F. ) ;
#3711 = CARTESIAN_POINT ( 'NONE',  ( -6.884142195674604300, -3.714562166877922100, -1.111308851206732600 ) ) ;
#3712 = CARTESIAN_POINT ( 'NONE',  ( -10.39268902392568000, 1.532655435452663600, -3.440660038719374200 ) ) ;
#3713 = EDGE_CURVE ( 'NONE', #11602, #9417, #1867, .T. ) ;
#3714 = CARTESIAN_POINT ( 'NONE',  ( -8.946715632480902500, -2.312421418088131300, 3.017952683914465700 ) ) ;
#3715 = AXIS2_PLACEMENT_3D ( 'NONE', #8023, #1654, #9108 ) ;
#3716 = CIRCLE ( 'NONE', #4843, 3.200400000000000100 ) ;
#3717 = CARTESIAN_POINT ( 'NONE',  ( -5.547124424056231200, 3.828128549781368900, -0.7853836829130063100 ) ) ;
#3718 = B_SPLINE_CURVE_WITH_KNOTS ( 'NONE', 3,
 ( #1575, #10099, #559, #7999 ),
 .UNSPECIFIED., .F., .F.,
 ( 4, 4 ),
 ( 0.0000000000000000000, 0.0008932791243885275500 ),
 .UNSPECIFIED. ) ;
#3719 = CARTESIAN_POINT ( 'NONE',  ( -6.290069994296440600, 1.696773200719199800, 3.494581608534036700 ) ) ;
#3720 = VECTOR ( 'NONE', #3864, 1000.000000000000100 ) ;
#3721 = CARTESIAN_POINT ( 'NONE',  ( -12.31107323691291300, 1.827080252098514300, 2.590735591747901400 ) ) ;
#3722 = CARTESIAN_POINT ( 'NONE',  ( -9.723753987579762300, -3.719217979638834900, -0.6628488031126680300 ) ) ;
#3723 = PLANE ( 'NONE',  #7779 ) ;
#3724 = ORIENTED_EDGE ( 'NONE', *, *, #7379, .F. ) ;
#3725 = ORIENTED_EDGE ( 'NONE', *, *, #7695, .F. ) ;
#3726 = CARTESIAN_POINT ( 'NONE',  ( -3.439362804815157200, -0.8848003722325148400, -3.378468084350280300 ) ) ;
#3727 = DIRECTION ( 'NONE',  ( 0.0000000000000000000, -1.000000000000000000, 0.0000000000000000000 ) ) ;
#3728 = LINE ( 'NONE', #11370, #11896 ) ;
#3729 = CARTESIAN_POINT ( 'NONE',  ( -13.85360582950624300, -2.013189609258707200, -2.389986830537697200 ) ) ;
#3730 = CARTESIAN_POINT ( 'NONE',  ( -10.85720545913594000, -1.711911738267435100, 3.426696813368961300 ) ) ;
#3731 = CARTESIAN_POINT ( 'NONE',  ( -9.184777516837355500, 3.051237361686399900, 2.272069984485501700 ) ) ;
#3732 = DIRECTION ( 'NONE',  ( -0.0000000000000000000, -1.000000000000000000, -0.0000000000000000000 ) ) ;
#3733 = CYLINDRICAL_SURFACE ( 'NONE', #1725, 1.130300000000000700 ) ;
#3734 = EDGE_CURVE ( 'NONE', #2301, #13508, #4279, .T. ) ;
#3735 = B_SPLINE_CURVE_WITH_KNOTS ( 'NONE', 3,
 ( #13337, #6965, #585, #8024 ),
 .UNSPECIFIED., .F., .F.,
 ( 4, 4 ),
 ( 0.0000000000000000000, 0.0008023535438741763900 ),
 .UNSPECIFIED. ) ;
#3736 = DIRECTION ( 'NONE',  ( 0.0000000000000000000, 0.0000000000000000000, 1.000000000000000000 ) ) ;
#3737 = ORIENTED_EDGE ( 'NONE', *, *, #593, .T. ) ;
#3738 = CARTESIAN_POINT ( 'NONE',  ( -9.011085514763390600, -0.8438821692457977300, 3.705125962933550900 ) ) ;
#3739 = ORIENTED_EDGE ( 'NONE', *, *, #3637, .F. ) ;
#3740 = ORIENTED_EDGE ( 'NONE', *, *, #2040, .F. ) ;
#3741 = SHAPE_REPRESENTATION ( 'takeo''''s fixture top', ( #11053 ), #798 ) ;
#3742 = CARTESIAN_POINT ( 'NONE',  ( -9.043845666537668700, -0.01927354028364488100, 3.798943686774360500 ) ) ;
#3743 = EDGE_LOOP ( 'NONE', ( #9703, #3920, #1512, #735 ) ) ;
#3744 = CARTESIAN_POINT ( 'NONE',  ( -11.48983098579429400, -3.722525337696920300, -0.2474002076966460000 ) ) ;
#3745 = LINE ( 'NONE', #12527, #266 ) ;
#3746 = CARTESIAN_POINT ( 'NONE',  ( -4.142028368660315400, -3.847043181582664200, 0.9440232640489904000 ) ) ;
#3747 = CARTESIAN_POINT ( 'NONE',  ( -10.07650823691408700, -3.192874707238118900, -0.5586363364666476800 ) ) ;
#3748 = CARTESIAN_POINT ( 'NONE',  ( -5.574993236913423200, -1.318623685917531500, 3.117457935639358400 ) ) ;
#3749 = VERTEX_POINT ( 'NONE', #6890 ) ;
#3750 = CARTESIAN_POINT ( 'NONE',  ( -4.552202049725866400, 3.901810912626488800, 0.6199744061731791200 ) ) ;
#3751 = EDGE_CURVE ( 'NONE', #3494, #1438, #13223, .T. ) ;
#3752 = CARTESIAN_POINT ( 'NONE',  ( -12.21737545913583600, 2.726105106163586800, -2.628912481280772300 ) ) ;
#3753 = EDGE_LOOP ( 'NONE', ( #8622, #406, #2889, #8145 ) ) ;
#3754 = AXIS2_PLACEMENT_3D ( 'NONE', #5755, #13205, #6835 ) ;
#3755 = ADVANCED_FACE ( 'NONE', ( #6799, #6469, #1127, #12115, #3608, #796, #11783, #8969, #6127, #3274, #467, #11456 ), #7028, .F. ) ;
#3756 = PLANE ( 'NONE',  #7274 ) ;
#3757 = VERTEX_POINT ( 'NONE', #12181 ) ;
#3758 = CARTESIAN_POINT ( 'NONE',  ( 0.5835650000000011100, 3.693840907928203500E-016, -3.016249999999999900 ) ) ;
#3759 = FACE_OUTER_BOUND ( 'NONE', #723, .T. ) ;
#3760 = CARTESIAN_POINT ( 'NONE',  ( -3.591560000000000800, 0.0000000000000000000, 0.0000000000000000000 ) ) ;
#3761 = DIRECTION ( 'NONE',  ( -0.0000000000000000000, -1.000000000000000000, -0.0000000000000000000 ) ) ;
#3762 = ADVANCED_FACE ( 'NONE', ( #11126 ), #8285, .F. ) ;
#3763 = ORIENTED_EDGE ( 'NONE', *, *, #6917, .T. ) ;
#3764 = CARTESIAN_POINT ( 'NONE',  ( 2.041244944396269900, 1.853021110408831000, -1.546269506180195400 ) ) ;
#3765 = CARTESIAN_POINT ( 'NONE',  ( -6.227048586411961600, 0.1210965047551481200, 3.884806876201397900 ) ) ;
#3766 = ORIENTED_EDGE ( 'NONE', *, *, #3136, .F. ) ;
#3767 = CARTESIAN_POINT ( 'NONE',  ( -12.95877323691425100, -3.072875861658225500, 0.6911984577609381300 ) ) ;
#3768 = ORIENTED_EDGE ( 'NONE', *, *, #7612, .T. ) ;
#3769 = CARTESIAN_POINT ( 'NONE',  ( -10.04886741462246600, 3.645364224151592200, 0.9839417107296464200 ) ) ;
#3770 = EDGE_CURVE ( 'NONE', #5945, #1491, #2939, .T. ) ;
#3771 = DIRECTION ( 'NONE',  ( -0.0000000000000000000, -1.000000000000000000, -0.0000000000000000000 ) ) ;
#3772 = AXIS2_PLACEMENT_3D ( 'NONE', #5649, #13090, #6725 ) ;
#3773 = CARTESIAN_POINT ( 'NONE',  ( -4.170490829506292100, 3.112157404076914900, -1.449740272465691100 ) ) ;
#3775 = CARTESIAN_POINT ( 'NONE',  ( -4.575799429308625000, 3.938098370284288700, 0.007553151311161395400 ) ) ;
#3774 = LINE ( 'NONE', #9496, #6291 ) ;
#3776 = CARTESIAN_POINT ( 'NONE',  ( -9.529494813471469400, -0.3663589838126554100, -3.766094428318561800 ) ) ;
#3777 = ORIENTED_EDGE ( 'NONE', *, *, #2952, .F. ) ;
#3778 = ORIENTED_EDGE ( 'NONE', *, *, #12434, .T. ) ;
#3779 = CARTESIAN_POINT ( 'NONE',  ( -14.46892082950639100, 3.088462460023927200, -0.3219921512495889100 ) ) ;
#3780 = CARTESIAN_POINT ( 'NONE',  ( -11.47252045913546300, -1.864791378927625100, -3.323396431779559900 ) ) ;
#3781 = ORIENTED_EDGE ( 'NONE', *, *, #9414, .F. ) ;
#3782 = DIRECTION ( 'NONE',  ( 1.000000000000000000, 0.0000000000000000000, 0.0000000000000000000 ) ) ;
#3783 = DIRECTION ( 'NONE',  ( 0.0000000000000000000, 0.0000000000000000000, -1.000000000000000000 ) ) ;
#3784 = CARTESIAN_POINT ( 'NONE',  ( -7.392626165650520800, 3.847630387010936300, 0.1461065973393680900 ) ) ;
#3785 = VERTEX_POINT ( 'NONE', #12344 ) ;
#3786 = DIRECTION ( 'NONE',  ( -0.0000000000000000000, -1.000000000000000000, -0.0000000000000000000 ) ) ;
#3787 = CIRCLE ( 'NONE', #9378, 1.130300000000000700 ) ;
#3788 = ORIENTED_EDGE ( 'NONE', *, *, #3165, .F. ) ;
#3789 = CIRCLE ( 'NONE', #5883, 3.073399999999999500 ) ;
#3790 = CARTESIAN_POINT ( 'NONE',  ( 13.48739999999999900, 0.0000000000000000000, 0.0000000000000000000 ) ) ;
#3791 = ORIENTED_EDGE ( 'NONE', *, *, #676, .T. ) ;
#3792 = CARTESIAN_POINT ( 'NONE',  ( -11.68585955491094800, -1.200162727415259500, 3.526103198439711800 ) ) ;
#3793 = ORIENTED_EDGE ( 'NONE', *, *, #7516, .T. ) ;
#3794 = DIRECTION ( 'NONE',  ( 0.0000000000000000000, 0.0000000000000000000, 1.000000000000000000 ) ) ;
#3795 = CARTESIAN_POINT ( 'NONE',  ( -10.72420823691426500, 1.727719352867729700, -2.718229808170579400 ) ) ;
#3796 = CARTESIAN_POINT ( 'NONE',  ( -6.190308236913828900, -1.828647099789054700, -2.824965981681632200 ) ) ;
#3797 = ORIENTED_EDGE ( 'NONE', *, *, #2104, .T. ) ;
#3798 = EDGE_CURVE ( 'NONE', #3126, #6261, #136, .T. ) ;
#3799 = EDGE_CURVE ( 'NONE', #1373, #9791, #5456, .T. ) ;
#3800 = CIRCLE ( 'NONE', #2061, 3.200400000000000100 ) ;
#3801 = CARTESIAN_POINT ( 'NONE',  ( -12.83269045913688300, 0.6414755361623830600, 3.712487500567107600 ) ) ;
#3802 = AXIS2_PLACEMENT_3D ( 'NONE', #7900, #1538, #8996 ) ;
#3803 = DIRECTION ( 'NONE',  ( 7.629212229750763500E-016, 0.0000000000000000000, -1.000000000000000000 ) ) ;
#3804 = CARTESIAN_POINT ( 'NONE',  ( 52.17000000000003700, 4.440454102651189700, 4.414730526026393600 ) ) ;
#3805 = CARTESIAN_POINT ( 'NONE',  ( 1.924915260586394800, 1.661566059051091400, 1.750937656404931500 ) ) ;
#3806 = ORIENTED_EDGE ( 'NONE', *, *, #5820, .F. ) ;
#3807 = CARTESIAN_POINT ( 'NONE',  ( -8.137299987065167900, 3.438024820898484300, 1.700220568876761100 ) ) ;
#3808 = CARTESIAN_POINT ( 'NONE',  ( -12.31524831189349500, 0.5402901536875630600, -3.657445784361308800 ) ) ;
#3809 = VERTEX_POINT ( 'NONE', #4949 ) ;
#3810 = CONICAL_SURFACE ( 'NONE', #6187, 1.587499999999998600, 1.029744258676653600 ) ;
#3811 = CARTESIAN_POINT ( 'NONE',  ( -4.698878356606839700, -0.5139490722865677200, -3.909100264950194200 ) ) ;
#3812 = DIRECTION ( 'NONE',  ( -0.0000000000000000000, -1.000000000000000000, -0.0000000000000000000 ) ) ;
#3813 = LINE ( 'NONE', #416, #6333 ) ;
#3814 = CARTESIAN_POINT ( 'NONE',  ( -13.57408823691415600, 1.146121952734651300, -2.912569403684788700 ) ) ;
#3815 = DIRECTION ( 'NONE',  ( 0.0000000000000000000, 1.000000000000000000, 0.0000000000000000000 ) ) ;
#3816 = B_SPLINE_CURVE_WITH_KNOTS ( 'NONE', 3,
 ( #6016, #7087, #4968, #12410 ),
 .UNSPECIFIED., .F., .F.,
 ( 4, 4 ),
 ( 0.0000000000000000000, 0.0007586685562959479900 ),
 .UNSPECIFIED. ) ;
#3817 = ORIENTED_EDGE ( 'NONE', *, *, #6182, .T. ) ;
#3818 = EDGE_CURVE ( 'NONE', #7082, #10141, #5799, .T. ) ;
#3819 = CARTESIAN_POINT ( 'NONE',  ( -2.829999999999971600, 6.349999999999999600, 36.95300000000001700 ) ) ;
#3820 = CARTESIAN_POINT ( 'NONE',  ( -4.818190829505769400, 0.1465732405210232200, 3.409570087627613600 ) ) ;
#3821 = DIRECTION ( 'NONE',  ( 1.000000000000000000, -0.0000000000000000000, -1.410344289412038200E-016 ) ) ;
#3822 = ADVANCED_FACE ( 'NONE', ( #10788, #5108, #2620, #7952, #2278, #13287, #10453, #7613, #4779, #1945, #12944, #10121 ), #12388, .T. ) ;
#3823 = ORIENTED_EDGE ( 'NONE', *, *, #10768, .F. ) ;
#3824 = VECTOR ( 'NONE', #10717, 1000.000000000000100 ) ;
#3825 = CARTESIAN_POINT ( 'NONE',  ( -15.11662082950644100, -0.8793974807121369700, 2.956653096735491400 ) ) ;
#3826 = CARTESIAN_POINT ( 'NONE',  ( -12.12022045913650600, 3.763772038340791800, -0.4475503723774820800 ) ) ;
#3827 = DIRECTION ( 'NONE',  ( -0.0000000000000000000, -1.000000000000000000, -0.0000000000000000000 ) ) ;
#3828 = EDGE_LOOP ( 'NONE', ( #2067, #2510, #13113, #6952 ) ) ;
#3829 = DIRECTION ( 'NONE',  ( -0.0000000000000000000, 0.7071067811865489100, -0.7071067811865462400 ) ) ;
#3830 = MANIFOLD_SOLID_BREP ( '1/16 NPT Tapped Hole2', #3148 ) ;
#3831 = EDGE_CURVE ( 'NONE', #10280, #3353, #8272, .T. ) ;
#3832 = CARTESIAN_POINT ( 'NONE',  ( -12.86322916619985800, 3.534489885417680700, -0.4779435568921733800 ) ) ;
#3833 = AXIS2_PLACEMENT_3D ( 'NONE', #1841, #10411, #4014 ) ;
#3834 = CARTESIAN_POINT ( 'NONE',  ( -3.948930706049566600, -3.984615444061355900, -1.042850368547298300 ) ) ;
#3835 = VECTOR ( 'NONE', #3195, 1000.000000000000000 ) ;
#3836 = DIRECTION ( 'NONE',  ( 0.0000000000000000000, 0.0000000000000000000, -1.000000000000000000 ) ) ;
#3837 = CARTESIAN_POINT ( 'NONE',  ( -11.33952323691304400, 1.271472652565180100, 2.937801190355037400 ) ) ;
#3838 = CARTESIAN_POINT ( 'NONE',  ( -6.838008236913773400, 3.289688223118377500, -0.6037489672862850200 ) ) ;
#3839 = DIRECTION ( 'NONE',  ( 0.0000000000000000000, 0.0000000000000000000, -1.000000000000000000 ) ) ;
#3840 = CARTESIAN_POINT ( 'NONE',  ( -13.48039045913673400, -3.655104802884646000, -0.8245687995961099600 ) ) ;
#3841 = CARTESIAN_POINT ( 'NONE',  ( -9.118912824795375000, 1.818303269834887300, 3.344421001592352600 ) ) ;
#3842 = ORIENTED_EDGE ( 'NONE', *, *, #10539, .T. ) ;
#3843 = DIRECTION ( 'NONE',  ( 0.0000000000000000000, 0.0000000000000000000, 1.000000000000000000 ) ) ;
#3844 = CARTESIAN_POINT ( 'NONE',  ( -4.346516043826983200, 0.1476566101356826300, 3.942480271330735400 ) ) ;
#3845 = CARTESIAN_POINT ( 'NONE',  ( -3.591560000000000800, 0.0000000000000000000, 0.0000000000000000000 ) ) ;
#3846 = CARTESIAN_POINT ( 'NONE',  ( -8.333243796246719600, 2.528823016053332500, -2.875437864672130600 ) ) ;
#3847 = EDGE_CURVE ( 'NONE', #6752, #2960, #12595, .T. ) ;
#3848 = CARTESIAN_POINT ( 'NONE',  ( -2.829999999999943700, 1.212603338051665900, -32.95299999999998200 ) ) ;
#3849 = AXIS2_PLACEMENT_3D ( 'NONE', #8706, #2314, #11856 ) ;
#3850 = DIRECTION ( 'NONE',  ( 0.7782736126779887800, 2.192389471110514400E-015, -0.6279253011379233300 ) ) ;
#3851 = FACE_OUTER_BOUND ( 'NONE', #2005, .T. ) ;
#3852 = CARTESIAN_POINT ( 'NONE',  ( -4.894648828147736300, -3.901893204103524600, -0.5208939501349292300 ) ) ;
#3853 = CARTESIAN_POINT ( 'NONE',  ( -14.22178823691416500, 2.236877419025090900, 2.159832518210661700 ) ) ;
#3854 = CARTESIAN_POINT ( 'NONE',  ( 13.40069528571428700, 0.0000000000000000000, 0.0000000000000000000 ) ) ;
#3855 = ORIENTED_EDGE ( 'NONE', *, *, #13813, .T. ) ;
#3856 = CARTESIAN_POINT ( 'NONE',  ( -5.433505829506214200, -2.886967931408798400, -1.782706258834493500 ) ) ;
#3857 = VERTEX_POINT ( 'NONE', #12488 ) ;
#3858 = CARTESIAN_POINT ( 'NONE',  ( -7.900505679971362700, -3.761856550502283200, 0.7911294077822177400 ) ) ;
#3859 = CARTESIAN_POINT ( 'NONE',  ( -10.68413129062540500, -3.753865858399565400, -0.1628270305518479400 ) ) ;
#3860 = VECTOR ( 'NONE', #11969, 1000.000000000000000 ) ;
#3861 = CARTESIAN_POINT ( 'NONE',  ( -15.73193582950598700, -1.940423155497272400, -2.372507101514465900 ) ) ;
#3862 = CARTESIAN_POINT ( 'NONE',  ( -12.73553545913602700, -1.733809354482853000, 3.348326289381735200 ) ) ;
#3863 = CARTESIAN_POINT ( 'NONE',  ( -2.829999999999969000, 6.000000000000000000, 22.00250000000002300 ) ) ;
#3864 = DIRECTION ( 'NONE',  ( 0.8763241585915950700, 0.0000000000000000000, 0.4817218793751564800 ) ) ;
#3865 = ORIENTED_EDGE ( 'NONE', *, *, #7142, .T. ) ;
#3866 = AXIS2_PLACEMENT_3D ( 'NONE', #6910, #532, #7976 ) ;
#3867 = CARTESIAN_POINT ( 'NONE',  ( -10.98993153351399600, 3.640400180204038900, 0.9822819897830086200 ) ) ;
#3868 = EDGE_CURVE ( 'NONE', #9207, #1488, #5815, .T. ) ;
#3869 = CARTESIAN_POINT ( 'NONE',  ( -12.75106435225220200, 1.906419574838775600, 3.165582979377084000 ) ) ;
#3870 = CARTESIAN_POINT ( 'NONE',  ( -4.685193607284317900, 0.2427910978236970700, -4.046074741870126200 ) ) ;
#3871 = FACE_OUTER_BOUND ( 'NONE', #10767, .T. ) ;
#3872 = DIRECTION ( 'NONE',  ( -0.0000000000000000000, -1.000000000000000000, -0.0000000000000000000 ) ) ;
#3873 = CARTESIAN_POINT ( 'NONE',  ( -11.98722323691428900, -3.180222010652831600, 0.04922723234664452100 ) ) ;
#3874 = ORIENTED_EDGE ( 'NONE', *, *, #7852, .T. ) ;
#3875 = ORIENTED_EDGE ( 'NONE', *, *, #10555, .F. ) ;
#3876 = CARTESIAN_POINT ( 'NONE',  ( -7.453323236913757200, -1.339496157975318400, 3.043183648317586700 ) ) ;
#3877 = CARTESIAN_POINT ( 'NONE',  ( -0.1577481139570343900, 2.666194314512631000, -3.319515984412848100 ) ) ;
#3878 = CARTESIAN_POINT ( 'NONE',  ( -14.09570545913589100, 2.720162225002284600, -2.548181971998358300 ) ) ;
#3879 = CARTESIAN_POINT ( 'NONE',  ( -53.33999999999996800, 6.388099999999999700, 2.000000000000022600 ) ) ;
#3880 = ADVANCED_FACE ( 'NONE', ( #1621 ), #9347, .F. ) ;
#3881 = FACE_OUTER_BOUND ( 'NONE', #3027, .T. ) ;
#3882 = B_SPLINE_CURVE_WITH_KNOTS ( 'NONE', 3,
 ( #4168, #7353, #5239, #12689 ),
 .UNSPECIFIED., .F., .F.,
 ( 4, 4 ),
 ( 0.0000000000000000000, 0.0007944713456005742400 ),
 .UNSPECIFIED. ) ;
#3883 = DIRECTION ( 'NONE',  ( 0.0000000000000000000, 0.0000000000000000000, -1.000000000000000000 ) ) ;
#3884 = DIRECTION ( 'NONE',  ( 0.0000000000000000000, 0.0000000000000000000, -1.000000000000000000 ) ) ;
#3885 = VECTOR ( 'NONE', #11358, 1000.000000000000100 ) ;
#3886 = DIRECTION ( 'NONE',  ( -0.0000000000000000000, -1.000000000000000000, -0.0000000000000000000 ) ) ;
#3887 = ORIENTED_EDGE ( 'NONE', *, *, #6536, .T. ) ;
#3888 = EDGE_CURVE ( 'NONE', #97, #9392, #3312, .T. ) ;
#3889 = CARTESIAN_POINT ( 'NONE',  ( -5.785779335625447200, -3.503239832017230000, -1.733565738318501200 ) ) ;
#3890 = ORIENTED_EDGE ( 'NONE', *, *, #7252, .T. ) ;
#3891 = VERTEX_POINT ( 'NONE', #11486 ) ;
#3892 = DIRECTION ( 'NONE',  ( 0.0000000000000000000, 0.0000000000000000000, 1.000000000000000000 ) ) ;
#3893 = CARTESIAN_POINT ( 'NONE',  ( -5.081139256415530900, -1.739844764176881300, 3.524710911972569700 ) ) ;
#3894 = CARTESIAN_POINT ( 'NONE',  ( 73.65999999999999700, 12.77619999999999900, -49.19999999999998900 ) ) ;
#3895 = CARTESIAN_POINT ( 'NONE',  ( -14.83710323691368900, -3.023914547696579200, 0.6343163575753570900 ) ) ;
#3896 = CIRCLE ( 'NONE', #11359, 30.00000000000000000 ) ;
#3897 = DIRECTION ( 'NONE',  ( 0.0000000000000000000, 0.0000000000000000000, 1.000000000000000000 ) ) ;
#3898 = B_SPLINE_CURVE_WITH_KNOTS ( 'NONE', 3,
 ( #11971, #13035, #6681, #296 ),
 .UNSPECIFIED., .F., .F.,
 ( 4, 4 ),
 ( 0.0000000000000000000, 0.001221106512477627200 ),
 .UNSPECIFIED. ) ;
#3899 = CARTESIAN_POINT ( 'NONE',  ( -6.081205829505972100, 2.735693483655683900, -1.972217218036280900 ) ) ;
#3900 = ORIENTED_EDGE ( 'NONE', *, *, #6326, .T. ) ;
#3901 = CARTESIAN_POINT ( 'NONE',  ( 50.09074493496316900, -0.0000000000000000000, 12.79500000000000200 ) ) ;
#3902 = CARTESIAN_POINT ( 'NONE',  ( -12.14133920925188900, 3.582445454422301000, -0.9699959096330778000 ) ) ;
#3903 = VERTEX_POINT ( 'NONE', #1928 ) ;
#3904 = ORIENTED_EDGE ( 'NONE', *, *, #6960, .F. ) ;
#3905 = EDGE_CURVE ( 'NONE', #1855, #2877, #11610, .T. ) ;
#3906 = CARTESIAN_POINT ( 'NONE',  ( -16.37963582950475700, 2.915058197467352800, -0.8780538952914049800 ) ) ;
#3907 = CARTESIAN_POINT ( 'NONE',  ( -13.38323545913587200, -2.415910981258505300, -2.868149460658775900 ) ) ;
#3908 = VERTEX_POINT ( 'NONE', #6133 ) ;
#3909 = CARTESIAN_POINT ( 'NONE',  ( -4.478666630438445900, 3.135881323233797900, 2.387206074034887900 ) ) ;
#3910 = EDGE_CURVE ( 'NONE', #10145, #7618, #3098, .T. ) ;
#3911 = CIRCLE ( 'NONE', #9742, 30.00000000000000000 ) ;
#3912 = AXIS2_PLACEMENT_3D ( 'NONE', #10844, #4441, #11895 ) ;
#3913 = CARTESIAN_POINT ( 'NONE',  ( 50.09074493496316900, 6.349999999999999600, -10.38249999999996800 ) ) ;
#3914 = CARTESIAN_POINT ( 'NONE',  ( -11.19595693881232600, 1.655005005697752600, -3.353802917810752700 ) ) ;
#3915 = ORIENTED_EDGE ( 'NONE', *, *, #5665, .F. ) ;
#3916 = CARTESIAN_POINT ( 'NONE',  ( -4.798627296855023000, 0.3583798717201990300, -3.931165656368675000 ) ) ;
#3917 = ORIENTED_EDGE ( 'NONE', *, *, #13276, .T. ) ;
#3918 = CARTESIAN_POINT ( 'NONE',  ( -5.300508607284311500, 3.196215289999844600, 2.460613243017563800 ) ) ;
#3919 = FILL_AREA_STYLE ('',( #8128 ) ) ;
#3920 = ORIENTED_EDGE ( 'NONE', *, *, #11960, .T. ) ;
#3921 = FACE_OUTER_BOUND ( 'NONE', #11534, .T. ) ;
#3922 = CARTESIAN_POINT ( 'NONE',  ( -13.17555565131659600, -3.172998771968964100, 0.7290408839479795000 ) ) ;
#3923 = CARTESIAN_POINT ( 'NONE',  ( -12.60253823691296700, 1.734033490421224000, -2.642816479754233900 ) ) ;
#3924 = CARTESIAN_POINT ( 'NONE',  ( -8.101023236913459200, -2.284062705059527200, -2.387908176420466200 ) ) ;
#3925 = CARTESIAN_POINT ( 'NONE',  ( -3.591560000000000800, -3.028220797159654400, -1.635841859504794300 ) ) ;
#3926 = EDGE_CURVE ( 'NONE', #2945, #10000, #3434, .T. ) ;
#3927 = CARTESIAN_POINT ( 'NONE',  ( -14.74340545913530500, 1.305045044054358400, 3.469391108412916800 ) ) ;
#3928 = PLANE ( 'NONE',  #5748 ) ;
#3929 = CARTESIAN_POINT ( 'NONE',  ( -5.405119999999848300, 3.673550923569046700, 1.775942024447424000 ) ) ;
#3930 = STYLED_ITEM ( 'NONE', ( #10082 ), #6328 ) ;
#3931 = VERTEX_POINT ( 'NONE', #909 ) ;
#3932 = AXIS2_PLACEMENT_3D ( 'NONE', #114, #7545, #1178 ) ;
#3933 = ORIENTED_EDGE ( 'NONE', *, *, #2497, .F. ) ;
#3934 = DIRECTION ( 'NONE',  ( -0.0000000000000000000, -1.000000000000000000, -0.0000000000000000000 ) ) ;
#3935 = CARTESIAN_POINT ( 'NONE',  ( 24.53043722372965300, 0.0000000000000000000, -21.71539042927191300 ) ) ;
#3936 = CARTESIAN_POINT ( 'NONE',  ( -9.514979810592336700, 1.493285645177336500E-007, -3.784139898020992400 ) ) ;
#3937 = EDGE_LOOP ( 'NONE', ( #12529, #6798, #3874 ) ) ;
#3938 = CYLINDRICAL_SURFACE ( 'NONE', #6979, 6.438899999999997600 ) ;
#3939 = CARTESIAN_POINT ( 'NONE',  ( -5.981900474131760100, -2.575535898675669300, 2.932257179669457400 ) ) ;
#3940 = CARTESIAN_POINT ( 'NONE',  ( -10.92628903340419200, -7.059233339354784900E-006, 3.740706459281806200 ) ) ;
#3941 = LINE ( 'NONE', #12798, #9297 ) ;
#3942 = DIRECTION ( 'NONE',  ( 0.0000000000000000000, 0.0000000000000000000, -1.000000000000000000 ) ) ;
#3943 = DIRECTION ( 'NONE',  ( -0.0000000000000000000, 1.000000000000000000, -0.0000000000000000000 ) ) ;
#3944 = ORIENTED_EDGE ( 'NONE', *, *, #9211, .F. ) ;
#3945 = ORIENTED_EDGE ( 'NONE', *, *, #9343, .F. ) ;
#3946 = CARTESIAN_POINT ( 'NONE',  ( -15.48480323691408200, 0.5682158947738946700, -3.016130133176083000 ) ) ;
#3947 = CARTESIAN_POINT ( 'NONE',  ( 52.12917171230386500, 8.000000000000000000, -0.6167854229951591500 ) ) ;
#3948 = VERTEX_POINT ( 'NONE', #2996 ) ;
#3949 = EDGE_CURVE ( 'NONE', #6973, #4622, #854, .T. ) ;
#3950 = CARTESIAN_POINT ( 'NONE',  ( -3.993001839987243300, -2.887137753340497200, -2.704876730869927300 ) ) ;
#3951 = EDGE_CURVE ( 'NONE', #6744, #13482, #12194, .T. ) ;
#3952 = AXIS2_PLACEMENT_3D ( 'NONE', #568, #1637, #9091 ) ;
#3953 = CARTESIAN_POINT ( 'NONE',  ( -6.696520829506511100, 0.09546749157230706400, 3.351433087620297800 ) ) ;
#3954 = ORIENTED_EDGE ( 'NONE', *, *, #13702, .T. ) ;
#3955 = CARTESIAN_POINT ( 'NONE',  ( 63.65999999999999700, 0.0000000000000000000, -7.095164343244308100 ) ) ;
#3956 = CARTESIAN_POINT ( 'NONE',  ( -9.983691172760034100, -0.04138079873420092600, 3.769560171359064500 ) ) ;
#3957 = CIRCLE ( 'NONE', #4656, 65.00000000000000000 ) ;
#3958 = CIRCLE ( 'NONE', #9014, 1.587499999999998600 ) ;
#3959 = CARTESIAN_POINT ( 'NONE',  ( -3.478560335678962300, -3.373586409169459200, -0.8828833428870442900 ) ) ;
#3960 = CARTESIAN_POINT ( 'NONE',  ( -13.99855045913531600, 3.710255985116865500, -0.3867749920085629700 ) ) ;
#3961 = PLANE ( 'NONE',  #12313 ) ;
#3962 = CARTESIAN_POINT ( 'NONE',  ( 7.174820047986256300, 1.852651197590852000, 1.546696273999951700 ) ) ;
#3963 = ORIENTED_EDGE ( 'NONE', *, *, #8311, .T. ) ;
#3964 = CARTESIAN_POINT ( 'NONE',  ( 17.35031857653957500, 1.524000000000000000, 47.96324158591594500 ) ) ;
#3965 = DIRECTION ( 'NONE',  ( 0.0000000000000000000, -0.7071067811865487900, -0.7071067811865463500 ) ) ;
#3966 = VERTEX_POINT ( 'NONE', #10550 ) ;
#3967 = VECTOR ( 'NONE', #8836, 1000.000000000000000 ) ;
#3968 = CARTESIAN_POINT ( 'NONE',  ( -12.20445800411264000, -6.485832921079848200E-013, -3.700586617884744200 ) ) ;
#3969 = B_SPLINE_CURVE_WITH_KNOTS ( 'NONE', 3,
 ( #6763, #6808, #1499, #8951, #2561, #10021 ),
 .UNSPECIFIED., .F., .F.,
 ( 4, 2, 4 ),
 ( 0.01248309054711062800, 0.01364331067408168500, 0.01480353080105274400 ),
 .UNSPECIFIED. ) ;
#3970 = CARTESIAN_POINT ( 'NONE',  ( -5.948208607284442500, -3.479203571862164800, 2.000067177416122300 ) ) ;
#3971 = CIRCLE ( 'NONE', #701, 3.364811585953566600 ) ;
#3972 = CARTESIAN_POINT ( 'NONE',  ( -9.723753987579762300, -3.719217979638834900, -0.6628488031126680300 ) ) ;
#3973 = EDGE_LOOP ( 'NONE', ( #1110, #12483 ) ) ;
#3974 = CARTESIAN_POINT ( 'NONE',  ( -13.05064344809701100, -1.631185202687741100, -2.960698854863304400 ) ) ;
#3975 = CARTESIAN_POINT ( 'NONE',  ( -13.25023823691361000, 1.765778217756650600, 2.596911244510941700 ) ) ;
#3976 = CARTESIAN_POINT ( 'NONE',  ( -8.716338236913275100, 3.238995121526912200, -0.5460754547678027300 ) ) ;
#3977 = EDGE_CURVE ( 'NONE', #9180, #2905, #9725, .T. ) ;
#3978 = CARTESIAN_POINT ( 'NONE',  ( -3.591560000000000300, -0.03434295691296390700, -3.725176543854047000 ) ) ;
#3979 = EDGE_CURVE ( 'NONE', #10290, #8113, #7249, .T. ) ;
#3980 = CARTESIAN_POINT ( 'NONE',  ( -15.35872045913698800, -3.584517824848458400, -0.8633903560942702800 ) ) ;
#3981 = AXIS2_PLACEMENT_3D ( 'NONE', #13124, #6759, #378 ) ;
#3982 = CARTESIAN_POINT ( 'NONE',  ( 8.631935999999999600, 0.0000000000000000000, 0.0000000000000000000 ) ) ;
#3983 = ORIENTED_EDGE ( 'NONE', *, *, #1016, .F. ) ;
#3984 = FACE_OUTER_BOUND ( 'NONE', #11655, .T. ) ;
#3985 = DIRECTION ( 'NONE',  ( 0.0000000000000000000, 0.0000000000000000000, 1.000000000000000000 ) ) ;
#3986 = CONICAL_SURFACE ( 'NONE', #9085, 2.936790881558399800, 0.7853981633974453900 ) ;
#3987 = B_SPLINE_CURVE_WITH_KNOTS ( 'NONE', 3,
 ( #538, #1597, #10119, #3722 ),
 .UNSPECIFIED., .F., .F.,
 ( 4, 4 ),
 ( 0.5254768584095523800, 0.5254813921001740800 ),
 .UNSPECIFIED. ) ;
#3988 = CARTESIAN_POINT ( 'NONE',  ( -4.138105829506049100, 3.356712655144532800, -0.7262705186047027100 ) ) ;
#3989 = ORIENTED_EDGE ( 'NONE', *, *, #8669, .F. ) ;
#3990 = CARTESIAN_POINT ( 'NONE',  ( 52.02067156924065500, 6.388099999999999700, 5.073400000000007500 ) ) ;
#3991 = DIRECTION ( 'NONE',  ( 0.0000000000000000000, 0.0000000000000000000, -1.000000000000000000 ) ) ;
#3992 = CARTESIAN_POINT ( 'NONE',  ( -11.07272063323098300, 3.112842501775536800, 2.082376986130325000 ) ) ;
#3993 = PLANE ( 'NONE',  #3304 ) ;
#3994 = ORIENTED_EDGE ( 'NONE', *, *, #8746, .T. ) ;
#3995 = CARTESIAN_POINT ( 'NONE',  ( -16.10011823691282000, 2.162857375737704800, 2.149758647019017300 ) ) ;
#3996 = CARTESIAN_POINT ( 'NONE',  ( -13.35502282401414600, 1.511094095740289600, 2.671401729292846500 ) ) ;
#3997 = EDGE_CURVE ( 'NONE', #11267, #844, #4773, .T. ) ;
#3998 = DIRECTION ( 'NONE',  ( -0.0000000000000000000, -1.000000000000000000, -0.0000000000000000000 ) ) ;
#3999 = CARTESIAN_POINT ( 'NONE',  ( -7.344220829506253900, -3.113329420376183000, -1.187890849267180900 ) ) ;
#4000 = CARTESIAN_POINT ( 'NONE',  ( -12.22817988053824600, 2.463903447951788300, -2.771938317809287800 ) ) ;
#4001 = CARTESIAN_POINT ( 'NONE',  ( -10.24497433359863800, 1.888692796191202600, -3.262316848457524000 ) ) ;
#4002 = CARTESIAN_POINT ( 'NONE',  ( -4.214823236913945300, 0.2053119742015715500, -3.422040031571248700 ) ) ;
#4003 = CARTESIAN_POINT ( 'NONE',  ( -14.64625045913676800, -1.057663756092808200, 3.555856851198485400 ) ) ;
#4004 = EDGE_LOOP ( 'NONE', ( #2503, #9898, #1315, #12234 ) ) ;
#4005 = CARTESIAN_POINT ( 'NONE',  ( -63.50000000000000000, 3.110602869834289400E-018, 38.09999999999999400 ) ) ;
#4006 = ORIENTED_EDGE ( 'NONE', *, *, #11064, .T. ) ;
#4007 = DIRECTION ( 'NONE',  ( -0.0000000000000000000, -1.000000000000000000, -0.0000000000000000000 ) ) ;
#4008 = CARTESIAN_POINT ( 'NONE',  ( -7.359034519763247000, 3.719638570914595800, 0.9989748950206319700 ) ) ;
#4009 = FACE_OUTER_BOUND ( 'NONE', #12213, .T. ) ;
#4010 = EDGE_CURVE ( 'NONE', #1823, #11091, #2289, .T. ) ;
#4011 = CARTESIAN_POINT ( 'NONE',  ( -12.30231687380722700, -2.253684332275840400, -2.941398508925313800 ) ) ;
#4012 = AXIS2_PLACEMENT_3D ( 'NONE', #9588, #3189, #10661 ) ;
#4013 = CARTESIAN_POINT ( 'NONE',  ( -6.563523607284522200, 0.2969144811029803500, -3.982372913656262400 ) ) ;
#4014 = DIRECTION ( 'NONE',  ( 0.0000000000000000000, 0.5000000000000001100, 0.8660254037844386000 ) ) ;
#4015 = AXIS2_PLACEMENT_3D ( 'NONE', #1673, #11262, #4865 ) ;
#4016 = EDGE_LOOP ( 'NONE', ( #4472, #9061, #6126, #8899, #419, #11324, #8089, #1910, #12857, #10463, #12766, #4847, #8756 ) ) ;
#4017 = CARTESIAN_POINT ( 'NONE',  ( -2.559685000000000900, 1.671949042535923500E-016, -1.365249999999999600 ) ) ;
#4018 = CARTESIAN_POINT ( 'NONE',  ( -13.86555323691239200, -3.120674845408841800, 0.003100908059086929200 ) ) ;
#4019 = CARTESIAN_POINT ( 'NONE',  ( -9.364038236913957600, -0.7312948333977346000, 3.181191554858969500 ) ) ;
#4020 = VERTEX_POINT ( 'NONE', #9484 ) ;
#4021 = CARTESIAN_POINT ( 'NONE',  ( -12.21806578165925600, 2.643334920845746200, -2.589205721337933600 ) ) ;
#4022 = CARTESIAN_POINT ( 'NONE',  ( -16.00642045913620500, 2.158147405557866900, -2.964045693708611500 ) ) ;
#4023 = CYLINDRICAL_SURFACE ( 'NONE', #146, 20.00250000000000500 ) ;
#4024 = CARTESIAN_POINT ( 'NONE',  ( -4.627879842660263400, 3.714828068281401200, -1.330994961825603000 ) ) ;
#4025 = CARTESIAN_POINT ( 'NONE',  ( -3.591560000000083800, 3.798339790486589400, 1.143452769419714100 ) ) ;
#4026 = EDGE_LOOP ( 'NONE', ( #1653, #6930, #6415, #6855 ) ) ;
#4027 = CARTESIAN_POINT ( 'NONE',  ( -4.753420829506968200, -1.276313856921115000, 3.167196225060795900 ) ) ;
#4028 = CARTESIAN_POINT ( 'NONE',  ( -7.295435355559914300, 2.979065107523767100, 2.444190941131620500 ) ) ;
#4029 = EDGE_CURVE ( 'NONE', #1577, #2887, #8441, .T. ) ;
#4030 = CARTESIAN_POINT ( 'NONE',  ( -57.82999999999997000, 4.295814235135054600, 4.261162154335111500 ) ) ;
#4031 = AXIS2_PLACEMENT_3D ( 'NONE', #8211, #1836, #9293 ) ;
#4032 = CARTESIAN_POINT ( 'NONE',  ( -9.578045666366524100, -3.660131542847421000, -0.9850988124901051100 ) ) ;
#4033 = CARTESIAN_POINT ( 'NONE',  ( -12.96954476308269300, 0.7163671112302501000, 3.384468959677415300 ) ) ;
#4034 = DIRECTION ( 'NONE',  ( -1.000000000000000000, 0.0000000000000000000, 0.0000000000000000000 ) ) ;
#4035 = CARTESIAN_POINT ( 'NONE',  ( -4.306531587076559500, 2.404612180168721000, 3.140088343210017300 ) ) ;
#4036 = LINE ( 'NONE', #2787, #9388 ) ;
#4037 = DIRECTION ( 'NONE',  ( 0.0000000000000000000, -1.000000000000000000, -9.619924558206630700E-016 ) ) ;
#4038 = VERTEX_POINT ( 'NONE', #10730 ) ;
#4039 = CARTESIAN_POINT ( 'NONE',  ( -7.959535829506120500, 2.714858189546385200, -1.898049682548630800 ) ) ;
#4040 = DIRECTION ( 'NONE',  ( 1.000000000000000000, 0.0000000000000000000, -0.0000000000000000000 ) ) ;
#4041 = CARTESIAN_POINT ( 'NONE',  ( -8.072542337361866800, -0.7952450969427747900, 3.745746891263511900 ) ) ;
#4042 = DIRECTION ( 'NONE',  ( 0.0000000000000000000, 0.0000000000000000000, -1.000000000000000000 ) ) ;
#4043 = VECTOR ( 'NONE', #10956, 999.9999999999998900 ) ;
#4044 = CARTESIAN_POINT ( 'NONE',  ( -4.830138236913938100, 2.700868075360493200, 2.079227426145925200 ) ) ;
#4045 = CARTESIAN_POINT ( 'NONE',  ( -15.26156545913561600, -2.336176062143153800, -2.856453008798443900 ) ) ;
#4046 = PRODUCT_DEFINITION_SHAPE ( 'NONE', 'NONE',  #13823 ) ;
#4047 = CARTESIAN_POINT ( 'NONE',  ( -3.591560000000000800, 0.0000000000000000000, 0.0000000000000000000 ) ) ;
#4048 = DIRECTION ( 'NONE',  ( -0.0000000000000000000, -1.000000000000000000, -0.0000000000000000000 ) ) ;
#4049 = FACE_OUTER_BOUND ( 'NONE', #10601, .T. ) ;
#4050 = CARTESIAN_POINT ( 'NONE',  ( -12.04419219787496200, 3.443418199136509800, 1.392992232498946500 ) ) ;
#4051 = CARTESIAN_POINT ( 'NONE',  ( -7.187329994941596700, 3.344613471900618400, 1.937204769311197800 ) ) ;
#4052 = CARTESIAN_POINT ( 'NONE',  ( -12.32963323005402000, 0.1809642322486692300, -3.696689606106418900 ) ) ;
#4053 = VERTEX_POINT ( 'NONE', #6512 ) ;
#4054 = VERTEX_POINT ( 'NONE', #11800 ) ;
#4055 = EDGE_CURVE ( 'NONE', #3407, #5663, #13659, .T. ) ;
#4056 = EDGE_CURVE ( 'NONE', #3891, #5823, #11185, .T. ) ;
#4057 = CARTESIAN_POINT ( 'NONE',  ( -12.48858832405096000, -3.504846963116689200, 1.184798800812225400 ) ) ;
#4058 = CARTESIAN_POINT ( 'NONE',  ( -7.211223607284299700, 3.546768302990293400, 1.790043617273966200 ) ) ;
#4059 = CARTESIAN_POINT ( 'NONE',  ( 63.65999999999999700, 0.0000000000000000000, 11.09516434324433700 ) ) ;
#4060 = B_SPLINE_CURVE_WITH_KNOTS ( 'NONE', 3,
 ( #1771, #710, #2834, #10303 ),
 .UNSPECIFIED., .F., .F.,
 ( 4, 4 ),
 ( 0.0000000000000000000, 0.0007786284387497975200 ),
 .UNSPECIFIED. ) ;
#4061 = LINE ( 'NONE', #13786, #1245 ) ;
#4062 = CARTESIAN_POINT ( 'NONE',  ( -3.792140582593214800, -1.757555968401644600, 3.004786021457333900 ) ) ;
#4063 = CARTESIAN_POINT ( 'NONE',  ( -14.51325323691388100, 1.184324829267501000, -2.864998823253079000 ) ) ;
#4064 = CARTESIAN_POINT ( 'NONE',  ( -9.979353236913656400, -2.208446142766306700, -2.376838661454948400 ) ) ;
#4065 = VERTEX_POINT ( 'NONE', #1190 ) ;
#4066 = CARTESIAN_POINT ( 'NONE',  ( -3.199584691357831600, -3.619361498458161000, 2.117822185503276200 ) ) ;
#4067 = ORIENTED_EDGE ( 'NONE', *, *, #1944, .F. ) ;
#4068 = CARTESIAN_POINT ( 'NONE',  ( -5.217273419908908100, 1.736300390256267900, 3.521888444550535200 ) ) ;
#4069 = ORIENTED_EDGE ( 'NONE', *, *, #11574, .F. ) ;
#4070 = DIRECTION ( 'NONE',  ( -0.0000000000000000000, -1.000000000000000000, -0.0000000000000000000 ) ) ;
#4071 = ORIENTED_EDGE ( 'NONE', *, *, #2165, .F. ) ;
#4072 = CARTESIAN_POINT ( 'NONE',  ( 5.256501429162967500, 0.0000000000000000000, -49.19999999999998900 ) ) ;
#4073 = FACE_OUTER_BOUND ( 'NONE', #33, .T. ) ;
#4074 = CARTESIAN_POINT ( 'NONE',  ( -5.401120829506048400, -2.422355731207997300, -2.377487302098629100 ) ) ;
#4075 = DIRECTION ( 'NONE',  ( -0.0000000000000000000, -1.000000000000000000, -0.0000000000000000000 ) ) ;
#4076 = EDGE_CURVE ( 'NONE', #3785, #6703, #5951, .T. ) ;
#4077 = DIRECTION ( 'NONE',  ( 0.7758198704079171100, -0.6259455772609333600, -0.07934521401899133400 ) ) ;
#4078 = AXIS2_PLACEMENT_3D ( 'NONE', #2309, #9765, #3369 ) ;
#4079 = B_SPLINE_CURVE_WITH_KNOTS ( 'NONE', 3,
 ( #12032, #2393, #1375, #5664, #13106, #6741 ),
 .UNSPECIFIED., .F., .F.,
 ( 4, 2, 4 ),
 ( 0.0000000000000000000, 0.0008119624867748555100, 0.001623924973549711400 ),
 .UNSPECIFIED. ) ;
#4080 = CARTESIAN_POINT ( 'NONE',  ( -9.774231192366418200, -1.892682694907094100, 3.277152558005334900 ) ) ;
#4081 = EDGE_LOOP ( 'NONE', ( #10372, #6135, #5618, #537 ) ) ;
#4082 = CARTESIAN_POINT ( 'NONE',  ( 0.0000000000000000000, 2.955072726342561300E-016, -2.412999999999998500 ) ) ;
#4083 = VERTEX_POINT ( 'NONE', #1231 ) ;
#4084 = CARTESIAN_POINT ( 'NONE',  ( -4.492992202449105600, 3.742086922153113000, -1.262329929978845500 ) ) ;
#4085 = DIRECTION ( 'NONE',  ( 0.0000000000000000000, 0.0000000000000000000, 1.000000000000000000 ) ) ;
#4086 = CARTESIAN_POINT ( 'NONE',  ( -4.208895340910968000, -3.068713379155844300, 2.501084581886015900 ) ) ;
#4087 = ORIENTED_EDGE ( 'NONE', *, *, #5957, .F. ) ;
#4088 = FACE_OUTER_BOUND ( 'NONE', #3070, .T. ) ;
#4089 = CARTESIAN_POINT ( 'NONE',  ( -8.607235829505778900, 0.7093081805986036800, 3.214695829462586000 ) ) ;
#4090 = CARTESIAN_POINT ( 'NONE',  ( 73.65999999999999700, 6.388099999999999700, 2.000000000000004900 ) ) ;
#4091 = CARTESIAN_POINT ( 'NONE',  ( -8.806207583681382900, -3.815240992516807200, -0.08869656720191346200 ) ) ;
#4092 = CARTESIAN_POINT ( 'NONE',  ( -55.75074493496308700, 0.0000000000000000000, -8.794999999999982200 ) ) ;
#4093 = ORIENTED_EDGE ( 'NONE', *, *, #10848, .F. ) ;
#4094 = EDGE_CURVE ( 'NONE', #2360, #5641, #11283, .T. ) ;
#4095 = CARTESIAN_POINT ( 'NONE',  ( -15.90926545913438500, 3.513664479097582400, -1.058316270412620100 ) ) ;
#4096 = ORIENTED_EDGE ( 'NONE', *, *, #11731, .F. ) ;
#4097 = CARTESIAN_POINT ( 'NONE',  ( -12.54047866768988400, -3.606662015915776700, -0.7803899938683851500 ) ) ;
#4098 = AXIS2_PLACEMENT_3D ( 'NONE', #13115, #6750, #372 ) ;
#4099 = AXIS2_PLACEMENT_3D ( 'NONE', #7221, #848, #8289 ) ;
#4100 = CARTESIAN_POINT ( 'NONE',  ( -10.79217432535815200, -2.920128715395340800, 2.344048722315907900 ) ) ;
#4101 = CARTESIAN_POINT ( 'NONE',  ( -7.373182952057300500, 2.906519278635159200, -2.539138467638970100 ) ) ;
#4102 = VERTEX_POINT ( 'NONE', #3358 ) ;
#4103 = CARTESIAN_POINT ( 'NONE',  ( 66.77660000000000200, 6.388099999999999700, -1.073399999999993900 ) ) ;
#4104 = CIRCLE ( 'NONE', #7481, 6.438899999999997600 ) ;
#4105 = CARTESIAN_POINT ( 'NONE',  ( -12.67527177631556200, -4.797594613248357100E-015, 3.685927787205442600 ) ) ;
#4106 = CARTESIAN_POINT ( 'NONE',  ( -7.826538607284790700, -3.455427125231605800, 1.920352988140393600 ) ) ;
#4107 = ORIENTED_EDGE ( 'NONE', *, *, #1589, .T. ) ;
#4108 = VERTEX_POINT ( 'NONE', #6597 ) ;
#4109 = CARTESIAN_POINT ( 'NONE',  ( -10.05925147208691700, 1.771393921547189900, 3.335957576402712300 ) ) ;
#4110 = ORIENTED_EDGE ( 'NONE', *, *, #4164, .T. ) ;
#4111 = CARTESIAN_POINT ( 'NONE',  ( -4.461955829506334400, -2.484263514200494100, -2.356276376986409500 ) ) ;
#4112 = CARTESIAN_POINT ( 'NONE',  ( -15.12856823691319800, 1.695005557942061100, 2.572175099665482200 ) ) ;
#4113 = CARTESIAN_POINT ( 'NONE',  ( -10.62705323691304400, 3.022109786297082000, -1.122758071698835500 ) ) ;
#4114 = ORIENTED_EDGE ( 'NONE', *, *, #8628, .F. ) ;
#4115 = CARTESIAN_POINT ( 'NONE',  ( -6.222384035174943800, 1.551906765264840100E-007, 3.886743730467199700 ) ) ;
#4116 = EDGE_CURVE ( 'NONE', #11249, #4443, #13783, .T. ) ;
#4117 = FACE_OUTER_BOUND ( 'NONE', #9232, .T. ) ;
#4118 = CARTESIAN_POINT ( 'NONE',  ( -3.915410000000144400, -2.293012523088629800, -3.432391956290160800 ) ) ;
#4119 = CARTESIAN_POINT ( 'NONE',  ( -5.403313139688010300, 3.888153577707457800, -0.5051491208562813900 ) ) ;
#4120 = AXIS2_PLACEMENT_3D ( 'NONE', #4415, #7645, #1269 ) ;
#4121 = EDGE_LOOP ( 'NONE', ( #10008, #13464, #12950, #12179 ) ) ;
#4122 = LINE ( 'NONE', #1560, #1305 ) ;
#4123 = CARTESIAN_POINT ( 'NONE',  ( -4.725049463414496400, 2.153486539101191300, -3.303055054165094700 ) ) ;
#4124 = CARTESIAN_POINT ( 'NONE',  ( -3.591560000000000800, 3.808957714683338700, 1.114817334927242600 ) ) ;
#4125 = ORIENTED_EDGE ( 'NONE', *, *, #10990, .F. ) ;
#4126 = ORIENTED_EDGE ( 'NONE', *, *, #225, .F. ) ;
#4127 = CARTESIAN_POINT ( 'NONE',  ( -6.016435829506771200, 3.308131083442023900, -0.6657528182669538700 ) ) ;
#4128 = CARTESIAN_POINT ( 'NONE',  ( 0.0000000000000000000, 0.0000000000000000000, 0.0000000000000000000 ) ) ;
#4129 = CARTESIAN_POINT ( 'NONE',  ( 50.09074493496316900, 7.303866232706252700, -8.794999999999969700 ) ) ;
#4130 = DIRECTION ( 'NONE',  ( 0.0000000000000000000, 0.0000000000000000000, -1.000000000000000000 ) ) ;
#4131 = ORIENTED_EDGE ( 'NONE', *, *, #3524, .T. ) ;
#4132 = VECTOR ( 'NONE', #7842, 1000.000000000000000 ) ;
#4133 = CARTESIAN_POINT ( 'NONE',  ( -55.75074493496310900, -5.832380380939270100E-016, -7.207499999999982700 ) ) ;
#4134 = CARTESIAN_POINT ( 'NONE',  ( 0.0000000000000000000, 1.671949042535923500E-016, -1.365249999999999600 ) ) ;
#4135 = CARTESIAN_POINT ( 'NONE',  ( -4.679349761421058900, 2.954721970566121000E-013, -3.934881564391715000 ) ) ;
#4136 = ORIENTED_EDGE ( 'NONE', *, *, #10214, .F. ) ;
#4137 = COLOUR_RGB ( '',0.7921568627450980000, 0.8196078431372548800, 0.9333333333333333500 ) ;
#4138 = DIRECTION ( 'NONE',  ( -0.0000000000000000000, -1.000000000000000000, -0.0000000000000000000 ) ) ;
#4139 = VERTEX_POINT ( 'NONE', #1280 ) ;
#4140 = AXIS2_PLACEMENT_3D ( 'NONE', #12757, #6398, #25 ) ;
#4141 = CARTESIAN_POINT ( 'NONE',  ( -9.222550829505905800, -3.040123318059837000, -1.210687848019777800 ) ) ;
#4142 = ORIENTED_EDGE ( 'NONE', *, *, #5775, .F. ) ;
#4143 = LINE ( 'NONE', #698, #9827 ) ;
#4144 = CARTESIAN_POINT ( 'NONE',  ( -8.569225039214172700, 0.1359580390597051900, -3.813769212096321600 ) ) ;
#4145 = B_SPLINE_CURVE_WITH_KNOTS ( 'NONE', 3,
 ( #12092, #4591, #6802, #421, #7864, #1493, #8944, #2556, #10013, #3614, #11077, #4692 ),
 .UNSPECIFIED., .F., .F.,
 ( 4, 2, 2, 2, 2, 4 ),
 ( 1.442274177545698100E-017, 0.0009709898555875687900, 0.001941979711175123300, 0.002427474638968900100, 0.002912969566762677600, 0.003883959422350230900 ),
 .UNSPECIFIED. ) ;
#4146 = CARTESIAN_POINT ( 'NONE',  ( -12.51967505987919400, -3.474508868977546500, -1.270494207911341700 ) ) ;
#4147 = CARTESIAN_POINT ( 'NONE',  ( -10.62061982901341800, -3.343975047685982600, -1.718397233060552400 ) ) ;
#4148 = LINE ( 'NONE', #11030, #6674 ) ;
#4149 = DIRECTION ( 'NONE',  ( -0.0000000000000000000, -1.000000000000000000, -0.0000000000000000000 ) ) ;
#4150 = DIRECTION ( 'NONE',  ( 0.0000000000000000000, 0.7071067811865462400, -0.7071067811865487900 ) ) ;
#4151 = ADVANCED_FACE ( 'NONE', ( #8108 ), #10606, .F. ) ;
#4152 = ORIENTED_EDGE ( 'NONE', *, *, #7380, .F. ) ;
#4153 = CARTESIAN_POINT ( 'NONE',  ( 2.167733366666665600, 1.869257541667540300, 1.525924389646818900 ) ) ;
#4154 = CARTESIAN_POINT ( 'NONE',  ( -8.474238607284709300, -0.4483998736212118600, -3.907005490391700000 ) ) ;
#4155 = ORIENTED_EDGE ( 'NONE', *, *, #10924, .F. ) ;
#4156 = CARTESIAN_POINT ( 'NONE',  ( -6.560302226782441800, 9.757819552369538300E-015, -3.876317934070248100 ) ) ;
#4157 = LINE ( 'NONE', #9600, #9841 ) ;
#4158 = CARTESIAN_POINT ( 'NONE',  ( -5.109655829506238000, 3.109226678548893600, -1.384223892824911100 ) ) ;
#4159 = CARTESIAN_POINT ( 'NONE',  ( -15.77626823691279500, -3.005020975530314300, 0.5769339571450559100 ) ) ;
#4160 = B_SPLINE_CURVE_WITH_KNOTS ( 'NONE', 3,
 ( #984, #13602, #3102, #10568 ),
 .UNSPECIFIED., .F., .F.,
 ( 4, 4 ),
 ( 0.0000000000000000000, 0.0008258527015055029600 ),
 .UNSPECIFIED. ) ;
#4161 = CARTESIAN_POINT ( 'NONE',  ( -11.24236823691465400, -0.7630236965250799500, 3.112063186807702200 ) ) ;
#4162 = EDGE_LOOP ( 'NONE', ( #3293, #13531, #13438, #2829, #2055, #10151 ) ) ;
#4163 = DIRECTION ( 'NONE',  ( 1.000000000000000000, 0.0000000000000000000, 0.0000000000000000000 ) ) ;
#4164 = EDGE_CURVE ( 'NONE', #1829, #12856, #2442, .T. ) ;
#4165 = CARTESIAN_POINT ( 'NONE',  ( -4.530725000000131800, 4.108059778360239300, 0.02954113565209308100 ) ) ;
#4166 = AXIS2_PLACEMENT_3D ( 'NONE', #3161, #10620, #4226 ) ;
#4167 = CARTESIAN_POINT ( 'NONE',  ( -5.599487486514382400, 0.5145191943009008700, -3.880578025391195200 ) ) ;
#4168 = CARTESIAN_POINT ( 'NONE',  ( -10.98643161089281000, 1.466310234628342300, 3.438952048230844200 ) ) ;
#4169 = CARTESIAN_POINT ( 'NONE',  ( 43.63157870617267500, 8.000000000000000000, -3.205320528950682800 ) ) ;
#4170 = CIRCLE ( 'NONE', #12220, 2.337593749999998100 ) ;
#4171 = CARTESIAN_POINT ( 'NONE',  ( -6.664135829506423500, -0.6478494704628630100, 3.290751605953361500 ) ) ;
#4172 = CARTESIAN_POINT ( 'NONE',  ( -3.906295791493395800, -3.556780839446006800, -1.757582169560308400 ) ) ;
#4173 = CARTESIAN_POINT ( 'NONE',  ( -12.74023498800874800, -1.602754758421050400, 3.317001194264140600 ) ) ;
#4174 = CARTESIAN_POINT ( 'NONE',  ( -13.00205682371436900, -8.131516293641284500E-017, -3.422134057844030700 ) ) ;
#4175 = CARTESIAN_POINT ( 'NONE',  ( -11.34342664164626600, 1.292990945769485500, -3.495947257371109000 ) ) ;
#4176 = EDGE_CURVE ( 'NONE', #245, #4038, #5613, .T. ) ;
#4177 = CARTESIAN_POINT ( 'NONE',  ( -3.439362804814883700, 1.040933339198463000, 3.974852093921062800 ) ) ;
#4178 = VERTEX_POINT ( 'NONE', #264 ) ;
#4179 = EDGE_CURVE ( 'NONE', #2859, #3251, #7771, .T. ) ;
#4180 = DIRECTION ( 'NONE',  ( 0.0000000000000000000, 0.0000000000000000000, -1.000000000000000000 ) ) ;
#4181 = CARTESIAN_POINT ( 'NONE',  ( -9.870250829506964900, 2.268262237774555600, -2.330041604080631800 ) ) ;
#4182 = DIRECTION ( 'NONE',  ( 0.0000000000000000000, -0.4999999999999996700, 0.8660254037844388200 ) ) ;
#4183 = CARTESIAN_POINT ( 'NONE',  ( -7.667285289722268100, -3.450104821938898800, -1.708755183543652100 ) ) ;
#4184 = CARTESIAN_POINT ( 'NONE',  ( -11.15936634915867900, 3.742171823009677200, 0.04179491791978635200 ) ) ;
#4185 = LINE ( 'NONE', #1938, #12341 ) ;
#4186 = CARTESIAN_POINT ( 'NONE',  ( -11.36416237514445400, 0.7929525933009652400, -3.650829006790849100 ) ) ;
#4187 = CARTESIAN_POINT ( 'NONE',  ( -3.591560000000000800, -3.437038321269490800, 1.984375000000000400 ) ) ;
#4188 = CARTESIAN_POINT ( 'NONE',  ( -13.35652961444369600, 1.865126832677098200, 2.444399549391596000 ) ) ;
#4189 = ORIENTED_EDGE ( 'NONE', *, *, #1111, .T. ) ;
#4190 = EDGE_CURVE ( 'NONE', #8803, #7004, #13440, .T. ) ;
#4191 = CARTESIAN_POINT ( 'NONE',  ( -0.05307367212121251500, -0.7726371772824234300, 3.968750000000000000 ) ) ;
#4192 = AXIS2_PLACEMENT_3D ( 'NONE', #13804, #7416, #1039 ) ;
#4193 = CARTESIAN_POINT ( 'NONE',  ( -9.089553607284145200, 3.467366431413328800, 1.813455181419408900 ) ) ;
#4194 = CIRCLE ( 'NONE', #10657, 3.200399999999999700 ) ;
#4195 = CARTESIAN_POINT ( 'NONE',  ( -6.746660646068719700, -3.671621351003903700, -1.250688416144510400 ) ) ;
#4196 = AXIS2_PLACEMENT_3D ( 'NONE', #6827, #3639, #11101 ) ;
#4197 = CARTESIAN_POINT ( 'NONE',  ( -5.724970829506402100, -0.5967891805340676000, 3.330697859401706000 ) ) ;
#4198 = CARTESIAN_POINT ( 'NONE',  ( -16.39154106910320900, 1.202824573636498000, -2.792341345560981600 ) ) ;
#4199 = ORIENTED_EDGE ( 'NONE', *, *, #4677, .F. ) ;
#4200 = CARTESIAN_POINT ( 'NONE',  ( -11.89006823691359600, -2.566089283185074300, -1.884441006835354500 ) ) ;
#4201 = CARTESIAN_POINT ( 'NONE',  ( -23.01031857653945400, 1.524000000000000000, 47.96324158591594500 ) ) ;
#4202 = CARTESIAN_POINT ( 'NONE',  ( -5.178424999999646300, -1.592435051742169700, 3.764682476903636200 ) ) ;
#4203 = CARTESIAN_POINT ( 'NONE',  ( -5.535305011508307300, 3.888852814213369600, -0.4912316557205653700 ) ) ;
#4204 = CARTESIAN_POINT ( 'NONE',  ( 1.924915260586395500, -1.661566059051091400, -1.750937656404932200 ) ) ;
#4205 = SURFACE_STYLE_USAGE ( .BOTH. , #10603 ) ;
#4206 = LINE ( 'NONE', #4334, #12365 ) ;
#4207 = ADVANCED_FACE ( 'NONE', ( #2102 ), #13050, .F. ) ;
#4208 = CARTESIAN_POINT ( 'NONE',  ( -7.279450829506494400, -2.345509990829891300, -2.369731528593367600 ) ) ;
#4209 = CARTESIAN_POINT ( 'NONE',  ( -10.98643161089281000, 1.466310234628342300, 3.438952048230844200 ) ) ;
#4210 = EDGE_CURVE ( 'NONE', #803, #13309, #12760, .T. ) ;
#4211 = CARTESIAN_POINT ( 'NONE',  ( -4.100013782115258500, -2.615952986436180300, 2.974877347348436900 ) ) ;
#4212 = EDGE_CURVE ( 'NONE', #5576, #2180, #4598, .T. ) ;
#4213 = VERTEX_POINT ( 'NONE', #3454 ) ;
#4214 = VERTEX_POINT ( 'NONE', #359 ) ;
#4215 = AXIS2_PLACEMENT_3D ( 'NONE', #4230, #3164, #6394 ) ;
#4216 = CARTESIAN_POINT ( 'NONE',  ( -9.552005727669492100, -0.9090904812919793400, -3.682289605248279000 ) ) ;
#4217 = CARTESIAN_POINT ( 'NONE',  ( -0.1577481139570354200, 4.207882328026353300, 0.6492340155871503300 ) ) ;
#4218 = CARTESIAN_POINT ( 'NONE',  ( -0.01968500000000062200, 0.0000000000000000000, 0.0000000000000000000 ) ) ;
#4219 = CARTESIAN_POINT ( 'NONE',  ( -11.28909632783634500, 2.462640171782322500, -2.813669906683542900 ) ) ;
#4220 = VECTOR ( 'NONE', #3827, 1000.000000000000000 ) ;
#4221 = CARTESIAN_POINT ( 'NONE',  ( -4.088740459136015000, -4.021550929459445800, -0.4444779967597166100 ) ) ;
#4222 = FACE_OUTER_BOUND ( 'NONE', #9907, .T. ) ;
#4223 = DIRECTION ( 'NONE',  ( -0.0000000000000000000, -1.000000000000000000, -0.0000000000000000000 ) ) ;
#4224 = CARTESIAN_POINT ( 'NONE',  ( -10.48556582950612700, 0.6506095453245435100, 3.165932217377715100 ) ) ;
#4225 = ORIENTED_EDGE ( 'NONE', *, *, #6614, .T. ) ;
#4226 = DIRECTION ( 'NONE',  ( 0.0000000000000000000, 0.0000000000000000000, -1.000000000000000000 ) ) ;
#4227 = CARTESIAN_POINT ( 'NONE',  ( -7.863401905253074800, -2.537211225244785600, 2.887623684482008900 ) ) ;
#4228 = VERTEX_POINT ( 'NONE', #2434 ) ;
#4229 = VERTEX_POINT ( 'NONE', #8829 ) ;
#4230 = CARTESIAN_POINT ( 'NONE',  ( -2.829999999999943700, 0.0000000000000000000, -32.95299999999998200 ) ) ;
#4231 = CARTESIAN_POINT ( 'NONE',  ( 73.65999999999999700, 6.388099999999999700, -1.073399999999994800 ) ) ;
#4232 = DIRECTION ( 'NONE',  ( -0.0000000000000000000, -1.000000000000000000, -0.0000000000000000000 ) ) ;
#4233 = CARTESIAN_POINT ( 'NONE',  ( -0.05362801403724665900, -3.048369622908048800, -2.657568932873685300 ) ) ;
#4234 = CARTESIAN_POINT ( 'NONE',  ( -12.07781594733286200, 3.662809914070854300, 0.6170038196390171800 ) ) ;
#4235 = CYLINDRICAL_SURFACE ( 'NONE', #6362, 3.200399999999999700 ) ;
#4236 = B_SPLINE_CURVE_WITH_KNOTS ( 'NONE', 3,
 ( #4867, #8888, #7034, #660, #8090, #1718 ),
 .UNSPECIFIED., .F., .F.,
 ( 4, 2, 4 ),
 ( 0.0000000000000000000, 0.0008121149393240889500, 0.001624229878648177300 ),
 .UNSPECIFIED. ) ;
#4237 = CARTESIAN_POINT ( 'NONE',  ( -6.678783525797030100, 0.3610543250934309400, -3.855761300476168200 ) ) ;
#4238 = ORIENTED_EDGE ( 'NONE', *, *, #2730, .T. ) ;
#4239 = EDGE_CURVE ( 'NONE', #7343, #1733, #7115, .T. ) ;
#4240 = EDGE_CURVE ( 'NONE', #7126, #1829, #4264, .T. ) ;
#4242 = CARTESIAN_POINT ( 'NONE',  ( 66.77660000000000200, 9.461499999999999100, 2.000000000000005800 ) ) ;
#4241 = AXIS2_PLACEMENT_3D ( 'NONE', #3105, #13792, #7402 ) ;
#4243 = VERTEX_POINT ( 'NONE', #9939 ) ;
#4244 = EDGE_LOOP ( 'NONE', ( #3207, #11310, #13750, #10405 ) ) ;
#4245 = CARTESIAN_POINT ( 'NONE',  ( -9.737253607284669600, -2.987255639391166000, 2.495441515818427100 ) ) ;
#4246 = CARTESIAN_POINT ( 'NONE',  ( -6.933083166362752800, -2.359186681475880800, 3.071498661928193700 ) ) ;
#4247 = ORIENTED_EDGE ( 'NONE', *, *, #3888, .F. ) ;
#4248 = CIRCLE ( 'NONE', #8314, 3.364811585953564800 ) ;
#4249 = CARTESIAN_POINT ( 'NONE',  ( -6.372670829506319900, -2.830981850320517100, -1.815671470436310400 ) ) ;
#4250 = CARTESIAN_POINT ( 'NONE',  ( -3.321770212222611400, -2.076504973867181500, 3.549962564140314700 ) ) ;
#4251 = CARTESIAN_POINT ( 'NONE',  ( -12.50538323691393400, 2.981583077573111100, -1.058814576446821500 ) ) ;
#4252 = CARTESIAN_POINT ( 'NONE',  ( -8.104076205190917600, -7.779188521492112800E-006, 3.828580698191913700 ) ) ;
#4253 = CARTESIAN_POINT ( 'NONE',  ( -5.793740000000052100, -2.210492396879980800, -3.414937540279070000 ) ) ;
#4254 = B_SPLINE_CURVE_WITH_KNOTS ( 'NONE', 3,
 ( #5262, #4186, #9516, #12709 ),
 .UNSPECIFIED., .F., .F.,
 ( 4, 4 ),
 ( 0.0000000000000000000, 0.0007865632603208588300 ),
 .UNSPECIFIED. ) ;
#4255 = CARTESIAN_POINT ( 'NONE',  ( -8.481557040649164500, -0.9962449320807700300, -3.718114121817146500 ) ) ;
#4256 = EDGE_LOOP ( 'NONE', ( #2122, #7153, #3519 ) ) ;
#4257 = EDGE_LOOP ( 'NONE', ( #2579, #7815, #13087, #1587 ) ) ;
#4258 = CARTESIAN_POINT ( 'NONE',  ( -0.01968500000000062200, -3.437038321269490800, 1.984375000000000400 ) ) ;
#4259 =( LENGTH_UNIT ( ) NAMED_UNIT ( * ) SI_UNIT ( .MILLI., .METRE. ) );
#4260 = CARTESIAN_POINT ( 'NONE',  ( -7.927150829506096800, 3.068267291681292500, -1.251491217356993600 ) ) ;
#4261 = EDGE_LOOP ( 'NONE', ( #865, #2792, #13293, #1529, #4247, #4311, #8887, #643, #581, #5924, #5840, #5436, #13081, #1990, #13133, #9789 ) ) ;
#4262 = CARTESIAN_POINT ( 'NONE',  ( 7.937500000000000000, 0.0000000000000000000, 0.0000000000000000000 ) ) ;
#4263 = EDGE_CURVE ( 'NONE', #1097, #8608, #9609, .T. ) ;
#4264 = CIRCLE ( 'NONE', #8855, 3.200400000000000100 ) ;
#4265 = CARTESIAN_POINT ( 'NONE',  ( -3.591560000000000800, -3.437038321269491700, -1.984374999999998700 ) ) ;
#4266 = CARTESIAN_POINT ( 'NONE',  ( -3.368094009944831300, -2.291358880846327200, 3.968750000000000000 ) ) ;
#4267 = CARTESIAN_POINT ( 'NONE',  ( -3.591559999999999900, -0.7097370915329939100, 3.525797789438581900 ) ) ;
#4268 = CARTESIAN_POINT ( 'NONE',  ( -2.829999999999943700, 1.212603338051665900, 35.82270000000001200 ) ) ;
#4269 = DIRECTION ( 'NONE',  ( 0.0000000000000000000, 0.7071067811865463500, -0.7071067811865487900 ) ) ;
#4270 = VERTEX_POINT ( 'NONE', #12026 ) ;
#4271 = DIRECTION ( 'NONE',  ( 1.000000000000000000, 0.0000000000000000000, -0.0000000000000000000 ) ) ;
#4272 = CARTESIAN_POINT ( 'NONE',  ( -4.736440459136079400, 1.940713812156304800, -3.526793218324776100 ) ) ;
#4273 = ORIENTED_EDGE ( 'NONE', *, *, #306, .F. ) ;
#4274 = CARTESIAN_POINT ( 'NONE',  ( -57.82999999999997000, 0.7620000000000000100, 2.000000000000015500 ) ) ;
#4275 = CARTESIAN_POINT ( 'NONE',  ( -11.13326582950615800, -3.153577184598075300, -0.6074668265873456300 ) ) ;
#4276 = ORIENTED_EDGE ( 'NONE', *, *, #6344, .T. ) ;
#4277 = CARTESIAN_POINT ( 'NONE',  ( -30.19043722372953600, 0.0000000000000000000, -22.84569042927194400 ) ) ;
#4278 = CARTESIAN_POINT ( 'NONE',  ( -6.929032144973747100, -3.874315099940619100, 0.007813060845110377700 ) ) ;
#4279 = CIRCLE ( 'NONE', #7679, 1.130300000000000700 ) ;
#4280 = DIRECTION ( 'NONE',  ( 0.0000000000000000000, 0.0000000000000000000, -1.000000000000000000 ) ) ;
#4281 = FACE_OUTER_BOUND ( 'NONE', #302, .T. ) ;
#4282 = EDGE_CURVE ( 'NONE', #10898, #12120, #12418, .T. ) ;
#4283 = DIRECTION ( 'NONE',  ( 0.0000000000000000000, -0.7547095802227717900, -0.6560590289905073900 ) ) ;
#4284 = AXIS2_PLACEMENT_3D ( 'NONE', #858, #8298, #812 ) ;
#4285 = EDGE_LOOP ( 'NONE', ( #2944, #13644, #1864 ) ) ;
#4286 = VERTEX_POINT ( 'NONE', #7844 ) ;
#4287 = AXIS2_PLACEMENT_3D ( 'NONE', #3848, #11321, #4917 ) ;
#4288 = DIRECTION ( 'NONE',  ( -0.0000000000000000000, -1.000000000000000000, -0.0000000000000000000 ) ) ;
#4289 = DIRECTION ( 'NONE',  ( 1.000000000000000000, 0.0000000000000000000, 0.0000000000000000000 ) ) ;
#4290 = VERTEX_POINT ( 'NONE', #3591 ) ;
#4291 = ADVANCED_FACE ( 'NONE', ( #3921 ), #6456, .T. ) ;
[truncated: 887,334 more chars]
