# Supplementary material for: Imaging brain activity during complex social behaviors in Drosophila with Flyception2
Source: Nat Commun. 2020 Jan 30;11:623. doi: 10.1038/s41467-020-14487-7 (PMC6992788; doi:10.1038/s41467-020-14487-7)
Supplement: Supplementary file 20 — Supplementary Software 1 [file 41467_2020_14487_MOESM20_ESM.zip › Supplementary Software 1/CAD/FlyceptionDiffuser.step]

ISO-10303-21;
HEADER;
FILE_DESCRIPTION(('FreeCAD Model'),'2;1');
FILE_NAME('/Users/takeokatsuki/Dropbox/CNC/FlyBAM9-4.step',
  '2014-10-06T06:23:14',('FreeCAD'),('FreeCAD'),
  'Open CASCADE STEP processor 6.7','FreeCAD','Unknown');
FILE_SCHEMA(('AUTOMOTIVE_DESIGN_CC2 { 1 2 10303 214 -1 1 5 4 }'));
ENDSEC;
DATA;
#1 = APPLICATION_PROTOCOL_DEFINITION('committee draft',
  'automotive_design',1997,#2);
#2 = APPLICATION_CONTEXT(
  'core data for automotive mechanical design processes');
#3 = SHAPE_DEFINITION_REPRESENTATION(#4,#10);
#4 = PRODUCT_DEFINITION_SHAPE('','',#5);
#5 = PRODUCT_DEFINITION('design','',#6,#9);
#6 = PRODUCT_DEFINITION_FORMATION('','',#7);
#7 = PRODUCT('Cut005','Cut005','',(#8));
#8 = MECHANICAL_CONTEXT('',#2,'mechanical');
#9 = PRODUCT_DEFINITION_CONTEXT('part definition',#2,'design');
#10 = ADVANCED_BREP_SHAPE_REPRESENTATION('',(#11,#15),#1325);
#11 = AXIS2_PLACEMENT_3D('',#12,#13,#14);
#12 = CARTESIAN_POINT('',(0.,0.,0.));
#13 = DIRECTION('',(0.,0.,1.));
#14 = DIRECTION('',(1.,0.,-0.));
#15 = MANIFOLD_SOLID_BREP('',#16);
#16 = CLOSED_SHELL('',(#17,#137,#213,#500,#549,#794,#801,#877,#926,#975,
    #1002,#1029,#1056,#1083,#1110,#1186,#1235,#1284,#1311,#1318));
#17 = ADVANCED_FACE('',(#18),#32,.F.);
#18 = FACE_BOUND('',#19,.F.);
#19 = EDGE_LOOP('',(#20,#55,#83,#111));
#20 = ORIENTED_EDGE('',*,*,#21,.F.);
#21 = EDGE_CURVE('',#22,#24,#26,.T.);
#22 = VERTEX_POINT('',#23);
#23 = CARTESIAN_POINT('',(0.,0.,0.));
#24 = VERTEX_POINT('',#25);
#25 = CARTESIAN_POINT('',(0.,0.,19.05));
#26 = SURFACE_CURVE('',#27,(#31,#43),.PCURVE_S1.);
#27 = LINE('',#28,#29);
#28 = CARTESIAN_POINT('',(0.,0.,0.));
#29 = VECTOR('',#30,1.);
#30 = DIRECTION('',(0.,0.,1.));
#31 = PCURVE('',#32,#37);
#32 = PLANE('',#33);
#33 = AXIS2_PLACEMENT_3D('',#34,#35,#36);
#34 = CARTESIAN_POINT('',(0.,0.,0.));
#35 = DIRECTION('',(1.,0.,0.));
#36 = DIRECTION('',(0.,0.,1.));
#37 = DEFINITIONAL_REPRESENTATION('',(#38),#42);
#38 = LINE('',#39,#40);
#39 = CARTESIAN_POINT('',(0.,0.));
#40 = VECTOR('',#41,1.);
#41 = DIRECTION('',(1.,0.));
#42 = ( GEOMETRIC_REPRESENTATION_CONTEXT(2) 
PARAMETRIC_REPRESENTATION_CONTEXT() REPRESENTATION_CONTEXT('2D SPACE',''
  ) );
#43 = PCURVE('',#44,#49);
#44 = PLANE('',#45);
#45 = AXIS2_PLACEMENT_3D('',#46,#47,#48);
#46 = CARTESIAN_POINT('',(0.,0.,0.));
#47 = DIRECTION('',(0.,1.,0.));
#48 = DIRECTION('',(0.,0.,1.));
#49 = DEFINITIONAL_REPRESENTATION('',(#50),#54);
#50 = LINE('',#51,#52);
#51 = CARTESIAN_POINT('',(0.,0.));
#52 = VECTOR('',#53,1.);
#53 = DIRECTION('',(1.,0.));
#54 = ( GEOMETRIC_REPRESENTATION_CONTEXT(2) 
PARAMETRIC_REPRESENTATION_CONTEXT() REPRESENTATION_CONTEXT('2D SPACE',''
  ) );
#55 = ORIENTED_EDGE('',*,*,#56,.T.);
#56 = EDGE_CURVE('',#22,#57,#59,.T.);
#57 = VERTEX_POINT('',#58);
#58 = CARTESIAN_POINT('',(0.,101.6,0.));
#59 = SURFACE_CURVE('',#60,(#64,#71),.PCURVE_S1.);
#60 = LINE('',#61,#62);
#61 = CARTESIAN_POINT('',(0.,0.,0.));
#62 = VECTOR('',#63,1.);
#63 = DIRECTION('',(0.,1.,0.));
#64 = PCURVE('',#32,#65);
#65 = DEFINITIONAL_REPRESENTATION('',(#66),#70);
#66 = LINE('',#67,#68);
#67 = CARTESIAN_POINT('',(0.,0.));
#68 = VECTOR('',#69,1.);
#69 = DIRECTION('',(0.,-1.));
#70 = ( GEOMETRIC_REPRESENTATION_CONTEXT(2) 
PARAMETRIC_REPRESENTATION_CONTEXT() REPRESENTATION_CONTEXT('2D SPACE',''
  ) );
#71 = PCURVE('',#72,#77);
#72 = PLANE('',#73);
#73 = AXIS2_PLACEMENT_3D('',#74,#75,#76);
#74 = CARTESIAN_POINT('',(0.,0.,0.));
#75 = DIRECTION('',(0.,0.,1.));
#76 = DIRECTION('',(1.,0.,0.));
#77 = DEFINITIONAL_REPRESENTATION('',(#78),#82);
#78 = LINE('',#79,#80);
#79 = CARTESIAN_POINT('',(0.,0.));
#80 = VECTOR('',#81,1.);
#81 = DIRECTION('',(0.,1.));
#82 = ( GEOMETRIC_REPRESENTATION_CONTEXT(2) 
PARAMETRIC_REPRESENTATION_CONTEXT() REPRESENTATION_CONTEXT('2D SPACE',''
  ) );
#83 = ORIENTED_EDGE('',*,*,#84,.T.);
#84 = EDGE_CURVE('',#57,#85,#87,.T.);
#85 = VERTEX_POINT('',#86);
#86 = CARTESIAN_POINT('',(0.,101.6,19.05));
#87 = SURFACE_CURVE('',#88,(#92,#99),.PCURVE_S1.);
#88 = LINE('',#89,#90);
#89 = CARTESIAN_POINT('',(0.,101.6,0.));
#90 = VECTOR('',#91,1.);
#91 = DIRECTION('',(0.,0.,1.));
#92 = PCURVE('',#32,#93);
#93 = DEFINITIONAL_REPRESENTATION('',(#94),#98);
#94 = LINE('',#95,#96);
#95 = CARTESIAN_POINT('',(0.,-101.6));
#96 = VECTOR('',#97,1.);
#97 = DIRECTION('',(1.,0.));
#98 = ( GEOMETRIC_REPRESENTATION_CONTEXT(2) 
PARAMETRIC_REPRESENTATION_CONTEXT() REPRESENTATION_CONTEXT('2D SPACE',''
  ) );
#99 = PCURVE('',#100,#105);
#100 = PLANE('',#101);
#101 = AXIS2_PLACEMENT_3D('',#102,#103,#104);
#102 = CARTESIAN_POINT('',(0.,101.6,0.));
#103 = DIRECTION('',(0.,1.,0.));
#104 = DIRECTION('',(0.,0.,1.));
#105 = DEFINITIONAL_REPRESENTATION('',(#106),#110);
#106 = LINE('',#107,#108);
#107 = CARTESIAN_POINT('',(0.,0.));
#108 = VECTOR('',#109,1.);
#109 = DIRECTION('',(1.,0.));
#110 = ( GEOMETRIC_REPRESENTATION_CONTEXT(2) 
PARAMETRIC_REPRESENTATION_CONTEXT() REPRESENTATION_CONTEXT('2D SPACE',''
  ) );
#111 = ORIENTED_EDGE('',*,*,#112,.F.);
#112 = EDGE_CURVE('',#24,#85,#113,.T.);
#113 = SURFACE_CURVE('',#114,(#118,#125),.PCURVE_S1.);
#114 = LINE('',#115,#116);
#115 = CARTESIAN_POINT('',(0.,0.,19.05));
#116 = VECTOR('',#117,1.);
#117 = DIRECTION('',(0.,1.,0.));
#118 = PCURVE('',#32,#119);
#119 = DEFINITIONAL_REPRESENTATION('',(#120),#124);
#120 = LINE('',#121,#122);
#121 = CARTESIAN_POINT('',(19.05,0.));
#122 = VECTOR('',#123,1.);
#123 = DIRECTION('',(0.,-1.));
#124 = ( GEOMETRIC_REPRESENTATION_CONTEXT(2) 
PARAMETRIC_REPRESENTATION_CONTEXT() REPRESENTATION_CONTEXT('2D SPACE',''
  ) );
#125 = PCURVE('',#126,#131);
#126 = PLANE('',#127);
#127 = AXIS2_PLACEMENT_3D('',#128,#129,#130);
#128 = CARTESIAN_POINT('',(0.,0.,19.05));
#129 = DIRECTION('',(0.,0.,1.));
#130 = DIRECTION('',(1.,0.,0.));
#131 = DEFINITIONAL_REPRESENTATION('',(#132),#136);
#132 = LINE('',#133,#134);
#133 = CARTESIAN_POINT('',(0.,0.));
#134 = VECTOR('',#135,1.);
#135 = DIRECTION('',(0.,1.));
#136 = ( GEOMETRIC_REPRESENTATION_CONTEXT(2) 
PARAMETRIC_REPRESENTATION_CONTEXT() REPRESENTATION_CONTEXT('2D SPACE',''
  ) );
#137 = ADVANCED_FACE('',(#138),#44,.F.);
#138 = FACE_BOUND('',#139,.F.);
#139 = EDGE_LOOP('',(#140,#163,#164,#187));
#140 = ORIENTED_EDGE('',*,*,#141,.F.);
#141 = EDGE_CURVE('',#22,#142,#144,.T.);
#142 = VERTEX_POINT('',#143);
#143 = CARTESIAN_POINT('',(147.32,0.,0.));
#144 = SURFACE_CURVE('',#145,(#149,#156),.PCURVE_S1.);
#145 = LINE('',#146,#147);
#146 = CARTESIAN_POINT('',(0.,0.,0.));
#147 = VECTOR('',#148,1.);
#148 = DIRECTION('',(1.,0.,0.));
#149 = PCURVE('',#44,#150);
#150 = DEFINITIONAL_REPRESENTATION('',(#151),#155);
#151 = LINE('',#152,#153);
#152 = CARTESIAN_POINT('',(0.,0.));
#153 = VECTOR('',#154,1.);
#154 = DIRECTION('',(0.,1.));
#155 = ( GEOMETRIC_REPRESENTATION_CONTEXT(2) 
PARAMETRIC_REPRESENTATION_CONTEXT() REPRESENTATION_CONTEXT('2D SPACE',''
  ) );
#156 = PCURVE('',#72,#157);
#157 = DEFINITIONAL_REPRESENTATION('',(#158),#162);
#158 = LINE('',#159,#160);
#159 = CARTESIAN_POINT('',(0.,0.));
#160 = VECTOR('',#161,1.);
#161 = DIRECTION('',(1.,0.));
#162 = ( GEOMETRIC_REPRESENTATION_CONTEXT(2) 
PARAMETRIC_REPRESENTATION_CONTEXT() REPRESENTATION_CONTEXT('2D SPACE',''
  ) );
#163 = ORIENTED_EDGE('',*,*,#21,.T.);
#164 = ORIENTED_EDGE('',*,*,#165,.T.);
#165 = EDGE_CURVE('',#24,#166,#168,.T.);
#166 = VERTEX_POINT('',#167);
#167 = CARTESIAN_POINT('',(147.32,0.,19.05));
#168 = SURFACE_CURVE('',#169,(#173,#180),.PCURVE_S1.);
#169 = LINE('',#170,#171);
#170 = CARTESIAN_POINT('',(0.,0.,19.05));
#171 = VECTOR('',#172,1.);
#172 = DIRECTION('',(1.,0.,0.));
#173 = PCURVE('',#44,#174);
#174 = DEFINITIONAL_REPRESENTATION('',(#175),#179);
#175 = LINE('',#176,#177);
#176 = CARTESIAN_POINT('',(19.05,0.));
#177 = VECTOR('',#178,1.);
#178 = DIRECTION('',(0.,1.));
#179 = ( GEOMETRIC_REPRESENTATION_CONTEXT(2) 
PARAMETRIC_REPRESENTATION_CONTEXT() REPRESENTATION_CONTEXT('2D SPACE',''
  ) );
#180 = PCURVE('',#126,#181);
#181 = DEFINITIONAL_REPRESENTATION('',(#182),#186);
#182 = LINE('',#183,#184);
#183 = CARTESIAN_POINT('',(0.,0.));
#184 = VECTOR('',#185,1.);
#185 = DIRECTION('',(1.,0.));
#186 = ( GEOMETRIC_REPRESENTATION_CONTEXT(2) 
PARAMETRIC_REPRESENTATION_CONTEXT() REPRESENTATION_CONTEXT('2D SPACE',''
  ) );
#187 = ORIENTED_EDGE('',*,*,#188,.F.);
#188 = EDGE_CURVE('',#142,#166,#189,.T.);
#189 = SURFACE_CURVE('',#190,(#194,#201),.PCURVE_S1.);
#190 = LINE('',#191,#192);
#191 = CARTESIAN_POINT('',(147.32,0.,0.));
#192 = VECTOR('',#193,1.);
#193 = DIRECTION('',(0.,0.,1.));
#194 = PCURVE('',#44,#195);
#195 = DEFINITIONAL_REPRESENTATION('',(#196),#200);
#196 = LINE('',#197,#198);
#197 = CARTESIAN_POINT('',(0.,147.32));
#198 = VECTOR('',#199,1.);
#199 = DIRECTION('',(1.,0.));
#200 = ( GEOMETRIC_REPRESENTATION_CONTEXT(2) 
PARAMETRIC_REPRESENTATION_CONTEXT() REPRESENTATION_CONTEXT('2D SPACE',''
  ) );
#201 = PCURVE('',#202,#207);
#202 = PLANE('',#203);
#203 = AXIS2_PLACEMENT_3D('',#204,#205,#206);
#204 = CARTESIAN_POINT('',(147.32,0.,0.));
#205 = DIRECTION('',(1.,0.,0.));
#206 = DIRECTION('',(0.,0.,1.));
#207 = DEFINITIONAL_REPRESENTATION('',(#208),#212);
#208 = LINE('',#209,#210);
#209 = CARTESIAN_POINT('',(0.,0.));
#210 = VECTOR('',#211,1.);
#211 = DIRECTION('',(1.,0.));
#212 = ( GEOMETRIC_REPRESENTATION_CONTEXT(2) 
PARAMETRIC_REPRESENTATION_CONTEXT() REPRESENTATION_CONTEXT('2D SPACE',''
  ) );
#213 = ADVANCED_FACE('',(#214,#262,#376,#407,#438,#469),#126,.T.);
#214 = FACE_BOUND('',#215,.T.);
#215 = EDGE_LOOP('',(#216,#217,#218,#241));
#216 = ORIENTED_EDGE('',*,*,#112,.F.);
#217 = ORIENTED_EDGE('',*,*,#165,.T.);
#218 = ORIENTED_EDGE('',*,*,#219,.T.);
#219 = EDGE_CURVE('',#166,#220,#222,.T.);
#220 = VERTEX_POINT('',#221);
#221 = CARTESIAN_POINT('',(147.32,101.6,19.05));
#222 = SURFACE_CURVE('',#223,(#227,#234),.PCURVE_S1.);
#223 = LINE('',#224,#225);
#224 = CARTESIAN_POINT('',(147.32,0.,19.05));
#225 = VECTOR('',#226,1.);
#226 = DIRECTION('',(0.,1.,0.));
#227 = PCURVE('',#126,#228);
#228 = DEFINITIONAL_REPRESENTATION('',(#229),#233);
#229 = LINE('',#230,#231);
#230 = CARTESIAN_POINT('',(147.32,0.));
#231 = VECTOR('',#232,1.);
#232 = DIRECTION('',(0.,1.));
#233 = ( GEOMETRIC_REPRESENTATION_CONTEXT(2) 
PARAMETRIC_REPRESENTATION_CONTEXT() REPRESENTATION_CONTEXT('2D SPACE',''
  ) );
#234 = PCURVE('',#202,#235);
#235 = DEFINITIONAL_REPRESENTATION('',(#236),#240);
#236 = LINE('',#237,#238);
#237 = CARTESIAN_POINT('',(19.05,0.));
#238 = VECTOR('',#239,1.);
#239 = DIRECTION('',(0.,-1.));
#240 = ( GEOMETRIC_REPRESENTATION_CONTEXT(2) 
PARAMETRIC_REPRESENTATION_CONTEXT() REPRESENTATION_CONTEXT('2D SPACE',''
  ) );
#241 = ORIENTED_EDGE('',*,*,#242,.F.);
#242 = EDGE_CURVE('',#85,#220,#243,.T.);
#243 = SURFACE_CURVE('',#244,(#248,#255),.PCURVE_S1.);
#244 = LINE('',#245,#246);
#245 = CARTESIAN_POINT('',(0.,101.6,19.05));
#246 = VECTOR('',#247,1.);
#247 = DIRECTION('',(1.,0.,0.));
#248 = PCURVE('',#126,#249);
#249 = DEFINITIONAL_REPRESENTATION('',(#250),#254);
#250 = LINE('',#251,#252);
#251 = CARTESIAN_POINT('',(0.,101.6));
#252 = VECTOR('',#253,1.);
#253 = DIRECTION('',(1.,0.));
#254 = ( GEOMETRIC_REPRESENTATION_CONTEXT(2) 
PARAMETRIC_REPRESENTATION_CONTEXT() REPRESENTATION_CONTEXT('2D SPACE',''
  ) );
#255 = PCURVE('',#100,#256);
#256 = DEFINITIONAL_REPRESENTATION('',(#257),#261);
#257 = LINE('',#258,#259);
#258 = CARTESIAN_POINT('',(19.05,0.));
#259 = VECTOR('',#260,1.);
#260 = DIRECTION('',(0.,1.));
#261 = ( GEOMETRIC_REPRESENTATION_CONTEXT(2) 
PARAMETRIC_REPRESENTATION_CONTEXT() REPRESENTATION_CONTEXT('2D SPACE',''
  ) );
#262 = FACE_BOUND('',#263,.T.);
#263 = EDGE_LOOP('',(#264,#294,#322,#350));
#264 = ORIENTED_EDGE('',*,*,#265,.T.);
#265 = EDGE_CURVE('',#266,#268,#270,.T.);
#266 = VERTEX_POINT('',#267);
#267 = CARTESIAN_POINT('',(45.99,80.9,19.05));
#268 = VERTEX_POINT('',#269);
#269 = CARTESIAN_POINT('',(106.99,80.9,19.05));
#270 = SURFACE_CURVE('',#271,(#275,#282),.PCURVE_S1.);
#271 = LINE('',#272,#273);
#272 = CARTESIAN_POINT('',(45.99,80.9,19.05));
#273 = VECTOR('',#274,1.);
#274 = DIRECTION('',(1.,0.,0.));
#275 = PCURVE('',#126,#276);
#276 = DEFINITIONAL_REPRESENTATION('',(#277),#281);
#277 = LINE('',#278,#279);
#278 = CARTESIAN_POINT('',(45.99,80.9));
#279 = VECTOR('',#280,1.);
#280 = DIRECTION('',(1.,0.));
#281 = ( GEOMETRIC_REPRESENTATION_CONTEXT(2) 
PARAMETRIC_REPRESENTATION_CONTEXT() REPRESENTATION_CONTEXT('2D SPACE',''
  ) );
#282 = PCURVE('',#283,#288);
#283 = PLANE('',#284);
#284 = AXIS2_PLACEMENT_3D('',#285,#286,#287);
#285 = CARTESIAN_POINT('',(45.99,80.9,17.05));
#286 = DIRECTION('',(0.,1.,0.));
#287 = DIRECTION('',(0.,0.,1.));
#288 = DEFINITIONAL_REPRESENTATION('',(#289),#293);
#289 = LINE('',#290,#291);
#290 = CARTESIAN_POINT('',(2.,0.));
#291 = VECTOR('',#292,1.);
#292 = DIRECTION('',(0.,1.));
#293 = ( GEOMETRIC_REPRESENTATION_CONTEXT(2) 
PARAMETRIC_REPRESENTATION_CONTEXT() REPRESENTATION_CONTEXT('2D SPACE',''
  ) );
#294 = ORIENTED_EDGE('',*,*,#295,.F.);
#295 = EDGE_CURVE('',#296,#268,#298,.T.);
#296 = VERTEX_POINT('',#297);
#297 = CARTESIAN_POINT('',(106.99,19.9,19.05));
#298 = SURFACE_CURVE('',#299,(#303,#310),.PCURVE_S1.);
#299 = LINE('',#300,#301);
#300 = CARTESIAN_POINT('',(106.99,19.9,19.05));
#301 = VECTOR('',#302,1.);
#302 = DIRECTION('',(0.,1.,0.));
#303 = PCURVE('',#126,#304);
#304 = DEFINITIONAL_REPRESENTATION('',(#305),#309);
#305 = LINE('',#306,#307);
#306 = CARTESIAN_POINT('',(106.99,19.9));
#307 = VECTOR('',#308,1.);
#308 = DIRECTION('',(0.,1.));
#309 = ( GEOMETRIC_REPRESENTATION_CONTEXT(2) 
PARAMETRIC_REPRESENTATION_CONTEXT() REPRESENTATION_CONTEXT('2D SPACE',''
  ) );
#310 = PCURVE('',#311,#316);
#311 = PLANE('',#312);
#312 = AXIS2_PLACEMENT_3D('',#313,#314,#315);
#313 = CARTESIAN_POINT('',(106.99,19.9,17.05));
#314 = DIRECTION('',(1.,0.,0.));
#315 = DIRECTION('',(0.,0.,1.));
#316 = DEFINITIONAL_REPRESENTATION('',(#317),#321);
#317 = LINE('',#318,#319);
#318 = CARTESIAN_POINT('',(2.,0.));
#319 = VECTOR('',#320,1.);
#320 = DIRECTION('',(0.,-1.));
#321 = ( GEOMETRIC_REPRESENTATION_CONTEXT(2) 
PARAMETRIC_REPRESENTATION_CONTEXT() REPRESENTATION_CONTEXT('2D SPACE',''
  ) );
#322 = ORIENTED_EDGE('',*,*,#323,.F.);
#323 = EDGE_CURVE('',#324,#296,#326,.T.);
#324 = VERTEX_POINT('',#325);
#325 = CARTESIAN_POINT('',(45.99,19.9,19.05));
#326 = SURFACE_CURVE('',#327,(#331,#338),.PCURVE_S1.);
#327 = LINE('',#328,#329);
#328 = CARTESIAN_POINT('',(45.99,19.9,19.05));
#329 = VECTOR('',#330,1.);
#330 = DIRECTION('',(1.,0.,0.));
#331 = PCURVE('',#126,#332);
#332 = DEFINITIONAL_REPRESENTATION('',(#333),#337);
#333 = LINE('',#334,#335);
#334 = CARTESIAN_POINT('',(45.99,19.9));
#335 = VECTOR('',#336,1.);
#336 = DIRECTION('',(1.,0.));
#337 = ( GEOMETRIC_REPRESENTATION_CONTEXT(2) 
PARAMETRIC_REPRESENTATION_CONTEXT() REPRESENTATION_CONTEXT('2D SPACE',''
  ) );
#338 = PCURVE('',#339,#344);
#339 = PLANE('',#340);
#340 = AXIS2_PLACEMENT_3D('',#341,#342,#343);
#341 = CARTESIAN_POINT('',(45.99,19.9,17.05));
#342 = DIRECTION('',(0.,1.,0.));
#343 = DIRECTION('',(0.,0.,1.));
#344 = DEFINITIONAL_REPRESENTATION('',(#345),#349);
#345 = LINE('',#346,#347);
#346 = CARTESIAN_POINT('',(2.,0.));
#347 = VECTOR('',#348,1.);
#348 = DIRECTION('',(0.,1.));
#349 = ( GEOMETRIC_REPRESENTATION_CONTEXT(2) 
PARAMETRIC_REPRESENTATION_CONTEXT() REPRESENTATION_CONTEXT('2D SPACE',''
  ) );
#350 = ORIENTED_EDGE('',*,*,#351,.T.);
#351 = EDGE_CURVE('',#324,#266,#352,.T.);
#352 = SURFACE_CURVE('',#353,(#357,#364),.PCURVE_S1.);
#353 = LINE('',#354,#355);
#354 = CARTESIAN_POINT('',(45.99,19.9,19.05));
#355 = VECTOR('',#356,1.);
#356 = DIRECTION('',(0.,1.,0.));
#357 = PCURVE('',#126,#358);
#358 = DEFINITIONAL_REPRESENTATION('',(#359),#363);
#359 = LINE('',#360,#361);
#360 = CARTESIAN_POINT('',(45.99,19.9));
#361 = VECTOR('',#362,1.);
#362 = DIRECTION('',(0.,1.));
#363 = ( GEOMETRIC_REPRESENTATION_CONTEXT(2) 
PARAMETRIC_REPRESENTATION_CONTEXT() REPRESENTATION_CONTEXT('2D SPACE',''
  ) );
#364 = PCURVE('',#365,#370);
#365 = PLANE('',#366);
#366 = AXIS2_PLACEMENT_3D('',#367,#368,#369);
#367 = CARTESIAN_POINT('',(45.99,19.9,17.05));
#368 = DIRECTION('',(1.,0.,0.));
#369 = DIRECTION('',(0.,0.,1.));
#370 = DEFINITIONAL_REPRESENTATION('',(#371),#375);
#371 = LINE('',#372,#373);
#372 = CARTESIAN_POINT('',(2.,0.));
#373 = VECTOR('',#374,1.);
#374 = DIRECTION('',(0.,-1.));
#375 = ( GEOMETRIC_REPRESENTATION_CONTEXT(2) 
PARAMETRIC_REPRESENTATION_CONTEXT() REPRESENTATION_CONTEXT('2D SPACE',''
  ) );
#376 = FACE_BOUND('',#377,.T.);
#377 = EDGE_LOOP('',(#378));
#378 = ORIENTED_EDGE('',*,*,#379,.F.);
#379 = EDGE_CURVE('',#380,#380,#382,.T.);
#380 = VERTEX_POINT('',#381);
#381 = CARTESIAN_POINT('',(16.56,14.3,19.05));
#382 = SURFACE_CURVE('',#383,(#388,#395),.PCURVE_S1.);
#383 = CIRCLE('',#384,6.4);
#384 = AXIS2_PLACEMENT_3D('',#385,#386,#387);
#385 = CARTESIAN_POINT('',(10.16,14.3,19.05));
#386 = DIRECTION('',(0.,0.,1.));
#387 = DIRECTION('',(1.,0.,0.));
#388 = PCURVE('',#126,#389);
#389 = DEFINITIONAL_REPRESENTATION('',(#390),#394);
#390 = CIRCLE('',#391,6.4);
#391 = AXIS2_PLACEMENT_2D('',#392,#393);
#392 = CARTESIAN_POINT('',(10.16,14.3));
#393 = DIRECTION('',(1.,0.));
#394 = ( GEOMETRIC_REPRESENTATION_CONTEXT(2) 
PARAMETRIC_REPRESENTATION_CONTEXT() REPRESENTATION_CONTEXT('2D SPACE',''
  ) );
#395 = PCURVE('',#396,#401);
#396 = CYLINDRICAL_SURFACE('',#397,6.4);
#397 = AXIS2_PLACEMENT_3D('',#398,#399,#400);
#398 = CARTESIAN_POINT('',(10.16,14.3,0.));
#399 = DIRECTION('',(0.,0.,1.));
#400 = DIRECTION('',(1.,0.,0.));
#401 = DEFINITIONAL_REPRESENTATION('',(#402),#406);
#402 = LINE('',#403,#404);
#403 = CARTESIAN_POINT('',(0.,19.05));
#404 = VECTOR('',#405,1.);
#405 = DIRECTION('',(1.,0.));
#406 = ( GEOMETRIC_REPRESENTATION_CONTEXT(2) 
PARAMETRIC_REPRESENTATION_CONTEXT() REPRESENTATION_CONTEXT('2D SPACE',''
  ) );
#407 = FACE_BOUND('',#408,.T.);
#408 = EDGE_LOOP('',(#409));
#409 = ORIENTED_EDGE('',*,*,#410,.F.);
#410 = EDGE_CURVE('',#411,#411,#413,.T.);
#411 = VERTEX_POINT('',#412);
#412 = CARTESIAN_POINT('',(143.56,14.3,19.05));
#413 = SURFACE_CURVE('',#414,(#419,#426),.PCURVE_S1.);
#414 = CIRCLE('',#415,6.4);
#415 = AXIS2_PLACEMENT_3D('',#416,#417,#418);
#416 = CARTESIAN_POINT('',(137.16,14.3,19.05));
#417 = DIRECTION('',(0.,0.,1.));
#418 = DIRECTION('',(1.,0.,0.));
#419 = PCURVE('',#126,#420);
#420 = DEFINITIONAL_REPRESENTATION('',(#421),#425);
#421 = CIRCLE('',#422,6.4);
#422 = AXIS2_PLACEMENT_2D('',#423,#424);
#423 = CARTESIAN_POINT('',(137.16,14.3));
#424 = DIRECTION('',(1.,0.));
#425 = ( GEOMETRIC_REPRESENTATION_CONTEXT(2) 
PARAMETRIC_REPRESENTATION_CONTEXT() REPRESENTATION_CONTEXT('2D SPACE',''
  ) );
#426 = PCURVE('',#427,#432);
#427 = CYLINDRICAL_SURFACE('',#428,6.4);
#428 = AXIS2_PLACEMENT_3D('',#429,#430,#431);
#429 = CARTESIAN_POINT('',(137.16,14.3,0.));
#430 = DIRECTION('',(0.,0.,1.));
#431 = DIRECTION('',(1.,0.,0.));
#432 = DEFINITIONAL_REPRESENTATION('',(#433),#437);
#433 = LINE('',#434,#435);
#434 = CARTESIAN_POINT('',(0.,19.05));
#435 = VECTOR('',#436,1.);
#436 = DIRECTION('',(1.,0.));
#437 = ( GEOMETRIC_REPRESENTATION_CONTEXT(2) 
PARAMETRIC_REPRESENTATION_CONTEXT() REPRESENTATION_CONTEXT('2D SPACE',''
  ) );
#438 = FACE_BOUND('',#439,.T.);
#439 = EDGE_LOOP('',(#440));
#440 = ORIENTED_EDGE('',*,*,#441,.F.);
#441 = EDGE_CURVE('',#442,#442,#444,.T.);
#442 = VERTEX_POINT('',#443);
#443 = CARTESIAN_POINT('',(16.56,90.5,19.05));
#444 = SURFACE_CURVE('',#445,(#450,#457),.PCURVE_S1.);
#445 = CIRCLE('',#446,6.4);
#446 = AXIS2_PLACEMENT_3D('',#447,#448,#449);
#447 = CARTESIAN_POINT('',(10.16,90.5,19.05));
#448 = DIRECTION('',(0.,0.,1.));
#449 = DIRECTION('',(1.,0.,0.));
#450 = PCURVE('',#126,#451);
#451 = DEFINITIONAL_REPRESENTATION('',(#452),#456);
#452 = CIRCLE('',#453,6.4);
#453 = AXIS2_PLACEMENT_2D('',#454,#455);
#454 = CARTESIAN_POINT('',(10.16,90.5));
#455 = DIRECTION('',(1.,0.));
#456 = ( GEOMETRIC_REPRESENTATION_CONTEXT(2) 
PARAMETRIC_REPRESENTATION_CONTEXT() REPRESENTATION_CONTEXT('2D SPACE',''
  ) );
#457 = PCURVE('',#458,#463);
#458 = CYLINDRICAL_SURFACE('',#459,6.4);
#459 = AXIS2_PLACEMENT_3D('',#460,#461,#462);
#460 = CARTESIAN_POINT('',(10.16,90.5,0.));
#461 = DIRECTION('',(0.,0.,1.));
#462 = DIRECTION('',(1.,0.,0.));
#463 = DEFINITIONAL_REPRESENTATION('',(#464),#468);
#464 = LINE('',#465,#466);
#465 = CARTESIAN_POINT('',(0.,19.05));
#466 = VECTOR('',#467,1.);
#467 = DIRECTION('',(1.,0.));
#468 = ( GEOMETRIC_REPRESENTATION_CONTEXT(2) 
PARAMETRIC_REPRESENTATION_CONTEXT() REPRESENTATION_CONTEXT('2D SPACE',''
  ) );
#469 = FACE_BOUND('',#470,.T.);
#470 = EDGE_LOOP('',(#471));
#471 = ORIENTED_EDGE('',*,*,#472,.F.);
#472 = EDGE_CURVE('',#473,#473,#475,.T.);
#473 = VERTEX_POINT('',#474);
#474 = CARTESIAN_POINT('',(143.56,90.5,19.05));
#475 = SURFACE_CURVE('',#476,(#481,#488),.PCURVE_S1.);
#476 = CIRCLE('',#477,6.4);
#477 = AXIS2_PLACEMENT_3D('',#478,#479,#480);
#478 = CARTESIAN_POINT('',(137.16,90.5,19.05));
#479 = DIRECTION('',(0.,0.,1.));
#480 = DIRECTION('',(1.,0.,0.));
#481 = PCURVE('',#126,#482);
#482 = DEFINITIONAL_REPRESENTATION('',(#483),#487);
#483 = CIRCLE('',#484,6.4);
#484 = AXIS2_PLACEMENT_2D('',#485,#486);
#485 = CARTESIAN_POINT('',(137.16,90.5));
#486 = DIRECTION('',(1.,0.));
#487 = ( GEOMETRIC_REPRESENTATION_CONTEXT(2) 
PARAMETRIC_REPRESENTATION_CONTEXT() REPRESENTATION_CONTEXT('2D SPACE',''
  ) );
#488 = PCURVE('',#489,#494);
#489 = CYLINDRICAL_SURFACE('',#490,6.4);
#490 = AXIS2_PLACEMENT_3D('',#491,#492,#493);
#491 = CARTESIAN_POINT('',(137.16,90.5,0.));
#492 = DIRECTION('',(0.,0.,1.));
#493 = DIRECTION('',(1.,0.,0.));
#494 = DEFINITIONAL_REPRESENTATION('',(#495),#499);
#495 = LINE('',#496,#497);
#496 = CARTESIAN_POINT('',(0.,19.05));
#497 = VECTOR('',#498,1.);
#498 = DIRECTION('',(1.,0.));
#499 = ( GEOMETRIC_REPRESENTATION_CONTEXT(2) 
PARAMETRIC_REPRESENTATION_CONTEXT() REPRESENTATION_CONTEXT('2D SPACE',''
  ) );
#500 = ADVANCED_FACE('',(#501),#100,.T.);
#501 = FACE_BOUND('',#502,.T.);
#502 = EDGE_LOOP('',(#503,#526,#527,#528));
#503 = ORIENTED_EDGE('',*,*,#504,.F.);
#504 = EDGE_CURVE('',#57,#505,#507,.T.);
#505 = VERTEX_POINT('',#506);
#506 = CARTESIAN_POINT('',(147.32,101.6,0.));
#507 = SURFACE_CURVE('',#508,(#512,#519),.PCURVE_S1.);
#508 = LINE('',#509,#510);
#509 = CARTESIAN_POINT('',(0.,101.6,0.));
#510 = VECTOR('',#511,1.);
#511 = DIRECTION('',(1.,0.,0.));
#512 = PCURVE('',#100,#513);
#513 = DEFINITIONAL_REPRESENTATION('',(#514),#518);
#514 = LINE('',#515,#516);
#515 = CARTESIAN_POINT('',(0.,0.));
#516 = VECTOR('',#517,1.);
#517 = DIRECTION('',(0.,1.));
#518 = ( GEOMETRIC_REPRESENTATION_CONTEXT(2) 
PARAMETRIC_REPRESENTATION_CONTEXT() REPRESENTATION_CONTEXT('2D SPACE',''
  ) );
#519 = PCURVE('',#72,#520);
#520 = DEFINITIONAL_REPRESENTATION('',(#521),#525);
#521 = LINE('',#522,#523);
#522 = CARTESIAN_POINT('',(0.,101.6));
#523 = VECTOR('',#524,1.);
#524 = DIRECTION('',(1.,0.));
#525 = ( GEOMETRIC_REPRESENTATION_CONTEXT(2) 
PARAMETRIC_REPRESENTATION_CONTEXT() REPRESENTATION_CONTEXT('2D SPACE',''
  ) );
#526 = ORIENTED_EDGE('',*,*,#84,.T.);
#527 = ORIENTED_EDGE('',*,*,#242,.T.);
#528 = ORIENTED_EDGE('',*,*,#529,.F.);
#529 = EDGE_CURVE('',#505,#220,#530,.T.);
#530 = SURFACE_CURVE('',#531,(#535,#542),.PCURVE_S1.);
#531 = LINE('',#532,#533);
#532 = CARTESIAN_POINT('',(147.32,101.6,0.));
#533 = VECTOR('',#534,1.);
#534 = DIRECTION('',(0.,0.,1.));
#535 = PCURVE('',#100,#536);
#536 = DEFINITIONAL_REPRESENTATION('',(#537),#541);
#537 = LINE('',#538,#539);
#538 = CARTESIAN_POINT('',(0.,147.32));
#539 = VECTOR('',#540,1.);
#540 = DIRECTION('',(1.,0.));
#541 = ( GEOMETRIC_REPRESENTATION_CONTEXT(2) 
PARAMETRIC_REPRESENTATION_CONTEXT() REPRESENTATION_CONTEXT('2D SPACE',''
  ) );
#542 = PCURVE('',#202,#543);
#543 = DEFINITIONAL_REPRESENTATION('',(#544),#548);
#544 = LINE('',#545,#546);
#545 = CARTESIAN_POINT('',(0.,-101.6));
#546 = VECTOR('',#547,1.);
#547 = DIRECTION('',(1.,0.));
#548 = ( GEOMETRIC_REPRESENTATION_CONTEXT(2) 
PARAMETRIC_REPRESENTATION_CONTEXT() REPRESENTATION_CONTEXT('2D SPACE',''
  ) );
#549 = ADVANCED_FACE('',(#550,#576,#690,#716,#742,#768),#72,.F.);
#550 = FACE_BOUND('',#551,.F.);
#551 = EDGE_LOOP('',(#552,#553,#554,#575));
#552 = ORIENTED_EDGE('',*,*,#56,.F.);
#553 = ORIENTED_EDGE('',*,*,#141,.T.);
#554 = ORIENTED_EDGE('',*,*,#555,.T.);
#555 = EDGE_CURVE('',#142,#505,#556,.T.);
#556 = SURFACE_CURVE('',#557,(#561,#568),.PCURVE_S1.);
#557 = LINE('',#558,#559);
#558 = CARTESIAN_POINT('',(147.32,0.,0.));
#559 = VECTOR('',#560,1.);
#560 = DIRECTION('',(0.,1.,0.));
#561 = PCURVE('',#72,#562);
#562 = DEFINITIONAL_REPRESENTATION('',(#563),#567);
#563 = LINE('',#564,#565);
#564 = CARTESIAN_POINT('',(147.32,0.));
#565 = VECTOR('',#566,1.);
#566 = DIRECTION('',(0.,1.));
#567 = ( GEOMETRIC_REPRESENTATION_CONTEXT(2) 
PARAMETRIC_REPRESENTATION_CONTEXT() REPRESENTATION_CONTEXT('2D SPACE',''
  ) );
#568 = PCURVE('',#202,#569);
#569 = DEFINITIONAL_REPRESENTATION('',(#570),#574);
#570 = LINE('',#571,#572);
#571 = CARTESIAN_POINT('',(0.,0.));
#572 = VECTOR('',#573,1.);
#573 = DIRECTION('',(0.,-1.));
#574 = ( GEOMETRIC_REPRESENTATION_CONTEXT(2) 
PARAMETRIC_REPRESENTATION_CONTEXT() REPRESENTATION_CONTEXT('2D SPACE',''
  ) );
#575 = ORIENTED_EDGE('',*,*,#504,.F.);
#576 = FACE_BOUND('',#577,.F.);
#577 = EDGE_LOOP('',(#578,#608,#636,#664));
#578 = ORIENTED_EDGE('',*,*,#579,.T.);
#579 = EDGE_CURVE('',#580,#582,#584,.T.);
#580 = VERTEX_POINT('',#581);
#581 = CARTESIAN_POINT('',(45.99,80.9,0.));
#582 = VERTEX_POINT('',#583);
#583 = CARTESIAN_POINT('',(106.99,80.9,0.));
#584 = SURFACE_CURVE('',#585,(#589,#596),.PCURVE_S1.);
#585 = LINE('',#586,#587);
#586 = CARTESIAN_POINT('',(45.99,80.9,0.));
#587 = VECTOR('',#588,1.);
#588 = DIRECTION('',(1.,0.,0.));
#589 = PCURVE('',#72,#590);
#590 = DEFINITIONAL_REPRESENTATION('',(#591),#595);
#591 = LINE('',#592,#593);
#592 = CARTESIAN_POINT('',(45.99,80.9));
#593 = VECTOR('',#594,1.);
#594 = DIRECTION('',(1.,0.));
#595 = ( GEOMETRIC_REPRESENTATION_CONTEXT(2) 
PARAMETRIC_REPRESENTATION_CONTEXT() REPRESENTATION_CONTEXT('2D SPACE',''
  ) );
#596 = PCURVE('',#597,#602);
#597 = PLANE('',#598);
#598 = AXIS2_PLACEMENT_3D('',#599,#600,#601);
#599 = CARTESIAN_POINT('',(45.99,80.9,0.));
#600 = DIRECTION('',(0.,1.,0.));
#601 = DIRECTION('',(0.,0.,1.));
#602 = DEFINITIONAL_REPRESENTATION('',(#603),#607);
#603 = LINE('',#604,#605);
#604 = CARTESIAN_POINT('',(0.,0.));
#605 = VECTOR('',#606,1.);
#606 = DIRECTION('',(0.,1.));
#607 = ( GEOMETRIC_REPRESENTATION_CONTEXT(2) 
PARAMETRIC_REPRESENTATION_CONTEXT() REPRESENTATION_CONTEXT('2D SPACE',''
  ) );
#608 = ORIENTED_EDGE('',*,*,#609,.F.);
#609 = EDGE_CURVE('',#610,#582,#612,.T.);
#610 = VERTEX_POINT('',#611);
#611 = CARTESIAN_POINT('',(106.99,19.9,0.));
#612 = SURFACE_CURVE('',#613,(#617,#624),.PCURVE_S1.);
#613 = LINE('',#614,#615);
#614 = CARTESIAN_POINT('',(106.99,19.9,0.));
#615 = VECTOR('',#616,1.);
#616 = DIRECTION('',(0.,1.,0.));
#617 = PCURVE('',#72,#618);
#618 = DEFINITIONAL_REPRESENTATION('',(#619),#623);
#619 = LINE('',#620,#621);
#620 = CARTESIAN_POINT('',(106.99,19.9));
#621 = VECTOR('',#622,1.);
#622 = DIRECTION('',(0.,1.));
#623 = ( GEOMETRIC_REPRESENTATION_CONTEXT(2) 
PARAMETRIC_REPRESENTATION_CONTEXT() REPRESENTATION_CONTEXT('2D SPACE',''
  ) );
#624 = PCURVE('',#625,#630);
#625 = PLANE('',#626);
#626 = AXIS2_PLACEMENT_3D('',#627,#628,#629);
#627 = CARTESIAN_POINT('',(106.99,19.9,0.));
#628 = DIRECTION('',(1.,0.,0.));
#629 = DIRECTION('',(0.,0.,1.));
#630 = DEFINITIONAL_REPRESENTATION('',(#631),#635);
#631 = LINE('',#632,#633);
#632 = CARTESIAN_POINT('',(0.,0.));
#633 = VECTOR('',#634,1.);
#634 = DIRECTION('',(0.,-1.));
#635 = ( GEOMETRIC_REPRESENTATION_CONTEXT(2) 
PARAMETRIC_REPRESENTATION_CONTEXT() REPRESENTATION_CONTEXT('2D SPACE',''
  ) );
#636 = ORIENTED_EDGE('',*,*,#637,.F.);
#637 = EDGE_CURVE('',#638,#610,#640,.T.);
#638 = VERTEX_POINT('',#639);
#639 = CARTESIAN_POINT('',(45.99,19.9,0.));
#640 = SURFACE_CURVE('',#641,(#645,#652),.PCURVE_S1.);
#641 = LINE('',#642,#643);
#642 = CARTESIAN_POINT('',(45.99,19.9,0.));
#643 = VECTOR('',#644,1.);
#644 = DIRECTION('',(1.,0.,0.));
#645 = PCURVE('',#72,#646);
#646 = DEFINITIONAL_REPRESENTATION('',(#647),#651);
#647 = LINE('',#648,#649);
#648 = CARTESIAN_POINT('',(45.99,19.9));
#649 = VECTOR('',#650,1.);
#650 = DIRECTION('',(1.,0.));
#651 = ( GEOMETRIC_REPRESENTATION_CONTEXT(2) 
PARAMETRIC_REPRESENTATION_CONTEXT() REPRESENTATION_CONTEXT('2D SPACE',''
  ) );
#652 = PCURVE('',#653,#658);
#653 = PLANE('',#654);
#654 = AXIS2_PLACEMENT_3D('',#655,#656,#657);
#655 = CARTESIAN_POINT('',(45.99,19.9,0.));
#656 = DIRECTION('',(0.,1.,0.));
#657 = DIRECTION('',(0.,0.,1.));
#658 = DEFINITIONAL_REPRESENTATION('',(#659),#663);
#659 = LINE('',#660,#661);
#660 = CARTESIAN_POINT('',(0.,0.));
#661 = VECTOR('',#662,1.);
#662 = DIRECTION('',(0.,1.));
#663 = ( GEOMETRIC_REPRESENTATION_CONTEXT(2) 
PARAMETRIC_REPRESENTATION_CONTEXT() REPRESENTATION_CONTEXT('2D SPACE',''
  ) );
#664 = ORIENTED_EDGE('',*,*,#665,.T.);
#665 = EDGE_CURVE('',#638,#580,#666,.T.);
#666 = SURFACE_CURVE('',#667,(#671,#678),.PCURVE_S1.);
#667 = LINE('',#668,#669);
#668 = CARTESIAN_POINT('',(45.99,19.9,0.));
#669 = VECTOR('',#670,1.);
#670 = DIRECTION('',(0.,1.,0.));
#671 = PCURVE('',#72,#672);
#672 = DEFINITIONAL_REPRESENTATION('',(#673),#677);
#673 = LINE('',#674,#675);
#674 = CARTESIAN_POINT('',(45.99,19.9));
#675 = VECTOR('',#676,1.);
#676 = DIRECTION('',(0.,1.));
#677 = ( GEOMETRIC_REPRESENTATION_CONTEXT(2) 
PARAMETRIC_REPRESENTATION_CONTEXT() REPRESENTATION_CONTEXT('2D SPACE',''
  ) );
#678 = PCURVE('',#679,#684);
#679 = PLANE('',#680);
#680 = AXIS2_PLACEMENT_3D('',#681,#682,#683);
#681 = CARTESIAN_POINT('',(45.99,19.9,0.));
#682 = DIRECTION('',(1.,0.,0.));
#683 = DIRECTION('',(0.,0.,1.));
#684 = DEFINITIONAL_REPRESENTATION('',(#685),#689);
#685 = LINE('',#686,#687);
#686 = CARTESIAN_POINT('',(0.,0.));
#687 = VECTOR('',#688,1.);
#688 = DIRECTION('',(0.,-1.));
#689 = ( GEOMETRIC_REPRESENTATION_CONTEXT(2) 
PARAMETRIC_REPRESENTATION_CONTEXT() REPRESENTATION_CONTEXT('2D SPACE',''
  ) );
#690 = FACE_BOUND('',#691,.F.);
#691 = EDGE_LOOP('',(#692));
#692 = ORIENTED_EDGE('',*,*,#693,.F.);
#693 = EDGE_CURVE('',#694,#694,#696,.T.);
#694 = VERTEX_POINT('',#695);
#695 = CARTESIAN_POINT('',(16.56,14.3,0.));
#696 = SURFACE_CURVE('',#697,(#702,#709),.PCURVE_S1.);
#697 = CIRCLE('',#698,6.4);
#698 = AXIS2_PLACEMENT_3D('',#699,#700,#701);
#699 = CARTESIAN_POINT('',(10.16,14.3,0.));
#700 = DIRECTION('',(0.,0.,1.));
#701 = DIRECTION('',(1.,0.,0.));
#702 = PCURVE('',#72,#703);
#703 = DEFINITIONAL_REPRESENTATION('',(#704),#708);
#704 = CIRCLE('',#705,6.4);
#705 = AXIS2_PLACEMENT_2D('',#706,#707);
#706 = CARTESIAN_POINT('',(10.16,14.3));
#707 = DIRECTION('',(1.,0.));
#708 = ( GEOMETRIC_REPRESENTATION_CONTEXT(2) 
PARAMETRIC_REPRESENTATION_CONTEXT() REPRESENTATION_CONTEXT('2D SPACE',''
  ) );
#709 = PCURVE('',#396,#710);
#710 = DEFINITIONAL_REPRESENTATION('',(#711),#715);
#711 = LINE('',#712,#713);
#712 = CARTESIAN_POINT('',(0.,0.));
#713 = VECTOR('',#714,1.);
#714 = DIRECTION('',(1.,0.));
#715 = ( GEOMETRIC_REPRESENTATION_CONTEXT(2) 
PARAMETRIC_REPRESENTATION_CONTEXT() REPRESENTATION_CONTEXT('2D SPACE',''
  ) );
#716 = FACE_BOUND('',#717,.F.);
#717 = EDGE_LOOP('',(#718));
#718 = ORIENTED_EDGE('',*,*,#719,.F.);
#719 = EDGE_CURVE('',#720,#720,#722,.T.);
#720 = VERTEX_POINT('',#721);
#721 = CARTESIAN_POINT('',(143.56,14.3,0.));
#722 = SURFACE_CURVE('',#723,(#728,#735),.PCURVE_S1.);
#723 = CIRCLE('',#724,6.4);
#724 = AXIS2_PLACEMENT_3D('',#725,#726,#727);
#725 = CARTESIAN_POINT('',(137.16,14.3,0.));
#726 = DIRECTION('',(0.,0.,1.));
#727 = DIRECTION('',(1.,0.,0.));
#728 = PCURVE('',#72,#729);
#729 = DEFINITIONAL_REPRESENTATION('',(#730),#734);
#730 = CIRCLE('',#731,6.4);
#731 = AXIS2_PLACEMENT_2D('',#732,#733);
#732 = CARTESIAN_POINT('',(137.16,14.3));
#733 = DIRECTION('',(1.,0.));
#734 = ( GEOMETRIC_REPRESENTATION_CONTEXT(2) 
PARAMETRIC_REPRESENTATION_CONTEXT() REPRESENTATION_CONTEXT('2D SPACE',''
  ) );
#735 = PCURVE('',#427,#736);
#736 = DEFINITIONAL_REPRESENTATION('',(#737),#741);
#737 = LINE('',#738,#739);
#738 = CARTESIAN_POINT('',(0.,0.));
#739 = VECTOR('',#740,1.);
#740 = DIRECTION('',(1.,0.));
#741 = ( GEOMETRIC_REPRESENTATION_CONTEXT(2) 
PARAMETRIC_REPRESENTATION_CONTEXT() REPRESENTATION_CONTEXT('2D SPACE',''
  ) );
#742 = FACE_BOUND('',#743,.F.);
#743 = EDGE_LOOP('',(#744));
#744 = ORIENTED_EDGE('',*,*,#745,.F.);
#745 = EDGE_CURVE('',#746,#746,#748,.T.);
#746 = VERTEX_POINT('',#747);
#747 = CARTESIAN_POINT('',(16.56,90.5,0.));
#748 = SURFACE_CURVE('',#749,(#754,#761),.PCURVE_S1.);
#749 = CIRCLE('',#750,6.4);
#750 = AXIS2_PLACEMENT_3D('',#751,#752,#753);
#751 = CARTESIAN_POINT('',(10.16,90.5,0.));
#752 = DIRECTION('',(0.,0.,1.));
#753 = DIRECTION('',(1.,0.,0.));
#754 = PCURVE('',#72,#755);
#755 = DEFINITIONAL_REPRESENTATION('',(#756),#760);
#756 = CIRCLE('',#757,6.4);
#757 = AXIS2_PLACEMENT_2D('',#758,#759);
#758 = CARTESIAN_POINT('',(10.16,90.5));
#759 = DIRECTION('',(1.,0.));
#760 = ( GEOMETRIC_REPRESENTATION_CONTEXT(2) 
PARAMETRIC_REPRESENTATION_CONTEXT() REPRESENTATION_CONTEXT('2D SPACE',''
  ) );
#761 = PCURVE('',#458,#762);
#762 = DEFINITIONAL_REPRESENTATION('',(#763),#767);
#763 = LINE('',#764,#765);
#764 = CARTESIAN_POINT('',(0.,0.));
#765 = VECTOR('',#766,1.);
#766 = DIRECTION('',(1.,0.));
#767 = ( GEOMETRIC_REPRESENTATION_CONTEXT(2) 
PARAMETRIC_REPRESENTATION_CONTEXT() REPRESENTATION_CONTEXT('2D SPACE',''
  ) );
#768 = FACE_BOUND('',#769,.F.);
#769 = EDGE_LOOP('',(#770));
#770 = ORIENTED_EDGE('',*,*,#771,.F.);
#771 = EDGE_CURVE('',#772,#772,#774,.T.);
#772 = VERTEX_POINT('',#773);
#773 = CARTESIAN_POINT('',(143.56,90.5,0.));
#774 = SURFACE_CURVE('',#775,(#780,#787),.PCURVE_S1.);
#775 = CIRCLE('',#776,6.4);
#776 = AXIS2_PLACEMENT_3D('',#777,#778,#779);
#777 = CARTESIAN_POINT('',(137.16,90.5,0.));
#778 = DIRECTION('',(0.,0.,1.));
#779 = DIRECTION('',(1.,0.,0.));
#780 = PCURVE('',#72,#781);
#781 = DEFINITIONAL_REPRESENTATION('',(#782),#786);
#782 = CIRCLE('',#783,6.4);
#783 = AXIS2_PLACEMENT_2D('',#784,#785);
#784 = CARTESIAN_POINT('',(137.16,90.5));
#785 = DIRECTION('',(1.,0.));
#786 = ( GEOMETRIC_REPRESENTATION_CONTEXT(2) 
PARAMETRIC_REPRESENTATION_CONTEXT() REPRESENTATION_CONTEXT('2D SPACE',''
  ) );
#787 = PCURVE('',#489,#788);
#788 = DEFINITIONAL_REPRESENTATION('',(#789),#793);
#789 = LINE('',#790,#791);
#790 = CARTESIAN_POINT('',(0.,0.));
#791 = VECTOR('',#792,1.);
#792 = DIRECTION('',(1.,0.));
#793 = ( GEOMETRIC_REPRESENTATION_CONTEXT(2) 
PARAMETRIC_REPRESENTATION_CONTEXT() REPRESENTATION_CONTEXT('2D SPACE',''
  ) );
#794 = ADVANCED_FACE('',(#795),#202,.T.);
#795 = FACE_BOUND('',#796,.T.);
#796 = EDGE_LOOP('',(#797,#798,#799,#800));
#797 = ORIENTED_EDGE('',*,*,#188,.F.);
#798 = ORIENTED_EDGE('',*,*,#555,.T.);
#799 = ORIENTED_EDGE('',*,*,#529,.T.);
#800 = ORIENTED_EDGE('',*,*,#219,.F.);
#801 = ADVANCED_FACE('',(#802),#283,.F.);
#802 = FACE_BOUND('',#803,.F.);
#803 = EDGE_LOOP('',(#804,#834,#855,#856));
#804 = ORIENTED_EDGE('',*,*,#805,.F.);
#805 = EDGE_CURVE('',#806,#808,#810,.T.);
#806 = VERTEX_POINT('',#807);
#807 = CARTESIAN_POINT('',(45.99,80.9,17.05));
#808 = VERTEX_POINT('',#809);
#809 = CARTESIAN_POINT('',(106.99,80.9,17.05));
#810 = SURFACE_CURVE('',#811,(#815,#822),.PCURVE_S1.);
#811 = LINE('',#812,#813);
#812 = CARTESIAN_POINT('',(45.99,80.9,17.05));
#813 = VECTOR('',#814,1.);
#814 = DIRECTION('',(1.,0.,0.));
#815 = PCURVE('',#283,#816);
#816 = DEFINITIONAL_REPRESENTATION('',(#817),#821);
#817 = LINE('',#818,#819);
#818 = CARTESIAN_POINT('',(0.,0.));
#819 = VECTOR('',#820,1.);
#820 = DIRECTION('',(0.,1.));
#821 = ( GEOMETRIC_REPRESENTATION_CONTEXT(2) 
PARAMETRIC_REPRESENTATION_CONTEXT() REPRESENTATION_CONTEXT('2D SPACE',''
  ) );
#822 = PCURVE('',#823,#828);
#823 = PLANE('',#824);
#824 = AXIS2_PLACEMENT_3D('',#825,#826,#827);
#825 = CARTESIAN_POINT('',(45.99,19.9,17.05));
#826 = DIRECTION('',(0.,0.,1.));
#827 = DIRECTION('',(1.,0.,0.));
#828 = DEFINITIONAL_REPRESENTATION('',(#829),#833);
#829 = LINE('',#830,#831);
#830 = CARTESIAN_POINT('',(0.,61.));
#831 = VECTOR('',#832,1.);
#832 = DIRECTION('',(1.,0.));
#833 = ( GEOMETRIC_REPRESENTATION_CONTEXT(2) 
PARAMETRIC_REPRESENTATION_CONTEXT() REPRESENTATION_CONTEXT('2D SPACE',''
  ) );
#834 = ORIENTED_EDGE('',*,*,#835,.T.);
#835 = EDGE_CURVE('',#806,#266,#836,.T.);
#836 = SURFACE_CURVE('',#837,(#841,#848),.PCURVE_S1.);
#837 = LINE('',#838,#839);
#838 = CARTESIAN_POINT('',(45.99,80.9,17.05));
#839 = VECTOR('',#840,1.);
#840 = DIRECTION('',(0.,0.,1.));
#841 = PCURVE('',#283,#842);
#842 = DEFINITIONAL_REPRESENTATION('',(#843),#847);
#843 = LINE('',#844,#845);
#844 = CARTESIAN_POINT('',(0.,0.));
#845 = VECTOR('',#846,1.);
#846 = DIRECTION('',(1.,0.));
#847 = ( GEOMETRIC_REPRESENTATION_CONTEXT(2) 
PARAMETRIC_REPRESENTATION_CONTEXT() REPRESENTATION_CONTEXT('2D SPACE',''
  ) );
#848 = PCURVE('',#365,#849);
#849 = DEFINITIONAL_REPRESENTATION('',(#850),#854);
#850 = LINE('',#851,#852);
#851 = CARTESIAN_POINT('',(0.,-61.));
#852 = VECTOR('',#853,1.);
#853 = DIRECTION('',(1.,0.));
#854 = ( GEOMETRIC_REPRESENTATION_CONTEXT(2) 
PARAMETRIC_REPRESENTATION_CONTEXT() REPRESENTATION_CONTEXT('2D SPACE',''
  ) );
#855 = ORIENTED_EDGE('',*,*,#265,.T.);
#856 = ORIENTED_EDGE('',*,*,#857,.F.);
#857 = EDGE_CURVE('',#808,#268,#858,.T.);
#858 = SURFACE_CURVE('',#859,(#863,#870),.PCURVE_S1.);
#859 = LINE('',#860,#861);
#860 = CARTESIAN_POINT('',(106.99,80.9,17.05));
#861 = VECTOR('',#862,1.);
#862 = DIRECTION('',(0.,0.,1.));
#863 = PCURVE('',#283,#864);
#864 = DEFINITIONAL_REPRESENTATION('',(#865),#869);
#865 = LINE('',#866,#867);
#866 = CARTESIAN_POINT('',(0.,61.));
#867 = VECTOR('',#868,1.);
#868 = DIRECTION('',(1.,0.));
#869 = ( GEOMETRIC_REPRESENTATION_CONTEXT(2) 
PARAMETRIC_REPRESENTATION_CONTEXT() REPRESENTATION_CONTEXT('2D SPACE',''
  ) );
#870 = PCURVE('',#311,#871);
#871 = DEFINITIONAL_REPRESENTATION('',(#872),#876);
#872 = LINE('',#873,#874);
#873 = CARTESIAN_POINT('',(0.,-61.));
#874 = VECTOR('',#875,1.);
#875 = DIRECTION('',(1.,0.));
#876 = ( GEOMETRIC_REPRESENTATION_CONTEXT(2) 
PARAMETRIC_REPRESENTATION_CONTEXT() REPRESENTATION_CONTEXT('2D SPACE',''
  ) );
#877 = ADVANCED_FACE('',(#878),#311,.F.);
#878 = FACE_BOUND('',#879,.F.);
#879 = EDGE_LOOP('',(#880,#903,#924,#925));
#880 = ORIENTED_EDGE('',*,*,#881,.F.);
#881 = EDGE_CURVE('',#882,#296,#884,.T.);
#882 = VERTEX_POINT('',#883);
#883 = CARTESIAN_POINT('',(106.99,19.9,17.05));
#884 = SURFACE_CURVE('',#885,(#889,#896),.PCURVE_S1.);
#885 = LINE('',#886,#887);
#886 = CARTESIAN_POINT('',(106.99,19.9,17.05));
#887 = VECTOR('',#888,1.);
#888 = DIRECTION('',(0.,0.,1.));
#889 = PCURVE('',#311,#890);
#890 = DEFINITIONAL_REPRESENTATION('',(#891),#895);
#891 = LINE('',#892,#893);
#892 = CARTESIAN_POINT('',(0.,0.));
#893 = VECTOR('',#894,1.);
#894 = DIRECTION('',(1.,0.));
#895 = ( GEOMETRIC_REPRESENTATION_CONTEXT(2) 
PARAMETRIC_REPRESENTATION_CONTEXT() REPRESENTATION_CONTEXT('2D SPACE',''
  ) );
#896 = PCURVE('',#339,#897);
#897 = DEFINITIONAL_REPRESENTATION('',(#898),#902);
#898 = LINE('',#899,#900);
#899 = CARTESIAN_POINT('',(0.,61.));
#900 = VECTOR('',#901,1.);
#901 = DIRECTION('',(1.,0.));
#902 = ( GEOMETRIC_REPRESENTATION_CONTEXT(2) 
PARAMETRIC_REPRESENTATION_CONTEXT() REPRESENTATION_CONTEXT('2D SPACE',''
  ) );
#903 = ORIENTED_EDGE('',*,*,#904,.T.);
#904 = EDGE_CURVE('',#882,#808,#905,.T.);
#905 = SURFACE_CURVE('',#906,(#910,#917),.PCURVE_S1.);
#906 = LINE('',#907,#908);
#907 = CARTESIAN_POINT('',(106.99,19.9,17.05));
#908 = VECTOR('',#909,1.);
#909 = DIRECTION('',(0.,1.,0.));
#910 = PCURVE('',#311,#911);
#911 = DEFINITIONAL_REPRESENTATION('',(#912),#916);
#912 = LINE('',#913,#914);
#913 = CARTESIAN_POINT('',(0.,0.));
#914 = VECTOR('',#915,1.);
#915 = DIRECTION('',(0.,-1.));
#916 = ( GEOMETRIC_REPRESENTATION_CONTEXT(2) 
PARAMETRIC_REPRESENTATION_CONTEXT() REPRESENTATION_CONTEXT('2D SPACE',''
  ) );
#917 = PCURVE('',#823,#918);
#918 = DEFINITIONAL_REPRESENTATION('',(#919),#923);
#919 = LINE('',#920,#921);
#920 = CARTESIAN_POINT('',(61.,0.));
#921 = VECTOR('',#922,1.);
#922 = DIRECTION('',(0.,1.));
#923 = ( GEOMETRIC_REPRESENTATION_CONTEXT(2) 
PARAMETRIC_REPRESENTATION_CONTEXT() REPRESENTATION_CONTEXT('2D SPACE',''
  ) );
#924 = ORIENTED_EDGE('',*,*,#857,.T.);
#925 = ORIENTED_EDGE('',*,*,#295,.F.);
#926 = ADVANCED_FACE('',(#927),#365,.T.);
#927 = FACE_BOUND('',#928,.T.);
#928 = EDGE_LOOP('',(#929,#952,#973,#974));
#929 = ORIENTED_EDGE('',*,*,#930,.F.);
#930 = EDGE_CURVE('',#931,#324,#933,.T.);
#931 = VERTEX_POINT('',#932);
#932 = CARTESIAN_POINT('',(45.99,19.9,17.05));
#933 = SURFACE_CURVE('',#934,(#938,#945),.PCURVE_S1.);
#934 = LINE('',#935,#936);
#935 = CARTESIAN_POINT('',(45.99,19.9,17.05));
#936 = VECTOR('',#937,1.);
#937 = DIRECTION('',(0.,0.,1.));
#938 = PCURVE('',#365,#939);
#939 = DEFINITIONAL_REPRESENTATION('',(#940),#944);
#940 = LINE('',#941,#942);
#941 = CARTESIAN_POINT('',(0.,0.));
#942 = VECTOR('',#943,1.);
#943 = DIRECTION('',(1.,0.));
#944 = ( GEOMETRIC_REPRESENTATION_CONTEXT(2) 
PARAMETRIC_REPRESENTATION_CONTEXT() REPRESENTATION_CONTEXT('2D SPACE',''
  ) );
#945 = PCURVE('',#339,#946);
#946 = DEFINITIONAL_REPRESENTATION('',(#947),#951);
#947 = LINE('',#948,#949);
#948 = CARTESIAN_POINT('',(0.,0.));
#949 = VECTOR('',#950,1.);
#950 = DIRECTION('',(1.,0.));
#951 = ( GEOMETRIC_REPRESENTATION_CONTEXT(2) 
PARAMETRIC_REPRESENTATION_CONTEXT() REPRESENTATION_CONTEXT('2D SPACE',''
  ) );
#952 = ORIENTED_EDGE('',*,*,#953,.T.);
#953 = EDGE_CURVE('',#931,#806,#954,.T.);
#954 = SURFACE_CURVE('',#955,(#959,#966),.PCURVE_S1.);
#955 = LINE('',#956,#957);
#956 = CARTESIAN_POINT('',(45.99,19.9,17.05));
#957 = VECTOR('',#958,1.);
#958 = DIRECTION('',(0.,1.,0.));
#959 = PCURVE('',#365,#960);
#960 = DEFINITIONAL_REPRESENTATION('',(#961),#965);
#961 = LINE('',#962,#963);
#962 = CARTESIAN_POINT('',(0.,0.));
#963 = VECTOR('',#964,1.);
#964 = DIRECTION('',(0.,-1.));
#965 = ( GEOMETRIC_REPRESENTATION_CONTEXT(2) 
PARAMETRIC_REPRESENTATION_CONTEXT() REPRESENTATION_CONTEXT('2D SPACE',''
  ) );
#966 = PCURVE('',#823,#967);
#967 = DEFINITIONAL_REPRESENTATION('',(#968),#972);
#968 = LINE('',#969,#970);
#969 = CARTESIAN_POINT('',(0.,0.));
#970 = VECTOR('',#971,1.);
#971 = DIRECTION('',(0.,1.));
#972 = ( GEOMETRIC_REPRESENTATION_CONTEXT(2) 
PARAMETRIC_REPRESENTATION_CONTEXT() REPRESENTATION_CONTEXT('2D SPACE',''
  ) );
#973 = ORIENTED_EDGE('',*,*,#835,.T.);
#974 = ORIENTED_EDGE('',*,*,#351,.F.);
#975 = ADVANCED_FACE('',(#976),#339,.T.);
#976 = FACE_BOUND('',#977,.T.);
#977 = EDGE_LOOP('',(#978,#999,#1000,#1001));
#978 = ORIENTED_EDGE('',*,*,#979,.F.);
#979 = EDGE_CURVE('',#931,#882,#980,.T.);
#980 = SURFACE_CURVE('',#981,(#985,#992),.PCURVE_S1.);
#981 = LINE('',#982,#983);
#982 = CARTESIAN_POINT('',(45.99,19.9,17.05));
#983 = VECTOR('',#984,1.);
#984 = DIRECTION('',(1.,0.,0.));
#985 = PCURVE('',#339,#986);
#986 = DEFINITIONAL_REPRESENTATION('',(#987),#991);
#987 = LINE('',#988,#989);
#988 = CARTESIAN_POINT('',(0.,0.));
#989 = VECTOR('',#990,1.);
#990 = DIRECTION('',(0.,1.));
#991 = ( GEOMETRIC_REPRESENTATION_CONTEXT(2) 
PARAMETRIC_REPRESENTATION_CONTEXT() REPRESENTATION_CONTEXT('2D SPACE',''
  ) );
#992 = PCURVE('',#823,#993);
#993 = DEFINITIONAL_REPRESENTATION('',(#994),#998);
#994 = LINE('',#995,#996);
#995 = CARTESIAN_POINT('',(0.,0.));
#996 = VECTOR('',#997,1.);
#997 = DIRECTION('',(1.,0.));
#998 = ( GEOMETRIC_REPRESENTATION_CONTEXT(2) 
PARAMETRIC_REPRESENTATION_CONTEXT() REPRESENTATION_CONTEXT('2D SPACE',''
  ) );
#999 = ORIENTED_EDGE('',*,*,#930,.T.);
#1000 = ORIENTED_EDGE('',*,*,#323,.T.);
#1001 = ORIENTED_EDGE('',*,*,#881,.F.);
#1002 = ADVANCED_FACE('',(#1003),#396,.F.);
#1003 = FACE_BOUND('',#1004,.F.);
#1004 = EDGE_LOOP('',(#1005,#1006,#1027,#1028));
#1005 = ORIENTED_EDGE('',*,*,#379,.F.);
#1006 = ORIENTED_EDGE('',*,*,#1007,.F.);
#1007 = EDGE_CURVE('',#694,#380,#1008,.T.);
#1008 = SEAM_CURVE('',#1009,(#1013,#1020),.PCURVE_S1.);
#1009 = LINE('',#1010,#1011);
#1010 = CARTESIAN_POINT('',(16.56,14.3,0.));
#1011 = VECTOR('',#1012,1.);
#1012 = DIRECTION('',(0.,0.,1.));
#1013 = PCURVE('',#396,#1014);
#1014 = DEFINITIONAL_REPRESENTATION('',(#1015),#1019);
#1015 = LINE('',#1016,#1017);
#1016 = CARTESIAN_POINT('',(6.28318530718,-0.));
#1017 = VECTOR('',#1018,1.);
#1018 = DIRECTION('',(0.,1.));
#1019 = ( GEOMETRIC_REPRESENTATION_CONTEXT(2) 
PARAMETRIC_REPRESENTATION_CONTEXT() REPRESENTATION_CONTEXT('2D SPACE',''
  ) );
#1020 = PCURVE('',#396,#1021);
#1021 = DEFINITIONAL_REPRESENTATION('',(#1022),#1026);
#1022 = LINE('',#1023,#1024);
#1023 = CARTESIAN_POINT('',(0.,-0.));
#1024 = VECTOR('',#1025,1.);
#1025 = DIRECTION('',(0.,1.));
#1026 = ( GEOMETRIC_REPRESENTATION_CONTEXT(2) 
PARAMETRIC_REPRESENTATION_CONTEXT() REPRESENTATION_CONTEXT('2D SPACE',''
  ) );
#1027 = ORIENTED_EDGE('',*,*,#693,.T.);
#1028 = ORIENTED_EDGE('',*,*,#1007,.T.);
#1029 = ADVANCED_FACE('',(#1030),#427,.F.);
#1030 = FACE_BOUND('',#1031,.F.);
#1031 = EDGE_LOOP('',(#1032,#1033,#1054,#1055));
#1032 = ORIENTED_EDGE('',*,*,#410,.F.);
#1033 = ORIENTED_EDGE('',*,*,#1034,.F.);
#1034 = EDGE_CURVE('',#720,#411,#1035,.T.);
#1035 = SEAM_CURVE('',#1036,(#1040,#1047),.PCURVE_S1.);
#1036 = LINE('',#1037,#1038);
#1037 = CARTESIAN_POINT('',(143.56,14.3,0.));
#1038 = VECTOR('',#1039,1.);
#1039 = DIRECTION('',(0.,0.,1.));
#1040 = PCURVE('',#427,#1041);
#1041 = DEFINITIONAL_REPRESENTATION('',(#1042),#1046);
#1042 = LINE('',#1043,#1044);
#1043 = CARTESIAN_POINT('',(6.28318530718,-0.));
#1044 = VECTOR('',#1045,1.);
#1045 = DIRECTION('',(0.,1.));
#1046 = ( GEOMETRIC_REPRESENTATION_CONTEXT(2) 
PARAMETRIC_REPRESENTATION_CONTEXT() REPRESENTATION_CONTEXT('2D SPACE',''
  ) );
#1047 = PCURVE('',#427,#1048);
#1048 = DEFINITIONAL_REPRESENTATION('',(#1049),#1053);
#1049 = LINE('',#1050,#1051);
#1050 = CARTESIAN_POINT('',(0.,-0.));
#1051 = VECTOR('',#1052,1.);
#1052 = DIRECTION('',(0.,1.));
#1053 = ( GEOMETRIC_REPRESENTATION_CONTEXT(2) 
PARAMETRIC_REPRESENTATION_CONTEXT() REPRESENTATION_CONTEXT('2D SPACE',''
  ) );
#1054 = ORIENTED_EDGE('',*,*,#719,.T.);
#1055 = ORIENTED_EDGE('',*,*,#1034,.T.);
#1056 = ADVANCED_FACE('',(#1057),#458,.F.);
#1057 = FACE_BOUND('',#1058,.F.);
#1058 = EDGE_LOOP('',(#1059,#1060,#1081,#1082));
#1059 = ORIENTED_EDGE('',*,*,#441,.F.);
#1060 = ORIENTED_EDGE('',*,*,#1061,.F.);
#1061 = EDGE_CURVE('',#746,#442,#1062,.T.);
#1062 = SEAM_CURVE('',#1063,(#1067,#1074),.PCURVE_S1.);
#1063 = LINE('',#1064,#1065);
#1064 = CARTESIAN_POINT('',(16.56,90.5,0.));
#1065 = VECTOR('',#1066,1.);
#1066 = DIRECTION('',(0.,0.,1.));
#1067 = PCURVE('',#458,#1068);
#1068 = DEFINITIONAL_REPRESENTATION('',(#1069),#1073);
#1069 = LINE('',#1070,#1071);
#1070 = CARTESIAN_POINT('',(6.28318530718,-0.));
#1071 = VECTOR('',#1072,1.);
#1072 = DIRECTION('',(0.,1.));
#1073 = ( GEOMETRIC_REPRESENTATION_CONTEXT(2) 
PARAMETRIC_REPRESENTATION_CONTEXT() REPRESENTATION_CONTEXT('2D SPACE',''
  ) );
#1074 = PCURVE('',#458,#1075);
#1075 = DEFINITIONAL_REPRESENTATION('',(#1076),#1080);
#1076 = LINE('',#1077,#1078);
#1077 = CARTESIAN_POINT('',(0.,-0.));
#1078 = VECTOR('',#1079,1.);
#1079 = DIRECTION('',(0.,1.));
#1080 = ( GEOMETRIC_REPRESENTATION_CONTEXT(2) 
PARAMETRIC_REPRESENTATION_CONTEXT() REPRESENTATION_CONTEXT('2D SPACE',''
  ) );
#1081 = ORIENTED_EDGE('',*,*,#745,.T.);
#1082 = ORIENTED_EDGE('',*,*,#1061,.T.);
#1083 = ADVANCED_FACE('',(#1084),#489,.F.);
#1084 = FACE_BOUND('',#1085,.F.);
#1085 = EDGE_LOOP('',(#1086,#1087,#1108,#1109));
#1086 = ORIENTED_EDGE('',*,*,#472,.F.);
#1087 = ORIENTED_EDGE('',*,*,#1088,.F.);
#1088 = EDGE_CURVE('',#772,#473,#1089,.T.);
#1089 = SEAM_CURVE('',#1090,(#1094,#1101),.PCURVE_S1.);
#1090 = LINE('',#1091,#1092);
#1091 = CARTESIAN_POINT('',(143.56,90.5,0.));
#1092 = VECTOR('',#1093,1.);
#1093 = DIRECTION('',(0.,0.,1.));
#1094 = PCURVE('',#489,#1095);
#1095 = DEFINITIONAL_REPRESENTATION('',(#1096),#1100);
#1096 = LINE('',#1097,#1098);
#1097 = CARTESIAN_POINT('',(6.28318530718,-0.));
#1098 = VECTOR('',#1099,1.);
#1099 = DIRECTION('',(0.,1.));
#1100 = ( GEOMETRIC_REPRESENTATION_CONTEXT(2) 
PARAMETRIC_REPRESENTATION_CONTEXT() REPRESENTATION_CONTEXT('2D SPACE',''
  ) );
#1101 = PCURVE('',#489,#1102);
#1102 = DEFINITIONAL_REPRESENTATION('',(#1103),#1107);
#1103 = LINE('',#1104,#1105);
#1104 = CARTESIAN_POINT('',(0.,-0.));
#1105 = VECTOR('',#1106,1.);
#1106 = DIRECTION('',(0.,1.));
#1107 = ( GEOMETRIC_REPRESENTATION_CONTEXT(2) 
PARAMETRIC_REPRESENTATION_CONTEXT() REPRESENTATION_CONTEXT('2D SPACE',''
  ) );
#1108 = ORIENTED_EDGE('',*,*,#771,.T.);
#1109 = ORIENTED_EDGE('',*,*,#1088,.T.);
#1110 = ADVANCED_FACE('',(#1111),#597,.F.);
#1111 = FACE_BOUND('',#1112,.F.);
#1112 = EDGE_LOOP('',(#1113,#1114,#1137,#1165));
#1113 = ORIENTED_EDGE('',*,*,#579,.F.);
#1114 = ORIENTED_EDGE('',*,*,#1115,.T.);
#1115 = EDGE_CURVE('',#580,#1116,#1118,.T.);
#1116 = VERTEX_POINT('',#1117);
#1117 = CARTESIAN_POINT('',(45.99,80.9,15.05));
#1118 = SURFACE_CURVE('',#1119,(#1123,#1130),.PCURVE_S1.);
#1119 = LINE('',#1120,#1121);
#1120 = CARTESIAN_POINT('',(45.99,80.9,0.));
#1121 = VECTOR('',#1122,1.);
#1122 = DIRECTION('',(0.,0.,1.));
#1123 = PCURVE('',#597,#1124);
#1124 = DEFINITIONAL_REPRESENTATION('',(#1125),#1129);
#1125 = LINE('',#1126,#1127);
#1126 = CARTESIAN_POINT('',(0.,0.));
#1127 = VECTOR('',#1128,1.);
#1128 = DIRECTION('',(1.,0.));
#1129 = ( GEOMETRIC_REPRESENTATION_CONTEXT(2) 
PARAMETRIC_REPRESENTATION_CONTEXT() REPRESENTATION_CONTEXT('2D SPACE',''
  ) );
#1130 = PCURVE('',#679,#1131);
#1131 = DEFINITIONAL_REPRESENTATION('',(#1132),#1136);
#1132 = LINE('',#1133,#1134);
#1133 = CARTESIAN_POINT('',(0.,-61.));
#1134 = VECTOR('',#1135,1.);
#1135 = DIRECTION('',(1.,0.));
#1136 = ( GEOMETRIC_REPRESENTATION_CONTEXT(2) 
PARAMETRIC_REPRESENTATION_CONTEXT() REPRESENTATION_CONTEXT('2D SPACE',''
  ) );
#1137 = ORIENTED_EDGE('',*,*,#1138,.T.);
#1138 = EDGE_CURVE('',#1116,#1139,#1141,.T.);
#1139 = VERTEX_POINT('',#1140);
#1140 = CARTESIAN_POINT('',(106.99,80.9,15.05));
#1141 = SURFACE_CURVE('',#1142,(#1146,#1153),.PCURVE_S1.);
#1142 = LINE('',#1143,#1144);
#1143 = CARTESIAN_POINT('',(45.99,80.9,15.05));
#1144 = VECTOR('',#1145,1.);
#1145 = DIRECTION('',(1.,0.,0.));
#1146 = PCURVE('',#597,#1147);
#1147 = DEFINITIONAL_REPRESENTATION('',(#1148),#1152);
#1148 = LINE('',#1149,#1150);
#1149 = CARTESIAN_POINT('',(15.05,0.));
#1150 = VECTOR('',#1151,1.);
#1151 = DIRECTION('',(0.,1.));
#1152 = ( GEOMETRIC_REPRESENTATION_CONTEXT(2) 
PARAMETRIC_REPRESENTATION_CONTEXT() REPRESENTATION_CONTEXT('2D SPACE',''
  ) );
#1153 = PCURVE('',#1154,#1159);
#1154 = PLANE('',#1155);
#1155 = AXIS2_PLACEMENT_3D('',#1156,#1157,#1158);
#1156 = CARTESIAN_POINT('',(45.99,19.9,15.05));
#1157 = DIRECTION('',(0.,0.,1.));
#1158 = DIRECTION('',(1.,0.,0.));
#1159 = DEFINITIONAL_REPRESENTATION('',(#1160),#1164);
#1160 = LINE('',#1161,#1162);
#1161 = CARTESIAN_POINT('',(0.,61.));
#1162 = VECTOR('',#1163,1.);
#1163 = DIRECTION('',(1.,0.));
#1164 = ( GEOMETRIC_REPRESENTATION_CONTEXT(2) 
PARAMETRIC_REPRESENTATION_CONTEXT() REPRESENTATION_CONTEXT('2D SPACE',''
  ) );
#1165 = ORIENTED_EDGE('',*,*,#1166,.F.);
#1166 = EDGE_CURVE('',#582,#1139,#1167,.T.);
#1167 = SURFACE_CURVE('',#1168,(#1172,#1179),.PCURVE_S1.);
#1168 = LINE('',#1169,#1170);
#1169 = CARTESIAN_POINT('',(106.99,80.9,0.));
#1170 = VECTOR('',#1171,1.);
#1171 = DIRECTION('',(0.,0.,1.));
#1172 = PCURVE('',#597,#1173);
#1173 = DEFINITIONAL_REPRESENTATION('',(#1174),#1178);
#1174 = LINE('',#1175,#1176);
#1175 = CARTESIAN_POINT('',(0.,61.));
#1176 = VECTOR('',#1177,1.);
#1177 = DIRECTION('',(1.,0.));
#1178 = ( GEOMETRIC_REPRESENTATION_CONTEXT(2) 
PARAMETRIC_REPRESENTATION_CONTEXT() REPRESENTATION_CONTEXT('2D SPACE',''
  ) );
#1179 = PCURVE('',#625,#1180);
#1180 = DEFINITIONAL_REPRESENTATION('',(#1181),#1185);
#1181 = LINE('',#1182,#1183);
#1182 = CARTESIAN_POINT('',(0.,-61.));
#1183 = VECTOR('',#1184,1.);
#1184 = DIRECTION('',(1.,0.));
#1185 = ( GEOMETRIC_REPRESENTATION_CONTEXT(2) 
PARAMETRIC_REPRESENTATION_CONTEXT() REPRESENTATION_CONTEXT('2D SPACE',''
  ) );
#1186 = ADVANCED_FACE('',(#1187),#625,.F.);
#1187 = FACE_BOUND('',#1188,.F.);
#1188 = EDGE_LOOP('',(#1189,#1212,#1213,#1214));
#1189 = ORIENTED_EDGE('',*,*,#1190,.F.);
#1190 = EDGE_CURVE('',#610,#1191,#1193,.T.);
#1191 = VERTEX_POINT('',#1192);
#1192 = CARTESIAN_POINT('',(106.99,19.9,15.05));
#1193 = SURFACE_CURVE('',#1194,(#1198,#1205),.PCURVE_S1.);
#1194 = LINE('',#1195,#1196);
#1195 = CARTESIAN_POINT('',(106.99,19.9,0.));
#1196 = VECTOR('',#1197,1.);
#1197 = DIRECTION('',(0.,0.,1.));
#1198 = PCURVE('',#625,#1199);
#1199 = DEFINITIONAL_REPRESENTATION('',(#1200),#1204);
#1200 = LINE('',#1201,#1202);
#1201 = CARTESIAN_POINT('',(0.,0.));
#1202 = VECTOR('',#1203,1.);
#1203 = DIRECTION('',(1.,0.));
#1204 = ( GEOMETRIC_REPRESENTATION_CONTEXT(2) 
PARAMETRIC_REPRESENTATION_CONTEXT() REPRESENTATION_CONTEXT('2D SPACE',''
  ) );
#1205 = PCURVE('',#653,#1206);
#1206 = DEFINITIONAL_REPRESENTATION('',(#1207),#1211);
#1207 = LINE('',#1208,#1209);
#1208 = CARTESIAN_POINT('',(0.,61.));
#1209 = VECTOR('',#1210,1.);
#1210 = DIRECTION('',(1.,0.));
#1211 = ( GEOMETRIC_REPRESENTATION_CONTEXT(2) 
PARAMETRIC_REPRESENTATION_CONTEXT() REPRESENTATION_CONTEXT('2D SPACE',''
  ) );
#1212 = ORIENTED_EDGE('',*,*,#609,.T.);
#1213 = ORIENTED_EDGE('',*,*,#1166,.T.);
#1214 = ORIENTED_EDGE('',*,*,#1215,.F.);
#1215 = EDGE_CURVE('',#1191,#1139,#1216,.T.);
#1216 = SURFACE_CURVE('',#1217,(#1221,#1228),.PCURVE_S1.);
#1217 = LINE('',#1218,#1219);
#1218 = CARTESIAN_POINT('',(106.99,19.9,15.05));
#1219 = VECTOR('',#1220,1.);
#1220 = DIRECTION('',(0.,1.,0.));
#1221 = PCURVE('',#625,#1222);
#1222 = DEFINITIONAL_REPRESENTATION('',(#1223),#1227);
#1223 = LINE('',#1224,#1225);
#1224 = CARTESIAN_POINT('',(15.05,0.));
#1225 = VECTOR('',#1226,1.);
#1226 = DIRECTION('',(0.,-1.));
#1227 = ( GEOMETRIC_REPRESENTATION_CONTEXT(2) 
PARAMETRIC_REPRESENTATION_CONTEXT() REPRESENTATION_CONTEXT('2D SPACE',''
  ) );
#1228 = PCURVE('',#1154,#1229);
#1229 = DEFINITIONAL_REPRESENTATION('',(#1230),#1234);
#1230 = LINE('',#1231,#1232);
#1231 = CARTESIAN_POINT('',(61.,0.));
#1232 = VECTOR('',#1233,1.);
#1233 = DIRECTION('',(0.,1.));
#1234 = ( GEOMETRIC_REPRESENTATION_CONTEXT(2) 
PARAMETRIC_REPRESENTATION_CONTEXT() REPRESENTATION_CONTEXT('2D SPACE',''
  ) );
#1235 = ADVANCED_FACE('',(#1236),#679,.T.);
#1236 = FACE_BOUND('',#1237,.T.);
#1237 = EDGE_LOOP('',(#1238,#1261,#1262,#1263));
#1238 = ORIENTED_EDGE('',*,*,#1239,.F.);
#1239 = EDGE_CURVE('',#638,#1240,#1242,.T.);
#1240 = VERTEX_POINT('',#1241);
#1241 = CARTESIAN_POINT('',(45.99,19.9,15.05));
#1242 = SURFACE_CURVE('',#1243,(#1247,#1254),.PCURVE_S1.);
#1243 = LINE('',#1244,#1245);
#1244 = CARTESIAN_POINT('',(45.99,19.9,0.));
#1245 = VECTOR('',#1246,1.);
#1246 = DIRECTION('',(0.,0.,1.));
#1247 = PCURVE('',#679,#1248);
#1248 = DEFINITIONAL_REPRESENTATION('',(#1249),#1253);
#1249 = LINE('',#1250,#1251);
#1250 = CARTESIAN_POINT('',(0.,0.));
#1251 = VECTOR('',#1252,1.);
#1252 = DIRECTION('',(1.,0.));
#1253 = ( GEOMETRIC_REPRESENTATION_CONTEXT(2) 
PARAMETRIC_REPRESENTATION_CONTEXT() REPRESENTATION_CONTEXT('2D SPACE',''
  ) );
#1254 = PCURVE('',#653,#1255);
#1255 = DEFINITIONAL_REPRESENTATION('',(#1256),#1260);
#1256 = LINE('',#1257,#1258);
#1257 = CARTESIAN_POINT('',(0.,0.));
#1258 = VECTOR('',#1259,1.);
#1259 = DIRECTION('',(1.,0.));
#1260 = ( GEOMETRIC_REPRESENTATION_CONTEXT(2) 
PARAMETRIC_REPRESENTATION_CONTEXT() REPRESENTATION_CONTEXT('2D SPACE',''
  ) );
#1261 = ORIENTED_EDGE('',*,*,#665,.T.);
#1262 = ORIENTED_EDGE('',*,*,#1115,.T.);
#1263 = ORIENTED_EDGE('',*,*,#1264,.F.);
#1264 = EDGE_CURVE('',#1240,#1116,#1265,.T.);
#1265 = SURFACE_CURVE('',#1266,(#1270,#1277),.PCURVE_S1.);
#1266 = LINE('',#1267,#1268);
#1267 = CARTESIAN_POINT('',(45.99,19.9,15.05));
#1268 = VECTOR('',#1269,1.);
#1269 = DIRECTION('',(0.,1.,0.));
#1270 = PCURVE('',#679,#1271);
#1271 = DEFINITIONAL_REPRESENTATION('',(#1272),#1276);
#1272 = LINE('',#1273,#1274);
#1273 = CARTESIAN_POINT('',(15.05,0.));
#1274 = VECTOR('',#1275,1.);
#1275 = DIRECTION('',(0.,-1.));
#1276 = ( GEOMETRIC_REPRESENTATION_CONTEXT(2) 
PARAMETRIC_REPRESENTATION_CONTEXT() REPRESENTATION_CONTEXT('2D SPACE',''
  ) );
#1277 = PCURVE('',#1154,#1278);
#1278 = DEFINITIONAL_REPRESENTATION('',(#1279),#1283);
#1279 = LINE('',#1280,#1281);
#1280 = CARTESIAN_POINT('',(0.,0.));
#1281 = VECTOR('',#1282,1.);
#1282 = DIRECTION('',(0.,1.));
#1283 = ( GEOMETRIC_REPRESENTATION_CONTEXT(2) 
PARAMETRIC_REPRESENTATION_CONTEXT() REPRESENTATION_CONTEXT('2D SPACE',''
  ) );
#1284 = ADVANCED_FACE('',(#1285),#653,.T.);
#1285 = FACE_BOUND('',#1286,.T.);
#1286 = EDGE_LOOP('',(#1287,#1288,#1289,#1310));
#1287 = ORIENTED_EDGE('',*,*,#637,.F.);
#1288 = ORIENTED_EDGE('',*,*,#1239,.T.);
#1289 = ORIENTED_EDGE('',*,*,#1290,.T.);
#1290 = EDGE_CURVE('',#1240,#1191,#1291,.T.);
#1291 = SURFACE_CURVE('',#1292,(#1296,#1303),.PCURVE_S1.);
#1292 = LINE('',#1293,#1294);
#1293 = CARTESIAN_POINT('',(45.99,19.9,15.05));
#1294 = VECTOR('',#1295,1.);
#1295 = DIRECTION('',(1.,0.,0.));
#1296 = PCURVE('',#653,#1297);
#1297 = DEFINITIONAL_REPRESENTATION('',(#1298),#1302);
#1298 = LINE('',#1299,#1300);
#1299 = CARTESIAN_POINT('',(15.05,0.));
#1300 = VECTOR('',#1301,1.);
#1301 = DIRECTION('',(0.,1.));
#1302 = ( GEOMETRIC_REPRESENTATION_CONTEXT(2) 
PARAMETRIC_REPRESENTATION_CONTEXT() REPRESENTATION_CONTEXT('2D SPACE',''
  ) );
#1303 = PCURVE('',#1154,#1304);
#1304 = DEFINITIONAL_REPRESENTATION('',(#1305),#1309);
#1305 = LINE('',#1306,#1307);
#1306 = CARTESIAN_POINT('',(0.,0.));
#1307 = VECTOR('',#1308,1.);
#1308 = DIRECTION('',(1.,0.));
#1309 = ( GEOMETRIC_REPRESENTATION_CONTEXT(2) 
PARAMETRIC_REPRESENTATION_CONTEXT() REPRESENTATION_CONTEXT('2D SPACE',''
  ) );
#1310 = ORIENTED_EDGE('',*,*,#1190,.F.);
#1311 = ADVANCED_FACE('',(#1312),#823,.T.);
#1312 = FACE_BOUND('',#1313,.T.);
#1313 = EDGE_LOOP('',(#1314,#1315,#1316,#1317));
#1314 = ORIENTED_EDGE('',*,*,#953,.F.);
#1315 = ORIENTED_EDGE('',*,*,#979,.T.);
#1316 = ORIENTED_EDGE('',*,*,#904,.T.);
#1317 = ORIENTED_EDGE('',*,*,#805,.F.);
#1318 = ADVANCED_FACE('',(#1319),#1154,.F.);
#1319 = FACE_BOUND('',#1320,.F.);
#1320 = EDGE_LOOP('',(#1321,#1322,#1323,#1324));
#1321 = ORIENTED_EDGE('',*,*,#1264,.F.);
#1322 = ORIENTED_EDGE('',*,*,#1290,.T.);
#1323 = ORIENTED_EDGE('',*,*,#1215,.T.);
#1324 = ORIENTED_EDGE('',*,*,#1138,.F.);
#1325 = ( GEOMETRIC_REPRESENTATION_CONTEXT(3) 
GLOBAL_UNCERTAINTY_ASSIGNED_CONTEXT((#1329)) 
GLOBAL_UNIT_ASSIGNED_CONTEXT((#1326,#1327,#1328)) REPRESENTATION_CONTEXT
('Context #1','3D Context with UNIT and UNCERTAINTY') );
#1326 = ( LENGTH_UNIT() NAMED_UNIT(*) SI_UNIT(.MILLI.,.METRE.) );
#1327 = ( NAMED_UNIT(*) PLANE_ANGLE_UNIT() SI_UNIT($,.RADIAN.) );
#1328 = ( NAMED_UNIT(*) SI_UNIT($,.STERADIAN.) SOLID_ANGLE_UNIT() );
#1329 = UNCERTAINTY_MEASURE_WITH_UNIT(LENGTH_MEASURE(1.E-07),#1326,
  'distance_accuracy_value','confusion accuracy');
#1330 = PRODUCT_TYPE('part',$,(#7));
#1331 = MECHANICAL_DESIGN_GEOMETRIC_PRESENTATION_REPRESENTATION('',(
    #1332),#1325);
#1332 = STYLED_ITEM('color',(#1333),#15);
#1333 = PRESENTATION_STYLE_ASSIGNMENT((#1334,#1340));
#1334 = SURFACE_STYLE_USAGE(.BOTH.,#1335);
#1335 = SURFACE_SIDE_STYLE('',(#1336));
#1336 = SURFACE_STYLE_FILL_AREA(#1337);
#1337 = FILL_AREA_STYLE('',(#1338));
#1338 = FILL_AREA_STYLE_COLOUR('',#1339);
#1339 = COLOUR_RGB('',0.800000011921,0.800000011921,0.800000011921);
#1340 = CURVE_STYLE('',#1341,POSITIVE_LENGTH_MEASURE(0.1),#1339);
#1341 = DRAUGHTING_PRE_DEFINED_CURVE_FONT('continuous');
ENDSEC;
END-ISO-10303-21;
