# Supplementary material for: Imaging brain activity during complex social behaviors in Drosophila with Flyception2
Source: Nat Commun. 2020 Jan 30;11:623. doi: 10.1038/s41467-020-14487-7 (PMC6992788; doi:10.1038/s41467-020-14487-7)
Supplement: Supplementary file 20 — Supplementary Software 1 [file 41467_2020_14487_MOESM20_ESM.zip › Supplementary Software 1/CAD/FlyceptionTargetHolder.step]

ISO-10303-21;
HEADER;
FILE_DESCRIPTION(('FreeCAD Model'),'2;1');
FILE_NAME('C:/Users/Takeo Katsuki/Desktop/flyBAM13-1.step',
  '2015-06-08T16:27:14',('FreeCAD'),('FreeCAD'),
  'Open CASCADE STEP processor 6.5','FreeCAD','Unknown');
FILE_SCHEMA(('AUTOMOTIVE_DESIGN_CC2 { 1 2 10303 214 -1 1 5 4 }'));
ENDSEC;
DATA;
#1 = APPLICATION_PROTOCOL_DEFINITION('committee draft',
  'automotive_design',1997,#2);
#2 = APPLICATION_CONTEXT(
  'core data for automotive mechanical design processes');
#3 = SHAPE_DEFINITION_REPRESENTATION(#4,#10);
#4 = PRODUCT_DEFINITION_SHAPE('','',#5);
#5 = PRODUCT_DEFINITION('design','',#6,#9);
#6 = PRODUCT_DEFINITION_FORMATION('','',#7);
#7 = PRODUCT('Cut005','Cut005','',(#8));
#8 = MECHANICAL_CONTEXT('',#2,'mechanical');
#9 = PRODUCT_DEFINITION_CONTEXT('part definition',#2,'design');
#10 = ADVANCED_BREP_SHAPE_REPRESENTATION('',(#11,#15),#1093);
#11 = AXIS2_PLACEMENT_3D('',#12,#13,#14);
#12 = CARTESIAN_POINT('',(0.E+000,0.E+000,0.E+000));
#13 = DIRECTION('',(0.E+000,0.E+000,1.));
#14 = DIRECTION('',(1.,0.E+000,-0.E+000));
#15 = MANIFOLD_SOLID_BREP('',#16);
#16 = CLOSED_SHELL('',(#17,#137,#337,#386,#739,#766,#773,#801,#829,#857,
    #885,#961,#1010,#1059,#1086));
#17 = ADVANCED_FACE('',(#18),#32,.T.);
#18 = FACE_BOUND('',#19,.T.);
#19 = EDGE_LOOP('',(#20,#55,#83,#111));
#20 = ORIENTED_EDGE('',*,*,#21,.F.);
#21 = EDGE_CURVE('',#22,#24,#26,.T.);
#22 = VERTEX_POINT('',#23);
#23 = CARTESIAN_POINT('',(0.E+000,101.6,0.E+000));
#24 = VERTEX_POINT('',#25);
#25 = CARTESIAN_POINT('',(147.32,101.6,0.E+000));
#26 = SURFACE_CURVE('',#27,(#31,#43),.PCURVE_S1.);
#27 = LINE('',#28,#29);
#28 = CARTESIAN_POINT('',(0.E+000,101.6,0.E+000));
#29 = VECTOR('',#30,1.);
#30 = DIRECTION('',(1.,0.E+000,0.E+000));
#31 = PCURVE('',#32,#37);
#32 = PLANE('',#33);
#33 = AXIS2_PLACEMENT_3D('',#34,#35,#36);
#34 = CARTESIAN_POINT('',(0.E+000,101.6,0.E+000));
#35 = DIRECTION('',(0.E+000,1.,0.E+000));
#36 = DIRECTION('',(0.E+000,0.E+000,1.));
#37 = DEFINITIONAL_REPRESENTATION('',(#38),#42);
#38 = LINE('',#39,#40);
#39 = CARTESIAN_POINT('',(0.E+000,0.E+000));
#40 = VECTOR('',#41,1.);
#41 = DIRECTION('',(0.E+000,1.));
#42 = ( GEOMETRIC_REPRESENTATION_CONTEXT(2) 
PARAMETRIC_REPRESENTATION_CONTEXT() REPRESENTATION_CONTEXT('2D SPACE',''
  ) );
#43 = PCURVE('',#44,#49);
#44 = PLANE('',#45);
#45 = AXIS2_PLACEMENT_3D('',#46,#47,#48);
#46 = CARTESIAN_POINT('',(0.E+000,0.E+000,0.E+000));
#47 = DIRECTION('',(0.E+000,0.E+000,1.));
#48 = DIRECTION('',(1.,0.E+000,0.E+000));
#49 = DEFINITIONAL_REPRESENTATION('',(#50),#54);
#50 = LINE('',#51,#52);
#51 = CARTESIAN_POINT('',(0.E+000,101.6));
#52 = VECTOR('',#53,1.);
#53 = DIRECTION('',(1.,0.E+000));
#54 = ( GEOMETRIC_REPRESENTATION_CONTEXT(2) 
PARAMETRIC_REPRESENTATION_CONTEXT() REPRESENTATION_CONTEXT('2D SPACE',''
  ) );
#55 = ORIENTED_EDGE('',*,*,#56,.T.);
#56 = EDGE_CURVE('',#22,#57,#59,.T.);
#57 = VERTEX_POINT('',#58);
#58 = CARTESIAN_POINT('',(0.E+000,101.6,6.733));
#59 = SURFACE_CURVE('',#60,(#64,#71),.PCURVE_S1.);
#60 = LINE('',#61,#62);
#61 = CARTESIAN_POINT('',(0.E+000,101.6,0.E+000));
#62 = VECTOR('',#63,1.);
#63 = DIRECTION('',(0.E+000,0.E+000,1.));
#64 = PCURVE('',#32,#65);
#65 = DEFINITIONAL_REPRESENTATION('',(#66),#70);
#66 = LINE('',#67,#68);
#67 = CARTESIAN_POINT('',(0.E+000,0.E+000));
#68 = VECTOR('',#69,1.);
#69 = DIRECTION('',(1.,0.E+000));
#70 = ( GEOMETRIC_REPRESENTATION_CONTEXT(2) 
PARAMETRIC_REPRESENTATION_CONTEXT() REPRESENTATION_CONTEXT('2D SPACE',''
  ) );
#71 = PCURVE('',#72,#77);
#72 = PLANE('',#73);
#73 = AXIS2_PLACEMENT_3D('',#74,#75,#76);
#74 = CARTESIAN_POINT('',(0.E+000,0.E+000,0.E+000));
#75 = DIRECTION('',(1.,0.E+000,0.E+000));
#76 = DIRECTION('',(0.E+000,0.E+000,1.));
#77 = DEFINITIONAL_REPRESENTATION('',(#78),#82);
#78 = LINE('',#79,#80);
#79 = CARTESIAN_POINT('',(0.E+000,-101.6));
#80 = VECTOR('',#81,1.);
#81 = DIRECTION('',(1.,0.E+000));
#82 = ( GEOMETRIC_REPRESENTATION_CONTEXT(2) 
PARAMETRIC_REPRESENTATION_CONTEXT() REPRESENTATION_CONTEXT('2D SPACE',''
  ) );
#83 = ORIENTED_EDGE('',*,*,#84,.T.);
#84 = EDGE_CURVE('',#57,#85,#87,.T.);
#85 = VERTEX_POINT('',#86);
#86 = CARTESIAN_POINT('',(147.32,101.6,6.733));
#87 = SURFACE_CURVE('',#88,(#92,#99),.PCURVE_S1.);
#88 = LINE('',#89,#90);
#89 = CARTESIAN_POINT('',(0.E+000,101.6,6.733));
#90 = VECTOR('',#91,1.);
#91 = DIRECTION('',(1.,0.E+000,0.E+000));
#92 = PCURVE('',#32,#93);
#93 = DEFINITIONAL_REPRESENTATION('',(#94),#98);
#94 = LINE('',#95,#96);
#95 = CARTESIAN_POINT('',(6.733,0.E+000));
#96 = VECTOR('',#97,1.);
#97 = DIRECTION('',(0.E+000,1.));
#98 = ( GEOMETRIC_REPRESENTATION_CONTEXT(2) 
PARAMETRIC_REPRESENTATION_CONTEXT() REPRESENTATION_CONTEXT('2D SPACE',''
  ) );
#99 = PCURVE('',#100,#105);
#100 = PLANE('',#101);
#101 = AXIS2_PLACEMENT_3D('',#102,#103,#104);
#102 = CARTESIAN_POINT('',(0.E+000,0.E+000,6.733));
#103 = DIRECTION('',(0.E+000,0.E+000,1.));
#104 = DIRECTION('',(1.,0.E+000,0.E+000));
#105 = DEFINITIONAL_REPRESENTATION('',(#106),#110);
#106 = LINE('',#107,#108);
#107 = CARTESIAN_POINT('',(0.E+000,101.6));
#108 = VECTOR('',#109,1.);
#109 = DIRECTION('',(1.,0.E+000));
#110 = ( GEOMETRIC_REPRESENTATION_CONTEXT(2) 
PARAMETRIC_REPRESENTATION_CONTEXT() REPRESENTATION_CONTEXT('2D SPACE',''
  ) );
#111 = ORIENTED_EDGE('',*,*,#112,.F.);
#112 = EDGE_CURVE('',#24,#85,#113,.T.);
#113 = SURFACE_CURVE('',#114,(#118,#125),.PCURVE_S1.);
#114 = LINE('',#115,#116);
#115 = CARTESIAN_POINT('',(147.32,101.6,0.E+000));
#116 = VECTOR('',#117,1.);
#117 = DIRECTION('',(0.E+000,0.E+000,1.));
#118 = PCURVE('',#32,#119);
#119 = DEFINITIONAL_REPRESENTATION('',(#120),#124);
#120 = LINE('',#121,#122);
#121 = CARTESIAN_POINT('',(0.E+000,147.32));
#122 = VECTOR('',#123,1.);
#123 = DIRECTION('',(1.,0.E+000));
#124 = ( GEOMETRIC_REPRESENTATION_CONTEXT(2) 
PARAMETRIC_REPRESENTATION_CONTEXT() REPRESENTATION_CONTEXT('2D SPACE',''
  ) );
#125 = PCURVE('',#126,#131);
#126 = PLANE('',#127);
#127 = AXIS2_PLACEMENT_3D('',#128,#129,#130);
#128 = CARTESIAN_POINT('',(147.32,0.E+000,0.E+000));
#129 = DIRECTION('',(1.,0.E+000,0.E+000));
#130 = DIRECTION('',(0.E+000,0.E+000,1.));
#131 = DEFINITIONAL_REPRESENTATION('',(#132),#136);
#132 = LINE('',#133,#134);
#133 = CARTESIAN_POINT('',(0.E+000,-101.6));
#134 = VECTOR('',#135,1.);
#135 = DIRECTION('',(1.,0.E+000));
#136 = ( GEOMETRIC_REPRESENTATION_CONTEXT(2) 
PARAMETRIC_REPRESENTATION_CONTEXT() REPRESENTATION_CONTEXT('2D SPACE',''
  ) );
#137 = ADVANCED_FACE('',(#138,#213,#244,#275,#306),#44,.F.);
#138 = FACE_BOUND('',#139,.F.);
#139 = EDGE_LOOP('',(#140,#163,#191,#212));
#140 = ORIENTED_EDGE('',*,*,#141,.F.);
#141 = EDGE_CURVE('',#142,#22,#144,.T.);
#142 = VERTEX_POINT('',#143);
#143 = CARTESIAN_POINT('',(0.E+000,3.2,0.E+000));
#144 = SURFACE_CURVE('',#145,(#149,#156),.PCURVE_S1.);
#145 = LINE('',#146,#147);
#146 = CARTESIAN_POINT('',(0.E+000,0.E+000,0.E+000));
#147 = VECTOR('',#148,1.);
#148 = DIRECTION('',(0.E+000,1.,0.E+000));
#149 = PCURVE('',#44,#150);
#150 = DEFINITIONAL_REPRESENTATION('',(#151),#155);
#151 = LINE('',#152,#153);
#152 = CARTESIAN_POINT('',(0.E+000,0.E+000));
#153 = VECTOR('',#154,1.);
#154 = DIRECTION('',(0.E+000,1.));
#155 = ( GEOMETRIC_REPRESENTATION_CONTEXT(2) 
PARAMETRIC_REPRESENTATION_CONTEXT() REPRESENTATION_CONTEXT('2D SPACE',''
  ) );
#156 = PCURVE('',#72,#157);
#157 = DEFINITIONAL_REPRESENTATION('',(#158),#162);
#158 = LINE('',#159,#160);
#159 = CARTESIAN_POINT('',(0.E+000,0.E+000));
#160 = VECTOR('',#161,1.);
#161 = DIRECTION('',(0.E+000,-1.));
#162 = ( GEOMETRIC_REPRESENTATION_CONTEXT(2) 
PARAMETRIC_REPRESENTATION_CONTEXT() REPRESENTATION_CONTEXT('2D SPACE',''
  ) );
#163 = ORIENTED_EDGE('',*,*,#164,.T.);
#164 = EDGE_CURVE('',#142,#165,#167,.T.);
#165 = VERTEX_POINT('',#166);
#166 = CARTESIAN_POINT('',(147.32,3.2,0.E+000));
#167 = SURFACE_CURVE('',#168,(#172,#179),.PCURVE_S1.);
#168 = LINE('',#169,#170);
#169 = CARTESIAN_POINT('',(0.E+000,3.2,0.E+000));
#170 = VECTOR('',#171,1.);
#171 = DIRECTION('',(1.,0.E+000,0.E+000));
#172 = PCURVE('',#44,#173);
#173 = DEFINITIONAL_REPRESENTATION('',(#174),#178);
#174 = LINE('',#175,#176);
#175 = CARTESIAN_POINT('',(0.E+000,3.2));
#176 = VECTOR('',#177,1.);
#177 = DIRECTION('',(1.,0.E+000));
#178 = ( GEOMETRIC_REPRESENTATION_CONTEXT(2) 
PARAMETRIC_REPRESENTATION_CONTEXT() REPRESENTATION_CONTEXT('2D SPACE',''
  ) );
#179 = PCURVE('',#180,#185);
#180 = PLANE('',#181);
#181 = AXIS2_PLACEMENT_3D('',#182,#183,#184);
#182 = CARTESIAN_POINT('',(0.E+000,3.2,0.E+000));
#183 = DIRECTION('',(0.E+000,1.,0.E+000));
#184 = DIRECTION('',(0.E+000,0.E+000,1.));
#185 = DEFINITIONAL_REPRESENTATION('',(#186),#190);
#186 = LINE('',#187,#188);
#187 = CARTESIAN_POINT('',(0.E+000,0.E+000));
#188 = VECTOR('',#189,1.);
#189 = DIRECTION('',(0.E+000,1.));
#190 = ( GEOMETRIC_REPRESENTATION_CONTEXT(2) 
PARAMETRIC_REPRESENTATION_CONTEXT() REPRESENTATION_CONTEXT('2D SPACE',''
  ) );
#191 = ORIENTED_EDGE('',*,*,#192,.T.);
#192 = EDGE_CURVE('',#165,#24,#193,.T.);
#193 = SURFACE_CURVE('',#194,(#198,#205),.PCURVE_S1.);
#194 = LINE('',#195,#196);
#195 = CARTESIAN_POINT('',(147.32,0.E+000,0.E+000));
#196 = VECTOR('',#197,1.);
#197 = DIRECTION('',(0.E+000,1.,0.E+000));
#198 = PCURVE('',#44,#199);
#199 = DEFINITIONAL_REPRESENTATION('',(#200),#204);
#200 = LINE('',#201,#202);
#201 = CARTESIAN_POINT('',(147.32,0.E+000));
#202 = VECTOR('',#203,1.);
#203 = DIRECTION('',(0.E+000,1.));
#204 = ( GEOMETRIC_REPRESENTATION_CONTEXT(2) 
PARAMETRIC_REPRESENTATION_CONTEXT() REPRESENTATION_CONTEXT('2D SPACE',''
  ) );
#205 = PCURVE('',#126,#206);
#206 = DEFINITIONAL_REPRESENTATION('',(#207),#211);
#207 = LINE('',#208,#209);
#208 = CARTESIAN_POINT('',(0.E+000,0.E+000));
#209 = VECTOR('',#210,1.);
#210 = DIRECTION('',(0.E+000,-1.));
#211 = ( GEOMETRIC_REPRESENTATION_CONTEXT(2) 
PARAMETRIC_REPRESENTATION_CONTEXT() REPRESENTATION_CONTEXT('2D SPACE',''
  ) );
#212 = ORIENTED_EDGE('',*,*,#21,.F.);
#213 = FACE_BOUND('',#214,.F.);
#214 = EDGE_LOOP('',(#215));
#215 = ORIENTED_EDGE('',*,*,#216,.F.);
#216 = EDGE_CURVE('',#217,#217,#219,.T.);
#217 = VERTEX_POINT('',#218);
#218 = CARTESIAN_POINT('',(16.51,14.3,0.E+000));
#219 = SURFACE_CURVE('',#220,(#225,#232),.PCURVE_S1.);
#220 = CIRCLE('',#221,6.35);
#221 = AXIS2_PLACEMENT_3D('',#222,#223,#224);
#222 = CARTESIAN_POINT('',(10.16,14.3,0.E+000));
#223 = DIRECTION('',(0.E+000,0.E+000,1.));
#224 = DIRECTION('',(1.,0.E+000,0.E+000));
#225 = PCURVE('',#44,#226);
#226 = DEFINITIONAL_REPRESENTATION('',(#227),#231);
#227 = CIRCLE('',#228,6.35);
#228 = AXIS2_PLACEMENT_2D('',#229,#230);
#229 = CARTESIAN_POINT('',(10.16,14.3));
#230 = DIRECTION('',(1.,0.E+000));
#231 = ( GEOMETRIC_REPRESENTATION_CONTEXT(2) 
PARAMETRIC_REPRESENTATION_CONTEXT() REPRESENTATION_CONTEXT('2D SPACE',''
  ) );
#232 = PCURVE('',#233,#238);
#233 = CYLINDRICAL_SURFACE('',#234,6.35);
#234 = AXIS2_PLACEMENT_3D('',#235,#236,#237);
#235 = CARTESIAN_POINT('',(10.16,14.3,0.E+000));
#236 = DIRECTION('',(0.E+000,0.E+000,1.));
#237 = DIRECTION('',(1.,0.E+000,0.E+000));
#238 = DEFINITIONAL_REPRESENTATION('',(#239),#243);
#239 = LINE('',#240,#241);
#240 = CARTESIAN_POINT('',(0.E+000,0.E+000));
#241 = VECTOR('',#242,1.);
#242 = DIRECTION('',(1.,0.E+000));
#243 = ( GEOMETRIC_REPRESENTATION_CONTEXT(2) 
PARAMETRIC_REPRESENTATION_CONTEXT() REPRESENTATION_CONTEXT('2D SPACE',''
  ) );
#244 = FACE_BOUND('',#245,.F.);
#245 = EDGE_LOOP('',(#246));
#246 = ORIENTED_EDGE('',*,*,#247,.F.);
#247 = EDGE_CURVE('',#248,#248,#250,.T.);
#248 = VERTEX_POINT('',#249);
#249 = CARTESIAN_POINT('',(16.51,90.5,0.E+000));
#250 = SURFACE_CURVE('',#251,(#256,#263),.PCURVE_S1.);
#251 = CIRCLE('',#252,6.35);
#252 = AXIS2_PLACEMENT_3D('',#253,#254,#255);
#253 = CARTESIAN_POINT('',(10.16,90.5,0.E+000));
#254 = DIRECTION('',(0.E+000,0.E+000,1.));
#255 = DIRECTION('',(1.,0.E+000,0.E+000));
#256 = PCURVE('',#44,#257);
#257 = DEFINITIONAL_REPRESENTATION('',(#258),#262);
#258 = CIRCLE('',#259,6.35);
#259 = AXIS2_PLACEMENT_2D('',#260,#261);
#260 = CARTESIAN_POINT('',(10.16,90.5));
#261 = DIRECTION('',(1.,0.E+000));
#262 = ( GEOMETRIC_REPRESENTATION_CONTEXT(2) 
PARAMETRIC_REPRESENTATION_CONTEXT() REPRESENTATION_CONTEXT('2D SPACE',''
  ) );
#263 = PCURVE('',#264,#269);
#264 = CYLINDRICAL_SURFACE('',#265,6.35);
#265 = AXIS2_PLACEMENT_3D('',#266,#267,#268);
#266 = CARTESIAN_POINT('',(10.16,90.5,0.E+000));
#267 = DIRECTION('',(0.E+000,0.E+000,1.));
#268 = DIRECTION('',(1.,0.E+000,0.E+000));
#269 = DEFINITIONAL_REPRESENTATION('',(#270),#274);
#270 = LINE('',#271,#272);
#271 = CARTESIAN_POINT('',(0.E+000,0.E+000));
#272 = VECTOR('',#273,1.);
#273 = DIRECTION('',(1.,0.E+000));
#274 = ( GEOMETRIC_REPRESENTATION_CONTEXT(2) 
PARAMETRIC_REPRESENTATION_CONTEXT() REPRESENTATION_CONTEXT('2D SPACE',''
  ) );
#275 = FACE_BOUND('',#276,.F.);
#276 = EDGE_LOOP('',(#277));
#277 = ORIENTED_EDGE('',*,*,#278,.F.);
#278 = EDGE_CURVE('',#279,#279,#281,.T.);
#279 = VERTEX_POINT('',#280);
#280 = CARTESIAN_POINT('',(143.51,14.3,0.E+000));
#281 = SURFACE_CURVE('',#282,(#287,#294),.PCURVE_S1.);
#282 = CIRCLE('',#283,6.35);
#283 = AXIS2_PLACEMENT_3D('',#284,#285,#286);
#284 = CARTESIAN_POINT('',(137.16,14.3,0.E+000));
#285 = DIRECTION('',(0.E+000,0.E+000,1.));
#286 = DIRECTION('',(1.,0.E+000,0.E+000));
#287 = PCURVE('',#44,#288);
#288 = DEFINITIONAL_REPRESENTATION('',(#289),#293);
#289 = CIRCLE('',#290,6.35);
#290 = AXIS2_PLACEMENT_2D('',#291,#292);
#291 = CARTESIAN_POINT('',(137.16,14.3));
#292 = DIRECTION('',(1.,0.E+000));
#293 = ( GEOMETRIC_REPRESENTATION_CONTEXT(2) 
PARAMETRIC_REPRESENTATION_CONTEXT() REPRESENTATION_CONTEXT('2D SPACE',''
  ) );
#294 = PCURVE('',#295,#300);
#295 = CYLINDRICAL_SURFACE('',#296,6.35);
#296 = AXIS2_PLACEMENT_3D('',#297,#298,#299);
#297 = CARTESIAN_POINT('',(137.16,14.3,0.E+000));
#298 = DIRECTION('',(0.E+000,0.E+000,1.));
#299 = DIRECTION('',(1.,0.E+000,0.E+000));
#300 = DEFINITIONAL_REPRESENTATION('',(#301),#305);
#301 = LINE('',#302,#303);
#302 = CARTESIAN_POINT('',(0.E+000,0.E+000));
#303 = VECTOR('',#304,1.);
#304 = DIRECTION('',(1.,0.E+000));
#305 = ( GEOMETRIC_REPRESENTATION_CONTEXT(2) 
PARAMETRIC_REPRESENTATION_CONTEXT() REPRESENTATION_CONTEXT('2D SPACE',''
  ) );
#306 = FACE_BOUND('',#307,.F.);
#307 = EDGE_LOOP('',(#308));
#308 = ORIENTED_EDGE('',*,*,#309,.F.);
#309 = EDGE_CURVE('',#310,#310,#312,.T.);
#310 = VERTEX_POINT('',#311);
#311 = CARTESIAN_POINT('',(143.51,90.5,0.E+000));
#312 = SURFACE_CURVE('',#313,(#318,#325),.PCURVE_S1.);
#313 = CIRCLE('',#314,6.35);
#314 = AXIS2_PLACEMENT_3D('',#315,#316,#317);
#315 = CARTESIAN_POINT('',(137.16,90.5,0.E+000));
#316 = DIRECTION('',(0.E+000,0.E+000,1.));
#317 = DIRECTION('',(1.,0.E+000,0.E+000));
#318 = PCURVE('',#44,#319);
#319 = DEFINITIONAL_REPRESENTATION('',(#320),#324);
#320 = CIRCLE('',#321,6.35);
#321 = AXIS2_PLACEMENT_2D('',#322,#323);
#322 = CARTESIAN_POINT('',(137.16,90.5));
#323 = DIRECTION('',(1.,0.E+000));
#324 = ( GEOMETRIC_REPRESENTATION_CONTEXT(2) 
PARAMETRIC_REPRESENTATION_CONTEXT() REPRESENTATION_CONTEXT('2D SPACE',''
  ) );
#325 = PCURVE('',#326,#331);
#326 = CYLINDRICAL_SURFACE('',#327,6.35);
#327 = AXIS2_PLACEMENT_3D('',#328,#329,#330);
#328 = CARTESIAN_POINT('',(137.16,90.5,0.E+000));
#329 = DIRECTION('',(0.E+000,0.E+000,1.));
#330 = DIRECTION('',(1.,0.E+000,0.E+000));
#331 = DEFINITIONAL_REPRESENTATION('',(#332),#336);
#332 = LINE('',#333,#334);
#333 = CARTESIAN_POINT('',(0.E+000,0.E+000));
#334 = VECTOR('',#335,1.);
#335 = DIRECTION('',(1.,0.E+000));
#336 = ( GEOMETRIC_REPRESENTATION_CONTEXT(2) 
PARAMETRIC_REPRESENTATION_CONTEXT() REPRESENTATION_CONTEXT('2D SPACE',''
  ) );
#337 = ADVANCED_FACE('',(#338),#126,.T.);
#338 = FACE_BOUND('',#339,.T.);
#339 = EDGE_LOOP('',(#340,#363,#364,#365));
#340 = ORIENTED_EDGE('',*,*,#341,.F.);
#341 = EDGE_CURVE('',#165,#342,#344,.T.);
#342 = VERTEX_POINT('',#343);
#343 = CARTESIAN_POINT('',(147.32,3.2,6.733));
#344 = SURFACE_CURVE('',#345,(#349,#356),.PCURVE_S1.);
#345 = LINE('',#346,#347);
#346 = CARTESIAN_POINT('',(147.32,3.2,0.E+000));
#347 = VECTOR('',#348,1.);
#348 = DIRECTION('',(0.E+000,0.E+000,1.));
#349 = PCURVE('',#126,#350);
#350 = DEFINITIONAL_REPRESENTATION('',(#351),#355);
#351 = LINE('',#352,#353);
#352 = CARTESIAN_POINT('',(0.E+000,-3.2));
#353 = VECTOR('',#354,1.);
#354 = DIRECTION('',(1.,0.E+000));
#355 = ( GEOMETRIC_REPRESENTATION_CONTEXT(2) 
PARAMETRIC_REPRESENTATION_CONTEXT() REPRESENTATION_CONTEXT('2D SPACE',''
  ) );
#356 = PCURVE('',#180,#357);
#357 = DEFINITIONAL_REPRESENTATION('',(#358),#362);
#358 = LINE('',#359,#360);
#359 = CARTESIAN_POINT('',(0.E+000,147.32));
#360 = VECTOR('',#361,1.);
#361 = DIRECTION('',(1.,0.E+000));
#362 = ( GEOMETRIC_REPRESENTATION_CONTEXT(2) 
PARAMETRIC_REPRESENTATION_CONTEXT() REPRESENTATION_CONTEXT('2D SPACE',''
  ) );
#363 = ORIENTED_EDGE('',*,*,#192,.T.);
#364 = ORIENTED_EDGE('',*,*,#112,.T.);
#365 = ORIENTED_EDGE('',*,*,#366,.F.);
#366 = EDGE_CURVE('',#342,#85,#367,.T.);
#367 = SURFACE_CURVE('',#368,(#372,#379),.PCURVE_S1.);
#368 = LINE('',#369,#370);
#369 = CARTESIAN_POINT('',(147.32,0.E+000,6.733));
#370 = VECTOR('',#371,1.);
#371 = DIRECTION('',(0.E+000,1.,0.E+000));
#372 = PCURVE('',#126,#373);
#373 = DEFINITIONAL_REPRESENTATION('',(#374),#378);
#374 = LINE('',#375,#376);
#375 = CARTESIAN_POINT('',(6.733,0.E+000));
#376 = VECTOR('',#377,1.);
#377 = DIRECTION('',(0.E+000,-1.));
#378 = ( GEOMETRIC_REPRESENTATION_CONTEXT(2) 
PARAMETRIC_REPRESENTATION_CONTEXT() REPRESENTATION_CONTEXT('2D SPACE',''
  ) );
#379 = PCURVE('',#100,#380);
#380 = DEFINITIONAL_REPRESENTATION('',(#381),#385);
#381 = LINE('',#382,#383);
#382 = CARTESIAN_POINT('',(147.32,0.E+000));
#383 = VECTOR('',#384,1.);
#384 = DIRECTION('',(0.E+000,1.));
#385 = ( GEOMETRIC_REPRESENTATION_CONTEXT(2) 
PARAMETRIC_REPRESENTATION_CONTEXT() REPRESENTATION_CONTEXT('2D SPACE',''
  ) );
#386 = ADVANCED_FACE('',(#387,#433,#483,#533,#583,#633),#100,.T.);
#387 = FACE_BOUND('',#388,.T.);
#388 = EDGE_LOOP('',(#389,#410,#411,#412));
#389 = ORIENTED_EDGE('',*,*,#390,.F.);
#390 = EDGE_CURVE('',#342,#391,#393,.T.);
#391 = VERTEX_POINT('',#392);
#392 = CARTESIAN_POINT('',(0.E+000,3.2,6.733));
#393 = SURFACE_CURVE('',#394,(#398,#404),.PCURVE_S1.);
#394 = LINE('',#395,#396);
#395 = CARTESIAN_POINT('',(0.E+000,3.2,6.733));
#396 = VECTOR('',#397,1.);
#397 = DIRECTION('',(-1.,0.E+000,0.E+000));
#398 = PCURVE('',#100,#399);
#399 = DEFINITIONAL_REPRESENTATION('',(#400),#403);
#400 = B_SPLINE_CURVE_WITH_KNOTS('',1,(#401,#402),.UNSPECIFIED.,.F.,.F.,
  (2,2),(-147.32,0.E+000),.PIECEWISE_BEZIER_KNOTS.);
#401 = CARTESIAN_POINT('',(147.32,3.2));
#402 = CARTESIAN_POINT('',(0.E+000,3.2));
#403 = ( GEOMETRIC_REPRESENTATION_CONTEXT(2) 
PARAMETRIC_REPRESENTATION_CONTEXT() REPRESENTATION_CONTEXT('2D SPACE',''
  ) );
#404 = PCURVE('',#180,#405);
#405 = DEFINITIONAL_REPRESENTATION('',(#406),#409);
#406 = B_SPLINE_CURVE_WITH_KNOTS('',1,(#407,#408),.UNSPECIFIED.,.F.,.F.,
  (2,2),(-147.32,0.E+000),.PIECEWISE_BEZIER_KNOTS.);
#407 = CARTESIAN_POINT('',(6.733,147.32));
#408 = CARTESIAN_POINT('',(6.733,0.E+000));
#409 = ( GEOMETRIC_REPRESENTATION_CONTEXT(2) 
PARAMETRIC_REPRESENTATION_CONTEXT() REPRESENTATION_CONTEXT('2D SPACE',''
  ) );
#410 = ORIENTED_EDGE('',*,*,#366,.T.);
#411 = ORIENTED_EDGE('',*,*,#84,.F.);
#412 = ORIENTED_EDGE('',*,*,#413,.F.);
#413 = EDGE_CURVE('',#391,#57,#414,.T.);
#414 = SURFACE_CURVE('',#415,(#419,#426),.PCURVE_S1.);
#415 = LINE('',#416,#417);
#416 = CARTESIAN_POINT('',(0.E+000,0.E+000,6.733));
#417 = VECTOR('',#418,1.);
#418 = DIRECTION('',(0.E+000,1.,0.E+000));
#419 = PCURVE('',#100,#420);
#420 = DEFINITIONAL_REPRESENTATION('',(#421),#425);
#421 = LINE('',#422,#423);
#422 = CARTESIAN_POINT('',(0.E+000,0.E+000));
#423 = VECTOR('',#424,1.);
#424 = DIRECTION('',(0.E+000,1.));
#425 = ( GEOMETRIC_REPRESENTATION_CONTEXT(2) 
PARAMETRIC_REPRESENTATION_CONTEXT() REPRESENTATION_CONTEXT('2D SPACE',''
  ) );
#426 = PCURVE('',#72,#427);
#427 = DEFINITIONAL_REPRESENTATION('',(#428),#432);
#428 = LINE('',#429,#430);
#429 = CARTESIAN_POINT('',(6.733,0.E+000));
#430 = VECTOR('',#431,1.);
#431 = DIRECTION('',(0.E+000,-1.));
#432 = ( GEOMETRIC_REPRESENTATION_CONTEXT(2) 
PARAMETRIC_REPRESENTATION_CONTEXT() REPRESENTATION_CONTEXT('2D SPACE',''
  ) );
#433 = FACE_BOUND('',#434,.T.);
#434 = EDGE_LOOP('',(#435,#461));
#435 = ORIENTED_EDGE('',*,*,#436,.F.);
#436 = EDGE_CURVE('',#437,#439,#441,.T.);
#437 = VERTEX_POINT('',#438);
#438 = CARTESIAN_POINT('',(16.51,14.3,6.733));
#439 = VERTEX_POINT('',#440);
#440 = CARTESIAN_POINT('',(10.16,7.95,6.733));
#441 = SURFACE_CURVE('',#442,(#447,#454),.PCURVE_S1.);
#442 = CIRCLE('',#443,6.35);
#443 = AXIS2_PLACEMENT_3D('',#444,#445,#446);
#444 = CARTESIAN_POINT('',(10.16,14.3,6.733));
#445 = DIRECTION('',(-0.E+000,0.E+000,1.));
#446 = DIRECTION('',(0.E+000,-1.,0.E+000));
#447 = PCURVE('',#100,#448);
#448 = DEFINITIONAL_REPRESENTATION('',(#449),#453);
#449 = CIRCLE('',#450,6.35);
#450 = AXIS2_PLACEMENT_2D('',#451,#452);
#451 = CARTESIAN_POINT('',(10.16,14.3));
#452 = DIRECTION('',(0.E+000,-1.));
#453 = ( GEOMETRIC_REPRESENTATION_CONTEXT(2) 
PARAMETRIC_REPRESENTATION_CONTEXT() REPRESENTATION_CONTEXT('2D SPACE',''
  ) );
#454 = PCURVE('',#233,#455);
#455 = DEFINITIONAL_REPRESENTATION('',(#456),#460);
#456 = LINE('',#457,#458);
#457 = CARTESIAN_POINT('',(-1.570796326795,6.733));
#458 = VECTOR('',#459,1.);
#459 = DIRECTION('',(1.,0.E+000));
#460 = ( GEOMETRIC_REPRESENTATION_CONTEXT(2) 
PARAMETRIC_REPRESENTATION_CONTEXT() REPRESENTATION_CONTEXT('2D SPACE',''
  ) );
#461 = ORIENTED_EDGE('',*,*,#462,.F.);
#462 = EDGE_CURVE('',#439,#437,#463,.T.);
#463 = SURFACE_CURVE('',#464,(#469,#476),.PCURVE_S1.);
#464 = CIRCLE('',#465,6.35);
#465 = AXIS2_PLACEMENT_3D('',#466,#467,#468);
#466 = CARTESIAN_POINT('',(10.16,14.3,6.733));
#467 = DIRECTION('',(-0.E+000,0.E+000,1.));
#468 = DIRECTION('',(0.E+000,-1.,0.E+000));
#469 = PCURVE('',#100,#470);
#470 = DEFINITIONAL_REPRESENTATION('',(#471),#475);
#471 = CIRCLE('',#472,6.35);
#472 = AXIS2_PLACEMENT_2D('',#473,#474);
#473 = CARTESIAN_POINT('',(10.16,14.3));
#474 = DIRECTION('',(0.E+000,-1.));
#475 = ( GEOMETRIC_REPRESENTATION_CONTEXT(2) 
PARAMETRIC_REPRESENTATION_CONTEXT() REPRESENTATION_CONTEXT('2D SPACE',''
  ) );
#476 = PCURVE('',#233,#477);
#477 = DEFINITIONAL_REPRESENTATION('',(#478),#482);
#478 = LINE('',#479,#480);
#479 = CARTESIAN_POINT('',(4.712388980385,6.733));
#480 = VECTOR('',#481,1.);
#481 = DIRECTION('',(1.,0.E+000));
#482 = ( GEOMETRIC_REPRESENTATION_CONTEXT(2) 
PARAMETRIC_REPRESENTATION_CONTEXT() REPRESENTATION_CONTEXT('2D SPACE',''
  ) );
#483 = FACE_BOUND('',#484,.T.);
#484 = EDGE_LOOP('',(#485,#511));
#485 = ORIENTED_EDGE('',*,*,#486,.F.);
#486 = EDGE_CURVE('',#487,#489,#491,.T.);
#487 = VERTEX_POINT('',#488);
#488 = CARTESIAN_POINT('',(16.51,90.5,6.733));
#489 = VERTEX_POINT('',#490);
#490 = CARTESIAN_POINT('',(10.16,84.15,6.733));
#491 = SURFACE_CURVE('',#492,(#497,#504),.PCURVE_S1.);
#492 = CIRCLE('',#493,6.35);
#493 = AXIS2_PLACEMENT_3D('',#494,#495,#496);
#494 = CARTESIAN_POINT('',(10.16,90.5,6.733));
#495 = DIRECTION('',(-0.E+000,0.E+000,1.));
#496 = DIRECTION('',(0.E+000,-1.,0.E+000));
#497 = PCURVE('',#100,#498);
#498 = DEFINITIONAL_REPRESENTATION('',(#499),#503);
#499 = CIRCLE('',#500,6.35);
#500 = AXIS2_PLACEMENT_2D('',#501,#502);
#501 = CARTESIAN_POINT('',(10.16,90.5));
#502 = DIRECTION('',(0.E+000,-1.));
#503 = ( GEOMETRIC_REPRESENTATION_CONTEXT(2) 
PARAMETRIC_REPRESENTATION_CONTEXT() REPRESENTATION_CONTEXT('2D SPACE',''
  ) );
#504 = PCURVE('',#264,#505);
#505 = DEFINITIONAL_REPRESENTATION('',(#506),#510);
#506 = LINE('',#507,#508);
#507 = CARTESIAN_POINT('',(-1.570796326795,6.733));
#508 = VECTOR('',#509,1.);
#509 = DIRECTION('',(1.,0.E+000));
#510 = ( GEOMETRIC_REPRESENTATION_CONTEXT(2) 
PARAMETRIC_REPRESENTATION_CONTEXT() REPRESENTATION_CONTEXT('2D SPACE',''
  ) );
#511 = ORIENTED_EDGE('',*,*,#512,.F.);
#512 = EDGE_CURVE('',#489,#487,#513,.T.);
#513 = SURFACE_CURVE('',#514,(#519,#526),.PCURVE_S1.);
#514 = CIRCLE('',#515,6.35);
#515 = AXIS2_PLACEMENT_3D('',#516,#517,#518);
#516 = CARTESIAN_POINT('',(10.16,90.5,6.733));
#517 = DIRECTION('',(-0.E+000,0.E+000,1.));
#518 = DIRECTION('',(0.E+000,-1.,0.E+000));
#519 = PCURVE('',#100,#520);
#520 = DEFINITIONAL_REPRESENTATION('',(#521),#525);
#521 = CIRCLE('',#522,6.35);
#522 = AXIS2_PLACEMENT_2D('',#523,#524);
#523 = CARTESIAN_POINT('',(10.16,90.5));
#524 = DIRECTION('',(0.E+000,-1.));
#525 = ( GEOMETRIC_REPRESENTATION_CONTEXT(2) 
PARAMETRIC_REPRESENTATION_CONTEXT() REPRESENTATION_CONTEXT('2D SPACE',''
  ) );
#526 = PCURVE('',#264,#527);
#527 = DEFINITIONAL_REPRESENTATION('',(#528),#532);
#528 = LINE('',#529,#530);
#529 = CARTESIAN_POINT('',(4.712388980385,6.733));
#530 = VECTOR('',#531,1.);
#531 = DIRECTION('',(1.,0.E+000));
#532 = ( GEOMETRIC_REPRESENTATION_CONTEXT(2) 
PARAMETRIC_REPRESENTATION_CONTEXT() REPRESENTATION_CONTEXT('2D SPACE',''
  ) );
#533 = FACE_BOUND('',#534,.T.);
#534 = EDGE_LOOP('',(#535,#561));
#535 = ORIENTED_EDGE('',*,*,#536,.F.);
#536 = EDGE_CURVE('',#537,#539,#541,.T.);
#537 = VERTEX_POINT('',#538);
#538 = CARTESIAN_POINT('',(143.51,14.3,6.733));
#539 = VERTEX_POINT('',#540);
#540 = CARTESIAN_POINT('',(137.16,7.95,6.733));
#541 = SURFACE_CURVE('',#542,(#547,#554),.PCURVE_S1.);
#542 = CIRCLE('',#543,6.35);
#543 = AXIS2_PLACEMENT_3D('',#544,#545,#546);
#544 = CARTESIAN_POINT('',(137.16,14.3,6.733));
#545 = DIRECTION('',(-0.E+000,0.E+000,1.));
#546 = DIRECTION('',(0.E+000,-1.,0.E+000));
#547 = PCURVE('',#100,#548);
#548 = DEFINITIONAL_REPRESENTATION('',(#549),#553);
#549 = CIRCLE('',#550,6.35);
#550 = AXIS2_PLACEMENT_2D('',#551,#552);
#551 = CARTESIAN_POINT('',(137.16,14.3));
#552 = DIRECTION('',(0.E+000,-1.));
#553 = ( GEOMETRIC_REPRESENTATION_CONTEXT(2) 
PARAMETRIC_REPRESENTATION_CONTEXT() REPRESENTATION_CONTEXT('2D SPACE',''
  ) );
#554 = PCURVE('',#295,#555);
#555 = DEFINITIONAL_REPRESENTATION('',(#556),#560);
#556 = LINE('',#557,#558);
#557 = CARTESIAN_POINT('',(-1.570796326795,6.733));
#558 = VECTOR('',#559,1.);
#559 = DIRECTION('',(1.,0.E+000));
#560 = ( GEOMETRIC_REPRESENTATION_CONTEXT(2) 
PARAMETRIC_REPRESENTATION_CONTEXT() REPRESENTATION_CONTEXT('2D SPACE',''
  ) );
#561 = ORIENTED_EDGE('',*,*,#562,.F.);
#562 = EDGE_CURVE('',#539,#537,#563,.T.);
#563 = SURFACE_CURVE('',#564,(#569,#576),.PCURVE_S1.);
#564 = CIRCLE('',#565,6.35);
#565 = AXIS2_PLACEMENT_3D('',#566,#567,#568);
#566 = CARTESIAN_POINT('',(137.16,14.3,6.733));
#567 = DIRECTION('',(-0.E+000,0.E+000,1.));
#568 = DIRECTION('',(0.E+000,-1.,0.E+000));
#569 = PCURVE('',#100,#570);
#570 = DEFINITIONAL_REPRESENTATION('',(#571),#575);
#571 = CIRCLE('',#572,6.35);
#572 = AXIS2_PLACEMENT_2D('',#573,#574);
#573 = CARTESIAN_POINT('',(137.16,14.3));
#574 = DIRECTION('',(0.E+000,-1.));
#575 = ( GEOMETRIC_REPRESENTATION_CONTEXT(2) 
PARAMETRIC_REPRESENTATION_CONTEXT() REPRESENTATION_CONTEXT('2D SPACE',''
  ) );
#576 = PCURVE('',#295,#577);
#577 = DEFINITIONAL_REPRESENTATION('',(#578),#582);
#578 = LINE('',#579,#580);
#579 = CARTESIAN_POINT('',(4.712388980385,6.733));
#580 = VECTOR('',#581,1.);
#581 = DIRECTION('',(1.,0.E+000));
#582 = ( GEOMETRIC_REPRESENTATION_CONTEXT(2) 
PARAMETRIC_REPRESENTATION_CONTEXT() REPRESENTATION_CONTEXT('2D SPACE',''
  ) );
#583 = FACE_BOUND('',#584,.T.);
#584 = EDGE_LOOP('',(#585,#611));
#585 = ORIENTED_EDGE('',*,*,#586,.F.);
#586 = EDGE_CURVE('',#587,#589,#591,.T.);
#587 = VERTEX_POINT('',#588);
#588 = CARTESIAN_POINT('',(143.51,90.5,6.733));
#589 = VERTEX_POINT('',#590);
#590 = CARTESIAN_POINT('',(137.16,84.15,6.733));
#591 = SURFACE_CURVE('',#592,(#597,#604),.PCURVE_S1.);
#592 = CIRCLE('',#593,6.35);
#593 = AXIS2_PLACEMENT_3D('',#594,#595,#596);
#594 = CARTESIAN_POINT('',(137.16,90.5,6.733));
#595 = DIRECTION('',(-0.E+000,0.E+000,1.));
#596 = DIRECTION('',(0.E+000,-1.,0.E+000));
#597 = PCURVE('',#100,#598);
#598 = DEFINITIONAL_REPRESENTATION('',(#599),#603);
#599 = CIRCLE('',#600,6.35);
#600 = AXIS2_PLACEMENT_2D('',#601,#602);
#601 = CARTESIAN_POINT('',(137.16,90.5));
#602 = DIRECTION('',(0.E+000,-1.));
#603 = ( GEOMETRIC_REPRESENTATION_CONTEXT(2) 
PARAMETRIC_REPRESENTATION_CONTEXT() REPRESENTATION_CONTEXT('2D SPACE',''
  ) );
#604 = PCURVE('',#326,#605);
#605 = DEFINITIONAL_REPRESENTATION('',(#606),#610);
#606 = LINE('',#607,#608);
#607 = CARTESIAN_POINT('',(-1.570796326795,6.733));
#608 = VECTOR('',#609,1.);
#609 = DIRECTION('',(1.,0.E+000));
#610 = ( GEOMETRIC_REPRESENTATION_CONTEXT(2) 
PARAMETRIC_REPRESENTATION_CONTEXT() REPRESENTATION_CONTEXT('2D SPACE',''
  ) );
#611 = ORIENTED_EDGE('',*,*,#612,.F.);
#612 = EDGE_CURVE('',#589,#587,#613,.T.);
#613 = SURFACE_CURVE('',#614,(#619,#626),.PCURVE_S1.);
#614 = CIRCLE('',#615,6.35);
#615 = AXIS2_PLACEMENT_3D('',#616,#617,#618);
#616 = CARTESIAN_POINT('',(137.16,90.5,6.733));
#617 = DIRECTION('',(-0.E+000,0.E+000,1.));
#618 = DIRECTION('',(0.E+000,-1.,0.E+000));
#619 = PCURVE('',#100,#620);
#620 = DEFINITIONAL_REPRESENTATION('',(#621),#625);
#621 = CIRCLE('',#622,6.35);
#622 = AXIS2_PLACEMENT_2D('',#623,#624);
#623 = CARTESIAN_POINT('',(137.16,90.5));
#624 = DIRECTION('',(0.E+000,-1.));
#625 = ( GEOMETRIC_REPRESENTATION_CONTEXT(2) 
PARAMETRIC_REPRESENTATION_CONTEXT() REPRESENTATION_CONTEXT('2D SPACE',''
  ) );
#626 = PCURVE('',#326,#627);
#627 = DEFINITIONAL_REPRESENTATION('',(#628),#632);
#628 = LINE('',#629,#630);
#629 = CARTESIAN_POINT('',(4.712388980385,6.733));
#630 = VECTOR('',#631,1.);
#631 = DIRECTION('',(1.,0.E+000));
#632 = ( GEOMETRIC_REPRESENTATION_CONTEXT(2) 
PARAMETRIC_REPRESENTATION_CONTEXT() REPRESENTATION_CONTEXT('2D SPACE',''
  ) );
#633 = FACE_BOUND('',#634,.T.);
#634 = EDGE_LOOP('',(#635,#663,#689,#715));
#635 = ORIENTED_EDGE('',*,*,#636,.T.);
#636 = EDGE_CURVE('',#637,#639,#641,.T.);
#637 = VERTEX_POINT('',#638);
#638 = CARTESIAN_POINT('',(114.59,37.7,6.733));
#639 = VERTEX_POINT('',#640);
#640 = CARTESIAN_POINT('',(38.39,37.7,6.733));
#641 = SURFACE_CURVE('',#642,(#646,#652),.PCURVE_S1.);
#642 = LINE('',#643,#644);
#643 = CARTESIAN_POINT('',(19.195,37.7,6.733));
#644 = VECTOR('',#645,1.);
#645 = DIRECTION('',(-1.,0.E+000,0.E+000));
#646 = PCURVE('',#100,#647);
#647 = DEFINITIONAL_REPRESENTATION('',(#648),#651);
#648 = B_SPLINE_CURVE_WITH_KNOTS('',1,(#649,#650),.UNSPECIFIED.,.F.,.F.,
  (2,2),(-95.395,-19.195),.PIECEWISE_BEZIER_KNOTS.);
#649 = CARTESIAN_POINT('',(114.59,37.7));
#650 = CARTESIAN_POINT('',(38.39,37.7));
#651 = ( GEOMETRIC_REPRESENTATION_CONTEXT(2) 
PARAMETRIC_REPRESENTATION_CONTEXT() REPRESENTATION_CONTEXT('2D SPACE',''
  ) );
#652 = PCURVE('',#653,#658);
#653 = PLANE('',#654);
#654 = AXIS2_PLACEMENT_3D('',#655,#656,#657);
#655 = CARTESIAN_POINT('',(38.39,37.7,5.733));
#656 = DIRECTION('',(0.E+000,1.,0.E+000));
#657 = DIRECTION('',(0.E+000,0.E+000,1.));
#658 = DEFINITIONAL_REPRESENTATION('',(#659),#662);
#659 = B_SPLINE_CURVE_WITH_KNOTS('',1,(#660,#661),.UNSPECIFIED.,.F.,.F.,
  (2,2),(-95.395,-19.195),.PIECEWISE_BEZIER_KNOTS.);
#660 = CARTESIAN_POINT('',(1.,76.2));
#661 = CARTESIAN_POINT('',(1.,0.E+000));
#662 = ( GEOMETRIC_REPRESENTATION_CONTEXT(2) 
PARAMETRIC_REPRESENTATION_CONTEXT() REPRESENTATION_CONTEXT('2D SPACE',''
  ) );
#663 = ORIENTED_EDGE('',*,*,#664,.T.);
#664 = EDGE_CURVE('',#639,#665,#667,.T.);
#665 = VERTEX_POINT('',#666);
#666 = CARTESIAN_POINT('',(38.39,63.1,6.733));
#667 = SURFACE_CURVE('',#668,(#672,#678),.PCURVE_S1.);
#668 = LINE('',#669,#670);
#669 = CARTESIAN_POINT('',(38.39,18.85,6.733));
#670 = VECTOR('',#671,1.);
#671 = DIRECTION('',(0.E+000,1.,0.E+000));
#672 = PCURVE('',#100,#673);
#673 = DEFINITIONAL_REPRESENTATION('',(#674),#677);
#674 = B_SPLINE_CURVE_WITH_KNOTS('',1,(#675,#676),.UNSPECIFIED.,.F.,.F.,
  (2,2),(18.85,44.25),.PIECEWISE_BEZIER_KNOTS.);
#675 = CARTESIAN_POINT('',(38.39,37.7));
#676 = CARTESIAN_POINT('',(38.39,63.1));
#677 = ( GEOMETRIC_REPRESENTATION_CONTEXT(2) 
PARAMETRIC_REPRESENTATION_CONTEXT() REPRESENTATION_CONTEXT('2D SPACE',''
  ) );
#678 = PCURVE('',#679,#684);
#679 = PLANE('',#680);
#680 = AXIS2_PLACEMENT_3D('',#681,#682,#683);
#681 = CARTESIAN_POINT('',(38.39,37.7,5.733));
#682 = DIRECTION('',(1.,0.E+000,0.E+000));
#683 = DIRECTION('',(0.E+000,0.E+000,1.));
#684 = DEFINITIONAL_REPRESENTATION('',(#685),#688);
#685 = B_SPLINE_CURVE_WITH_KNOTS('',1,(#686,#687),.UNSPECIFIED.,.F.,.F.,
  (2,2),(18.85,44.25),.PIECEWISE_BEZIER_KNOTS.);
#686 = CARTESIAN_POINT('',(1.,0.E+000));
#687 = CARTESIAN_POINT('',(1.,-25.4));
#688 = ( GEOMETRIC_REPRESENTATION_CONTEXT(2) 
PARAMETRIC_REPRESENTATION_CONTEXT() REPRESENTATION_CONTEXT('2D SPACE',''
  ) );
#689 = ORIENTED_EDGE('',*,*,#690,.F.);
#690 = EDGE_CURVE('',#691,#665,#693,.T.);
#691 = VERTEX_POINT('',#692);
#692 = CARTESIAN_POINT('',(114.59,63.1,6.733));
#693 = SURFACE_CURVE('',#694,(#698,#704),.PCURVE_S1.);
#694 = LINE('',#695,#696);
#695 = CARTESIAN_POINT('',(19.195,63.1,6.733));
#696 = VECTOR('',#697,1.);
#697 = DIRECTION('',(-1.,0.E+000,0.E+000));
#698 = PCURVE('',#100,#699);
#699 = DEFINITIONAL_REPRESENTATION('',(#700),#703);
#700 = B_SPLINE_CURVE_WITH_KNOTS('',1,(#701,#702),.UNSPECIFIED.,.F.,.F.,
  (2,2),(-95.395,-19.195),.PIECEWISE_BEZIER_KNOTS.);
#701 = CARTESIAN_POINT('',(114.59,63.1));
#702 = CARTESIAN_POINT('',(38.39,63.1));
#703 = ( GEOMETRIC_REPRESENTATION_CONTEXT(2) 
PARAMETRIC_REPRESENTATION_CONTEXT() REPRESENTATION_CONTEXT('2D SPACE',''
  ) );
#704 = PCURVE('',#705,#710);
#705 = PLANE('',#706);
#706 = AXIS2_PLACEMENT_3D('',#707,#708,#709);
#707 = CARTESIAN_POINT('',(38.39,63.1,5.733));
#708 = DIRECTION('',(0.E+000,1.,0.E+000));
#709 = DIRECTION('',(0.E+000,0.E+000,1.));
#710 = DEFINITIONAL_REPRESENTATION('',(#711),#714);
#711 = B_SPLINE_CURVE_WITH_KNOTS('',1,(#712,#713),.UNSPECIFIED.,.F.,.F.,
  (2,2),(-95.395,-19.195),.PIECEWISE_BEZIER_KNOTS.);
#712 = CARTESIAN_POINT('',(1.,76.2));
#713 = CARTESIAN_POINT('',(1.,0.E+000));
#714 = ( GEOMETRIC_REPRESENTATION_CONTEXT(2) 
PARAMETRIC_REPRESENTATION_CONTEXT() REPRESENTATION_CONTEXT('2D SPACE',''
  ) );
#715 = ORIENTED_EDGE('',*,*,#716,.F.);
#716 = EDGE_CURVE('',#637,#691,#717,.T.);
#717 = SURFACE_CURVE('',#718,(#722,#728),.PCURVE_S1.);
#718 = LINE('',#719,#720);
#719 = CARTESIAN_POINT('',(114.59,18.85,6.733));
#720 = VECTOR('',#721,1.);
#721 = DIRECTION('',(0.E+000,1.,0.E+000));
#722 = PCURVE('',#100,#723);
#723 = DEFINITIONAL_REPRESENTATION('',(#724),#727);
#724 = B_SPLINE_CURVE_WITH_KNOTS('',1,(#725,#726),.UNSPECIFIED.,.F.,.F.,
  (2,2),(18.85,44.25),.PIECEWISE_BEZIER_KNOTS.);
#725 = CARTESIAN_POINT('',(114.59,37.7));
#726 = CARTESIAN_POINT('',(114.59,63.1));
#727 = ( GEOMETRIC_REPRESENTATION_CONTEXT(2) 
PARAMETRIC_REPRESENTATION_CONTEXT() REPRESENTATION_CONTEXT('2D SPACE',''
  ) );
#728 = PCURVE('',#729,#734);
#729 = PLANE('',#730);
#730 = AXIS2_PLACEMENT_3D('',#731,#732,#733);
#731 = CARTESIAN_POINT('',(114.59,37.7,5.733));
#732 = DIRECTION('',(1.,0.E+000,0.E+000));
#733 = DIRECTION('',(0.E+000,0.E+000,1.));
#734 = DEFINITIONAL_REPRESENTATION('',(#735),#738);
#735 = B_SPLINE_CURVE_WITH_KNOTS('',1,(#736,#737),.UNSPECIFIED.,.F.,.F.,
  (2,2),(18.85,44.25),.PIECEWISE_BEZIER_KNOTS.);
#736 = CARTESIAN_POINT('',(1.,0.E+000));
#737 = CARTESIAN_POINT('',(1.,-25.4));
#738 = ( GEOMETRIC_REPRESENTATION_CONTEXT(2) 
PARAMETRIC_REPRESENTATION_CONTEXT() REPRESENTATION_CONTEXT('2D SPACE',''
  ) );
#739 = ADVANCED_FACE('',(#740),#72,.F.);
#740 = FACE_BOUND('',#741,.F.);
#741 = EDGE_LOOP('',(#742,#763,#764,#765));
#742 = ORIENTED_EDGE('',*,*,#743,.F.);
#743 = EDGE_CURVE('',#142,#391,#744,.T.);
#744 = SURFACE_CURVE('',#745,(#749,#756),.PCURVE_S1.);
#745 = LINE('',#746,#747);
#746 = CARTESIAN_POINT('',(0.E+000,3.2,0.E+000));
#747 = VECTOR('',#748,1.);
#748 = DIRECTION('',(0.E+000,0.E+000,1.));
#749 = PCURVE('',#72,#750);
#750 = DEFINITIONAL_REPRESENTATION('',(#751),#755);
#751 = LINE('',#752,#753);
#752 = CARTESIAN_POINT('',(0.E+000,-3.2));
#753 = VECTOR('',#754,1.);
#754 = DIRECTION('',(1.,0.E+000));
#755 = ( GEOMETRIC_REPRESENTATION_CONTEXT(2) 
PARAMETRIC_REPRESENTATION_CONTEXT() REPRESENTATION_CONTEXT('2D SPACE',''
  ) );
#756 = PCURVE('',#180,#757);
#757 = DEFINITIONAL_REPRESENTATION('',(#758),#762);
#758 = LINE('',#759,#760);
#759 = CARTESIAN_POINT('',(0.E+000,0.E+000));
#760 = VECTOR('',#761,1.);
#761 = DIRECTION('',(1.,0.E+000));
#762 = ( GEOMETRIC_REPRESENTATION_CONTEXT(2) 
PARAMETRIC_REPRESENTATION_CONTEXT() REPRESENTATION_CONTEXT('2D SPACE',''
  ) );
#763 = ORIENTED_EDGE('',*,*,#141,.T.);
#764 = ORIENTED_EDGE('',*,*,#56,.T.);
#765 = ORIENTED_EDGE('',*,*,#413,.F.);
#766 = ADVANCED_FACE('',(#767),#180,.F.);
#767 = FACE_BOUND('',#768,.F.);
#768 = EDGE_LOOP('',(#769,#770,#771,#772));
#769 = ORIENTED_EDGE('',*,*,#390,.F.);
#770 = ORIENTED_EDGE('',*,*,#341,.F.);
#771 = ORIENTED_EDGE('',*,*,#164,.F.);
#772 = ORIENTED_EDGE('',*,*,#743,.T.);
#773 = ADVANCED_FACE('',(#774),#233,.F.);
#774 = FACE_BOUND('',#775,.F.);
#775 = EDGE_LOOP('',(#776,#797,#798,#799,#800));
#776 = ORIENTED_EDGE('',*,*,#777,.T.);
#777 = EDGE_CURVE('',#217,#437,#778,.T.);
#778 = SEAM_CURVE('',#779,(#783,#790),.PCURVE_S1.);
#779 = LINE('',#780,#781);
#780 = CARTESIAN_POINT('',(16.51,14.3,0.E+000));
#781 = VECTOR('',#782,1.);
#782 = DIRECTION('',(0.E+000,0.E+000,1.));
#783 = PCURVE('',#233,#784);
#784 = DEFINITIONAL_REPRESENTATION('',(#785),#789);
#785 = LINE('',#786,#787);
#786 = CARTESIAN_POINT('',(6.28318530718,-0.E+000));
#787 = VECTOR('',#788,1.);
#788 = DIRECTION('',(0.E+000,1.));
#789 = ( GEOMETRIC_REPRESENTATION_CONTEXT(2) 
PARAMETRIC_REPRESENTATION_CONTEXT() REPRESENTATION_CONTEXT('2D SPACE',''
  ) );
#790 = PCURVE('',#233,#791);
#791 = DEFINITIONAL_REPRESENTATION('',(#792),#796);
#792 = LINE('',#793,#794);
#793 = CARTESIAN_POINT('',(0.E+000,-0.E+000));
#794 = VECTOR('',#795,1.);
#795 = DIRECTION('',(0.E+000,1.));
#796 = ( GEOMETRIC_REPRESENTATION_CONTEXT(2) 
PARAMETRIC_REPRESENTATION_CONTEXT() REPRESENTATION_CONTEXT('2D SPACE',''
  ) );
#797 = ORIENTED_EDGE('',*,*,#462,.F.);
#798 = ORIENTED_EDGE('',*,*,#436,.F.);
#799 = ORIENTED_EDGE('',*,*,#777,.F.);
#800 = ORIENTED_EDGE('',*,*,#216,.T.);
#801 = ADVANCED_FACE('',(#802),#264,.F.);
#802 = FACE_BOUND('',#803,.F.);
#803 = EDGE_LOOP('',(#804,#825,#826,#827,#828));
#804 = ORIENTED_EDGE('',*,*,#805,.T.);
#805 = EDGE_CURVE('',#248,#487,#806,.T.);
#806 = SEAM_CURVE('',#807,(#811,#818),.PCURVE_S1.);
#807 = LINE('',#808,#809);
#808 = CARTESIAN_POINT('',(16.51,90.5,0.E+000));
#809 = VECTOR('',#810,1.);
#810 = DIRECTION('',(0.E+000,0.E+000,1.));
#811 = PCURVE('',#264,#812);
#812 = DEFINITIONAL_REPRESENTATION('',(#813),#817);
#813 = LINE('',#814,#815);
#814 = CARTESIAN_POINT('',(6.28318530718,-0.E+000));
#815 = VECTOR('',#816,1.);
#816 = DIRECTION('',(0.E+000,1.));
#817 = ( GEOMETRIC_REPRESENTATION_CONTEXT(2) 
PARAMETRIC_REPRESENTATION_CONTEXT() REPRESENTATION_CONTEXT('2D SPACE',''
  ) );
#818 = PCURVE('',#264,#819);
#819 = DEFINITIONAL_REPRESENTATION('',(#820),#824);
#820 = LINE('',#821,#822);
#821 = CARTESIAN_POINT('',(0.E+000,-0.E+000));
#822 = VECTOR('',#823,1.);
#823 = DIRECTION('',(0.E+000,1.));
#824 = ( GEOMETRIC_REPRESENTATION_CONTEXT(2) 
PARAMETRIC_REPRESENTATION_CONTEXT() REPRESENTATION_CONTEXT('2D SPACE',''
  ) );
#825 = ORIENTED_EDGE('',*,*,#512,.F.);
#826 = ORIENTED_EDGE('',*,*,#486,.F.);
#827 = ORIENTED_EDGE('',*,*,#805,.F.);
#828 = ORIENTED_EDGE('',*,*,#247,.T.);
#829 = ADVANCED_FACE('',(#830),#295,.F.);
#830 = FACE_BOUND('',#831,.F.);
#831 = EDGE_LOOP('',(#832,#853,#854,#855,#856));
#832 = ORIENTED_EDGE('',*,*,#833,.T.);
#833 = EDGE_CURVE('',#279,#537,#834,.T.);
#834 = SEAM_CURVE('',#835,(#839,#846),.PCURVE_S1.);
#835 = LINE('',#836,#837);
#836 = CARTESIAN_POINT('',(143.51,14.3,0.E+000));
#837 = VECTOR('',#838,1.);
#838 = DIRECTION('',(0.E+000,0.E+000,1.));
#839 = PCURVE('',#295,#840);
#840 = DEFINITIONAL_REPRESENTATION('',(#841),#845);
#841 = LINE('',#842,#843);
#842 = CARTESIAN_POINT('',(6.28318530718,-0.E+000));
#843 = VECTOR('',#844,1.);
#844 = DIRECTION('',(0.E+000,1.));
#845 = ( GEOMETRIC_REPRESENTATION_CONTEXT(2) 
PARAMETRIC_REPRESENTATION_CONTEXT() REPRESENTATION_CONTEXT('2D SPACE',''
  ) );
#846 = PCURVE('',#295,#847);
#847 = DEFINITIONAL_REPRESENTATION('',(#848),#852);
#848 = LINE('',#849,#850);
#849 = CARTESIAN_POINT('',(0.E+000,-0.E+000));
#850 = VECTOR('',#851,1.);
#851 = DIRECTION('',(0.E+000,1.));
#852 = ( GEOMETRIC_REPRESENTATION_CONTEXT(2) 
PARAMETRIC_REPRESENTATION_CONTEXT() REPRESENTATION_CONTEXT('2D SPACE',''
  ) );
#853 = ORIENTED_EDGE('',*,*,#562,.F.);
#854 = ORIENTED_EDGE('',*,*,#536,.F.);
#855 = ORIENTED_EDGE('',*,*,#833,.F.);
#856 = ORIENTED_EDGE('',*,*,#278,.T.);
#857 = ADVANCED_FACE('',(#858),#326,.F.);
#858 = FACE_BOUND('',#859,.F.);
#859 = EDGE_LOOP('',(#860,#881,#882,#883,#884));
#860 = ORIENTED_EDGE('',*,*,#861,.T.);
#861 = EDGE_CURVE('',#310,#587,#862,.T.);
#862 = SEAM_CURVE('',#863,(#867,#874),.PCURVE_S1.);
#863 = LINE('',#864,#865);
#864 = CARTESIAN_POINT('',(143.51,90.5,0.E+000));
#865 = VECTOR('',#866,1.);
#866 = DIRECTION('',(0.E+000,0.E+000,1.));
#867 = PCURVE('',#326,#868);
#868 = DEFINITIONAL_REPRESENTATION('',(#869),#873);
#869 = LINE('',#870,#871);
#870 = CARTESIAN_POINT('',(6.28318530718,-0.E+000));
#871 = VECTOR('',#872,1.);
#872 = DIRECTION('',(0.E+000,1.));
#873 = ( GEOMETRIC_REPRESENTATION_CONTEXT(2) 
PARAMETRIC_REPRESENTATION_CONTEXT() REPRESENTATION_CONTEXT('2D SPACE',''
  ) );
#874 = PCURVE('',#326,#875);
#875 = DEFINITIONAL_REPRESENTATION('',(#876),#880);
#876 = LINE('',#877,#878);
#877 = CARTESIAN_POINT('',(0.E+000,-0.E+000));
#878 = VECTOR('',#879,1.);
#879 = DIRECTION('',(0.E+000,1.));
#880 = ( GEOMETRIC_REPRESENTATION_CONTEXT(2) 
PARAMETRIC_REPRESENTATION_CONTEXT() REPRESENTATION_CONTEXT('2D SPACE',''
  ) );
#881 = ORIENTED_EDGE('',*,*,#612,.F.);
#882 = ORIENTED_EDGE('',*,*,#586,.F.);
#883 = ORIENTED_EDGE('',*,*,#861,.F.);
#884 = ORIENTED_EDGE('',*,*,#309,.T.);
#885 = ADVANCED_FACE('',(#886),#653,.T.);
#886 = FACE_BOUND('',#887,.T.);
#887 = EDGE_LOOP('',(#888,#889,#912,#940));
#888 = ORIENTED_EDGE('',*,*,#636,.F.);
#889 = ORIENTED_EDGE('',*,*,#890,.F.);
#890 = EDGE_CURVE('',#891,#637,#893,.T.);
#891 = VERTEX_POINT('',#892);
#892 = CARTESIAN_POINT('',(114.59,37.7,5.733));
#893 = SURFACE_CURVE('',#894,(#898,#905),.PCURVE_S1.);
#894 = LINE('',#895,#896);
#895 = CARTESIAN_POINT('',(114.59,37.7,5.733));
#896 = VECTOR('',#897,1.);
#897 = DIRECTION('',(0.E+000,0.E+000,1.));
#898 = PCURVE('',#653,#899);
#899 = DEFINITIONAL_REPRESENTATION('',(#900),#904);
#900 = LINE('',#901,#902);
#901 = CARTESIAN_POINT('',(0.E+000,76.2));
#902 = VECTOR('',#903,1.);
#903 = DIRECTION('',(1.,0.E+000));
#904 = ( GEOMETRIC_REPRESENTATION_CONTEXT(2) 
PARAMETRIC_REPRESENTATION_CONTEXT() REPRESENTATION_CONTEXT('2D SPACE',''
  ) );
#905 = PCURVE('',#729,#906);
#906 = DEFINITIONAL_REPRESENTATION('',(#907),#911);
#907 = LINE('',#908,#909);
#908 = CARTESIAN_POINT('',(0.E+000,0.E+000));
#909 = VECTOR('',#910,1.);
#910 = DIRECTION('',(1.,0.E+000));
#911 = ( GEOMETRIC_REPRESENTATION_CONTEXT(2) 
PARAMETRIC_REPRESENTATION_CONTEXT() REPRESENTATION_CONTEXT('2D SPACE',''
  ) );
#912 = ORIENTED_EDGE('',*,*,#913,.F.);
#913 = EDGE_CURVE('',#914,#891,#916,.T.);
#914 = VERTEX_POINT('',#915);
#915 = CARTESIAN_POINT('',(38.39,37.7,5.733));
#916 = SURFACE_CURVE('',#917,(#921,#928),.PCURVE_S1.);
#917 = LINE('',#918,#919);
#918 = CARTESIAN_POINT('',(38.39,37.7,5.733));
#919 = VECTOR('',#920,1.);
#920 = DIRECTION('',(1.,0.E+000,0.E+000));
#921 = PCURVE('',#653,#922);
#922 = DEFINITIONAL_REPRESENTATION('',(#923),#927);
#923 = LINE('',#924,#925);
#924 = CARTESIAN_POINT('',(0.E+000,0.E+000));
#925 = VECTOR('',#926,1.);
#926 = DIRECTION('',(0.E+000,1.));
#927 = ( GEOMETRIC_REPRESENTATION_CONTEXT(2) 
PARAMETRIC_REPRESENTATION_CONTEXT() REPRESENTATION_CONTEXT('2D SPACE',''
  ) );
#928 = PCURVE('',#929,#934);
#929 = PLANE('',#930);
#930 = AXIS2_PLACEMENT_3D('',#931,#932,#933);
#931 = CARTESIAN_POINT('',(38.39,37.7,5.733));
#932 = DIRECTION('',(0.E+000,0.E+000,1.));
#933 = DIRECTION('',(1.,0.E+000,0.E+000));
#934 = DEFINITIONAL_REPRESENTATION('',(#935),#939);
#935 = LINE('',#936,#937);
#936 = CARTESIAN_POINT('',(0.E+000,0.E+000));
#937 = VECTOR('',#938,1.);
#938 = DIRECTION('',(1.,0.E+000));
#939 = ( GEOMETRIC_REPRESENTATION_CONTEXT(2) 
PARAMETRIC_REPRESENTATION_CONTEXT() REPRESENTATION_CONTEXT('2D SPACE',''
  ) );
#940 = ORIENTED_EDGE('',*,*,#941,.T.);
#941 = EDGE_CURVE('',#914,#639,#942,.T.);
#942 = SURFACE_CURVE('',#943,(#947,#954),.PCURVE_S1.);
#943 = LINE('',#944,#945);
#944 = CARTESIAN_POINT('',(38.39,37.7,5.733));
#945 = VECTOR('',#946,1.);
#946 = DIRECTION('',(0.E+000,0.E+000,1.));
#947 = PCURVE('',#653,#948);
#948 = DEFINITIONAL_REPRESENTATION('',(#949),#953);
#949 = LINE('',#950,#951);
#950 = CARTESIAN_POINT('',(0.E+000,0.E+000));
#951 = VECTOR('',#952,1.);
#952 = DIRECTION('',(1.,0.E+000));
#953 = ( GEOMETRIC_REPRESENTATION_CONTEXT(2) 
PARAMETRIC_REPRESENTATION_CONTEXT() REPRESENTATION_CONTEXT('2D SPACE',''
  ) );
#954 = PCURVE('',#679,#955);
#955 = DEFINITIONAL_REPRESENTATION('',(#956),#960);
#956 = LINE('',#957,#958);
#957 = CARTESIAN_POINT('',(0.E+000,0.E+000));
#958 = VECTOR('',#959,1.);
#959 = DIRECTION('',(1.,0.E+000));
#960 = ( GEOMETRIC_REPRESENTATION_CONTEXT(2) 
PARAMETRIC_REPRESENTATION_CONTEXT() REPRESENTATION_CONTEXT('2D SPACE',''
  ) );
#961 = ADVANCED_FACE('',(#962),#729,.F.);
#962 = FACE_BOUND('',#963,.F.);
#963 = EDGE_LOOP('',(#964,#965,#966,#989));
#964 = ORIENTED_EDGE('',*,*,#716,.F.);
#965 = ORIENTED_EDGE('',*,*,#890,.F.);
#966 = ORIENTED_EDGE('',*,*,#967,.T.);
#967 = EDGE_CURVE('',#891,#968,#970,.T.);
#968 = VERTEX_POINT('',#969);
#969 = CARTESIAN_POINT('',(114.59,63.1,5.733));
#970 = SURFACE_CURVE('',#971,(#975,#982),.PCURVE_S1.);
#971 = LINE('',#972,#973);
#972 = CARTESIAN_POINT('',(114.59,37.7,5.733));
#973 = VECTOR('',#974,1.);
#974 = DIRECTION('',(0.E+000,1.,0.E+000));
#975 = PCURVE('',#729,#976);
#976 = DEFINITIONAL_REPRESENTATION('',(#977),#981);
#977 = LINE('',#978,#979);
#978 = CARTESIAN_POINT('',(0.E+000,0.E+000));
#979 = VECTOR('',#980,1.);
#980 = DIRECTION('',(0.E+000,-1.));
#981 = ( GEOMETRIC_REPRESENTATION_CONTEXT(2) 
PARAMETRIC_REPRESENTATION_CONTEXT() REPRESENTATION_CONTEXT('2D SPACE',''
  ) );
#982 = PCURVE('',#929,#983);
#983 = DEFINITIONAL_REPRESENTATION('',(#984),#988);
#984 = LINE('',#985,#986);
#985 = CARTESIAN_POINT('',(76.2,0.E+000));
#986 = VECTOR('',#987,1.);
#987 = DIRECTION('',(0.E+000,1.));
#988 = ( GEOMETRIC_REPRESENTATION_CONTEXT(2) 
PARAMETRIC_REPRESENTATION_CONTEXT() REPRESENTATION_CONTEXT('2D SPACE',''
  ) );
#989 = ORIENTED_EDGE('',*,*,#990,.T.);
#990 = EDGE_CURVE('',#968,#691,#991,.T.);
#991 = SURFACE_CURVE('',#992,(#996,#1003),.PCURVE_S1.);
#992 = LINE('',#993,#994);
#993 = CARTESIAN_POINT('',(114.59,63.1,5.733));
#994 = VECTOR('',#995,1.);
#995 = DIRECTION('',(0.E+000,0.E+000,1.));
#996 = PCURVE('',#729,#997);
#997 = DEFINITIONAL_REPRESENTATION('',(#998),#1002);
#998 = LINE('',#999,#1000);
#999 = CARTESIAN_POINT('',(0.E+000,-25.4));
#1000 = VECTOR('',#1001,1.);
#1001 = DIRECTION('',(1.,0.E+000));
#1002 = ( GEOMETRIC_REPRESENTATION_CONTEXT(2) 
PARAMETRIC_REPRESENTATION_CONTEXT() REPRESENTATION_CONTEXT('2D SPACE',''
  ) );
#1003 = PCURVE('',#705,#1004);
#1004 = DEFINITIONAL_REPRESENTATION('',(#1005),#1009);
#1005 = LINE('',#1006,#1007);
#1006 = CARTESIAN_POINT('',(0.E+000,76.2));
#1007 = VECTOR('',#1008,1.);
#1008 = DIRECTION('',(1.,0.E+000));
#1009 = ( GEOMETRIC_REPRESENTATION_CONTEXT(2) 
PARAMETRIC_REPRESENTATION_CONTEXT() REPRESENTATION_CONTEXT('2D SPACE',''
  ) );
#1010 = ADVANCED_FACE('',(#1011),#679,.T.);
#1011 = FACE_BOUND('',#1012,.T.);
#1012 = EDGE_LOOP('',(#1013,#1014,#1015,#1038));
#1013 = ORIENTED_EDGE('',*,*,#664,.F.);
#1014 = ORIENTED_EDGE('',*,*,#941,.F.);
#1015 = ORIENTED_EDGE('',*,*,#1016,.T.);
#1016 = EDGE_CURVE('',#914,#1017,#1019,.T.);
#1017 = VERTEX_POINT('',#1018);
#1018 = CARTESIAN_POINT('',(38.39,63.1,5.733));
#1019 = SURFACE_CURVE('',#1020,(#1024,#1031),.PCURVE_S1.);
#1020 = LINE('',#1021,#1022);
#1021 = CARTESIAN_POINT('',(38.39,37.7,5.733));
#1022 = VECTOR('',#1023,1.);
#1023 = DIRECTION('',(0.E+000,1.,0.E+000));
#1024 = PCURVE('',#679,#1025);
#1025 = DEFINITIONAL_REPRESENTATION('',(#1026),#1030);
#1026 = LINE('',#1027,#1028);
#1027 = CARTESIAN_POINT('',(0.E+000,0.E+000));
#1028 = VECTOR('',#1029,1.);
#1029 = DIRECTION('',(0.E+000,-1.));
#1030 = ( GEOMETRIC_REPRESENTATION_CONTEXT(2) 
PARAMETRIC_REPRESENTATION_CONTEXT() REPRESENTATION_CONTEXT('2D SPACE',''
  ) );
#1031 = PCURVE('',#929,#1032);
#1032 = DEFINITIONAL_REPRESENTATION('',(#1033),#1037);
#1033 = LINE('',#1034,#1035);
#1034 = CARTESIAN_POINT('',(0.E+000,0.E+000));
#1035 = VECTOR('',#1036,1.);
#1036 = DIRECTION('',(0.E+000,1.));
#1037 = ( GEOMETRIC_REPRESENTATION_CONTEXT(2) 
PARAMETRIC_REPRESENTATION_CONTEXT() REPRESENTATION_CONTEXT('2D SPACE',''
  ) );
#1038 = ORIENTED_EDGE('',*,*,#1039,.T.);
#1039 = EDGE_CURVE('',#1017,#665,#1040,.T.);
#1040 = SURFACE_CURVE('',#1041,(#1045,#1052),.PCURVE_S1.);
#1041 = LINE('',#1042,#1043);
#1042 = CARTESIAN_POINT('',(38.39,63.1,5.733));
#1043 = VECTOR('',#1044,1.);
#1044 = DIRECTION('',(0.E+000,0.E+000,1.));
#1045 = PCURVE('',#679,#1046);
#1046 = DEFINITIONAL_REPRESENTATION('',(#1047),#1051);
#1047 = LINE('',#1048,#1049);
#1048 = CARTESIAN_POINT('',(0.E+000,-25.4));
#1049 = VECTOR('',#1050,1.);
#1050 = DIRECTION('',(1.,0.E+000));
#1051 = ( GEOMETRIC_REPRESENTATION_CONTEXT(2) 
PARAMETRIC_REPRESENTATION_CONTEXT() REPRESENTATION_CONTEXT('2D SPACE',''
  ) );
#1052 = PCURVE('',#705,#1053);
#1053 = DEFINITIONAL_REPRESENTATION('',(#1054),#1058);
#1054 = LINE('',#1055,#1056);
#1055 = CARTESIAN_POINT('',(0.E+000,0.E+000));
#1056 = VECTOR('',#1057,1.);
#1057 = DIRECTION('',(1.,0.E+000));
#1058 = ( GEOMETRIC_REPRESENTATION_CONTEXT(2) 
PARAMETRIC_REPRESENTATION_CONTEXT() REPRESENTATION_CONTEXT('2D SPACE',''
  ) );
#1059 = ADVANCED_FACE('',(#1060),#705,.F.);
#1060 = FACE_BOUND('',#1061,.F.);
#1061 = EDGE_LOOP('',(#1062,#1063,#1064,#1085));
#1062 = ORIENTED_EDGE('',*,*,#690,.F.);
#1063 = ORIENTED_EDGE('',*,*,#990,.F.);
#1064 = ORIENTED_EDGE('',*,*,#1065,.F.);
#1065 = EDGE_CURVE('',#1017,#968,#1066,.T.);
#1066 = SURFACE_CURVE('',#1067,(#1071,#1078),.PCURVE_S1.);
#1067 = LINE('',#1068,#1069);
#1068 = CARTESIAN_POINT('',(38.39,63.1,5.733));
#1069 = VECTOR('',#1070,1.);
#1070 = DIRECTION('',(1.,0.E+000,0.E+000));
#1071 = PCURVE('',#705,#1072);
#1072 = DEFINITIONAL_REPRESENTATION('',(#1073),#1077);
#1073 = LINE('',#1074,#1075);
#1074 = CARTESIAN_POINT('',(0.E+000,0.E+000));
#1075 = VECTOR('',#1076,1.);
#1076 = DIRECTION('',(0.E+000,1.));
#1077 = ( GEOMETRIC_REPRESENTATION_CONTEXT(2) 
PARAMETRIC_REPRESENTATION_CONTEXT() REPRESENTATION_CONTEXT('2D SPACE',''
  ) );
#1078 = PCURVE('',#929,#1079);
#1079 = DEFINITIONAL_REPRESENTATION('',(#1080),#1084);
#1080 = LINE('',#1081,#1082);
#1081 = CARTESIAN_POINT('',(0.E+000,25.4));
#1082 = VECTOR('',#1083,1.);
#1083 = DIRECTION('',(1.,0.E+000));
#1084 = ( GEOMETRIC_REPRESENTATION_CONTEXT(2) 
PARAMETRIC_REPRESENTATION_CONTEXT() REPRESENTATION_CONTEXT('2D SPACE',''
  ) );
#1085 = ORIENTED_EDGE('',*,*,#1039,.T.);
#1086 = ADVANCED_FACE('',(#1087),#929,.T.);
#1087 = FACE_BOUND('',#1088,.T.);
#1088 = EDGE_LOOP('',(#1089,#1090,#1091,#1092));
#1089 = ORIENTED_EDGE('',*,*,#1016,.F.);
#1090 = ORIENTED_EDGE('',*,*,#913,.T.);
#1091 = ORIENTED_EDGE('',*,*,#967,.T.);
#1092 = ORIENTED_EDGE('',*,*,#1065,.F.);
#1093 = ( GEOMETRIC_REPRESENTATION_CONTEXT(3) 
GLOBAL_UNCERTAINTY_ASSIGNED_CONTEXT((#1097)) 
GLOBAL_UNIT_ASSIGNED_CONTEXT((#1094,#1095,#1096)) REPRESENTATION_CONTEXT
('Context #1','3D Context with UNIT and UNCERTAINTY') );
#1094 = ( LENGTH_UNIT() NAMED_UNIT(*) SI_UNIT(.MILLI.,.METRE.) );
#1095 = ( NAMED_UNIT(*) PLANE_ANGLE_UNIT() SI_UNIT($,.RADIAN.) );
#1096 = ( NAMED_UNIT(*) SI_UNIT($,.STERADIAN.) SOLID_ANGLE_UNIT() );
#1097 = UNCERTAINTY_MEASURE_WITH_UNIT(LENGTH_MEASURE(1.E-007),#1094,
  'distance_accuracy_value','confusion accuracy');
#1098 = PRODUCT_TYPE('part',$,(#7));
#1099 = MECHANICAL_DESIGN_GEOMETRIC_PRESENTATION_REPRESENTATION('',(
    #1100),#1093);
#1100 = STYLED_ITEM('color',(#1101),#15);
#1101 = PRESENTATION_STYLE_ASSIGNMENT((#1102,#1108));
#1102 = SURFACE_STYLE_USAGE(.BOTH.,#1103);
#1103 = SURFACE_SIDE_STYLE('',(#1104));
#1104 = SURFACE_STYLE_FILL_AREA(#1105);
#1105 = FILL_AREA_STYLE('',(#1106));
#1106 = FILL_AREA_STYLE_COLOUR('',#1107);
#1107 = COLOUR_RGB('',0.800000011921,0.800000011921,0.800000011921);
#1108 = CURVE_STYLE('',#1109,POSITIVE_LENGTH_MEASURE(0.1),#1107);
#1109 = DRAUGHTING_PRE_DEFINED_CURVE_FONT('continuous');
ENDSEC;
END-ISO-10303-21;
