# Supplementary material for: Imaging brain activity during complex social behaviors in Drosophila with Flyception2
Source: Nat Commun. 2020 Jan 30;11:623. doi: 10.1038/s41467-020-14487-7 (PMC6992788; doi:10.1038/s41467-020-14487-7)
Supplement: Supplementary file 20 — Supplementary Software 1 [file 41467_2020_14487_MOESM20_ESM.zip › Supplementary Software 1/flyception2_tracking/calibration/raster/fmfrecord/daq.h]

#ifndef DAQ_H
#define DAQ_H

using namespace std;
using namespace FlyCapture2;
using namespace cv;

#define STEP_SIZE 1

class Daq
{
private:
	TaskHandle	taskHandleX;
	TaskHandle	taskHandleY;

	//float thetax, thetay;

	float64     dataX[STEP_SIZE];
	float64     dataY[STEP_SIZE];

public:
	float thetax, thetay;

	Daq();
	void reset();
	void configure();
	void start();
	void write();
};

#endif
