# Supplementary material for: Imaging brain activity during complex social behaviors in Drosophila with Flyception2
Source: Nat Commun. 2020 Jan 30;11:623. doi: 10.1038/s41467-020-14487-7 (PMC6992788; doi:10.1038/s41467-020-14487-7)
Supplement: Supplementary file 20 — Supplementary Software 1 [file 41467_2020_14487_MOESM20_ESM.zip › Supplementary Software 1/flyception2_tracking/calibration/raster/fmfrecord/fmfrecord.sln]

Microsoft Visual Studio Solution File, Format Version 12.00
# Visual Studio 2013
VisualStudioVersion = 12.0.30501.0
MinimumVisualStudioVersion = 10.0.40219.1
Project("{8BC9CEB8-8B4A-11D0-8D11-00A0C91BC942}") = "fmfrecord", "fmfrecord.vcxproj", "{7D9FCC7C-8888-41C6-AAE0-374CD0F87E7F}"
EndProject
Global
	GlobalSection(SolutionConfigurationPlatforms) = preSolution
		Debug|Win32 = Debug|Win32
		Debug|x64 = Debug|x64
		Release|Win32 = Release|Win32
		Release|x64 = Release|x64
	EndGlobalSection
	GlobalSection(ProjectConfigurationPlatforms) = postSolution
		{7D9FCC7C-8888-41C6-AAE0-374CD0F87E7F}.Debug|Win32.ActiveCfg = Debug|Win32
		{7D9FCC7C-8888-41C6-AAE0-374CD0F87E7F}.Debug|Win32.Build.0 = Debug|Win32
		{7D9FCC7C-8888-41C6-AAE0-374CD0F87E7F}.Debug|x64.ActiveCfg = Debug|x64
		{7D9FCC7C-8888-41C6-AAE0-374CD0F87E7F}.Debug|x64.Build.0 = Debug|x64
		{7D9FCC7C-8888-41C6-AAE0-374CD0F87E7F}.Release|Win32.ActiveCfg = Release|Win32
		{7D9FCC7C-8888-41C6-AAE0-374CD0F87E7F}.Release|Win32.Build.0 = Release|Win32
		{7D9FCC7C-8888-41C6-AAE0-374CD0F87E7F}.Release|x64.ActiveCfg = Release|x64
		{7D9FCC7C-8888-41C6-AAE0-374CD0F87E7F}.Release|x64.Build.0 = Release|x64
	EndGlobalSection
	GlobalSection(SolutionProperties) = preSolution
		HideSolutionNode = FALSE
	EndGlobalSection
EndGlobal
