# Supplementary material for: Imaging brain activity during complex social behaviors in Drosophila with Flyception2
Source: Nat Commun. 2020 Jan 30;11:623. doi: 10.1038/s41467-020-14487-7 (PMC6992788; doi:10.1038/s41467-020-14487-7)
Supplement: Supplementary file 20 — Supplementary Software 1 [file 41467_2020_14487_MOESM20_ESM.zip › Supplementary Software 1/flyception2_tracking/calibration/raster/fmfrecord/fmfrecord.vcxproj]

<?xml version="1.0" encoding="utf-8"?>
<Project DefaultTargets="Build" ToolsVersion="12.0" xmlns="http://schemas.microsoft.com/developer/msbuild/2003">
  <ItemGroup Label="ProjectConfigurations">
    <ProjectConfiguration Include="Debug|Win32">
      <Configuration>Debug</Configuration>
      <Platform>Win32</Platform>
    </ProjectConfiguration>
    <ProjectConfiguration Include="Debug|x64">
      <Configuration>Debug</Configuration>
      <Platform>x64</Platform>
    </ProjectConfiguration>
    <ProjectConfiguration Include="Release|Win32">
      <Configuration>Release</Configuration>
      <Platform>Win32</Platform>
    </ProjectConfiguration>
    <ProjectConfiguration Include="Release|x64">
      <Configuration>Release</Configuration>
      <Platform>x64</Platform>
    </ProjectConfiguration>
  </ItemGroup>
  <PropertyGroup Label="Globals">
    <ProjectGuid>{7D9FCC7C-8888-41C6-AAE0-374CD0F87E7F}</ProjectGuid>
    <Keyword>Win32Proj</Keyword>
    <RootNamespace>fmfrecord</RootNamespace>
  </PropertyGroup>
  <Import Project="$(VCTargetsPath)\Microsoft.Cpp.Default.props" />
  <PropertyGroup Condition="'$(Configuration)|$(Platform)'=='Debug|Win32'" Label="Configuration">
    <ConfigurationType>Application</ConfigurationType>
    <UseDebugLibraries>true</UseDebugLibraries>
    <PlatformToolset>v120</PlatformToolset>
    <CharacterSet>Unicode</CharacterSet>
  </PropertyGroup>
  <PropertyGroup Condition="'$(Configuration)|$(Platform)'=='Debug|x64'" Label="Configuration">
    <ConfigurationType>Application</ConfigurationType>
    <UseDebugLibraries>true</UseDebugLibraries>
    <PlatformToolset>v120</PlatformToolset>
    <CharacterSet>Unicode</CharacterSet>
  </PropertyGroup>
  <PropertyGroup Condition="'$(Configuration)|$(Platform)'=='Release|Win32'" Label="Configuration">
    <ConfigurationType>Application</ConfigurationType>
    <UseDebugLibraries>false</UseDebugLibraries>
    <PlatformToolset>v120</PlatformToolset>
    <WholeProgramOptimization>true</WholeProgramOptimization>
    <CharacterSet>Unicode</CharacterSet>
  </PropertyGroup>
  <PropertyGroup Condition="'$(Configuration)|$(Platform)'=='Release|x64'" Label="Configuration">
    <ConfigurationType>Application</ConfigurationType>
    <UseDebugLibraries>false</UseDebugLibraries>
    <PlatformToolset>v120</PlatformToolset>
    <WholeProgramOptimization>true</WholeProgramOptimization>
    <CharacterSet>Unicode</CharacterSet>
  </PropertyGroup>
  <Import Project="$(VCTargetsPath)\Microsoft.Cpp.props" />
  <ImportGroup Label="ExtensionSettings">
  </ImportGroup>
  <ImportGroup Label="PropertySheets" Condition="'$(Configuration)|$(Platform)'=='Debug|Win32'">
    <Import Project="$(UserRootDir)\Microsoft.Cpp.$(Platform).user.props" Condition="exists('$(UserRootDir)\Microsoft.Cpp.$(Platform).user.props')" Label="LocalAppDataPlatform" />
  </ImportGroup>
  <ImportGroup Condition="'$(Configuration)|$(Platform)'=='Debug|x64'" Label="PropertySheets">
    <Import Project="$(UserRootDir)\Microsoft.Cpp.$(Platform).user.props" Condition="exists('$(UserRootDir)\Microsoft.Cpp.$(Platform).user.props')" Label="LocalAppDataPlatform" />
  </ImportGroup>
  <ImportGroup Label="PropertySheets" Condition="'$(Configuration)|$(Platform)'=='Release|Win32'">
    <Import Project="$(UserRootDir)\Microsoft.Cpp.$(Platform).user.props" Condition="exists('$(UserRootDir)\Microsoft.Cpp.$(Platform).user.props')" Label="LocalAppDataPlatform" />
  </ImportGroup>
  <ImportGroup Condition="'$(Configuration)|$(Platform)'=='Release|x64'" Label="PropertySheets">
    <Import Project="$(UserRootDir)\Microsoft.Cpp.$(Platform).user.props" Condition="exists('$(UserRootDir)\Microsoft.Cpp.$(Platform).user.props')" Label="LocalAppDataPlatform" />
  </ImportGroup>
  <PropertyGroup Label="UserMacros" />
  <PropertyGroup Condition="'$(Configuration)|$(Platform)'=='Debug|Win32'">
    <LinkIncremental>true</LinkIncremental>
  </PropertyGroup>
  <PropertyGroup Condition="'$(Configuration)|$(Platform)'=='Debug|x64'">
    <LinkIncremental>true</LinkIncremental>
  </PropertyGroup>
  <PropertyGroup Condition="'$(Configuration)|$(Platform)'=='Release|Win32'">
    <LinkIncremental>false</LinkIncremental>
  </PropertyGroup>
  <PropertyGroup Condition="'$(Configuration)|$(Platform)'=='Release|x64'">
    <LinkIncremental>false</LinkIncremental>
    <IncludePath>C:\Program Files\Point Grey Research\FlyCapture2\include;C:\SDK\opencv-3.1.0\build\install\include;C:\Program Files %28x86%29\National Instruments\Shared\ExternalCompilerSupport\C\include;$(IncludePath)</IncludePath>
    <LibraryPath>C:\Program Files\Point Grey Research\FlyCapture2\lib64;C:\SDK\opencv-3.1.0\build\install\x64\vc12\lib;C:\Program Files %28x86%29\National Instruments\Shared\ExternalCompilerSupport\C\lib64\msvc;$(LibraryPath)</LibraryPath>
  </PropertyGroup>
  <ItemDefinitionGroup Condition="'$(Configuration)|$(Platform)'=='Debug|Win32'">
    <ClCompile>
      <PrecompiledHeader>Use</PrecompiledHeader>
      <WarningLevel>Level3</WarningLevel>
      <Optimization>Disabled</Optimization>
      <PreprocessorDefinitions>WIN32;_DEBUG;_CONSOLE;_LIB;%(PreprocessorDefinitions)</PreprocessorDefinitions>
      <SDLCheck>true</SDLCheck>
    </ClCompile>
    <Link>
      <SubSystem>Console</SubSystem>
      <GenerateDebugInformation>true</GenerateDebugInformation>
    </Link>
  </ItemDefinitionGroup>
  <ItemDefinitionGroup Condition="'$(Configuration)|$(Platform)'=='Debug|x64'">
    <ClCompile>
      <PrecompiledHeader>Use</PrecompiledHeader>
      <WarningLevel>Level3</WarningLevel>
      <Optimization>Disabled</Optimization>
      <PreprocessorDefinitions>WIN32;_DEBUG;_CONSOLE;_LIB;%(PreprocessorDefinitions)</PreprocessorDefinitions>
      <SDLCheck>true</SDLCheck>
    </ClCompile>
    <Link>
      <SubSystem>Console</SubSystem>
      <GenerateDebugInformation>true</GenerateDebugInformation>
    </Link>
  </ItemDefinitionGroup>
  <ItemDefinitionGroup Condition="'$(Configuration)|$(Platform)'=='Release|Win32'">
    <ClCompile>
      <WarningLevel>Level3</WarningLevel>
      <PrecompiledHeader>Use</PrecompiledHeader>
      <Optimization>MaxSpeed</Optimization>
      <FunctionLevelLinking>true</FunctionLevelLinking>
      <IntrinsicFunctions>true</IntrinsicFunctions>
      <PreprocessorDefinitions>WIN32;NDEBUG;_CONSOLE;_LIB;%(PreprocessorDefinitions)</PreprocessorDefinitions>
      <SDLCheck>true</SDLCheck>
    </ClCompile>
    <Link>
      <SubSystem>Console</SubSystem>
      <GenerateDebugInformation>true</GenerateDebugInformation>
      <EnableCOMDATFolding>true</EnableCOMDATFolding>
      <OptimizeReferences>true</OptimizeReferences>
    </Link>
  </ItemDefinitionGroup>
  <ItemDefinitionGroup Condition="'$(Configuration)|$(Platform)'=='Release|x64'">
    <ClCompile>
      <WarningLevel>Level3</WarningLevel>
      <PrecompiledHeader>Use</PrecompiledHeader>
      <Optimization>MaxSpeed</Optimization>
      <FunctionLevelLinking>true</FunctionLevelLinking>
      <IntrinsicFunctions>true</IntrinsicFunctions>
      <PreprocessorDefinitions>WIN32;NDEBUG;_CONSOLE;_LIB;%(PreprocessorDefinitions)</PreprocessorDefinitions>
      <SDLCheck>true</SDLCheck>
      <OpenMPSupport>true</OpenMPSupport>
      <AdditionalOptions>/Zm200 %(AdditionalOptions)</AdditionalOptions>
    </ClCompile>
    <Link>
      <SubSystem>Console</SubSystem>
      <GenerateDebugInformation>true</GenerateDebugInformation>
      <EnableCOMDATFolding>true</EnableCOMDATFolding>
      <OptimizeReferences>true</OptimizeReferences>
      <AdditionalDependencies>FlyCapture2.lib;FlyCapture2GUI.lib;nidaqmx.lib;opencv_core310.lib;opencv_highgui310.lib;opencv_imgproc310.lib;opencv_imgcodecs310.lib;opencv_video310.lib;%(AdditionalDependencies)</AdditionalDependencies>
    </Link>
  </ItemDefinitionGroup>
  <ItemGroup>
    <Text Include="ReadMe.txt" />
  </ItemGroup>
  <ItemGroup>
    <ClInclude Include="daq.h" />
    <ClInclude Include="pgrcam.h" />
    <ClInclude Include="stdafx.h" />
    <ClInclude Include="targetver.h" />
  </ItemGroup>
  <ItemGroup>
    <ClCompile Include="daq.cpp" />
    <ClCompile Include="fmfrecord.cpp" />
    <ClCompile Include="pgrcam.cpp" />
    <ClCompile Include="stdafx.cpp">
      <PrecompiledHeader Condition="'$(Configuration)|$(Platform)'=='Debug|Win32'">Create</PrecompiledHeader>
      <PrecompiledHeader Condition="'$(Configuration)|$(Platform)'=='Debug|x64'">Create</PrecompiledHeader>
      <PrecompiledHeader Condition="'$(Configuration)|$(Platform)'=='Release|Win32'">Create</PrecompiledHeader>
      <PrecompiledHeader Condition="'$(Configuration)|$(Platform)'=='Release|x64'">Create</PrecompiledHeader>
    </ClCompile>
  </ItemGroup>
  <Import Project="$(VCTargetsPath)\Microsoft.Cpp.targets" />
  <ImportGroup Label="ExtensionTargets">
  </ImportGroup>
</Project>
