# Supplementary material for: Imaging brain activity during complex social behaviors in Drosophila with Flyception2
Source: Nat Commun. 2020 Jan 30;11:623. doi: 10.1038/s41467-020-14487-7 (PMC6992788; doi:10.1038/s41467-020-14487-7)
Supplement: Supplementary file 20 — Supplementary Software 1 [file 41467_2020_14487_MOESM20_ESM.zip › Supplementary Software 1/flyception2_tracking/calibration/raster/fmfrecord/map.txt]

-9.00 -9.00 0 0
-8.90 -9.00 0 0
-8.80 -9.00 0 0
-8.70 -9.00 0 0
-8.60 -9.00 0 0
-8.50 -9.00 0 0
-8.40 -9.00 0 0
-8.30 -9.00 0 0
-8.20 -9.00 0 0
-8.10 -9.00 0 0
-8.00 -9.00 0 0
-7.90 -9.00 0 0
-7.80 -9.00 0 0
-7.70 -9.00 0 0
-7.60 -9.00 0 0
-7.50 -9.00 0 0
-7.40 -9.00 0 0
-7.30 -9.00 0 0
-7.20 -9.00 0 0
-7.10 -9.00 0 0
-7.00 -9.00 0 0
-6.90 -9.00 0 0
-6.80 -9.00 0 0
-6.70 -9.00 0 0
-6.60 -9.00 0 0
-6.50 -9.00 0 0
-6.40 -9.00 0 0
-6.30 -9.00 0 0
-6.20 -9.00 0 0
-6.10 -9.00 0 0
-6.00 -9.00 0 0
-5.90 -9.00 0 0
-5.80 -9.00 0 0
-5.70 -9.00 4 153
-5.60 -9.00 6 152
-5.50 -9.00 7 151
-5.40 -9.00 9 150
-5.30 -9.00 10 150
-5.20 -9.00 12 149
-5.10 -9.00 15 149
-5.00 -9.00 18 148
-4.90 -9.00 20 147
-4.80 -9.00 23 147
-4.70 -9.00 26 146
-4.60 -9.00 29 145
-4.50 -9.00 32 144
-4.40 -9.00 35 143
-4.30 -9.00 37 143
-4.20 -9.00 41 142
-4.10 -9.00 43 141
-4.00 -9.00 46 140
-3.90 -9.00 49 140
-3.80 -9.00 51 139
-3.70 -9.00 54 138
-3.60 -9.00 57 137
-3.50 -9.00 59 137
-3.40 -9.00 61 136
-3.30 -9.00 64 135
-3.20 -9.00 66 134
-3.10 -9.00 68 133
-3.00 -9.00 70 132
-2.90 -9.00 73 131
-2.80 -9.00 75 130
-2.70 -9.00 77 129
-2.60 -9.00 80 128
-2.50 -9.00 0 0
-2.40 -9.00 0 0
-2.30 -9.00 0 0
-2.20 -9.00 0 0
-2.10 -9.00 0 0
-2.00 -9.00 0 0
-1.90 -9.00 0 0
-1.80 -9.00 0 0
-1.70 -9.00 0 0
-1.60 -9.00 0 0
-1.50 -9.00 0 0
-1.40 -9.00 0 0
-1.30 -9.00 0 0
-1.20 -9.00 0 0
-1.10 -9.00 0 0
-1.00 -9.00 0 0
-0.90 -9.00 0 0
-0.80 -9.00 0 0
-0.70 -9.00 0 0
-0.60 -9.00 0 0
-0.50 -9.00 0 0
-0.40 -9.00 0 0
-0.30 -9.00 0 0
-0.20 -9.00 0 0
-0.10 -9.00 0 0
-0.00 -9.00 0 0
0.10 -9.00 0 0
0.20 -9.00 0 0
0.30 -9.00 0 0
0.40 -9.00 0 0
0.50 -9.00 0 0
0.60 -9.00 0 0
0.70 -9.00 0 0
0.80 -9.00 0 0
0.90 -9.00 0 0
1.00 -9.00 0 0
1.10 -9.00 0 0
1.20 -9.00 0 0
1.30 -9.00 0 0
1.40 -9.00 0 0
1.50 -9.00 0 0
1.60 -9.00 0 0
1.70 -9.00 0 0
1.80 -9.00 0 0
1.90 -9.00 0 0
2.00 -9.00 0 0
2.10 -9.00 0 0
2.20 -9.00 0 0
2.30 -9.00 0 0
2.40 -9.00 0 0
2.50 -9.00 0 0
2.60 -9.00 0 0
2.70 -9.00 0 0
2.80 -9.00 0 0
2.90 -9.00 0 0
3.00 -9.00 0 0
3.10 -9.00 0 0
3.20 -9.00 0 0
3.30 -9.00 0 0
3.40 -9.00 0 0
3.50 -9.00 0 0
3.60 -9.00 0 0
3.70 -9.00 0 0
3.80 -9.00 0 0
3.90 -9.00 0 0
4.00 -9.00 0 0
4.10 -9.00 259 82
4.20 -9.00 262 82
4.30 -9.00 265 82
4.40 -9.00 266 82
4.50 -9.00 269 81
4.60 -9.00 272 81
4.70 -9.00 275 80
4.80 -9.00 277 80
4.90 -9.00 280 79
5.00 -9.00 282 79
5.10 -9.00 284 79
5.20 -9.00 287 78
5.30 -9.00 290 78
5.40 -9.00 292 77
5.50 -9.00 295 77
5.60 -9.00 297 76
5.70 -9.00 300 75
5.80 -9.00 303 75
5.90 -9.00 305 74
6.00 -9.00 307 73
6.10 -9.00 310 73
6.20 -9.00 313 72
6.30 -9.00 315 71
6.40 -9.00 317 70
6.50 -9.00 320 70
6.60 -9.00 323 69
6.70 -9.00 325 68
6.80 -9.00 328 67
6.90 -9.00 331 66
7.00 -9.00 333 65
7.10 -9.00 335 63
7.20 -9.00 338 60
7.30 -9.00 340 58
7.40 -9.00 343 54
7.50 -9.00 345 50
7.60 -9.00 348 46
7.70 -9.00 350 43
7.80 -9.00 353 39
7.90 -9.00 355 35
8.00 -9.00 358 31
8.10 -9.00 361 26
8.20 -9.00 363 22
8.30 -9.00 366 19
8.40 -9.00 368 18
8.50 -9.00 370 18
8.60 -9.00 372 18
8.70 -9.00 374 17
8.80 -9.00 376 17
8.90 -9.00 377 15
9.00 -9.00 381 13
9.10 -9.00 384 11
-9.00 -8.90 0 0
-8.90 -8.90 0 0
-8.80 -8.90 0 0
-8.70 -8.90 0 0
-8.60 -8.90 0 0
-8.50 -8.90 0 0
-8.40 -8.90 0 0
-8.30 -8.90 0 0
-8.20 -8.90 0 0
-8.10 -8.90 0 0
-8.00 -8.90 0 0
-7.90 -8.90 0 0
-7.80 -8.90 0 0
-7.70 -8.90 0 0
-7.60 -8.90 0 0
-7.50 -8.90 0 0
-7.40 -8.90 0 0
-7.30 -8.90 0 0
-7.20 -8.90 0 0
-7.10 -8.90 0 0
-7.00 -8.90 0 0
-6.90 -8.90 0 0
-6.80 -8.90 0 0
-6.70 -8.90 0 0
-6.60 -8.90 0 0
-6.50 -8.90 0 0
-6.40 -8.90 0 0
-6.30 -8.90 0 0
-6.20 -8.90 0 0
-6.10 -8.90 0 0
-6.00 -8.90 0 0
-5.90 -8.90 0 0
-5.80 -8.90 4 155
-5.70 -8.90 5 154
-5.60 -8.90 6 153
-5.50 -8.90 7 153
-5.40 -8.90 9 152
-5.30 -8.90 11 151
-5.20 -8.90 13 151
-5.10 -8.90 16 150
-5.00 -8.90 19 149
-4.90 -8.90 22 148
-4.80 -8.90 24 148
-4.70 -8.90 27 147
-4.60 -8.90 30 146
-4.50 -8.90 33 146
-4.40 -8.90 36 145
-4.30 -8.90 38 144
-4.20 -8.90 41 144
-4.10 -8.90 44 143
-4.00 -8.90 47 142
-3.90 -8.90 50 141
-3.80 -8.90 53 140
-3.70 -8.90 55 140
-3.60 -8.90 57 138
-3.50 -8.90 59 138
-3.40 -8.90 62 137
-3.30 -8.90 65 136
-3.20 -8.90 66 135
-3.10 -8.90 69 134
-3.00 -8.90 72 133
-2.90 -8.90 73 132
-2.80 -8.90 76 131
-2.70 -8.90 0 0
-2.60 -8.90 0 0
-2.50 -8.90 0 0
-2.40 -8.90 0 0
-2.30 -8.90 0 0
-2.20 -8.90 0 0
-2.10 -8.90 0 0
-2.00 -8.90 0 0
-1.90 -8.90 0 0
-1.80 -8.90 0 0
-1.70 -8.90 0 0
-1.60 -8.90 0 0
-1.50 -8.90 0 0
-1.40 -8.90 0 0
-1.30 -8.90 0 0
-1.20 -8.90 0 0
-1.10 -8.90 0 0
-1.00 -8.90 0 0
-0.90 -8.90 0 0
-0.80 -8.90 0 0
-0.70 -8.90 0 0
-0.60 -8.90 0 0
-0.50 -8.90 0 0
-0.40 -8.90 0 0
-0.30 -8.90 0 0
-0.20 -8.90 0 0
-0.10 -8.90 0 0
-0.00 -8.90 0 0
0.10 -8.90 0 0
0.20 -8.90 0 0
0.30 -8.90 0 0
0.40 -8.90 0 0
0.50 -8.90 0 0
0.60 -8.90 0 0
0.70 -8.90 0 0
0.80 -8.90 0 0
0.90 -8.90 0 0
1.00 -8.90 0 0
1.10 -8.90 0 0
1.20 -8.90 0 0
1.30 -8.90 0 0
1.40 -8.90 0 0
1.50 -8.90 0 0
1.60 -8.90 0 0
1.70 -8.90 0 0
1.80 -8.90 0 0
1.90 -8.90 0 0
2.00 -8.90 0 0
2.10 -8.90 0 0
2.20 -8.90 0 0
2.30 -8.90 0 0
2.40 -8.90 0 0
2.50 -8.90 0 0
2.60 -8.90 0 0
2.70 -8.90 0 0
2.80 -8.90 0 0
2.90 -8.90 0 0
3.00 -8.90 0 0
3.10 -8.90 0 0
3.20 -8.90 0 0
3.30 -8.90 0 0
3.40 -8.90 0 0
3.50 -8.90 0 0
3.60 -8.90 0 0
3.70 -8.90 0 0
3.80 -8.90 0 0
3.90 -8.90 0 0
4.00 -8.90 0 0
4.10 -8.90 0 0
4.20 -8.90 0 0
4.30 -8.90 0 0
4.40 -8.90 268 82
4.50 -8.90 270 82
4.60 -8.90 273 81
4.70 -8.90 276 81
4.80 -8.90 278 81
4.90 -8.90 280 81
5.00 -8.90 283 80
5.10 -8.90 285 80
5.20 -8.90 288 79
5.30 -8.90 291 78
5.40 -8.90 293 78
5.50 -8.90 296 77
5.60 -8.90 299 77
5.70 -8.90 301 76
5.80 -8.90 304 76
5.90 -8.90 306 75
6.00 -8.90 308 74
6.10 -8.90 311 74
6.20 -8.90 314 73
6.30 -8.90 316 72
6.40 -8.90 318 72
6.50 -8.90 321 71
6.60 -8.90 323 71
6.70 -8.90 326 70
6.80 -8.90 329 69
6.90 -8.90 332 68
7.00 -8.90 333 67
7.10 -8.90 336 65
7.20 -8.90 339 64
7.30 -8.90 341 61
7.40 -8.90 344 58
7.50 -8.90 346 54
7.60 -8.90 349 50
7.70 -8.90 351 47
7.80 -8.90 354 42
7.90 -8.90 356 39
8.00 -8.90 359 35
8.10 -8.90 361 30
8.20 -8.90 364 26
8.30 -8.90 367 21
8.40 -8.90 369 20
8.50 -8.90 371 18
8.60 -8.90 373 19
8.70 -8.90 375 18
8.80 -8.90 377 18
8.90 -8.90 380 17
9.00 -8.90 382 15
9.10 -8.90 385 13
-9.00 -8.80 0 0
-8.90 -8.80 0 0
-8.80 -8.80 0 0
-8.70 -8.80 0 0
-8.60 -8.80 0 0
-8.50 -8.80 0 0
-8.40 -8.80 0 0
-8.30 -8.80 0 0
-8.20 -8.80 0 0
-8.10 -8.80 0 0
-8.00 -8.80 0 0
-7.90 -8.80 0 0
-7.80 -8.80 0 0
-7.70 -8.80 0 0
-7.60 -8.80 0 0
-7.50 -8.80 0 0
-7.40 -8.80 0 0
-7.30 -8.80 0 0
-7.20 -8.80 0 0
-7.10 -8.80 0 0
-7.00 -8.80 0 0
-6.90 -8.80 0 0
-6.80 -8.80 0 0
-6.70 -8.80 0 0
-6.60 -8.80 0 0
-6.50 -8.80 0 0
-6.40 -8.80 0 0
-6.30 -8.80 0 0
-6.20 -8.80 0 0
-6.10 -8.80 0 0
-6.00 -8.80 0 0
-5.90 -8.80 0 0
-5.80 -8.80 4 156
-5.70 -8.80 5 155
-5.60 -8.80 7 155
-5.50 -8.80 8 154
-5.40 -8.80 10 153
-5.30 -8.80 11 153
-5.20 -8.80 15 152
-5.10 -8.80 16 151
-5.00 -8.80 20 151
-4.90 -8.80 22 150
-4.80 -8.80 25 149
-4.70 -8.80 28 148
-4.60 -8.80 31 148
-4.50 -8.80 34 147
-4.40 -8.80 36 146
-4.30 -8.80 39 145
-4.20 -8.80 42 145
-4.10 -8.80 45 144
-4.00 -8.80 48 143
-3.90 -8.80 51 142
-3.80 -8.80 53 142
-3.70 -8.80 56 141
-3.60 -8.80 58 140
-3.50 -8.80 60 139
-3.40 -8.80 62 138
-3.30 -8.80 64 137
-3.20 -8.80 66 136
-3.10 -8.80 69 135
-3.00 -8.80 71 133
-2.90 -8.80 0 0
-2.80 -8.80 0 0
-2.70 -8.80 0 0
-2.60 -8.80 0 0
-2.50 -8.80 0 0
-2.40 -8.80 0 0
-2.30 -8.80 0 0
-2.20 -8.80 0 0
-2.10 -8.80 0 0
-2.00 -8.80 0 0
-1.90 -8.80 0 0
-1.80 -8.80 0 0
-1.70 -8.80 0 0
-1.60 -8.80 0 0
-1.50 -8.80 0 0
-1.40 -8.80 0 0
-1.30 -8.80 0 0
-1.20 -8.80 0 0
-1.10 -8.80 0 0
-1.00 -8.80 0 0
-0.90 -8.80 0 0
-0.80 -8.80 0 0
-0.70 -8.80 0 0
-0.60 -8.80 0 0
-0.50 -8.80 0 0
-0.40 -8.80 0 0
-0.30 -8.80 0 0
-0.20 -8.80 0 0
-0.10 -8.80 0 0
-0.00 -8.80 0 0
0.10 -8.80 0 0
0.20 -8.80 0 0
0.30 -8.80 0 0
0.40 -8.80 0 0
0.50 -8.80 0 0
0.60 -8.80 0 0
0.70 -8.80 0 0
0.80 -8.80 0 0
0.90 -8.80 0 0
1.00 -8.80 0 0
1.10 -8.80 0 0
1.20 -8.80 0 0
1.30 -8.80 0 0
1.40 -8.80 0 0
1.50 -8.80 0 0
1.60 -8.80 0 0
1.70 -8.80 0 0
1.80 -8.80 0 0
1.90 -8.80 0 0
2.00 -8.80 0 0
2.10 -8.80 0 0
2.20 -8.80 0 0
2.30 -8.80 0 0
2.40 -8.80 0 0
2.50 -8.80 0 0
2.60 -8.80 0 0
2.70 -8.80 0 0
2.80 -8.80 0 0
2.90 -8.80 0 0
3.00 -8.80 0 0
3.10 -8.80 0 0
3.20 -8.80 0 0
3.30 -8.80 0 0
3.40 -8.80 0 0
3.50 -8.80 0 0
3.60 -8.80 0 0
3.70 -8.80 0 0
3.80 -8.80 0 0
3.90 -8.80 0 0
4.00 -8.80 0 0
4.10 -8.80 0 0
4.20 -8.80 0 0
4.30 -8.80 0 0
4.40 -8.80 0 0
4.50 -8.80 0 0
4.60 -8.80 274 82
4.70 -8.80 278 82
4.80 -8.80 279 81
4.90 -8.80 282 81
5.00 -8.80 285 81
5.10 -8.80 287 81
5.20 -8.80 289 80
5.30 -8.80 292 80
5.40 -8.80 294 79
5.50 -8.80 297 79
5.60 -8.80 300 78
5.70 -8.80 302 78
5.80 -8.80 304 77
5.90 -8.80 307 76
6.00 -8.80 309 75
6.10 -8.80 312 75
6.20 -8.80 315 74
6.30 -8.80 317 74
6.40 -8.80 320 73
6.50 -8.80 322 72
6.60 -8.80 325 72
6.70 -8.80 327 71
6.80 -8.80 330 70
6.90 -8.80 332 69
7.00 -8.80 335 68
7.10 -8.80 337 67
7.20 -8.80 340 66
7.30 -8.80 342 64
7.40 -8.80 345 61
7.50 -8.80 347 58
7.60 -8.80 350 53
7.70 -8.80 352 50
7.80 -8.80 355 46
7.90 -8.80 358 42
8.00 -8.80 360 38
8.10 -8.80 362 34
8.20 -8.80 365 30
8.30 -8.80 368 24
8.40 -8.80 370 21
8.50 -8.80 372 19
8.60 -8.80 375 19
8.70 -8.80 377 19
8.80 -8.80 378 19
8.90 -8.80 380 19
9.00 -8.80 383 17
9.10 -8.80 384 16
-9.00 -8.70 0 0
-8.90 -8.70 0 0
-8.80 -8.70 0 0
-8.70 -8.70 0 0
-8.60 -8.70 0 0
-8.50 -8.70 0 0
-8.40 -8.70 0 0
-8.30 -8.70 0 0
-8.20 -8.70 0 0
-8.10 -8.70 0 0
-8.00 -8.70 0 0
-7.90 -8.70 0 0
-7.80 -8.70 0 0
-7.70 -8.70 0 0
-7.60 -8.70 0 0
-7.50 -8.70 0 0
-7.40 -8.70 0 0
-7.30 -8.70 0 0
-7.20 -8.70 0 0
-7.10 -8.70 0 0
-7.00 -8.70 0 0
-6.90 -8.70 0 0
-6.80 -8.70 0 0
-6.70 -8.70 0 0
-6.60 -8.70 0 0
-6.50 -8.70 0 0
-6.40 -8.70 0 0
-6.30 -8.70 0 0
-6.20 -8.70 0 0
-6.10 -8.70 0 0
-6.00 -8.70 0 0
-5.90 -8.70 0 0
-5.80 -8.70 4 157
-5.70 -8.70 6 157
-5.60 -8.70 7 156
-5.50 -8.70 8 155
-5.40 -8.70 10 155
-5.30 -8.70 12 154
-5.20 -8.70 15 153
-5.10 -8.70 18 153
-5.00 -8.70 21 152
-4.90 -8.70 24 151
-4.80 -8.70 27 150
-4.70 -8.70 30 149
-4.60 -8.70 32 149
-4.50 -8.70 35 148
-4.40 -8.70 38 147
-4.30 -8.70 41 147
-4.20 -8.70 44 146
-4.10 -8.70 47 145
-4.00 -8.70 49 144
-3.90 -8.70 51 144
-3.80 -8.70 54 142
-3.70 -8.70 56 142
-3.60 -8.70 58 141
-3.50 -8.70 60 140
-3.40 -8.70 62 139
-3.30 -8.70 65 138
-3.20 -8.70 67 137
-3.10 -8.70 0 0
-3.00 -8.70 0 0
-2.90 -8.70 0 0
-2.80 -8.70 0 0
-2.70 -8.70 0 0
-2.60 -8.70 0 0
-2.50 -8.70 0 0
-2.40 -8.70 0 0
-2.30 -8.70 0 0
-2.20 -8.70 0 0
-2.10 -8.70 0 0
-2.00 -8.70 0 0
-1.90 -8.70 0 0
-1.80 -8.70 0 0
-1.70 -8.70 0 0
-1.60 -8.70 0 0
-1.50 -8.70 0 0
-1.40 -8.70 0 0
-1.30 -8.70 0 0
-1.20 -8.70 0 0
-1.10 -8.70 0 0
-1.00 -8.70 0 0
-0.90 -8.70 141 105
-0.80 -8.70 0 0
-0.70 -8.70 147 104
-0.60 -8.70 149 102
-0.50 -8.70 151 102
-0.40 -8.70 154 101
-0.30 -8.70 0 0
-0.20 -8.70 159 100
-0.10 -8.70 161 100
-0.00 -8.70 0 0
0.10 -8.70 0 0
0.20 -8.70 0 0
0.30 -8.70 173 97
0.40 -8.70 175 96
0.50 -8.70 177 95
0.60 -8.70 179 95
0.70 -8.70 182 94
0.80 -8.70 185 94
0.90 -8.70 187 93
1.00 -8.70 190 92
1.10 -8.70 192 91
1.20 -8.70 195 91
1.30 -8.70 0 0
1.40 -8.70 0 0
1.50 -8.70 0 0
1.60 -8.70 0 0
1.70 -8.70 0 0
1.80 -8.70 0 0
1.90 -8.70 0 0
2.00 -8.70 0 0
2.10 -8.70 0 0
2.20 -8.70 0 0
2.30 -8.70 0 0
2.40 -8.70 0 0
2.50 -8.70 0 0
2.60 -8.70 0 0
2.70 -8.70 0 0
2.80 -8.70 0 0
2.90 -8.70 0 0
3.00 -8.70 0 0
3.10 -8.70 0 0
3.20 -8.70 0 0
3.30 -8.70 0 0
3.40 -8.70 0 0
3.50 -8.70 0 0
3.60 -8.70 0 0
3.70 -8.70 0 0
3.80 -8.70 0 0
3.90 -8.70 0 0
4.00 -8.70 0 0
4.10 -8.70 0 0
4.20 -8.70 0 0
4.30 -8.70 0 0
4.40 -8.70 0 0
4.50 -8.70 0 0
4.60 -8.70 0 0
4.70 -8.70 0 0
4.80 -8.70 280 82
4.90 -8.70 283 82
5.00 -8.70 286 82
5.10 -8.70 289 82
5.20 -8.70 291 81
5.30 -8.70 293 81
5.40 -8.70 295 80
5.50 -8.70 298 80
5.60 -8.70 300 79
5.70 -8.70 303 79
5.80 -8.70 306 78
5.90 -8.70 308 77
6.00 -8.70 310 77
6.10 -8.70 313 76
6.20 -8.70 316 76
6.30 -8.70 318 75
6.40 -8.70 321 74
6.50 -8.70 323 73
6.60 -8.70 326 73
6.70 -8.70 329 72
6.80 -8.70 331 71
6.90 -8.70 334 71
7.00 -8.70 336 70
7.10 -8.70 338 68
7.20 -8.70 341 67
7.30 -8.70 344 66
7.40 -8.70 346 64
7.50 -8.70 348 62
7.60 -8.70 351 58
7.70 -8.70 354 53
7.80 -8.70 356 49
7.90 -8.70 359 45
8.00 -8.70 361 41
8.10 -8.70 364 38
8.20 -8.70 366 34
8.30 -8.70 369 29
8.40 -8.70 372 24
8.50 -8.70 374 21
8.60 -8.70 376 20
8.70 -8.70 378 20
8.80 -8.70 380 20
8.90 -8.70 381 19
9.00 -8.70 383 19
9.10 -8.70 386 17
-9.00 -8.60 0 0
-8.90 -8.60 0 0
-8.80 -8.60 0 0
-8.70 -8.60 0 0
-8.60 -8.60 0 0
-8.50 -8.60 0 0
-8.40 -8.60 0 0
-8.30 -8.60 0 0
-8.20 -8.60 0 0
-8.10 -8.60 0 0
-8.00 -8.60 0 0
-7.90 -8.60 0 0
-7.80 -8.60 0 0
-7.70 -8.60 0 0
-7.60 -8.60 0 0
-7.50 -8.60 0 0
-7.40 -8.60 0 0
-7.30 -8.60 0 0
-7.20 -8.60 0 0
-7.10 -8.60 0 0
-7.00 -8.60 0 0
-6.90 -8.60 0 0
-6.80 -8.60 0 0
-6.70 -8.60 0 0
-6.60 -8.60 0 0
-6.50 -8.60 0 0
-6.40 -8.60 0 0
-6.30 -8.60 0 0
-6.20 -8.60 0 0
-6.10 -8.60 0 0
-6.00 -8.60 0 0
-5.90 -8.60 4 160
-5.80 -8.60 5 159
-5.70 -8.60 6 158
-5.60 -8.60 8 158
-5.50 -8.60 9 157
-5.40 -8.60 11 156
-5.30 -8.60 14 155
-5.20 -8.60 17 155
-5.10 -8.60 19 154
-5.00 -8.60 21 153
-4.90 -8.60 25 152
-4.80 -8.60 28 151
-4.70 -8.60 30 151
-4.60 -8.60 34 150
-4.50 -8.60 36 149
-4.40 -8.60 39 149
-4.30 -8.60 42 148
-4.20 -8.60 45 147
-4.10 -8.60 47 146
-4.00 -8.60 50 145
-3.90 -8.60 52 145
-3.80 -8.60 55 143
-3.70 -8.60 56 143
-3.60 -8.60 59 142
-3.50 -8.60 60 141
-3.40 -8.60 62 140
-3.30 -8.60 63 139
-3.20 -8.60 0 0
-3.10 -8.60 0 0
-3.00 -8.60 0 0
-2.90 -8.60 0 0
-2.80 -8.60 0 0
-2.70 -8.60 0 0
-2.60 -8.60 0 0
-2.50 -8.60 0 0
-2.40 -8.60 0 0
-2.30 -8.60 0 0
-2.20 -8.60 0 0
-2.10 -8.60 0 0
-2.00 -8.60 0 0
-1.90 -8.60 0 0
-1.80 -8.60 0 0
-1.70 -8.60 0 0
-1.60 -8.60 0 0
-1.50 -8.60 0 0
-1.40 -8.60 131 108
-1.30 -8.60 133 108
-1.20 -8.60 135 107
-1.10 -8.60 137 107
-1.00 -8.60 139 106
-0.90 -8.60 142 106
-0.80 -8.60 145 105
-0.70 -8.60 147 104
-0.60 -8.60 150 104
-0.50 -8.60 151 103
-0.40 -8.60 155 103
-0.30 -8.60 157 102
-0.20 -8.60 160 102
-0.10 -8.60 162 101
-0.00 -8.60 165 100
0.10 -8.60 168 99
0.20 -8.60 170 99
0.30 -8.60 173 98
0.40 -8.60 175 97
0.50 -8.60 178 97
0.60 -8.60 180 96
0.70 -8.60 182 95
0.80 -8.60 185 94
0.90 -8.60 188 93
1.00 -8.60 190 93
1.10 -8.60 193 93
1.20 -8.60 195 92
1.30 -8.60 198 91
1.40 -8.60 199 91
1.50 -8.60 0 0
1.60 -8.60 0 0
1.70 -8.60 0 0
1.80 -8.60 0 0
1.90 -8.60 0 0
2.00 -8.60 0 0
2.10 -8.60 0 0
2.20 -8.60 0 0
2.30 -8.60 0 0
2.40 -8.60 0 0
2.50 -8.60 0 0
2.60 -8.60 0 0
2.70 -8.60 0 0
2.80 -8.60 0 0
2.90 -8.60 0 0
3.00 -8.60 0 0
3.10 -8.60 0 0
3.20 -8.60 0 0
3.30 -8.60 0 0
3.40 -8.60 0 0
3.50 -8.60 0 0
3.60 -8.60 0 0
3.70 -8.60 0 0
3.80 -8.60 0 0
3.90 -8.60 0 0
4.00 -8.60 0 0
4.10 -8.60 0 0
4.20 -8.60 0 0
4.30 -8.60 0 0
4.40 -8.60 0 0
4.50 -8.60 0 0
4.60 -8.60 0 0
4.70 -8.60 0 0
4.80 -8.60 0 0
4.90 -8.60 286 83
5.00 -8.60 288 82
5.10 -8.60 290 82
5.20 -8.60 292 82
5.30 -8.60 294 81
5.40 -8.60 296 81
5.50 -8.60 299 81
5.60 -8.60 302 80
5.70 -8.60 305 80
5.80 -8.60 306 79
5.90 -8.60 310 79
6.00 -8.60 312 78
6.10 -8.60 314 77
6.20 -8.60 317 77
6.30 -8.60 319 76
6.40 -8.60 322 75
6.50 -8.60 324 75
6.60 -8.60 327 74
6.70 -8.60 330 73
6.80 -8.60 332 73
6.90 -8.60 335 72
7.00 -8.60 337 71
7.10 -8.60 340 70
7.20 -8.60 342 69
7.30 -8.60 345 68
7.40 -8.60 347 66
7.50 -8.60 350 64
7.60 -8.60 352 61
7.70 -8.60 355 57
7.80 -8.60 357 53
7.90 -8.60 360 49
8.00 -8.60 362 45
8.10 -8.60 365 41
8.20 -8.60 367 37
8.30 -8.60 370 33
8.40 -8.60 372 28
8.50 -8.60 375 24
8.60 -8.60 377 21
8.70 -8.60 379 21
8.80 -8.60 381 20
8.90 -8.60 383 20
9.00 -8.60 385 19
9.10 -8.60 387 18
-9.00 -8.50 0 0
-8.90 -8.50 0 0
-8.80 -8.50 0 0
-8.70 -8.50 0 0
-8.60 -8.50 0 0
-8.50 -8.50 0 0
-8.40 -8.50 0 0
-8.30 -8.50 0 0
-8.20 -8.50 0 0
-8.10 -8.50 0 0
-8.00 -8.50 0 0
-7.90 -8.50 0 0
-7.80 -8.50 0 0
-7.70 -8.50 0 0
-7.60 -8.50 0 0
-7.50 -8.50 0 0
-7.40 -8.50 0 0
-7.30 -8.50 0 0
-7.20 -8.50 0 0
-7.10 -8.50 0 0
-7.00 -8.50 0 0
-6.90 -8.50 0 0
-6.80 -8.50 0 0
-6.70 -8.50 0 0
-6.60 -8.50 0 0
-6.50 -8.50 0 0
-6.40 -8.50 0 0
-6.30 -8.50 0 0
-6.20 -8.50 0 0
-6.10 -8.50 0 0
-6.00 -8.50 0 0
-5.90 -8.50 4 161
-5.80 -8.50 6 160
-5.70 -8.50 7 159
-5.60 -8.50 8 159
-5.50 -8.50 10 158
-5.40 -8.50 12 157
-5.30 -8.50 15 157
-5.20 -8.50 17 156
-5.10 -8.50 20 155
-5.00 -8.50 23 154
-4.90 -8.50 26 154
-4.80 -8.50 29 153
-4.70 -8.50 32 152
-4.60 -8.50 35 151
-4.50 -8.50 37 151
-4.40 -8.50 41 150
-4.30 -8.50 43 149
-4.20 -8.50 46 148
-4.10 -8.50 48 147
-4.00 -8.50 51 147
-3.90 -8.50 53 146
-3.80 -8.50 55 145
-3.70 -8.50 57 144
-3.60 -8.50 59 143
-3.50 -8.50 60 142
-3.40 -8.50 62 141
-3.30 -8.50 0 0
-3.20 -8.50 0 0
-3.10 -8.50 0 0
-3.00 -8.50 0 0
-2.90 -8.50 0 0
-2.80 -8.50 0 0
-2.70 -8.50 0 0
-2.60 -8.50 0 0
-2.50 -8.50 0 0
-2.40 -8.50 0 0
-2.30 -8.50 0 0
-2.20 -8.50 0 0
-2.10 -8.50 0 0
-2.00 -8.50 0 0
-1.90 -8.50 0 0
-1.80 -8.50 0 0
-1.70 -8.50 0 0
-1.60 -8.50 127 110
-1.50 -8.50 129 110
-1.40 -8.50 131 110
-1.30 -8.50 133 109
-1.20 -8.50 136 108
-1.10 -8.50 138 107
-1.00 -8.50 140 107
-0.90 -8.50 143 107
-0.80 -8.50 145 106
-0.70 -8.50 148 105
-0.60 -8.50 150 105
-0.50 -8.50 153 104
-0.40 -8.50 156 103
-0.30 -8.50 158 103
-0.20 -8.50 160 102
-0.10 -8.50 163 101
-0.00 -8.50 165 101
0.10 -8.50 168 100
0.20 -8.50 171 100
0.30 -8.50 173 99
0.40 -8.50 176 98
0.50 -8.50 178 98
0.60 -8.50 181 97
0.70 -8.50 183 96
0.80 -8.50 186 95
0.90 -8.50 188 95
1.00 -8.50 191 94
1.10 -8.50 194 93
1.20 -8.50 195 93
1.30 -8.50 198 92
1.40 -8.50 200 92
1.50 -8.50 202 91
1.60 -8.50 205 91
1.70 -8.50 0 0
1.80 -8.50 0 0
1.90 -8.50 0 0
2.00 -8.50 0 0
2.10 -8.50 0 0
2.20 -8.50 0 0
2.30 -8.50 0 0
2.40 -8.50 0 0
2.50 -8.50 0 0
2.60 -8.50 0 0
2.70 -8.50 0 0
2.80 -8.50 0 0
2.90 -8.50 0 0
3.00 -8.50 0 0
3.10 -8.50 0 0
3.20 -8.50 0 0
3.30 -8.50 0 0
3.40 -8.50 0 0
3.50 -8.50 0 0
3.60 -8.50 0 0
3.70 -8.50 0 0
3.80 -8.50 0 0
3.90 -8.50 0 0
4.00 -8.50 0 0
4.10 -8.50 0 0
4.20 -8.50 0 0
4.30 -8.50 0 0
4.40 -8.50 0 0
4.50 -8.50 0 0
4.60 -8.50 0 0
4.70 -8.50 0 0
4.80 -8.50 0 0
4.90 -8.50 0 0
5.00 -8.50 289 83
5.10 -8.50 291 83
5.20 -8.50 293 83
5.30 -8.50 296 83
5.40 -8.50 297 82
5.50 -8.50 301 82
5.60 -8.50 303 81
5.70 -8.50 305 81
5.80 -8.50 309 80
5.90 -8.50 311 80
6.00 -8.50 313 79
6.10 -8.50 315 78
6.20 -8.50 318 78
6.30 -8.50 320 77
6.40 -8.50 323 76
6.50 -8.50 326 76
6.60 -8.50 328 75
6.70 -8.50 331 74
6.80 -8.50 333 74
6.90 -8.50 336 73
7.00 -8.50 338 72
7.10 -8.50 340 72
7.20 -8.50 343 70
7.30 -8.50 346 69
7.40 -8.50 348 68
7.50 -8.50 351 66
7.60 -8.50 353 64
7.70 -8.50 356 61
7.80 -8.50 358 57
7.90 -8.50 361 53
8.00 -8.50 363 49
8.10 -8.50 366 45
8.20 -8.50 368 41
8.30 -8.50 370 36
8.40 -8.50 373 33
8.50 -8.50 376 26
8.60 -8.50 378 23
8.70 -8.50 380 21
8.80 -8.50 383 21
8.90 -8.50 384 21
9.00 -8.50 386 20
9.10 -8.50 387 20
-9.00 -8.40 0 0
-8.90 -8.40 0 0
-8.80 -8.40 0 0
-8.70 -8.40 0 0
-8.60 -8.40 0 0
-8.50 -8.40 0 0
-8.40 -8.40 0 0
-8.30 -8.40 0 0
-8.20 -8.40 0 0
-8.10 -8.40 0 0
-8.00 -8.40 0 0
-7.90 -8.40 0 0
-7.80 -8.40 0 0
-7.70 -8.40 0 0
-7.60 -8.40 0 0
-7.50 -8.40 0 0
-7.40 -8.40 0 0
-7.30 -8.40 0 0
-7.20 -8.40 0 0
-7.10 -8.40 0 0
-7.00 -8.40 0 0
-6.90 -8.40 0 0
-6.80 -8.40 0 0
-6.70 -8.40 0 0
-6.60 -8.40 0 0
-6.50 -8.40 0 0
-6.40 -8.40 0 0
-6.30 -8.40 0 0
-6.20 -8.40 0 0
-6.10 -8.40 0 0
-6.00 -8.40 0 0
-5.90 -8.40 4 162
-5.80 -8.40 6 161
-5.70 -8.40 7 161
-5.60 -8.40 9 160
-5.50 -8.40 11 159
-5.40 -8.40 13 159
-5.30 -8.40 16 158
-5.20 -8.40 19 157
-5.10 -8.40 21 156
-5.00 -8.40 24 155
-4.90 -8.40 27 155
-4.80 -8.40 30 154
-4.70 -8.40 32 153
-4.60 -8.40 36 152
-4.50 -8.40 39 152
-4.40 -8.40 41 151
-4.30 -8.40 44 150
-4.20 -8.40 47 149
-4.10 -8.40 49 149
-4.00 -8.40 51 148
-3.90 -8.40 53 147
-3.80 -8.40 55 146
-3.70 -8.40 57 145
-3.60 -8.40 59 144
-3.50 -8.40 0 0
-3.40 -8.40 0 0
-3.30 -8.40 0 0
-3.20 -8.40 0 0
-3.10 -8.40 0 0
-3.00 -8.40 0 0
-2.90 -8.40 0 0
-2.80 -8.40 0 0
-2.70 -8.40 0 0
-2.60 -8.40 0 0
-2.50 -8.40 0 0
-2.40 -8.40 0 0
-2.30 -8.40 0 0
-2.20 -8.40 0 0
-2.10 -8.40 0 0
-2.00 -8.40 0 0
-1.90 -8.40 119 114
-1.80 -8.40 122 113
-1.70 -8.40 124 113
-1.60 -8.40 127 112
-1.50 -8.40 129 112
-1.40 -8.40 131 111
-1.30 -8.40 134 110
-1.20 -8.40 136 109
-1.10 -8.40 139 109
-1.00 -8.40 141 108
-0.90 -8.40 143 108
-0.80 -8.40 146 107
-0.70 -8.40 149 106
-0.60 -8.40 151 106
-0.50 -8.40 154 105
-0.40 -8.40 156 104
-0.30 -8.40 158 104
-0.20 -8.40 161 103
-0.10 -8.40 164 103
-0.00 -8.40 166 102
0.10 -8.40 169 101
0.20 -8.40 171 101
0.30 -8.40 175 100
0.40 -8.40 177 99
0.50 -8.40 179 99
0.60 -8.40 181 98
0.70 -8.40 184 97
0.80 -8.40 186 97
0.90 -8.40 189 96
1.00 -8.40 192 95
1.10 -8.40 194 94
1.20 -8.40 196 94
1.30 -8.40 199 93
1.40 -8.40 201 93
1.50 -8.40 204 93
1.60 -8.40 206 92
1.70 -8.40 209 92
1.80 -8.40 211 91
1.90 -8.40 0 0
2.00 -8.40 0 0
2.10 -8.40 0 0
2.20 -8.40 0 0
2.30 -8.40 0 0
2.40 -8.40 0 0
2.50 -8.40 0 0
2.60 -8.40 0 0
2.70 -8.40 0 0
2.80 -8.40 0 0
2.90 -8.40 0 0
3.00 -8.40 0 0
3.10 -8.40 0 0
3.20 -8.40 0 0
3.30 -8.40 0 0
3.40 -8.40 0 0
3.50 -8.40 0 0
3.60 -8.40 0 0
3.70 -8.40 0 0
3.80 -8.40 0 0
3.90 -8.40 0 0
4.00 -8.40 0 0
4.10 -8.40 0 0
4.20 -8.40 0 0
4.30 -8.40 0 0
4.40 -8.40 0 0
4.50 -8.40 0 0
4.60 -8.40 0 0
4.70 -8.40 0 0
4.80 -8.40 0 0
4.90 -8.40 0 0
5.00 -8.40 0 0
5.10 -8.40 292 83
5.20 -8.40 295 83
5.30 -8.40 296 83
5.40 -8.40 299 83
5.50 -8.40 302 82
5.60 -8.40 304 82
5.70 -8.40 307 81
5.80 -8.40 309 81
5.90 -8.40 312 81
6.00 -8.40 314 80
6.10 -8.40 316 80
6.20 -8.40 320 79
6.30 -8.40 321 78
6.40 -8.40 324 78
6.50 -8.40 326 77
6.60 -8.40 329 76
6.70 -8.40 331 76
6.80 -8.40 334 75
6.90 -8.40 337 74
7.00 -8.40 340 73
7.10 -8.40 342 73
7.20 -8.40 344 72
7.30 -8.40 347 71
7.40 -8.40 350 70
7.50 -8.40 352 69
7.60 -8.40 355 67
7.70 -8.40 357 64
7.80 -8.40 359 61
7.90 -8.40 362 56
8.00 -8.40 364 52
8.10 -8.40 367 48
8.20 -8.40 369 44
8.30 -8.40 372 40
8.40 -8.40 374 36
8.50 -8.40 376 31
8.60 -8.40 379 26
8.70 -8.40 382 23
8.80 -8.40 384 22
8.90 -8.40 386 22
9.00 -8.40 388 22
9.10 -8.40 389 20
-9.00 -8.30 0 0
-8.90 -8.30 0 0
-8.80 -8.30 0 0
-8.70 -8.30 0 0
-8.60 -8.30 0 0
-8.50 -8.30 0 0
-8.40 -8.30 0 0
-8.30 -8.30 0 0
-8.20 -8.30 0 0
-8.10 -8.30 0 0
-8.00 -8.30 0 0
-7.90 -8.30 0 0
-7.80 -8.30 0 0
-7.70 -8.30 0 0
-7.60 -8.30 0 0
-7.50 -8.30 0 0
-7.40 -8.30 0 0
-7.30 -8.30 0 0
-7.20 -8.30 0 0
-7.10 -8.30 0 0
-7.00 -8.30 0 0
-6.90 -8.30 0 0
-6.80 -8.30 0 0
-6.70 -8.30 0 0
-6.60 -8.30 0 0
-6.50 -8.30 0 0
-6.40 -8.30 0 0
-6.30 -8.30 0 0
-6.20 -8.30 0 0
-6.10 -8.30 0 0
-6.00 -8.30 4 164
-5.90 -8.30 5 163
-5.80 -8.30 6 162
-5.70 -8.30 8 162
-5.60 -8.30 10 162
-5.50 -8.30 11 161
-5.40 -8.30 14 160
-5.30 -8.30 17 159
-5.20 -8.30 20 158
-5.10 -8.30 22 157
-5.00 -8.30 26 157
-4.90 -8.30 28 156
-4.80 -8.30 31 155
-4.70 -8.30 34 155
-4.60 -8.30 37 154
-4.50 -8.30 40 153
-4.40 -8.30 42 152
-4.30 -8.30 44 152
-4.20 -8.30 47 150
-4.10 -8.30 50 150
-4.00 -8.30 52 149
-3.90 -8.30 53 148
-3.80 -8.30 55 147
-3.70 -8.30 57 146
-3.60 -8.30 59 145
-3.50 -8.30 0 0
-3.40 -8.30 0 0
-3.30 -8.30 0 0
-3.20 -8.30 0 0
-3.10 -8.30 0 0
-3.00 -8.30 0 0
-2.90 -8.30 0 0
-2.80 -8.30 0 0
-2.70 -8.30 0 0
-2.60 -8.30 0 0
-2.50 -8.30 0 0
-2.40 -8.30 0 0
-2.30 -8.30 110 118
-2.20 -8.30 111 117
-2.10 -8.30 114 117
-2.00 -8.30 117 116
-1.90 -8.30 120 115
-1.80 -8.30 122 115
-1.70 -8.30 125 114
-1.60 -8.30 128 114
-1.50 -8.30 130 113
-1.40 -8.30 132 112
-1.30 -8.30 134 111
-1.20 -8.30 137 111
-1.10 -8.30 139 110
-1.00 -8.30 141 109
-0.90 -8.30 144 109
-0.80 -8.30 147 108
-0.70 -8.30 149 108
-0.60 -8.30 152 107
-0.50 -8.30 154 106
-0.40 -8.30 157 106
-0.30 -8.30 159 105
-0.20 -8.30 162 104
-0.10 -8.30 164 104
-0.00 -8.30 167 103
0.10 -8.30 170 103
0.20 -8.30 172 102
0.30 -8.30 175 101
0.40 -8.30 178 100
0.50 -8.30 180 100
0.60 -8.30 182 99
0.70 -8.30 184 98
0.80 -8.30 187 98
0.90 -8.30 190 97
1.00 -8.30 193 97
1.10 -8.30 195 96
1.20 -8.30 197 95
1.30 -8.30 200 95
1.40 -8.30 202 94
1.50 -8.30 205 94
1.60 -8.30 207 93
1.70 -8.30 210 93
1.80 -8.30 212 92
1.90 -8.30 215 92
2.00 -8.30 218 91
2.10 -8.30 221 91
2.20 -8.30 0 0
2.30 -8.30 0 0
2.40 -8.30 0 0
2.50 -8.30 0 0
2.60 -8.30 0 0
2.70 -8.30 0 0
2.80 -8.30 0 0
2.90 -8.30 0 0
3.00 -8.30 0 0
3.10 -8.30 0 0
3.20 -8.30 0 0
3.30 -8.30 0 0
3.40 -8.30 0 0
3.50 -8.30 0 0
3.60 -8.30 0 0
3.70 -8.30 0 0
3.80 -8.30 0 0
3.90 -8.30 0 0
4.00 -8.30 0 0
4.10 -8.30 0 0
4.20 -8.30 0 0
4.30 -8.30 0 0
4.40 -8.30 0 0
4.50 -8.30 0 0
4.60 -8.30 0 0
4.70 -8.30 0 0
4.80 -8.30 0 0
4.90 -8.30 0 0
5.00 -8.30 0 0
5.10 -8.30 0 0
5.20 -8.30 295 84
5.30 -8.30 298 84
5.40 -8.30 300 84
5.50 -8.30 303 83
5.60 -8.30 305 83
5.70 -8.30 308 83
5.80 -8.30 310 82
5.90 -8.30 313 82
6.00 -8.30 315 81
6.10 -8.30 318 81
6.20 -8.30 320 80
6.30 -8.30 323 79
6.40 -8.30 325 79
6.50 -8.30 327 78
6.60 -8.30 330 77
6.70 -8.30 333 77
6.80 -8.30 335 76
6.90 -8.30 338 75
7.00 -8.30 340 75
7.10 -8.30 343 74
7.20 -8.30 346 73
7.30 -8.30 348 72
7.40 -8.30 351 71
7.50 -8.30 354 71
7.60 -8.30 355 69
7.70 -8.30 358 66
7.80 -8.30 360 64
7.90 -8.30 363 60
8.00 -8.30 365 56
8.10 -8.30 368 51
8.20 -8.30 370 47
8.30 -8.30 373 43
8.40 -8.30 375 39
8.50 -8.30 377 35
8.60 -8.30 380 30
8.70 -8.30 383 25
8.80 -8.30 385 23
8.90 -8.30 387 23
9.00 -8.30 389 22
9.10 -8.30 390 22
-9.00 -8.20 0 0
-8.90 -8.20 0 0
-8.80 -8.20 0 0
-8.70 -8.20 0 0
-8.60 -8.20 0 0
-8.50 -8.20 0 0
-8.40 -8.20 0 0
-8.30 -8.20 0 0
-8.20 -8.20 0 0
-8.10 -8.20 0 0
-8.00 -8.20 0 0
-7.90 -8.20 0 0
-7.80 -8.20 0 0
-7.70 -8.20 0 0
-7.60 -8.20 0 0
-7.50 -8.20 0 0
-7.40 -8.20 0 0
-7.30 -8.20 0 0
-7.20 -8.20 0 0
-7.10 -8.20 0 0
-7.00 -8.20 0 0
-6.90 -8.20 0 0
-6.80 -8.20 0 0
-6.70 -8.20 0 0
-6.60 -8.20 0 0
-6.50 -8.20 0 0
-6.40 -8.20 0 0
-6.30 -8.20 0 0
-6.20 -8.20 0 0
-6.10 -8.20 0 0
-6.00 -8.20 4 165
-5.90 -8.20 6 165
-5.80 -8.20 7 164
-5.70 -8.20 9 163
-5.60 -8.20 10 163
-5.50 -8.20 12 162
-5.40 -8.20 15 161
-5.30 -8.20 18 160
-5.20 -8.20 21 160
-5.10 -8.20 24 159
-5.00 -8.20 26 158
-4.90 -8.20 30 157
-4.80 -8.20 33 156
-4.70 -8.20 36 156
-4.60 -8.20 38 155
-4.50 -8.20 41 154
-4.40 -8.20 43 153
-4.30 -8.20 46 153
-4.20 -8.20 47 152
-4.10 -8.20 50 151
-4.00 -8.20 52 150
-3.90 -8.20 54 149
-3.80 -8.20 55 148
-3.70 -8.20 56 146
-3.60 -8.20 0 0
-3.50 -8.20 0 0
-3.40 -8.20 0 0
-3.30 -8.20 0 0
-3.20 -8.20 0 0
-3.10 -8.20 0 0
-3.00 -8.20 0 0
-2.90 -8.20 0 0
-2.80 -8.20 0 0
-2.70 -8.20 0 0
-2.60 -8.20 103 122
-2.50 -8.20 106 121
-2.40 -8.20 108 120
-2.30 -8.20 110 119
-2.20 -8.20 112 119
-2.10 -8.20 115 118
-2.00 -8.20 118 117
-1.90 -8.20 120 117
-1.80 -8.20 123 116
-1.70 -8.20 125 115
-1.60 -8.20 128 115
-1.50 -8.20 130 114
-1.40 -8.20 133 113
-1.30 -8.20 135 113
-1.20 -8.20 137 112
-1.10 -8.20 140 111
-1.00 -8.20 142 111
-0.90 -8.20 145 110
-0.80 -8.20 147 109
-0.70 -8.20 150 109
-0.60 -8.20 152 108
-0.50 -8.20 155 108
-0.40 -8.20 157 107
-0.30 -8.20 160 107
-0.20 -8.20 163 106
-0.10 -8.20 165 105
-0.00 -8.20 168 105
0.10 -8.20 170 104
0.20 -8.20 173 103
0.30 -8.20 176 102
0.40 -8.20 178 102
0.50 -8.20 181 101
0.60 -8.20 183 100
0.70 -8.20 186 100
0.80 -8.20 188 99
0.90 -8.20 191 98
1.00 -8.20 193 98
1.10 -8.20 196 97
1.20 -8.20 198 97
1.30 -8.20 201 96
1.40 -8.20 203 95
1.50 -8.20 206 95
1.60 -8.20 208 94
1.70 -8.20 211 94
1.80 -8.20 214 93
1.90 -8.20 216 93
2.00 -8.20 219 92
2.10 -8.20 222 91
2.20 -8.20 225 91
2.30 -8.20 227 90
2.40 -8.20 230 90
2.50 -8.20 232 89
2.60 -8.20 234 88
2.70 -8.20 0 0
2.80 -8.20 0 0
2.90 -8.20 0 0
3.00 -8.20 0 0
3.10 -8.20 0 0
3.20 -8.20 0 0
3.30 -8.20 0 0
3.40 -8.20 0 0
3.50 -8.20 0 0
3.60 -8.20 0 0
3.70 -8.20 0 0
3.80 -8.20 0 0
3.90 -8.20 0 0
4.00 -8.20 0 0
4.10 -8.20 0 0
4.20 -8.20 0 0
4.30 -8.20 0 0
4.40 -8.20 0 0
4.50 -8.20 0 0
4.60 -8.20 0 0
4.70 -8.20 0 0
4.80 -8.20 0 0
4.90 -8.20 0 0
5.00 -8.20 0 0
5.10 -8.20 0 0
5.20 -8.20 0 0
5.30 -8.20 0 0
5.40 -8.20 302 84
5.50 -8.20 304 84
5.60 -8.20 307 84
5.70 -8.20 309 84
5.80 -8.20 311 83
5.90 -8.20 314 83
6.00 -8.20 317 82
6.10 -8.20 319 82
6.20 -8.20 321 81
6.30 -8.20 323 80
6.40 -8.20 326 80
6.50 -8.20 329 79
6.60 -8.20 332 79
6.70 -8.20 334 78
6.80 -8.20 336 78
6.90 -8.20 339 77
7.00 -8.20 342 76
7.10 -8.20 344 75
7.20 -8.20 346 75
7.30 -8.20 349 74
7.40 -8.20 352 73
7.50 -8.20 354 72
7.60 -8.20 357 71
7.70 -8.20 359 69
7.80 -8.20 362 67
7.90 -8.20 364 63
8.00 -8.20 367 59
8.10 -8.20 369 55
8.20 -8.20 372 51
8.30 -8.20 374 47
8.40 -8.20 376 43
8.50 -8.20 379 39
8.60 -8.20 381 34
8.70 -8.20 384 28
8.80 -8.20 386 25
8.90 -8.20 388 23
9.00 -8.20 390 23
9.10 -8.20 392 23
-9.00 -8.10 0 0
-8.90 -8.10 0 0
-8.80 -8.10 0 0
-8.70 -8.10 0 0
-8.60 -8.10 0 0
-8.50 -8.10 0 0
-8.40 -8.10 0 0
-8.30 -8.10 0 0
-8.20 -8.10 0 0
-8.10 -8.10 0 0
-8.00 -8.10 0 0
-7.90 -8.10 0 0
-7.80 -8.10 0 0
-7.70 -8.10 0 0
-7.60 -8.10 0 0
-7.50 -8.10 0 0
-7.40 -8.10 0 0
-7.30 -8.10 0 0
-7.20 -8.10 0 0
-7.10 -8.10 0 0
-7.00 -8.10 0 0
-6.90 -8.10 0 0
-6.80 -8.10 0 0
-6.70 -8.10 0 0
-6.60 -8.10 0 0
-6.50 -8.10 0 0
-6.40 -8.10 0 0
-6.30 -8.10 0 0
-6.20 -8.10 0 0
-6.10 -8.10 0 0
-6.00 -8.10 5 167
-5.90 -8.10 6 166
-5.80 -8.10 8 165
-5.70 -8.10 9 165
-5.60 -8.10 11 164
-5.50 -8.10 14 163
-5.40 -8.10 16 162
-5.30 -8.10 19 162
-5.20 -8.10 22 161
-5.10 -8.10 25 160
-5.00 -8.10 28 159
-4.90 -8.10 31 159
-4.80 -8.10 34 158
-4.70 -8.10 36 157
-4.60 -8.10 38 156
-4.50 -8.10 41 155
-4.40 -8.10 44 154
-4.30 -8.10 46 154
-4.20 -8.10 48 153
-4.10 -8.10 50 152
-4.00 -8.10 52 151
-3.90 -8.10 53 150
-3.80 -8.10 0 0
-3.70 -8.10 0 0
-3.60 -8.10 0 0
-3.50 -8.10 0 0
-3.40 -8.10 0 0
-3.30 -8.10 0 0
-3.20 -8.10 0 0
-3.10 -8.10 0 0
-3.00 -8.10 0 0
-2.90 -8.10 96 124
-2.80 -8.10 98 123
-2.70 -8.10 101 123
-2.60 -8.10 104 122
-2.50 -8.10 106 122
-2.40 -8.10 109 121
-2.30 -8.10 111 121
-2.20 -8.10 113 120
-2.10 -8.10 116 119
-2.00 -8.10 118 119
-1.90 -8.10 121 118
-1.80 -8.10 123 117
-1.70 -8.10 126 117
-1.60 -8.10 128 116
-1.50 -8.10 131 115
-1.40 -8.10 133 115
-1.30 -8.10 136 114
-1.20 -8.10 138 113
-1.10 -8.10 140 113
-1.00 -8.10 143 112
-0.90 -8.10 146 112
-0.80 -8.10 148 111
-0.70 -8.10 151 110
-0.60 -8.10 154 110
-0.50 -8.10 156 109
-0.40 -8.10 159 108
-0.30 -8.10 161 108
-0.20 -8.10 164 107
-0.10 -8.10 167 106
-0.00 -8.10 169 106
0.10 -8.10 171 105
0.20 -8.10 173 104
0.30 -8.10 176 104
0.40 -8.10 179 103
0.50 -8.10 181 102
0.60 -8.10 184 102
0.70 -8.10 186 101
0.80 -8.10 189 100
0.90 -8.10 192 100
1.00 -8.10 194 99
1.10 -8.10 197 98
1.20 -8.10 199 98
1.30 -8.10 201 97
1.40 -8.10 204 97
1.50 -8.10 207 96
1.60 -8.10 209 96
1.70 -8.10 212 95
1.80 -8.10 214 94
1.90 -8.10 217 94
2.00 -8.10 220 93
2.10 -8.10 222 92
2.20 -8.10 225 92
2.30 -8.10 228 91
2.40 -8.10 230 90
2.50 -8.10 232 90
2.60 -8.10 235 89
2.70 -8.10 237 89
2.80 -8.10 240 88
2.90 -8.10 242 88
3.00 -8.10 0 0
3.10 -8.10 0 0
3.20 -8.10 0 0
3.30 -8.10 0 0
3.40 -8.10 0 0
3.50 -8.10 0 0
3.60 -8.10 0 0
3.70 -8.10 0 0
3.80 -8.10 0 0
3.90 -8.10 0 0
4.00 -8.10 0 0
4.10 -8.10 0 0
4.20 -8.10 0 0
4.30 -8.10 0 0
4.40 -8.10 0 0
4.50 -8.10 0 0
4.60 -8.10 0 0
4.70 -8.10 0 0
4.80 -8.10 0 0
4.90 -8.10 0 0
5.00 -8.10 0 0
5.10 -8.10 0 0
5.20 -8.10 0 0
5.30 -8.10 0 0
5.40 -8.10 304 85
5.50 -8.10 306 85
5.60 -8.10 308 85
5.70 -8.10 310 84
5.80 -8.10 313 84
5.90 -8.10 315 84
6.00 -8.10 317 83
6.10 -8.10 320 83
6.20 -8.10 322 82
6.30 -8.10 325 82
6.40 -8.10 327 81
6.50 -8.10 330 81
6.60 -8.10 332 80
6.70 -8.10 335 79
6.80 -8.10 338 78
6.90 -8.10 340 78
7.00 -8.10 343 77
7.10 -8.10 345 76
7.20 -8.10 348 76
7.30 -8.10 350 75
7.40 -8.10 353 74
7.50 -8.10 355 74
7.60 -8.10 358 72
7.70 -8.10 360 71
7.80 -8.10 363 69
7.90 -8.10 365 66
8.00 -8.10 368 63
8.10 -8.10 370 59
8.20 -8.10 373 55
8.30 -8.10 375 51
8.40 -8.10 378 47
8.50 -8.10 380 43
8.60 -8.10 382 38
8.70 -8.10 385 32
8.80 -8.10 388 28
8.90 -8.10 390 25
9.00 -8.10 392 24
9.10 -8.10 393 23
-9.00 -8.00 0 0
-8.90 -8.00 0 0
-8.80 -8.00 0 0
-8.70 -8.00 0 0
-8.60 -8.00 0 0
-8.50 -8.00 0 0
-8.40 -8.00 0 0
-8.30 -8.00 0 0
-8.20 -8.00 0 0
-8.10 -8.00 0 0
-8.00 -8.00 0 0
-7.90 -8.00 0 0
-7.80 -8.00 0 0
-7.70 -8.00 0 0
-7.60 -8.00 0 0
-7.50 -8.00 0 0
-7.40 -8.00 0 0
-7.30 -8.00 0 0
-7.20 -8.00 0 0
-7.10 -8.00 0 0
-7.00 -8.00 0 0
-6.90 -8.00 0 0
-6.80 -8.00 0 0
-6.70 -8.00 0 0
-6.60 -8.00 0 0
-6.50 -8.00 0 0
-6.40 -8.00 0 0
-6.30 -8.00 0 0
-6.20 -8.00 0 0
-6.10 -8.00 5 169
-6.00 -8.00 5 168
-5.90 -8.00 6 167
-5.80 -8.00 8 167
-5.70 -8.00 10 166
-5.60 -8.00 11 165
-5.50 -8.00 14 165
-5.40 -8.00 18 164
-5.30 -8.00 20 163
-5.20 -8.00 23 162
-5.10 -8.00 26 161
-5.00 -8.00 29 161
-4.90 -8.00 32 160
-4.80 -8.00 35 159
-4.70 -8.00 37 158
-4.60 -8.00 40 157
-4.50 -8.00 42 157
-4.40 -8.00 44 156
-4.30 -8.00 46 155
-4.20 -8.00 48 154
-4.10 -8.00 50 153
-4.00 -8.00 52 152
-3.90 -8.00 53 151
-3.80 -8.00 0 0
-3.70 -8.00 0 0
-3.60 -8.00 0 0
-3.50 -8.00 0 0
-3.40 -8.00 0 0
-3.30 -8.00 0 0
-3.20 -8.00 0 0
-3.10 -8.00 93 126
-3.00 -8.00 95 125
-2.90 -8.00 97 125
-2.80 -8.00 99 125
-2.70 -8.00 102 124
-2.60 -8.00 104 124
-2.50 -8.00 107 123
-2.40 -8.00 109 123
-2.30 -8.00 111 122
-2.20 -8.00 114 121
-2.10 -8.00 117 121
-2.00 -8.00 119 120
-1.90 -8.00 121 120
-1.80 -8.00 124 119
-1.70 -8.00 126 118
-1.60 -8.00 129 117
-1.50 -8.00 131 117
-1.40 -8.00 134 116
-1.30 -8.00 136 115
-1.20 -8.00 139 115
-1.10 -8.00 141 114
-1.00 -8.00 144 113
-0.90 -8.00 147 113
-0.80 -8.00 149 112
-0.70 -8.00 152 112
-0.60 -8.00 154 111
-0.50 -8.00 157 111
-0.40 -8.00 159 110
-0.30 -8.00 162 109
-0.20 -8.00 165 109
-0.10 -8.00 167 108
-0.00 -8.00 170 107
0.10 -8.00 172 107
0.20 -8.00 174 106
0.30 -8.00 177 105
0.40 -8.00 180 105
0.50 -8.00 182 104
0.60 -8.00 185 103
0.70 -8.00 187 103
0.80 -8.00 190 102
0.90 -8.00 192 101
1.00 -8.00 195 100
1.10 -8.00 198 100
1.20 -8.00 200 99
1.30 -8.00 203 98
1.40 -8.00 205 98
1.50 -8.00 208 97
1.60 -8.00 210 97
1.70 -8.00 213 96
1.80 -8.00 215 95
1.90 -8.00 218 95
2.00 -8.00 221 94
2.10 -8.00 223 93
2.20 -8.00 226 93
2.30 -8.00 229 92
2.40 -8.00 231 91
2.50 -8.00 233 91
2.60 -8.00 236 90
2.70 -8.00 238 90
2.80 -8.00 241 89
2.90 -8.00 244 89
3.00 -8.00 246 88
3.10 -8.00 247 88
3.20 -8.00 0 0
3.30 -8.00 0 0
3.40 -8.00 0 0
3.50 -8.00 0 0
3.60 -8.00 0 0
3.70 -8.00 0 0
3.80 -8.00 0 0
3.90 -8.00 0 0
4.00 -8.00 0 0
4.10 -8.00 0 0
4.20 -8.00 0 0
4.30 -8.00 0 0
4.40 -8.00 0 0
4.50 -8.00 0 0
4.60 -8.00 0 0
4.70 -8.00 0 0
4.80 -8.00 0 0
4.90 -8.00 0 0
5.00 -8.00 0 0
5.10 -8.00 0 0
5.20 -8.00 0 0
5.30 -8.00 0 0
5.40 -8.00 0 0
5.50 -8.00 0 0
5.60 -8.00 310 85
5.70 -8.00 311 85
5.80 -8.00 314 85
5.90 -8.00 316 84
6.00 -8.00 319 84
6.10 -8.00 321 84
6.20 -8.00 323 83
6.30 -8.00 326 82
6.40 -8.00 328 83
6.50 -8.00 331 82
6.60 -8.00 333 81
6.70 -8.00 337 80
6.80 -8.00 338 80
6.90 -8.00 341 79
7.00 -8.00 344 78
7.10 -8.00 347 78
7.20 -8.00 349 77
7.30 -8.00 351 76
7.40 -8.00 354 75
7.50 -8.00 356 75
7.60 -8.00 359 74
7.70 -8.00 362 73
7.80 -8.00 364 72
7.90 -8.00 366 69
8.00 -8.00 369 66
8.10 -8.00 371 63
8.20 -8.00 374 58
8.30 -8.00 376 54
8.40 -8.00 378 50
8.50 -8.00 381 45
8.60 -8.00 383 41
8.70 -8.00 386 37
8.80 -8.00 389 32
8.90 -8.00 391 27
9.00 -8.00 393 25
9.10 -8.00 395 24
-9.00 -7.90 0 0
-8.90 -7.90 0 0
-8.80 -7.90 0 0
-8.70 -7.90 0 0
-8.60 -7.90 0 0
-8.50 -7.90 0 0
-8.40 -7.90 0 0
-8.30 -7.90 0 0
-8.20 -7.90 0 0
-8.10 -7.90 0 0
-8.00 -7.90 0 0
-7.90 -7.90 0 0
-7.80 -7.90 0 0
-7.70 -7.90 0 0
-7.60 -7.90 0 0
-7.50 -7.90 0 0
-7.40 -7.90 0 0
-7.30 -7.90 0 0
-7.20 -7.90 0 0
-7.10 -7.90 0 0
-7.00 -7.90 0 0
-6.90 -7.90 0 0
-6.80 -7.90 0 0
-6.70 -7.90 0 0
-6.60 -7.90 0 0
-6.50 -7.90 0 0
-6.40 -7.90 0 0
-6.30 -7.90 0 0
-6.20 -7.90 3 171
-6.10 -7.90 5 171
-6.00 -7.90 6 169
-5.90 -7.90 7 169
-5.80 -7.90 9 168
-5.70 -7.90 11 167
-5.60 -7.90 12 167
-5.50 -7.90 15 166
-5.40 -7.90 19 165
-5.30 -7.90 22 164
-5.20 -7.90 25 163
-5.10 -7.90 27 163
-5.00 -7.90 30 162
-4.90 -7.90 33 161
-4.80 -7.90 35 160
-4.70 -7.90 38 159
-4.60 -7.90 40 158
-4.50 -7.90 43 158
-4.40 -7.90 45 157
-4.30 -7.90 47 156
-4.20 -7.90 49 155
-4.10 -7.90 50 154
-4.00 -7.90 52 153
-3.90 -7.90 0 0
-3.80 -7.90 0 0
-3.70 -7.90 0 0
-3.60 -7.90 0 0
-3.50 -7.90 0 0
-3.40 -7.90 0 0
-3.30 -7.90 0 0
-3.20 -7.90 91 129
-3.10 -7.90 93 128
-3.00 -7.90 96 127
-2.90 -7.90 98 127
-2.80 -7.90 100 126
-2.70 -7.90 102 126
-2.60 -7.90 105 125
-2.50 -7.90 107 124
-2.40 -7.90 109 124
-2.30 -7.90 112 123
-2.20 -7.90 115 123
-2.10 -7.90 117 122
-2.00 -7.90 119 121
-1.90 -7.90 122 121
-1.80 -7.90 125 120
-1.70 -7.90 127 119
-1.60 -7.90 130 119
-1.50 -7.90 132 118
-1.40 -7.90 135 117
-1.30 -7.90 137 117
-1.20 -7.90 140 116
-1.10 -7.90 142 116
-1.00 -7.90 145 115
-0.90 -7.90 147 115
-0.80 -7.90 150 114
-0.70 -7.90 153 113
-0.60 -7.90 155 112
-0.50 -7.90 158 112
-0.40 -7.90 160 111
-0.30 -7.90 163 111
-0.20 -7.90 165 110
-0.10 -7.90 168 110
-0.00 -7.90 171 109
0.10 -7.90 173 108
0.20 -7.90 175 107
0.30 -7.90 178 107
0.40 -7.90 181 106
0.50 -7.90 184 105
0.60 -7.90 186 104
0.70 -7.90 188 104
0.80 -7.90 191 104
0.90 -7.90 193 103
1.00 -7.90 196 102
1.10 -7.90 199 101
1.20 -7.90 201 101
1.30 -7.90 203 100
1.40 -7.90 206 99
1.50 -7.90 209 98
1.60 -7.90 211 98
1.70 -7.90 214 97
1.80 -7.90 217 97
1.90 -7.90 219 96
2.00 -7.90 222 95
2.10 -7.90 225 95
2.20 -7.90 227 94
2.30 -7.90 229 93
2.40 -7.90 232 93
2.50 -7.90 234 92
2.60 -7.90 236 91
2.70 -7.90 239 90
2.80 -7.90 242 90
2.90 -7.90 244 89
3.00 -7.90 247 89
3.10 -7.90 249 89
3.20 -7.90 251 88
3.30 -7.90 0 0
3.40 -7.90 0 0
3.50 -7.90 0 0
3.60 -7.90 0 0
3.70 -7.90 0 0
3.80 -7.90 0 0
3.90 -7.90 0 0
4.00 -7.90 0 0
4.10 -7.90 0 0
4.20 -7.90 0 0
4.30 -7.90 0 0
4.40 -7.90 0 0
4.50 -7.90 0 0
4.60 -7.90 0 0
4.70 -7.90 0 0
4.80 -7.90 0 0
4.90 -7.90 0 0
5.00 -7.90 0 0
5.10 -7.90 0 0
5.20 -7.90 0 0
5.30 -7.90 0 0
5.40 -7.90 0 0
5.50 -7.90 0 0
5.60 -7.90 311 86
5.70 -7.90 312 86
5.80 -7.90 315 85
5.90 -7.90 317 85
6.00 -7.90 320 85
6.10 -7.90 322 85
6.20 -7.90 325 84
6.30 -7.90 327 84
6.40 -7.90 330 83
6.50 -7.90 332 83
6.60 -7.90 335 82
6.70 -7.90 337 81
6.80 -7.90 340 81
6.90 -7.90 342 80
7.00 -7.90 345 80
7.10 -7.90 347 79
7.20 -7.90 350 78
7.30 -7.90 352 77
7.40 -7.90 355 77
7.50 -7.90 357 76
7.60 -7.90 360 75
7.70 -7.90 363 74
7.80 -7.90 365 73
7.90 -7.90 367 71
8.00 -7.90 370 69
8.10 -7.90 372 66
8.20 -7.90 375 62
8.30 -7.90 377 57
8.40 -7.90 379 53
8.50 -7.90 382 49
8.60 -7.90 384 44
8.70 -7.90 387 40
8.80 -7.90 389 36
8.90 -7.90 392 30
9.00 -7.90 395 27
9.10 -7.90 397 25
-9.00 -7.80 0 0
-8.90 -7.80 0 0
-8.80 -7.80 0 0
-8.70 -7.80 0 0
-8.60 -7.80 0 0
-8.50 -7.80 0 0
-8.40 -7.80 0 0
-8.30 -7.80 0 0
-8.20 -7.80 0 0
-8.10 -7.80 0 0
-8.00 -7.80 0 0
-7.90 -7.80 0 0
-7.80 -7.80 0 0
-7.70 -7.80 0 0
-7.60 -7.80 0 0
-7.50 -7.80 0 0
-7.40 -7.80 0 0
-7.30 -7.80 0 0
-7.20 -7.80 0 0
-7.10 -7.80 0 0
-7.00 -7.80 0 0
-6.90 -7.80 0 0
-6.80 -7.80 0 0
-6.70 -7.80 0 0
-6.60 -7.80 0 0
-6.50 -7.80 0 0
-6.40 -7.80 0 0
-6.30 -7.80 0 0
-6.20 -7.80 4 172
-6.10 -7.80 5 172
-6.00 -7.80 7 171
-5.90 -7.80 8 170
-5.80 -7.80 9 169
-5.70 -7.80 11 169
-5.60 -7.80 14 168
-5.50 -7.80 17 167
-5.40 -7.80 19 166
-5.30 -7.80 22 165
-5.20 -7.80 25 165
-5.10 -7.80 28 164
-5.00 -7.80 31 163
-4.90 -7.80 34 162
-4.80 -7.80 36 161
-4.70 -7.80 38 161
-4.60 -7.80 41 160
-4.50 -7.80 43 159
-4.40 -7.80 45 158
-4.30 -7.80 47 157
-4.20 -7.80 48 156
-4.10 -7.80 50 155
-4.00 -7.80 0 0
-3.90 -7.80 0 0
-3.80 -7.80 0 0
-3.70 -7.80 0 0
-3.60 -7.80 0 0
-3.50 -7.80 0 0
-3.40 -7.80 86 131
-3.30 -7.80 89 131
-3.20 -7.80 91 130
-3.10 -7.80 93 130
-3.00 -7.80 96 129
-2.90 -7.80 98 129
-2.80 -7.80 100 128
-2.70 -7.80 103 127
-2.60 -7.80 106 127
-2.50 -7.80 108 125
-2.40 -7.80 110 125
-2.30 -7.80 113 125
-2.20 -7.80 115 124
-2.10 -7.80 118 123
-2.00 -7.80 120 123
-1.90 -7.80 123 122
-1.80 -7.80 125 122
-1.70 -7.80 128 121
-1.60 -7.80 130 120
-1.50 -7.80 133 119
-1.40 -7.80 136 119
-1.30 -7.80 138 118
-1.20 -7.80 141 118
-1.10 -7.80 143 117
-1.00 -7.80 146 117
-0.90 -7.80 148 116
-0.80 -7.80 151 115
-0.70 -7.80 154 115
-0.60 -7.80 156 114
-0.50 -7.80 159 114
-0.40 -7.80 161 113
-0.30 -7.80 164 112
-0.20 -7.80 166 112
-0.10 -7.80 169 111
-0.00 -7.80 172 111
0.10 -7.80 174 110
0.20 -7.80 177 109
0.30 -7.80 179 108
0.40 -7.80 182 108
0.50 -7.80 184 107
0.60 -7.80 187 106
0.70 -7.80 189 106
0.80 -7.80 192 105
0.90 -7.80 194 104
1.00 -7.80 197 104
1.10 -7.80 200 103
1.20 -7.80 202 102
1.30 -7.80 205 101
1.40 -7.80 207 100
1.50 -7.80 210 100
1.60 -7.80 213 99
1.70 -7.80 215 99
1.80 -7.80 217 98
1.90 -7.80 220 97
2.00 -7.80 222 97
2.10 -7.80 225 96
2.20 -7.80 228 95
2.30 -7.80 230 94
2.40 -7.80 233 94
2.50 -7.80 235 93
2.60 -7.80 238 93
2.70 -7.80 240 92
2.80 -7.80 243 91
2.90 -7.80 245 90
3.00 -7.80 247 90
3.10 -7.80 250 89
3.20 -7.80 253 89
3.30 -7.80 255 88
3.40 -7.80 257 88
3.50 -7.80 0 0
3.60 -7.80 0 0
3.70 -7.80 0 0
3.80 -7.80 0 0
3.90 -7.80 0 0
4.00 -7.80 0 0
4.10 -7.80 0 0
4.20 -7.80 0 0
4.30 -7.80 0 0
4.40 -7.80 0 0
4.50 -7.80 0 0
4.60 -7.80 0 0
4.70 -7.80 0 0
4.80 -7.80 0 0
4.90 -7.80 0 0
5.00 -7.80 0 0
5.10 -7.80 0 0
5.20 -7.80 0 0
5.30 -7.80 0 0
5.40 -7.80 0 0
5.50 -7.80 0 0
5.60 -7.80 0 0
5.70 -7.80 0 0
5.80 -7.80 317 86
5.90 -7.80 319 86
6.00 -7.80 322 86
6.10 -7.80 323 86
6.20 -7.80 326 85
6.30 -7.80 329 85
6.40 -7.80 331 84
6.50 -7.80 333 84
6.60 -7.80 336 83
6.70 -7.80 338 82
6.80 -7.80 341 82
6.90 -7.80 343 82
7.00 -7.80 346 81
7.10 -7.80 348 80
7.20 -7.80 351 79
7.30 -7.80 354 79
7.40 -7.80 356 78
7.50 -7.80 359 77
7.60 -7.80 361 76
7.70 -7.80 364 76
7.80 -7.80 367 75
7.90 -7.80 369 73
8.00 -7.80 371 71
8.10 -7.80 374 69
8.20 -7.80 376 65
8.30 -7.80 378 60
8.40 -7.80 380 56
8.50 -7.80 383 52
8.60 -7.80 385 48
8.70 -7.80 388 43
8.80 -7.80 390 39
8.90 -7.80 393 33
9.00 -7.80 396 29
9.10 -7.80 398 27
-9.00 -7.70 0 0
-8.90 -7.70 0 0
-8.80 -7.70 0 0
-8.70 -7.70 0 0
-8.60 -7.70 0 0
-8.50 -7.70 0 0
-8.40 -7.70 0 0
-8.30 -7.70 0 0
-8.20 -7.70 0 0
-8.10 -7.70 0 0
-8.00 -7.70 0 0
-7.90 -7.70 0 0
-7.80 -7.70 0 0
-7.70 -7.70 0 0
-7.60 -7.70 0 0
-7.50 -7.70 0 0
-7.40 -7.70 0 0
-7.30 -7.70 0 0
-7.20 -7.70 0 0
-7.10 -7.70 0 0
-7.00 -7.70 0 0
-6.90 -7.70 0 0
-6.80 -7.70 0 0
-6.70 -7.70 0 0
-6.60 -7.70 0 0
-6.50 -7.70 0 0
-6.40 -7.70 0 0
-6.30 -7.70 0 0
-6.20 -7.70 4 174
-6.10 -7.70 6 173
-6.00 -7.70 7 172
-5.90 -7.70 8 171
-5.80 -7.70 10 170
-5.70 -7.70 12 170
-5.60 -7.70 15 169
-5.50 -7.70 17 168
-5.40 -7.70 21 167
-5.30 -7.70 23 167
-5.20 -7.70 27 166
-5.10 -7.70 29 165
-5.00 -7.70 32 164
-4.90 -7.70 35 163
-4.80 -7.70 37 162
-4.70 -7.70 39 162
-4.60 -7.70 41 161
-4.50 -7.70 43 160
-4.40 -7.70 45 159
-4.30 -7.70 46 158
-4.20 -7.70 0 0
-4.10 -7.70 0 0
-4.00 -7.70 0 0
-3.90 -7.70 0 0
-3.80 -7.70 0 0
-3.70 -7.70 0 0
-3.60 -7.70 82 134
-3.50 -7.70 85 133
-3.40 -7.70 88 133
-3.30 -7.70 90 132
-3.20 -7.70 92 132
-3.10 -7.70 94 131
-3.00 -7.70 97 130
-2.90 -7.70 99 130
-2.80 -7.70 101 129
-2.70 -7.70 103 128
-2.60 -7.70 106 128
-2.50 -7.70 108 127
-2.40 -7.70 111 126
-2.30 -7.70 113 126
-2.20 -7.70 116 125
-2.10 -7.70 119 125
-2.00 -7.70 121 124
-1.90 -7.70 124 123
-1.80 -7.70 126 123
-1.70 -7.70 129 122
-1.60 -7.70 131 122
-1.50 -7.70 134 121
-1.40 -7.70 136 121
-1.30 -7.70 139 120
-1.20 -7.70 142 120
-1.10 -7.70 144 119
-1.00 -7.70 147 118
-0.90 -7.70 150 118
-0.80 -7.70 152 117
-0.70 -7.70 155 116
-0.60 -7.70 157 116
-0.50 -7.70 159 115
-0.40 -7.70 162 115
-0.30 -7.70 165 114
-0.20 -7.70 167 113
-0.10 -7.70 170 113
-0.00 -7.70 173 112
0.10 -7.70 175 111
0.20 -7.70 178 111
0.30 -7.70 180 110
0.40 -7.70 182 109
0.50 -7.70 186 109
0.60 -7.70 188 108
0.70 -7.70 190 107
0.80 -7.70 193 107
0.90 -7.70 195 106
1.00 -7.70 198 105
1.10 -7.70 201 105
1.20 -7.70 203 104
1.30 -7.70 206 103
1.40 -7.70 208 102
1.50 -7.70 211 102
1.60 -7.70 213 101
1.70 -7.70 216 100
1.80 -7.70 219 99
1.90 -7.70 221 99
2.00 -7.70 224 98
2.10 -7.70 226 97
2.20 -7.70 229 96
2.30 -7.70 231 96
2.40 -7.70 233 95
2.50 -7.70 236 94
2.60 -7.70 239 94
2.70 -7.70 241 93
2.80 -7.70 244 92
2.90 -7.70 246 92
3.00 -7.70 249 91
3.10 -7.70 251 90
3.20 -7.70 253 90
3.30 -7.70 256 89
3.40 -7.70 259 89
3.50 -7.70 261 89
3.60 -7.70 263 88
3.70 -7.70 0 0
3.80 -7.70 0 0
3.90 -7.70 0 0
4.00 -7.70 0 0
4.10 -7.70 0 0
4.20 -7.70 0 0
4.30 -7.70 0 0
4.40 -7.70 0 0
4.50 -7.70 0 0
4.60 -7.70 0 0
4.70 -7.70 0 0
4.80 -7.70 0 0
4.90 -7.70 0 0
5.00 -7.70 0 0
5.10 -7.70 0 0
5.20 -7.70 0 0
5.30 -7.70 0 0
5.40 -7.70 0 0
5.50 -7.70 0 0
5.60 -7.70 0 0
5.70 -7.70 0 0
5.80 -7.70 0 0
5.90 -7.70 320 87
6.00 -7.70 323 87
6.10 -7.70 325 87
6.20 -7.70 328 86
6.30 -7.70 329 86
6.40 -7.70 332 86
6.50 -7.70 334 85
6.60 -7.70 337 84
6.70 -7.70 340 84
6.80 -7.70 342 83
6.90 -7.70 345 83
7.00 -7.70 347 82
7.10 -7.70 350 81
7.20 -7.70 352 80
7.30 -7.70 355 80
7.40 -7.70 357 79
7.50 -7.70 360 78
7.60 -7.70 362 78
7.70 -7.70 365 77
7.80 -7.70 368 76
7.90 -7.70 370 75
8.00 -7.70 372 73
8.10 -7.70 375 71
8.20 -7.70 377 68
8.30 -7.70 379 64
8.40 -7.70 382 60
8.50 -7.70 384 55
8.60 -7.70 387 51
8.70 -7.70 389 47
8.80 -7.70 391 43
8.90 -7.70 394 37
9.00 -7.70 397 32
9.10 -7.70 399 29
-9.00 -7.60 0 0
-8.90 -7.60 0 0
-8.80 -7.60 0 0
-8.70 -7.60 0 0
-8.60 -7.60 0 0
-8.50 -7.60 0 0
-8.40 -7.60 0 0
-8.30 -7.60 0 0
-8.20 -7.60 0 0
-8.10 -7.60 0 0
-8.00 -7.60 0 0
-7.90 -7.60 0 0
-7.80 -7.60 0 0
-7.70 -7.60 0 0
-7.60 -7.60 0 0
-7.50 -7.60 0 0
-7.40 -7.60 0 0
-7.30 -7.60 0 0
-7.20 -7.60 0 0
-7.10 -7.60 0 0
-7.00 -7.60 0 0
-6.90 -7.60 0 0
-6.80 -7.60 0 0
-6.70 -7.60 0 0
-6.60 -7.60 0 0
-6.50 -7.60 0 0
-6.40 -7.60 0 0
-6.30 -7.60 0 0
-6.20 -7.60 5 175
-6.10 -7.60 6 174
-6.00 -7.60 7 173
-5.90 -7.60 9 172
-5.80 -7.60 11 172
-5.70 -7.60 13 171
-5.60 -7.60 16 170
-5.50 -7.60 19 170
-5.40 -7.60 21 169
-5.30 -7.60 25 168
-5.20 -7.60 27 167
-5.10 -7.60 30 166
-5.00 -7.60 33 166
-4.90 -7.60 35 165
-4.80 -7.60 37 164
-4.70 -7.60 40 163
-4.60 -7.60 42 161
-4.50 -7.60 43 161
-4.40 -7.60 44 160
-4.30 -7.60 0 0
-4.20 -7.60 0 0
-4.10 -7.60 0 0
-4.00 -7.60 0 0
-3.90 -7.60 0 0
-3.80 -7.60 78 136
-3.70 -7.60 81 136
-3.60 -7.60 83 135
-3.50 -7.60 85 135
-3.40 -7.60 88 134
-3.30 -7.60 90 133
-3.20 -7.60 92 133
-3.10 -7.60 95 132
-3.00 -7.60 97 132
-2.90 -7.60 99 131
-2.80 -7.60 102 130
-2.70 -7.60 104 129
-2.60 -7.60 106 129
-2.50 -7.60 109 128
-2.40 -7.60 112 128
-2.30 -7.60 114 127
-2.20 -7.60 117 126
-2.10 -7.60 120 126
-2.00 -7.60 122 126
-1.90 -7.60 124 125
-1.80 -7.60 127 124
-1.70 -7.60 130 124
-1.60 -7.60 133 123
-1.50 -7.60 135 123
-1.40 -7.60 138 122
-1.30 -7.60 140 122
-1.20 -7.60 143 121
-1.10 -7.60 146 120
-1.00 -7.60 148 120
-0.90 -7.60 151 119
-0.80 -7.60 153 119
-0.70 -7.60 156 118
-0.60 -7.60 158 117
-0.50 -7.60 161 117
-0.40 -7.60 163 116
-0.30 -7.60 166 116
-0.20 -7.60 169 115
-0.10 -7.60 171 114
-0.00 -7.60 173 114
0.10 -7.60 176 113
0.20 -7.60 179 112
0.30 -7.60 181 112
0.40 -7.60 184 111
0.50 -7.60 186 110
0.60 -7.60 189 109
0.70 -7.60 192 109
0.80 -7.60 194 108
0.90 -7.60 196 107
1.00 -7.60 199 106
1.10 -7.60 202 106
1.20 -7.60 204 105
1.30 -7.60 207 104
1.40 -7.60 209 104
1.50 -7.60 212 103
1.60 -7.60 214 102
1.70 -7.60 216 102
1.80 -7.60 219 101
1.90 -7.60 222 100
2.00 -7.60 224 99
2.10 -7.60 227 99
2.20 -7.60 230 98
2.30 -7.60 232 97
2.40 -7.60 235 96
2.50 -7.60 237 96
2.60 -7.60 239 95
2.70 -7.60 242 94
2.80 -7.60 245 94
2.90 -7.60 247 93
3.00 -7.60 250 92
3.10 -7.60 252 91
3.20 -7.60 255 91
3.30 -7.60 257 90
3.40 -7.60 259 90
3.50 -7.60 262 89
3.60 -7.60 264 89
3.70 -7.60 267 88
3.80 -7.60 269 88
3.90 -7.60 0 0
4.00 -7.60 0 0
4.10 -7.60 0 0
4.20 -7.60 0 0
4.30 -7.60 0 0
4.40 -7.60 0 0
4.50 -7.60 0 0
4.60 -7.60 0 0
4.70 -7.60 0 0
4.80 -7.60 0 0
4.90 -7.60 0 0
5.00 -7.60 0 0
5.10 -7.60 0 0
5.20 -7.60 0 0
5.30 -7.60 0 0
5.40 -7.60 0 0
5.50 -7.60 0 0
5.60 -7.60 0 0
5.70 -7.60 0 0
5.80 -7.60 0 0
5.90 -7.60 0 0
6.00 -7.60 324 87
6.10 -7.60 326 87
6.20 -7.60 328 87
6.30 -7.60 331 87
6.40 -7.60 334 86
6.50 -7.60 336 86
6.60 -7.60 338 85
6.70 -7.60 341 85
6.80 -7.60 343 84
6.90 -7.60 346 84
7.00 -7.60 348 83
7.10 -7.60 351 82
7.20 -7.60 353 82
7.30 -7.60 356 81
7.40 -7.60 358 80
7.50 -7.60 361 79
7.60 -7.60 363 79
7.70 -7.60 366 78
7.80 -7.60 369 77
7.90 -7.60 371 76
8.00 -7.60 373 75
8.10 -7.60 376 73
8.20 -7.60 379 71
8.30 -7.60 381 67
8.40 -7.60 383 63
8.50 -7.60 386 58
8.60 -7.60 388 54
8.70 -7.60 390 50
8.80 -7.60 392 46
8.90 -7.60 395 41
9.00 -7.60 398 36
9.10 -7.60 400 31
-9.00 -7.50 0 0
-8.90 -7.50 0 0
-8.80 -7.50 0 0
-8.70 -7.50 0 0
-8.60 -7.50 0 0
-8.50 -7.50 0 0
-8.40 -7.50 0 0
-8.30 -7.50 0 0
-8.20 -7.50 0 0
-8.10 -7.50 0 0
-8.00 -7.50 0 0
-7.90 -7.50 0 0
-7.80 -7.50 0 0
-7.70 -7.50 0 0
-7.60 -7.50 0 0
-7.50 -7.50 0 0
-7.40 -7.50 0 0
-7.30 -7.50 0 0
-7.20 -7.50 0 0
-7.10 -7.50 0 0
-7.00 -7.50 0 0
-6.90 -7.50 0 0
-6.80 -7.50 0 0
-6.70 -7.50 0 0
-6.60 -7.50 0 0
-6.50 -7.50 0 0
-6.40 -7.50 0 0
-6.30 -7.50 4 177
-6.20 -7.50 6 176
-6.10 -7.50 7 176
-6.00 -7.50 8 174
-5.90 -7.50 10 174
-5.80 -7.50 12 173
-5.70 -7.50 14 172
-5.60 -7.50 17 172
-5.50 -7.50 20 171
-5.40 -7.50 23 170
-5.30 -7.50 25 169
-5.20 -7.50 28 168
-5.10 -7.50 31 168
-5.00 -7.50 33 166
-4.90 -7.50 35 166
-4.80 -7.50 37 165
-4.70 -7.50 39 164
-4.60 -7.50 41 163
-4.50 -7.50 43 162
-4.40 -7.50 0 0
-4.30 -7.50 0 0
-4.20 -7.50 0 0
-4.10 -7.50 0 0
-4.00 -7.50 74 139
-3.90 -7.50 76 138
-3.80 -7.50 79 138
-3.70 -7.50 81 137
-3.60 -7.50 83 137
-3.50 -7.50 85 136
-3.40 -7.50 88 135
-3.30 -7.50 91 135
-3.20 -7.50 93 134
-3.10 -7.50 95 134
-3.00 -7.50 97 133
-2.90 -7.50 100 132
-2.80 -7.50 102 132
-2.70 -7.50 105 131
-2.60 -7.50 107 131
-2.50 -7.50 110 130
-2.40 -7.50 112 129
-2.30 -7.50 116 129
-2.20 -7.50 118 128
-2.10 -7.50 121 128
-2.00 -7.50 123 127
-1.90 -7.50 126 127
-1.80 -7.50 128 126
-1.70 -7.50 131 125
-1.60 -7.50 134 125
-1.50 -7.50 136 124
-1.40 -7.50 139 124
-1.30 -7.50 142 123
-1.20 -7.50 144 123
-1.10 -7.50 147 122
-1.00 -7.50 149 122
-0.90 -7.50 152 121
-0.80 -7.50 154 120
-0.70 -7.50 157 120
-0.60 -7.50 159 119
-0.50 -7.50 162 118
-0.40 -7.50 164 118
-0.30 -7.50 167 117
-0.20 -7.50 170 116
-0.10 -7.50 173 116
-0.00 -7.50 175 115
0.10 -7.50 177 115
0.20 -7.50 180 114
0.30 -7.50 183 113
0.40 -7.50 185 112
0.50 -7.50 187 112
0.60 -7.50 190 111
0.70 -7.50 193 110
0.80 -7.50 195 110
0.90 -7.50 198 109
1.00 -7.50 200 108
1.10 -7.50 203 107
1.20 -7.50 205 107
1.30 -7.50 208 106
1.40 -7.50 211 105
1.50 -7.50 213 105
1.60 -7.50 216 104
1.70 -7.50 218 103
1.80 -7.50 221 102
1.90 -7.50 223 102
2.00 -7.50 225 101
2.10 -7.50 228 100
2.20 -7.50 231 99
2.30 -7.50 233 98
2.40 -7.50 235 97
2.50 -7.50 238 97
2.60 -7.50 241 96
2.70 -7.50 243 96
2.80 -7.50 246 95
2.90 -7.50 248 94
3.00 -7.50 251 93
3.10 -7.50 253 93
3.20 -7.50 256 92
3.30 -7.50 258 91
3.40 -7.50 261 91
3.50 -7.50 263 90
3.60 -7.50 265 90
3.70 -7.50 268 89
3.80 -7.50 271 89
3.90 -7.50 273 88
4.00 -7.50 276 87
4.10 -7.50 0 0
4.20 -7.50 0 0
4.30 -7.50 0 0
4.40 -7.50 0 0
4.50 -7.50 0 0
4.60 -7.50 0 0
4.70 -7.50 0 0
4.80 -7.50 0 0
4.90 -7.50 0 0
5.00 -7.50 0 0
5.10 -7.50 0 0
5.20 -7.50 0 0
5.30 -7.50 0 0
5.40 -7.50 0 0
5.50 -7.50 0 0
5.60 -7.50 0 0
5.70 -7.50 0 0
5.80 -7.50 0 0
5.90 -7.50 0 0
6.00 -7.50 0 0
6.10 -7.50 329 88
6.20 -7.50 330 88
6.30 -7.50 332 88
6.40 -7.50 335 87
6.50 -7.50 337 87
6.60 -7.50 339 86
6.70 -7.50 342 86
6.80 -7.50 344 85
6.90 -7.50 347 85
7.00 -7.50 349 84
7.10 -7.50 351 84
7.20 -7.50 355 83
7.30 -7.50 357 82
7.40 -7.50 359 82
7.50 -7.50 362 81
7.60 -7.50 364 80
7.70 -7.50 367 79
7.80 -7.50 369 78
7.90 -7.50 372 78
8.00 -7.50 375 76
8.10 -7.50 377 75
8.20 -7.50 380 73
8.30 -7.50 382 70
8.40 -7.50 384 67
8.50 -7.50 387 62
8.60 -7.50 389 58
8.70 -7.50 391 53
8.80 -7.50 394 49
8.90 -7.50 396 44
9.00 -7.50 398 40
9.10 -7.50 401 33
-9.00 -7.40 0 0
-8.90 -7.40 0 0
-8.80 -7.40 0 0
-8.70 -7.40 0 0
-8.60 -7.40 0 0
-8.50 -7.40 0 0
-8.40 -7.40 0 0
-8.30 -7.40 0 0
-8.20 -7.40 0 0
-8.10 -7.40 0 0
-8.00 -7.40 0 0
-7.90 -7.40 0 0
-7.80 -7.40 0 0
-7.70 -7.40 0 0
-7.60 -7.40 0 0
-7.50 -7.40 0 0
-7.40 -7.40 0 0
-7.30 -7.40 0 0
-7.20 -7.40 0 0
-7.10 -7.40 0 0
-7.00 -7.40 0 0
-6.90 -7.40 0 0
-6.80 -7.40 0 0
-6.70 -7.40 0 0
-6.60 -7.40 0 0
-6.50 -7.40 0 0
-6.40 -7.40 3 179
-6.30 -7.40 5 178
-6.20 -7.40 6 177
-6.10 -7.40 7 177
-6.00 -7.40 9 176
-5.90 -7.40 11 175
-5.80 -7.40 12 175
-5.70 -7.40 15 173
-5.60 -7.40 18 173
-5.50 -7.40 21 172
-5.40 -7.40 23 171
-5.30 -7.40 26 170
-5.20 -7.40 29 170
-5.10 -7.40 31 169
-5.00 -7.40 34 168
-4.90 -7.40 36 167
-4.80 -7.40 38 166
-4.70 -7.40 39 165
-4.60 -7.40 41 164
-4.50 -7.40 0 0
-4.40 -7.40 0 0
-4.30 -7.40 0 0
-4.20 -7.40 71 142
-4.10 -7.40 73 141
-4.00 -7.40 75 140
-3.90 -7.40 77 140
-3.80 -7.40 79 139
-3.70 -7.40 81 139
-3.60 -7.40 84 138
-3.50 -7.40 86 137
-3.40 -7.40 88 137
-3.30 -7.40 91 136
-3.20 -7.40 93 135
-3.10 -7.40 95 135
-3.00 -7.40 99 134
-2.90 -7.40 101 134
-2.80 -7.40 103 133
-2.70 -7.40 105 132
-2.60 -7.40 108 132
-2.50 -7.40 111 132
-2.40 -7.40 114 131
-2.30 -7.40 117 130
-2.20 -7.40 119 130
-2.10 -7.40 121 129
-2.00 -7.40 124 129
-1.90 -7.40 127 128
-1.80 -7.40 130 128
-1.70 -7.40 132 127
-1.60 -7.40 134 127
-1.50 -7.40 137 126
-1.40 -7.40 139 125
-1.30 -7.40 142 125
-1.20 -7.40 145 124
-1.10 -7.40 147 123
-1.00 -7.40 150 123
-0.90 -7.40 153 122
-0.80 -7.40 155 122
-0.70 -7.40 158 121
-0.60 -7.40 160 120
-0.50 -7.40 163 120
-0.40 -7.40 165 119
-0.30 -7.40 168 119
-0.20 -7.40 170 118
-0.10 -7.40 173 117
-0.00 -7.40 176 117
0.10 -7.40 178 116
0.20 -7.40 181 115
0.30 -7.40 183 114
0.40 -7.40 186 114
0.50 -7.40 189 113
0.60 -7.40 191 113
0.70 -7.40 193 112
0.80 -7.40 196 111
0.90 -7.40 199 110
1.00 -7.40 201 110
1.10 -7.40 204 109
1.20 -7.40 206 108
1.30 -7.40 209 108
1.40 -7.40 211 107
1.50 -7.40 214 106
1.60 -7.40 216 105
1.70 -7.40 219 105
1.80 -7.40 221 104
1.90 -7.40 224 103
2.00 -7.40 227 102
2.10 -7.40 229 102
2.20 -7.40 232 101
2.30 -7.40 234 100
2.40 -7.40 237 99
2.50 -7.40 239 98
2.60 -7.40 241 98
2.70 -7.40 244 97
2.80 -7.40 247 96
2.90 -7.40 249 95
3.00 -7.40 251 95
3.10 -7.40 254 94
3.20 -7.40 257 93
3.30 -7.40 259 93
3.40 -7.40 262 92
3.50 -7.40 265 91
3.60 -7.40 266 91
3.70 -7.40 270 90
3.80 -7.40 272 89
3.90 -7.40 275 89
4.00 -7.40 277 88
4.10 -7.40 279 88
4.20 -7.40 280 87
4.30 -7.40 0 0
4.40 -7.40 0 0
4.50 -7.40 0 0
4.60 -7.40 0 0
4.70 -7.40 0 0
4.80 -7.40 0 0
4.90 -7.40 0 0
5.00 -7.40 0 0
5.10 -7.40 0 0
5.20 -7.40 0 0
5.30 -7.40 0 0
5.40 -7.40 0 0
5.50 -7.40 0 0
5.60 -7.40 0 0
5.70 -7.40 0 0
5.80 -7.40 0 0
5.90 -7.40 0 0
6.00 -7.40 0 0
6.10 -7.40 329 88
6.20 -7.40 332 88
6.30 -7.40 334 88
6.40 -7.40 336 88
6.50 -7.40 338 88
6.60 -7.40 341 87
6.70 -7.40 343 87
6.80 -7.40 346 86
6.90 -7.40 348 85
7.00 -7.40 351 85
7.10 -7.40 353 85
7.20 -7.40 356 84
7.30 -7.40 358 83
7.40 -7.40 361 83
7.50 -7.40 363 82
7.60 -7.40 365 81
7.70 -7.40 368 80
7.80 -7.40 370 79
7.90 -7.40 373 78
8.00 -7.40 376 78
8.10 -7.40 378 77
8.20 -7.40 381 75
8.30 -7.40 383 73
8.40 -7.40 386 70
8.50 -7.40 388 66
8.60 -7.40 391 61
8.70 -7.40 392 56
8.80 -7.40 395 52
8.90 -7.40 397 47
9.00 -7.40 400 43
9.10 -7.40 402 37
-9.00 -7.30 0 0
-8.90 -7.30 0 0
-8.80 -7.30 0 0
-8.70 -7.30 0 0
-8.60 -7.30 0 0
-8.50 -7.30 0 0
-8.40 -7.30 0 0
-8.30 -7.30 0 0
-8.20 -7.30 0 0
-8.10 -7.30 0 0
-8.00 -7.30 0 0
-7.90 -7.30 0 0
-7.80 -7.30 0 0
-7.70 -7.30 0 0
-7.60 -7.30 0 0
-7.50 -7.30 0 0
-7.40 -7.30 0 0
-7.30 -7.30 0 0
-7.20 -7.30 0 0
-7.10 -7.30 0 0
-7.00 -7.30 0 0
-6.90 -7.30 0 0
-6.80 -7.30 0 0
-6.70 -7.30 0 0
-6.60 -7.30 0 0
-6.50 -7.30 0 0
-6.40 -7.30 4 180
-6.30 -7.30 6 179
-6.20 -7.30 6 178
-6.10 -7.30 8 178
-6.00 -7.30 10 177
-5.90 -7.30 11 176
-5.80 -7.30 13 176
-5.70 -7.30 16 175
-5.60 -7.30 19 174
-5.50 -7.30 22 173
-5.40 -7.30 25 172
-5.30 -7.30 27 172
-5.20 -7.30 29 171
-5.10 -7.30 32 170
-5.00 -7.30 34 169
-4.90 -7.30 36 168
-4.80 -7.30 38 167
-4.70 -7.30 39 166
-4.60 -7.30 41 165
-4.50 -7.30 0 0
-4.40 -7.30 0 0
-4.30 -7.30 69 143
-4.20 -7.30 72 143
-4.10 -7.30 73 142
-4.00 -7.30 75 142
-3.90 -7.30 78 141
-3.80 -7.30 80 141
-3.70 -7.30 82 140
-3.60 -7.30 84 139
-3.50 -7.30 86 138
-3.40 -7.30 89 138
-3.30 -7.30 92 137
-3.20 -7.30 94 137
-3.10 -7.30 96 136
-3.00 -7.30 99 136
-2.90 -7.30 101 135
-2.80 -7.30 104 135
-2.70 -7.30 107 134
-2.60 -7.30 109 134
-2.50 -7.30 112 133
-2.40 -7.30 115 133
-2.30 -7.30 117 132
-2.20 -7.30 120 131
-2.10 -7.30 122 131
-2.00 -7.30 125 130
-1.90 -7.30 127 130
-1.80 -7.30 130 129
-1.70 -7.30 133 129
-1.60 -7.30 135 128
-1.50 -7.30 138 128
-1.40 -7.30 141 127
-1.30 -7.30 143 126
-1.20 -7.30 145 126
-1.10 -7.30 148 125
-1.00 -7.30 151 125
-0.90 -7.30 154 124
-0.80 -7.30 156 123
-0.70 -7.30 159 123
-0.60 -7.30 161 122
-0.50 -7.30 164 121
-0.40 -7.30 166 121
-0.30 -7.30 169 120
-0.20 -7.30 172 120
-0.10 -7.30 174 119
-0.00 -7.30 177 119
0.10 -7.30 179 118
0.20 -7.30 182 117
0.30 -7.30 184 116
0.40 -7.30 187 116
0.50 -7.30 190 115
0.60 -7.30 192 114
0.70 -7.30 194 113
0.80 -7.30 197 113
0.90 -7.30 200 112
1.00 -7.30 203 111
1.10 -7.30 205 111
1.20 -7.30 207 110
1.30 -7.30 210 109
1.40 -7.30 212 108
1.50 -7.30 215 108
1.60 -7.30 218 107
1.70 -7.30 220 106
1.80 -7.30 223 105
1.90 -7.30 225 105
2.00 -7.30 228 104
2.10 -7.30 230 103
2.20 -7.30 233 102
2.30 -7.30 236 102
2.40 -7.30 238 101
2.50 -7.30 240 100
2.60 -7.30 243 99
2.70 -7.30 245 98
2.80 -7.30 248 97
2.90 -7.30 250 97
3.00 -7.30 253 96
3.10 -7.30 256 95
3.20 -7.30 258 95
3.30 -7.30 260 94
3.40 -7.30 263 93
3.50 -7.30 266 93
3.60 -7.30 268 92
3.70 -7.30 270 91
3.80 -7.30 273 90
3.90 -7.30 275 90
4.00 -7.30 277 89
4.10 -7.30 280 89
4.20 -7.30 282 88
4.30 -7.30 283 88
4.40 -7.30 0 0
4.50 -7.30 0 0
4.60 -7.30 0 0
4.70 -7.30 0 0
4.80 -7.30 0 0
4.90 -7.30 0 0
5.00 -7.30 0 0
5.10 -7.30 0 0
5.20 -7.30 0 0
5.30 -7.30 0 0
5.40 -7.30 0 0
5.50 -7.30 0 0
5.60 -7.30 0 0
5.70 -7.30 0 0
5.80 -7.30 0 0
5.90 -7.30 0 0
6.00 -7.30 0 0
6.10 -7.30 0 0
6.20 -7.30 333 89
6.30 -7.30 335 89
6.40 -7.30 337 89
6.50 -7.30 340 88
6.60 -7.30 342 88
6.70 -7.30 344 87
6.80 -7.30 346 87
6.90 -7.30 349 87
7.00 -7.30 352 86
7.10 -7.30 354 86
7.20 -7.30 357 85
7.30 -7.30 359 84
7.40 -7.30 362 84
7.50 -7.30 364 83
7.60 -7.30 367 82
7.70 -7.30 369 82
7.80 -7.30 372 81
7.90 -7.30 375 80
8.00 -7.30 377 79
8.10 -7.30 380 78
8.20 -7.30 383 77
8.30 -7.30 384 75
8.40 -7.30 386 72
8.50 -7.30 389 69
8.60 -7.30 391 64
8.70 -7.30 394 59
8.80 -7.30 396 55
8.90 -7.30 398 50
9.00 -7.30 401 46
9.10 -7.30 403 41
-9.00 -7.20 0 0
-8.90 -7.20 0 0
-8.80 -7.20 0 0
-8.70 -7.20 0 0
-8.60 -7.20 0 0
-8.50 -7.20 0 0
-8.40 -7.20 0 0
-8.30 -7.20 0 0
-8.20 -7.20 0 0
-8.10 -7.20 0 0
-8.00 -7.20 0 0
-7.90 -7.20 0 0
-7.80 -7.20 0 0
-7.70 -7.20 0 0
-7.60 -7.20 0 0
-7.50 -7.20 0 0
-7.40 -7.20 0 0
-7.30 -7.20 0 0
-7.20 -7.20 0 0
-7.10 -7.20 0 0
-7.00 -7.20 0 0
-6.90 -7.20 0 0
-6.80 -7.20 0 0
-6.70 -7.20 0 0
-6.60 -7.20 0 0
-6.50 -7.20 3 181
-6.40 -7.20 4 182
-6.30 -7.20 6 181
-6.20 -7.20 7 180
-6.10 -7.20 9 179
-6.00 -7.20 10 179
-5.90 -7.20 12 178
-5.80 -7.20 15 177
-5.70 -7.20 18 176
-5.60 -7.20 20 175
-5.50 -7.20 23 174
-5.40 -7.20 25 174
-5.30 -7.20 27 173
-5.20 -7.20 30 172
-5.10 -7.20 32 171
-5.00 -7.20 34 170
-4.90 -7.20 36 169
-4.80 -7.20 38 168
-4.70 -7.20 39 167
-4.60 -7.20 0 0
-4.50 -7.20 0 0
-4.40 -7.20 67 145
-4.30 -7.20 70 145
-4.20 -7.20 72 144
-4.10 -7.20 74 144
-4.00 -7.20 76 143
-3.90 -7.20 78 143
-3.80 -7.20 80 142
-3.70 -7.20 83 141
-3.60 -7.20 85 141
-3.50 -7.20 87 140
-3.40 -7.20 90 139
-3.30 -7.20 92 139
-3.20 -7.20 95 138
-3.10 -7.20 97 138
-3.00 -7.20 100 137
-2.90 -7.20 103 137
-2.80 -7.20 105 136
-2.70 -7.20 108 136
-2.60 -7.20 110 135
-2.50 -7.20 113 135
-2.40 -7.20 116 134
-2.30 -7.20 118 134
-2.20 -7.20 121 133
-2.10 -7.20 124 133
-2.00 -7.20 126 132
-1.90 -7.20 128 132
-1.80 -7.20 131 131
-1.70 -7.20 134 130
-1.60 -7.20 137 130
-1.50 -7.20 139 129
-1.40 -7.20 141 129
-1.30 -7.20 144 128
-1.20 -7.20 146 127
-1.10 -7.20 149 127
-1.00 -7.20 151 126
-0.90 -7.20 155 125
-0.80 -7.20 157 125
-0.70 -7.20 160 124
-0.60 -7.20 162 124
-0.50 -7.20 165 123
-0.40 -7.20 167 123
-0.30 -7.20 170 122
-0.20 -7.20 173 121
-0.10 -7.20 175 121
-0.00 -7.20 178 120
0.10 -7.20 180 119
0.20 -7.20 183 118
0.30 -7.20 185 118
0.40 -7.20 188 117
0.50 -7.20 190 117
0.60 -7.20 193 116
0.70 -7.20 196 115
0.80 -7.20 198 114
0.90 -7.20 200 114
1.00 -7.20 204 113
1.10 -7.20 206 112
1.20 -7.20 208 111
1.30 -7.20 211 111
1.40 -7.20 214 110
1.50 -7.20 216 109
1.60 -7.20 219 108
1.70 -7.20 222 108
1.80 -7.20 224 107
1.90 -7.20 226 106
2.00 -7.20 229 105
2.10 -7.20 231 105
2.20 -7.20 234 104
2.30 -7.20 236 103
2.40 -7.20 239 102
2.50 -7.20 241 101
2.60 -7.20 244 101
2.70 -7.20 246 100
2.80 -7.20 249 99
2.90 -7.20 251 98
3.00 -7.20 254 98
3.10 -7.20 256 97
3.20 -7.20 259 96
3.30 -7.20 261 95
3.40 -7.20 264 94
3.50 -7.20 266 94
3.60 -7.20 269 93
3.70 -7.20 272 92
3.80 -7.20 274 91
3.90 -7.20 276 91
4.00 -7.20 279 90
4.10 -7.20 281 90
4.20 -7.20 283 89
4.30 -7.20 285 89
4.40 -7.20 287 89
4.50 -7.20 0 0
4.60 -7.20 0 0
4.70 -7.20 0 0
4.80 -7.20 0 0
4.90 -7.20 0 0
5.00 -7.20 0 0
5.10 -7.20 0 0
5.20 -7.20 0 0
5.30 -7.20 0 0
5.40 -7.20 0 0
5.50 -7.20 0 0
5.60 -7.20 0 0
5.70 -7.20 0 0
5.80 -7.20 0 0
5.90 -7.20 0 0
6.00 -7.20 0 0
6.10 -7.20 0 0
6.20 -7.20 0 0
6.30 -7.20 336 90
6.40 -7.20 338 89
6.50 -7.20 341 89
6.60 -7.20 343 89
6.70 -7.20 345 89
6.80 -7.20 348 88
6.90 -7.20 350 88
7.00 -7.20 352 87
7.10 -7.20 355 87
7.20 -7.20 358 86
7.30 -7.20 360 85
7.40 -7.20 362 85
7.50 -7.20 365 85
7.60 -7.20 368 84
7.70 -7.20 370 83
7.80 -7.20 373 82
7.90 -7.20 376 82
8.00 -7.20 378 81
8.10 -7.20 380 80
8.20 -7.20 383 78
8.30 -7.20 386 77
8.40 -7.20 388 74
8.50 -7.20 390 72
8.60 -7.20 392 68
8.70 -7.20 395 63
8.80 -7.20 397 58
8.90 -7.20 399 54
9.00 -7.20 402 49
9.10 -7.20 404 44
-9.00 -7.10 0 0
-8.90 -7.10 0 0
-8.80 -7.10 0 0
-8.70 -7.10 0 0
-8.60 -7.10 0 0
-8.50 -7.10 0 0
-8.40 -7.10 0 0
-8.30 -7.10 0 0
-8.20 -7.10 0 0
-8.10 -7.10 0 0
-8.00 -7.10 0 0
-7.90 -7.10 0 0
-7.80 -7.10 0 0
-7.70 -7.10 0 0
-7.60 -7.10 0 0
-7.50 -7.10 0 0
-7.40 -7.10 0 0
-7.30 -7.10 0 0
-7.20 -7.10 0 0
-7.10 -7.10 0 0
-7.00 -7.10 0 0
-6.90 -7.10 0 0
-6.80 -7.10 0 0
-6.70 -7.10 0 0
-6.60 -7.10 0 0
-6.50 -7.10 4 183
-6.40 -7.10 5 182
-6.30 -7.10 6 182
-6.20 -7.10 7 181
-6.10 -7.10 9 180
-6.00 -7.10 11 180
-5.90 -7.10 13 179
-5.80 -7.10 16 179
-5.70 -7.10 18 177
-5.60 -7.10 21 177
-5.50 -7.10 23 175
-5.40 -7.10 26 175
-5.30 -7.10 28 174
-5.20 -7.10 31 173
-5.10 -7.10 32 172
-5.00 -7.10 34 171
-4.90 -7.10 36 170
-4.80 -7.10 38 168
-4.70 -7.10 0 0
-4.60 -7.10 0 0
-4.50 -7.10 65 147
-4.40 -7.10 67 147
-4.30 -7.10 70 146
-4.20 -7.10 72 145
-4.10 -7.10 74 145
-4.00 -7.10 76 144
-3.90 -7.10 78 144
-3.80 -7.10 81 143
-3.70 -7.10 83 142
-3.60 -7.10 85 142
-3.50 -7.10 88 141
-3.40 -7.10 91 141
-3.30 -7.10 93 140
-3.20 -7.10 95 140
-3.10 -7.10 98 139
-3.00 -7.10 101 139
-2.90 -7.10 103 138
-2.80 -7.10 106 138
-2.70 -7.10 109 137
-2.60 -7.10 111 137
-2.50 -7.10 114 136
-2.40 -7.10 117 136
-2.30 -7.10 119 135
-2.20 -7.10 122 135
-2.10 -7.10 124 134
-2.00 -7.10 127 133
-1.90 -7.10 130 133
-1.80 -7.10 132 133
-1.70 -7.10 135 132
-1.60 -7.10 138 131
-1.50 -7.10 140 131
-1.40 -7.10 142 130
-1.30 -7.10 145 130
-1.20 -7.10 148 129
-1.10 -7.10 150 128
-1.00 -7.10 153 128
-0.90 -7.10 156 127
-0.80 -7.10 159 127
-0.70 -7.10 161 126
-0.60 -7.10 163 125
-0.50 -7.10 166 125
-0.40 -7.10 169 124
-0.30 -7.10 171 123
-0.20 -7.10 174 123
-0.10 -7.10 176 122
-0.00 -7.10 179 121
0.10 -7.10 181 121
0.20 -7.10 184 120
0.30 -7.10 187 119
0.40 -7.10 189 119
0.50 -7.10 192 118
0.60 -7.10 194 117
0.70 -7.10 197 117
0.80 -7.10 199 116
0.90 -7.10 202 115
1.00 -7.10 204 114
1.10 -7.10 207 114
1.20 -7.10 209 113
1.30 -7.10 212 112
1.40 -7.10 214 112
1.50 -7.10 217 111
1.60 -7.10 220 110
1.70 -7.10 222 109
1.80 -7.10 224 108
1.90 -7.10 227 108
2.00 -7.10 229 107
2.10 -7.10 232 106
2.20 -7.10 235 105
2.30 -7.10 237 105
2.40 -7.10 240 104
2.50 -7.10 242 103
2.60 -7.10 245 102
2.70 -7.10 248 101
2.80 -7.10 250 101
2.90 -7.10 252 100
3.00 -7.10 255 99
3.10 -7.10 257 98
3.20 -7.10 259 97
3.30 -7.10 262 97
3.40 -7.10 265 96
3.50 -7.10 267 95
3.60 -7.10 270 94
3.70 -7.10 272 94
3.80 -7.10 275 93
3.90 -7.10 278 92
4.00 -7.10 280 92
4.10 -7.10 282 91
4.20 -7.10 284 90
4.30 -7.10 286 90
4.40 -7.10 288 89
4.50 -7.10 291 89
4.60 -7.10 0 0
4.70 -7.10 0 0
4.80 -7.10 0 0
4.90 -7.10 0 0
5.00 -7.10 0 0
5.10 -7.10 0 0
5.20 -7.10 0 0
5.30 -7.10 0 0
5.40 -7.10 0 0
5.50 -7.10 0 0
5.60 -7.10 0 0
5.70 -7.10 0 0
5.80 -7.10 0 0
5.90 -7.10 0 0
6.00 -7.10 0 0
6.10 -7.10 0 0
6.20 -7.10 0 0
6.30 -7.10 0 0
6.40 -7.10 339 90
6.50 -7.10 342 90
6.60 -7.10 344 90
6.70 -7.10 347 89
6.80 -7.10 349 89
6.90 -7.10 351 89
7.00 -7.10 353 88
7.10 -7.10 356 88
7.20 -7.10 359 87
7.30 -7.10 361 86
7.40 -7.10 364 86
7.50 -7.10 367 85
7.60 -7.10 369 85
7.70 -7.10 372 84
7.80 -7.10 375 84
7.90 -7.10 376 83
8.00 -7.10 379 82
8.10 -7.10 382 81
8.20 -7.10 384 80
8.30 -7.10 387 79
8.40 -7.10 389 77
8.50 -7.10 392 74
8.60 -7.10 394 71
8.70 -7.10 396 67
8.80 -7.10 398 61
8.90 -7.10 401 57
9.00 -7.10 403 52
9.10 -7.10 405 48
-9.00 -7.00 0 0
-8.90 -7.00 0 0
-8.80 -7.00 0 0
-8.70 -7.00 0 0
-8.60 -7.00 0 0
-8.50 -7.00 0 0
-8.40 -7.00 0 0
-8.30 -7.00 0 0
-8.20 -7.00 0 0
-8.10 -7.00 0 0
-8.00 -7.00 0 0
-7.90 -7.00 0 0
-7.80 -7.00 0 0
-7.70 -7.00 0 0
-7.60 -7.00 0 0
-7.50 -7.00 0 0
-7.40 -7.00 0 0
-7.30 -7.00 0 0
-7.20 -7.00 0 0
-7.10 -7.00 0 0
-7.00 -7.00 0 0
-6.90 -7.00 0 0
-6.80 -7.00 0 0
-6.70 -7.00 0 0
-6.60 -7.00 0 0
-6.50 -7.00 4 185
-6.40 -7.00 6 184
-6.30 -7.00 7 183
-6.20 -7.00 9 182
-6.10 -7.00 10 182
-6.00 -7.00 12 181
-5.90 -7.00 14 180
-5.80 -7.00 17 179
-5.70 -7.00 19 179
-5.60 -7.00 21 178
-5.50 -7.00 24 177
-5.40 -7.00 26 176
-5.30 -7.00 29 175
-5.20 -7.00 30 174
-5.10 -7.00 33 173
-5.00 -7.00 34 172
-4.90 -7.00 36 171
-4.80 -7.00 0 0
-4.70 -7.00 0 0
-4.60 -7.00 63 149
-4.50 -7.00 66 148
-4.40 -7.00 69 148
-4.30 -7.00 71 147
-4.20 -7.00 73 147
-4.10 -7.00 74 146
-4.00 -7.00 77 145
-3.90 -7.00 79 145
-3.80 -7.00 81 144
-3.70 -7.00 84 144
-3.60 -7.00 86 143
-3.50 -7.00 89 143
-3.40 -7.00 91 142
-3.30 -7.00 94 142
-3.20 -7.00 97 141
-3.10 -7.00 99 141
-3.00 -7.00 102 140
-2.90 -7.00 105 140
-2.80 -7.00 107 139
-2.70 -7.00 110 139
-2.60 -7.00 112 138
-2.50 -7.00 115 138
-2.40 -7.00 117 137
-2.30 -7.00 120 137
-2.20 -7.00 123 136
-2.10 -7.00 125 136
-2.00 -7.00 128 135
-1.90 -7.00 131 135
-1.80 -7.00 133 134
-1.70 -7.00 135 134
-1.60 -7.00 139 133
-1.50 -7.00 141 132
-1.40 -7.00 144 132
-1.30 -7.00 146 131
-1.20 -7.00 148 130
-1.10 -7.00 151 130
-1.00 -7.00 154 129
-0.90 -7.00 157 129
-0.80 -7.00 159 128
-0.70 -7.00 162 127
-0.60 -7.00 164 127
-0.50 -7.00 167 126
-0.40 -7.00 170 126
-0.30 -7.00 172 125
-0.20 -7.00 175 124
-0.10 -7.00 177 124
-0.00 -7.00 179 123
0.10 -7.00 182 122
0.20 -7.00 185 122
0.30 -7.00 188 121
0.40 -7.00 191 120
0.50 -7.00 193 120
0.60 -7.00 195 119
0.70 -7.00 198 118
0.80 -7.00 200 117
0.90 -7.00 203 117
1.00 -7.00 205 116
1.10 -7.00 208 115
1.20 -7.00 210 114
1.30 -7.00 213 114
1.40 -7.00 215 113
1.50 -7.00 218 112
1.60 -7.00 221 112
1.70 -7.00 223 111
1.80 -7.00 226 110
1.90 -7.00 228 109
2.00 -7.00 231 108
2.10 -7.00 233 108
2.20 -7.00 236 107
2.30 -7.00 238 106
2.40 -7.00 241 105
2.50 -7.00 244 104
2.60 -7.00 246 104
2.70 -7.00 249 103
2.80 -7.00 251 102
2.90 -7.00 254 101
3.00 -7.00 256 100
3.10 -7.00 259 100
3.20 -7.00 261 99
3.30 -7.00 264 98
3.40 -7.00 266 97
3.50 -7.00 269 96
3.60 -7.00 271 96
3.70 -7.00 274 95
3.80 -7.00 276 94
3.90 -7.00 278 93
4.00 -7.00 280 93
4.10 -7.00 283 92
4.20 -7.00 285 91
4.30 -7.00 288 91
4.40 -7.00 290 91
4.50 -7.00 293 90
4.60 -7.00 295 89
4.70 -7.00 0 0
4.80 -7.00 0 0
4.90 -7.00 0 0
5.00 -7.00 0 0
5.10 -7.00 0 0
5.20 -7.00 0 0
5.30 -7.00 0 0
5.40 -7.00 0 0
5.50 -7.00 0 0
5.60 -7.00 0 0
5.70 -7.00 0 0
5.80 -7.00 0 0
5.90 -7.00 0 0
6.00 -7.00 0 0
6.10 -7.00 0 0
6.20 -7.00 0 0
6.30 -7.00 0 0
6.40 -7.00 341 90
6.50 -7.00 343 90
6.60 -7.00 346 90
6.70 -7.00 348 90
6.80 -7.00 350 90
6.90 -7.00 353 90
7.00 -7.00 355 89
7.10 -7.00 358 88
7.20 -7.00 360 88
7.30 -7.00 363 88
7.40 -7.00 365 87
7.50 -7.00 367 86
7.60 -7.00 370 86
7.70 -7.00 373 85
7.80 -7.00 376 84
7.90 -7.00 378 84
8.00 -7.00 380 83
8.10 -7.00 383 82
8.20 -7.00 385 81
8.30 -7.00 388 80
8.40 -7.00 391 79
8.50 -7.00 393 76
8.60 -7.00 395 74
8.70 -7.00 398 70
8.80 -7.00 400 65
8.90 -7.00 402 60
9.00 -7.00 404 56
9.10 -7.00 406 51
-9.00 -6.90 0 0
-8.90 -6.90 0 0
-8.80 -6.90 0 0
-8.70 -6.90 0 0
-8.60 -6.90 0 0
-8.50 -6.90 0 0
-8.40 -6.90 0 0
-8.30 -6.90 0 0
-8.20 -6.90 0 0
-8.10 -6.90 0 0
-8.00 -6.90 0 0
-7.90 -6.90 0 0
-7.80 -6.90 0 0
-7.70 -6.90 0 0
-7.60 -6.90 0 0
-7.50 -6.90 0 0
-7.40 -6.90 0 0
-7.30 -6.90 0 0
-7.20 -6.90 0 0
-7.10 -6.90 0 0
-7.00 -6.90 0 0
-6.90 -6.90 0 0
-6.80 -6.90 0 0
-6.70 -6.90 0 0
-6.60 -6.90 3 187
-6.50 -6.90 5 186
-6.40 -6.90 6 185
-6.30 -6.90 7 184
-6.20 -6.90 9 184
-6.10 -6.90 10 183
-6.00 -6.90 13 182
-5.90 -6.90 15 181
-5.80 -6.90 17 181
-5.70 -6.90 20 179
-5.60 -6.90 22 179
-5.50 -6.90 24 178
-5.40 -6.90 27 177
-5.30 -6.90 28 176
-5.20 -6.90 31 175
-5.10 -6.90 32 174
-5.00 -6.90 34 173
-4.90 -6.90 0 0
-4.80 -6.90 0 0
-4.70 -6.90 62 151
-4.60 -6.90 64 150
-4.50 -6.90 67 150
-4.40 -6.90 69 149
-4.30 -6.90 71 149
-4.20 -6.90 73 148
-4.10 -6.90 75 148
-4.00 -6.90 77 147
-3.90 -6.90 80 146
-3.80 -6.90 82 146
-3.70 -6.90 85 145
-3.60 -6.90 87 145
-3.50 -6.90 90 144
-3.40 -6.90 92 144
-3.30 -6.90 95 143
-3.20 -6.90 98 143
-3.10 -6.90 100 142
-3.00 -6.90 103 142
-2.90 -6.90 106 142
-2.80 -6.90 108 141
-2.70 -6.90 111 141
-2.60 -6.90 114 140
-2.50 -6.90 116 139
-2.40 -6.90 119 139
-2.30 -6.90 121 138
-2.20 -6.90 124 138
-2.10 -6.90 126 137
-2.00 -6.90 130 137
-1.90 -6.90 132 136
-1.80 -6.90 134 135
-1.70 -6.90 137 135
-1.60 -6.90 140 134
-1.50 -6.90 142 134
-1.40 -6.90 145 133
-1.30 -6.90 147 133
-1.20 -6.90 150 132
-1.10 -6.90 152 131
-1.00 -6.90 155 131
-0.90 -6.90 157 130
-0.80 -6.90 161 130
-0.70 -6.90 163 129
-0.60 -6.90 165 129
-0.50 -6.90 168 128
-0.40 -6.90 171 127
-0.30 -6.90 173 127
-0.20 -6.90 176 126
-0.10 -6.90 178 125
-0.00 -6.90 181 125
0.10 -6.90 183 124
0.20 -6.90 186 124
0.30 -6.90 189 123
0.40 -6.90 191 122
0.50 -6.90 194 121
0.60 -6.90 196 120
0.70 -6.90 198 120
0.80 -6.90 201 119
0.90 -6.90 203 118
1.00 -6.90 206 118
1.10 -6.90 209 117
1.20 -6.90 211 116
1.30 -6.90 214 115
1.40 -6.90 217 114
1.50 -6.90 219 113
1.60 -6.90 222 113
1.70 -6.90 224 112
1.80 -6.90 227 111
1.90 -6.90 229 111
2.00 -6.90 231 110
2.10 -6.90 234 109
2.20 -6.90 237 108
2.30 -6.90 240 108
2.40 -6.90 242 107
2.50 -6.90 245 106
2.60 -6.90 247 105
2.70 -6.90 250 104
2.80 -6.90 252 103
2.90 -6.90 255 103
3.00 -6.90 257 102
3.10 -6.90 260 101
3.20 -6.90 262 100
3.30 -6.90 265 99
3.40 -6.90 267 99
3.50 -6.90 270 98
3.60 -6.90 272 97
3.70 -6.90 275 96
3.80 -6.90 277 95
3.90 -6.90 280 94
4.00 -6.90 282 94
4.10 -6.90 284 93
4.20 -6.90 287 93
4.30 -6.90 289 92
4.40 -6.90 292 92
4.50 -6.90 294 91
4.60 -6.90 296 90
4.70 -6.90 299 89
4.80 -6.90 0 0
4.90 -6.90 0 0
5.00 -6.90 0 0
5.10 -6.90 0 0
5.20 -6.90 0 0
5.30 -6.90 0 0
5.40 -6.90 0 0
5.50 -6.90 0 0
5.60 -6.90 0 0
5.70 -6.90 0 0
5.80 -6.90 0 0
5.90 -6.90 0 0
6.00 -6.90 0 0
6.10 -6.90 0 0
6.20 -6.90 0 0
6.30 -6.90 0 0
6.40 -6.90 0 0
6.50 -6.90 0 0
6.60 -6.90 348 91
6.70 -6.90 349 91
6.80 -6.90 351 90
6.90 -6.90 354 90
7.00 -6.90 356 90
7.10 -6.90 358 90
7.20 -6.90 361 89
7.30 -6.90 364 89
7.40 -6.90 366 88
7.50 -6.90 369 87
7.60 -6.90 372 87
7.70 -6.90 374 86
7.80 -6.90 376 86
7.90 -6.90 379 85
8.00 -6.90 382 84
8.10 -6.90 384 83
8.20 -6.90 386 82
8.30 -6.90 389 81
8.40 -6.90 392 81
8.50 -6.90 394 79
8.60 -6.90 397 76
8.70 -6.90 399 73
8.80 -6.90 401 68
8.90 -6.90 403 63
9.00 -6.90 405 59
9.10 -6.90 408 54
-9.00 -6.80 0 0
-8.90 -6.80 0 0
-8.80 -6.80 0 0
-8.70 -6.80 0 0
-8.60 -6.80 0 0
-8.50 -6.80 0 0
-8.40 -6.80 0 0
-8.30 -6.80 0 0
-8.20 -6.80 0 0
-8.10 -6.80 0 0
-8.00 -6.80 0 0
-7.90 -6.80 0 0
-7.80 -6.80 0 0
-7.70 -6.80 0 0
-7.60 -6.80 0 0
-7.50 -6.80 0 0
-7.40 -6.80 0 0
-7.30 -6.80 0 0
-7.20 -6.80 0 0
-7.10 -6.80 0 0
-7.00 -6.80 0 0
-6.90 -6.80 0 0
-6.80 -6.80 0 0
-6.70 -6.80 0 0
-6.60 -6.80 4 188
-6.50 -6.80 5 187
-6.40 -6.80 7 186
-6.30 -6.80 8 186
-6.20 -6.80 9 185
-6.10 -6.80 11 184
-6.00 -6.80 13 184
-5.90 -6.80 15 183
-5.80 -6.80 18 182
-5.70 -6.80 20 181
-5.60 -6.80 23 180
-5.50 -6.80 25 179
-5.40 -6.80 27 178
-5.30 -6.80 29 177
-5.20 -6.80 30 176
-5.10 -6.80 32 175
-5.00 -6.80 0 0
-4.90 -6.80 0 0
-4.80 -6.80 60 153
-4.70 -6.80 62 152
-4.60 -6.80 64 152
-4.50 -6.80 67 152
-4.40 -6.80 69 151
-4.30 -6.80 71 150
-4.20 -6.80 73 149
-4.10 -6.80 75 149
-4.00 -6.80 78 148
-3.90 -6.80 80 148
-3.80 -6.80 83 147
-3.70 -6.80 85 147
-3.60 -6.80 88 146
-3.50 -6.80 91 146
-3.40 -6.80 94 145
-3.30 -6.80 96 145
-3.20 -6.80 98 145
-3.10 -6.80 101 144
-3.00 -6.80 104 144
-2.90 -6.80 106 143
-2.80 -6.80 109 142
-2.70 -6.80 112 142
-2.60 -6.80 115 141
-2.50 -6.80 117 141
-2.40 -6.80 120 140
-2.30 -6.80 122 140
-2.20 -6.80 125 139
-2.10 -6.80 127 139
-2.00 -6.80 130 138
-1.90 -6.80 133 138
-1.80 -6.80 135 137
-1.70 -6.80 138 137
-1.60 -6.80 141 136
-1.50 -6.80 143 135
-1.40 -6.80 146 135
-1.30 -6.80 148 134
-1.20 -6.80 151 134
-1.10 -6.80 153 133
-1.00 -6.80 156 133
-0.90 -6.80 159 132
-0.80 -6.80 162 131
-0.70 -6.80 164 131
-0.60 -6.80 166 130
-0.50 -6.80 169 129
-0.40 -6.80 172 129
-0.30 -6.80 174 128
-0.20 -6.80 177 128
-0.10 -6.80 179 127
-0.00 -6.80 182 126
0.10 -6.80 185 126
0.20 -6.80 187 125
0.30 -6.80 190 124
0.40 -6.80 192 123
0.50 -6.80 195 123
0.60 -6.80 197 122
0.70 -6.80 200 122
0.80 -6.80 202 121
0.90 -6.80 205 120
1.00 -6.80 207 119
1.10 -6.80 210 119
1.20 -6.80 213 118
1.30 -6.80 215 117
1.40 -6.80 218 116
1.50 -6.80 220 115
1.60 -6.80 223 114
1.70 -6.80 225 114
1.80 -6.80 228 113
1.90 -6.80 230 112
2.00 -6.80 233 111
2.10 -6.80 235 111
2.20 -6.80 238 110
2.30 -6.80 241 109
2.40 -6.80 243 108
2.50 -6.80 245 108
2.60 -6.80 248 107
2.70 -6.80 250 106
2.80 -6.80 253 105
2.90 -6.80 256 104
3.00 -6.80 258 103
3.10 -6.80 260 103
3.20 -6.80 263 102
3.30 -6.80 266 101
3.40 -6.80 268 100
3.50 -6.80 271 99
3.60 -6.80 273 98
3.70 -6.80 276 98
3.80 -6.80 278 97
3.90 -6.80 281 96
4.00 -6.80 283 95
4.10 -6.80 285 94
4.20 -6.80 288 94
4.30 -6.80 290 93
4.40 -6.80 293 92
4.50 -6.80 295 92
4.60 -6.80 297 91
4.70 -6.80 300 91
4.80 -6.80 302 90
4.90 -6.80 0 0
5.00 -6.80 0 0
5.10 -6.80 0 0
5.20 -6.80 0 0
5.30 -6.80 0 0
5.40 -6.80 0 0
5.50 -6.80 0 0
5.60 -6.80 0 0
5.70 -6.80 0 0
5.80 -6.80 0 0
5.90 -6.80 0 0
6.00 -6.80 0 0
6.10 -6.80 0 0
6.20 -6.80 0 0
6.30 -6.80 0 0
6.40 -6.80 0 0
6.50 -6.80 0 0
6.60 -6.80 0 0
6.70 -6.80 350 91
6.80 -6.80 353 91
6.90 -6.80 355 91
7.00 -6.80 358 91
7.10 -6.80 360 90
7.20 -6.80 362 90
7.30 -6.80 365 90
7.40 -6.80 367 89
7.50 -6.80 370 88
7.60 -6.80 373 88
7.70 -6.80 375 88
7.80 -6.80 377 87
7.90 -6.80 380 86
8.00 -6.80 382 86
8.10 -6.80 385 85
8.20 -6.80 388 84
8.30 -6.80 391 83
8.40 -6.80 393 82
8.50 -6.80 395 81
8.60 -6.80 398 78
8.70 -6.80 400 75
8.80 -6.80 402 72
8.90 -6.80 405 66
9.00 -6.80 407 62
9.10 -6.80 409 57
-9.00 -6.70 0 0
-8.90 -6.70 0 0
-8.80 -6.70 0 0
-8.70 -6.70 0 0
-8.60 -6.70 0 0
-8.50 -6.70 0 0
-8.40 -6.70 0 0
-8.30 -6.70 0 0
-8.20 -6.70 0 0
-8.10 -6.70 0 0
-8.00 -6.70 0 0
-7.90 -6.70 0 0
-7.80 -6.70 0 0
-7.70 -6.70 0 0
-7.60 -6.70 0 0
-7.50 -6.70 0 0
-7.40 -6.70 0 0
-7.30 -6.70 0 0
-7.20 -6.70 0 0
-7.10 -6.70 0 0
-7.00 -6.70 0 0
-6.90 -6.70 0 0
-6.80 -6.70 0 0
-6.70 -6.70 0 0
-6.60 -6.70 4 190
-6.50 -6.70 5 189
-6.40 -6.70 7 188
-6.30 -6.70 8 187
-6.20 -6.70 10 187
-6.10 -6.70 12 186
-6.00 -6.70 14 185
-5.90 -6.70 17 184
-5.80 -6.70 20 183
-5.70 -6.70 21 182
-5.60 -6.70 23 181
-5.50 -6.70 25 180
-5.40 -6.70 27 179
-5.30 -6.70 29 178
-5.20 -6.70 30 177
-5.10 -6.70 0 0
-5.00 -6.70 0 0
-4.90 -6.70 58 155
-4.80 -6.70 61 154
-4.70 -6.70 63 154
-4.60 -6.70 65 153
-4.50 -6.70 67 153
-4.40 -6.70 70 152
-4.30 -6.70 71 151
-4.20 -6.70 74 151
-4.10 -6.70 76 150
-4.00 -6.70 78 150
-3.90 -6.70 81 149
-3.80 -6.70 84 149
-3.70 -6.70 86 148
-3.60 -6.70 89 148
-3.50 -6.70 92 147
-3.40 -6.70 94 147
-3.30 -6.70 97 147
-3.20 -6.70 100 146
-3.10 -6.70 102 146
-3.00 -6.70 105 145
-2.90 -6.70 107 145
-2.80 -6.70 111 144
-2.70 -6.70 113 144
-2.60 -6.70 115 143
-2.50 -6.70 118 143
-2.40 -6.70 120 142
-2.30 -6.70 123 142
-2.20 -6.70 125 141
-2.10 -6.70 129 140
-2.00 -6.70 131 140
-1.90 -6.70 134 139
-1.80 -6.70 136 139
-1.70 -6.70 138 138
-1.60 -6.70 141 138
-1.50 -6.70 144 137
-1.40 -6.70 147 137
-1.30 -6.70 149 136
-1.20 -6.70 152 135
-1.10 -6.70 154 135
-1.00 -6.70 157 134
-0.90 -6.70 160 134
-0.80 -6.70 162 133
-0.70 -6.70 165 132
-0.60 -6.70 167 132
-0.50 -6.70 170 131
-0.40 -6.70 173 130
-0.30 -6.70 175 130
-0.20 -6.70 178 129
-0.10 -6.70 180 128
-0.00 -6.70 183 128
0.10 -6.70 186 127
0.20 -6.70 187 126
0.30 -6.70 190 126
0.40 -6.70 193 125
0.50 -6.70 195 124
0.60 -6.70 198 124
0.70 -6.70 201 123
0.80 -6.70 204 122
0.90 -6.70 206 121
1.00 -6.70 209 121
1.10 -6.70 211 120
1.20 -6.70 213 119
1.30 -6.70 216 118
1.40 -6.70 219 118
1.50 -6.70 221 117
1.60 -6.70 224 116
1.70 -6.70 226 115
1.80 -6.70 229 115
1.90 -6.70 231 114
2.00 -6.70 234 113
2.10 -6.70 236 112
2.20 -6.70 239 111
2.30 -6.70 242 111
2.40 -6.70 245 110
2.50 -6.70 247 109
2.60 -6.70 249 108
2.70 -6.70 251 107
2.80 -6.70 254 107
2.90 -6.70 256 105
3.00 -6.70 259 105
3.10 -6.70 262 104
3.20 -6.70 264 103
3.30 -6.70 267 102
3.40 -6.70 269 101
3.50 -6.70 272 101
3.60 -6.70 274 100
3.70 -6.70 277 99
3.80 -6.70 279 98
3.90 -6.70 282 97
4.00 -6.70 284 96
4.10 -6.70 287 96
4.20 -6.70 289 95
4.30 -6.70 292 94
4.40 -6.70 294 94
4.50 -6.70 296 93
4.60 -6.70 298 92
4.70 -6.70 301 92
4.80 -6.70 303 91
4.90 -6.70 305 90
5.00 -6.70 0 0
5.10 -6.70 0 0
5.20 -6.70 0 0
5.30 -6.70 0 0
5.40 -6.70 0 0
5.50 -6.70 0 0
5.60 -6.70 0 0
5.70 -6.70 0 0
5.80 -6.70 0 0
5.90 -6.70 0 0
6.00 -6.70 0 0
6.10 -6.70 0 0
6.20 -6.70 0 0
6.30 -6.70 0 0
6.40 -6.70 0 0
6.50 -6.70 0 0
6.60 -6.70 0 0
6.70 -6.70 0 0
6.80 -6.70 354 91
6.90 -6.70 356 92
7.00 -6.70 358 91
7.10 -6.70 361 91
7.20 -6.70 363 91
7.30 -6.70 366 90
7.40 -6.70 369 90
7.50 -6.70 371 90
7.60 -6.70 374 89
7.70 -6.70 376 89
7.80 -6.70 379 88
7.90 -6.70 381 87
8.00 -6.70 383 86
8.10 -6.70 386 86
8.20 -6.70 389 85
8.30 -6.70 392 84
8.40 -6.70 394 83
8.50 -6.70 397 82
8.60 -6.70 399 80
8.70 -6.70 401 78
8.80 -6.70 403 75
8.90 -6.70 406 70
9.00 -6.70 408 65
9.10 -6.70 410 60
-9.00 -6.60 0 0
-8.90 -6.60 0 0
-8.80 -6.60 0 0
-8.70 -6.60 0 0
-8.60 -6.60 0 0
-8.50 -6.60 0 0
-8.40 -6.60 0 0
-8.30 -6.60 0 0
-8.20 -6.60 0 0
-8.10 -6.60 0 0
-8.00 -6.60 0 0
-7.90 -6.60 0 0
-7.80 -6.60 0 0
-7.70 -6.60 0 0
-7.60 -6.60 0 0
-7.50 -6.60 0 0
-7.40 -6.60 0 0
-7.30 -6.60 0 0
-7.20 -6.60 0 0
-7.10 -6.60 0 0
-7.00 -6.60 0 0
-6.90 -6.60 0 0
-6.80 -6.60 0 0
-6.70 -6.60 4 192
-6.60 -6.60 5 191
-6.50 -6.60 6 190
-6.40 -6.60 8 189
-6.30 -6.60 9 188
-6.20 -6.60 11 188
-6.10 -6.60 13 187
-6.00 -6.60 15 186
-5.90 -6.60 17 186
-5.80 -6.60 19 184
-5.70 -6.60 21 184
-5.60 -6.60 23 183
-5.50 -6.60 25 182
-5.40 -6.60 27 180
-5.30 -6.60 28 180
-5.20 -6.60 0 0
-5.10 -6.60 0 0
-5.00 -6.60 56 156
-4.90 -6.60 59 156
-4.80 -6.60 62 156
-4.70 -6.60 63 155
-4.60 -6.60 66 155
-4.50 -6.60 68 154
-4.40 -6.60 70 153
-4.30 -6.60 72 153
-4.20 -6.60 74 152
-4.10 -6.60 77 152
-4.00 -6.60 79 151
-3.90 -6.60 82 151
-3.80 -6.60 84 150
-3.70 -6.60 87 150
-3.60 -6.60 90 149
-3.50 -6.60 93 149
-3.40 -6.60 96 149
-3.30 -6.60 98 148
-3.20 -6.60 100 148
-3.10 -6.60 103 147
-3.00 -6.60 106 147
-2.90 -6.60 108 146
-2.80 -6.60 111 146
-2.70 -6.60 114 145
-2.60 -6.60 116 145
-2.50 -6.60 119 144
-2.40 -6.60 122 144
-2.30 -6.60 124 143
-2.20 -6.60 127 143
-2.10 -6.60 130 142
-2.00 -6.60 132 142
-1.90 -6.60 135 141
-1.80 -6.60 137 140
-1.70 -6.60 140 140
-1.60 -6.60 143 139
-1.50 -6.60 145 139
-1.40 -6.60 148 138
-1.30 -6.60 150 138
-1.20 -6.60 153 137
-1.10 -6.60 155 136
-1.00 -6.60 158 136
-0.90 -6.60 161 135
-0.80 -6.60 163 135
-0.70 -6.60 166 134
-0.60 -6.60 168 133
-0.50 -6.60 171 133
-0.40 -6.60 173 132
-0.30 -6.60 176 131
-0.20 -6.60 179 131
-0.10 -6.60 181 130
-0.00 -6.60 184 130
0.10 -6.60 187 129
0.20 -6.60 189 128
0.30 -6.60 192 128
0.40 -6.60 194 126
0.50 -6.60 197 126
0.60 -6.60 199 125
0.70 -6.60 202 124
0.80 -6.60 205 124
0.90 -6.60 207 123
1.00 -6.60 209 122
1.10 -6.60 212 122
1.20 -6.60 215 121
1.30 -6.60 217 120
1.40 -6.60 220 119
1.50 -6.60 222 119
1.60 -6.60 225 118
1.70 -6.60 228 117
1.80 -6.60 229 116
1.90 -6.60 232 115
2.00 -6.60 235 114
2.10 -6.60 238 114
2.20 -6.60 240 113
2.30 -6.60 243 112
2.40 -6.60 245 111
2.50 -6.60 248 111
2.60 -6.60 250 110
2.70 -6.60 253 109
2.80 -6.60 255 108
2.90 -6.60 258 107
3.00 -6.60 260 107
3.10 -6.60 263 106
3.20 -6.60 265 104
3.30 -6.60 268 104
3.40 -6.60 271 103
3.50 -6.60 273 102
3.60 -6.60 275 101
3.70 -6.60 278 100
3.80 -6.60 280 99
3.90 -6.60 283 99
4.00 -6.60 285 98
4.10 -6.60 288 97
4.20 -6.60 290 96
4.30 -6.60 292 95
4.40 -6.60 295 95
4.50 -6.60 297 94
4.60 -6.60 300 94
4.70 -6.60 302 93
4.80 -6.60 304 92
4.90 -6.60 307 92
5.00 -6.60 309 91
5.10 -6.60 0 0
5.20 -6.60 0 0
5.30 -6.60 0 0
5.40 -6.60 0 0
5.50 -6.60 0 0
5.60 -6.60 0 0
5.70 -6.60 0 0
5.80 -6.60 0 0
5.90 -6.60 0 0
6.00 -6.60 0 0
6.10 -6.60 0 0
6.20 -6.60 0 0
6.30 -6.60 0 0
6.40 -6.60 0 0
6.50 -6.60 0 0
6.60 -6.60 0 0
6.70 -6.60 0 0
6.80 -6.60 0 0
6.90 -6.60 358 92
7.00 -6.60 361 92
7.10 -6.60 362 91
7.20 -6.60 365 91
7.30 -6.60 368 91
7.40 -6.60 370 91
7.50 -6.60 373 90
7.60 -6.60 375 90
7.70 -6.60 377 89
7.80 -6.60 380 89
7.90 -6.60 382 89
8.00 -6.60 385 88
8.10 -6.60 387 87
8.20 -6.60 390 86
8.30 -6.60 393 85
8.40 -6.60 395 84
8.50 -6.60 398 83
8.60 -6.60 400 82
8.70 -6.60 402 80
8.80 -6.60 405 77
8.90 -6.60 407 73
9.00 -6.60 409 68
9.10 -6.60 411 63
-9.00 -6.50 0 0
-8.90 -6.50 0 0
-8.80 -6.50 0 0
-8.70 -6.50 0 0
-8.60 -6.50 0 0
-8.50 -6.50 0 0
-8.40 -6.50 0 0
-8.30 -6.50 0 0
-8.20 -6.50 0 0
-8.10 -6.50 0 0
-8.00 -6.50 0 0
-7.90 -6.50 0 0
-7.80 -6.50 0 0
-7.70 -6.50 0 0
-7.60 -6.50 0 0
-7.50 -6.50 0 0
-7.40 -6.50 0 0
-7.30 -6.50 0 0
-7.20 -6.50 0 0
-7.10 -6.50 0 0
-7.00 -6.50 0 0
-6.90 -6.50 0 0
-6.80 -6.50 0 0
-6.70 -6.50 4 193
-6.60 -6.50 5 191
-6.50 -6.50 7 192
-6.40 -6.50 8 191
-6.30 -6.50 10 190
-6.20 -6.50 12 189
-6.10 -6.50 13 188
-6.00 -6.50 16 187
-5.90 -6.50 18 187
-5.80 -6.50 20 186
-5.70 -6.50 22 185
-5.60 -6.50 24 184
-5.50 -6.50 25 183
-5.40 -6.50 26 182
-5.30 -6.50 0 0
-5.20 -6.50 0 0
-5.10 -6.50 56 159
-5.00 -6.50 57 158
-4.90 -6.50 60 158
-4.80 -6.50 62 157
-4.70 -6.50 64 157
-4.60 -6.50 66 156
-4.50 -6.50 68 156
-4.40 -6.50 71 155
-4.30 -6.50 73 154
-4.20 -6.50 75 154
-4.10 -6.50 78 153
-4.00 -6.50 80 153
-3.90 -6.50 83 152
-3.80 -6.50 86 152
-3.70 -6.50 89 152
-3.60 -6.50 91 151
-3.50 -6.50 94 151
-3.40 -6.50 96 150
-3.30 -6.50 99 150
-3.20 -6.50 101 149
-3.10 -6.50 104 149
-3.00 -6.50 107 148
-2.90 -6.50 110 148
-2.80 -6.50 112 147
-2.70 -6.50 115 147
-2.60 -6.50 117 146
-2.50 -6.50 120 146
-2.40 -6.50 122 145
-2.30 -6.50 125 145
-2.20 -6.50 128 144
-2.10 -6.50 131 144
-2.00 -6.50 133 143
-1.90 -6.50 136 143
-1.80 -6.50 138 142
-1.70 -6.50 141 141
-1.60 -6.50 144 141
-1.50 -6.50 146 140
-1.40 -6.50 148 140
-1.30 -6.50 151 139
-1.20 -6.50 154 138
-1.10 -6.50 157 138
-1.00 -6.50 159 137
-0.90 -6.50 162 137
-0.80 -6.50 165 136
-0.70 -6.50 167 135
-0.60 -6.50 170 135
-0.50 -6.50 173 134
-0.40 -6.50 175 134
-0.30 -6.50 177 133
-0.20 -6.50 180 132
-0.10 -6.50 182 131
-0.00 -6.50 185 131
0.10 -6.50 188 130
0.20 -6.50 190 129
0.30 -6.50 193 129
0.40 -6.50 195 128
0.50 -6.50 198 127
0.60 -6.50 200 126
0.70 -6.50 203 126
0.80 -6.50 206 125
0.90 -6.50 208 124
1.00 -6.50 210 124
1.10 -6.50 213 123
1.20 -6.50 215 122
1.30 -6.50 218 121
1.40 -6.50 221 121
1.50 -6.50 224 120
1.60 -6.50 226 119
1.70 -6.50 229 119
1.80 -6.50 231 118
1.90 -6.50 234 117
2.00 -6.50 236 116
2.10 -6.50 239 115
2.20 -6.50 242 114
2.30 -6.50 244 114
2.40 -6.50 246 113
2.50 -6.50 249 112
2.60 -6.50 251 111
2.70 -6.50 254 111
2.80 -6.50 256 109
2.90 -6.50 259 109
3.00 -6.50 262 108
3.10 -6.50 264 107
3.20 -6.50 266 106
3.30 -6.50 269 105
3.40 -6.50 271 105
3.50 -6.50 274 103
3.60 -6.50 277 102
3.70 -6.50 279 102
3.80 -6.50 281 101
3.90 -6.50 284 100
4.00 -6.50 287 99
4.10 -6.50 289 98
4.20 -6.50 291 98
4.30 -6.50 294 97
4.40 -6.50 296 96
4.50 -6.50 299 95
4.60 -6.50 301 94
4.70 -6.50 304 94
4.80 -6.50 306 94
4.90 -6.50 308 93
5.00 -6.50 310 92
5.10 -6.50 312 91
5.20 -6.50 0 0
5.30 -6.50 0 0
5.40 -6.50 0 0
5.50 -6.50 0 0
5.60 -6.50 0 0
5.70 -6.50 0 0
5.80 -6.50 0 0
5.90 -6.50 0 0
6.00 -6.50 0 0
6.10 -6.50 0 0
6.20 -6.50 0 0
6.30 -6.50 0 0
6.40 -6.50 0 0
6.50 -6.50 0 0
6.60 -6.50 0 0
6.70 -6.50 0 0
6.80 -6.50 0 0
6.90 -6.50 0 0
7.00 -6.50 361 92
7.10 -6.50 364 92
7.20 -6.50 367 92
7.30 -6.50 369 92
7.40 -6.50 371 92
7.50 -6.50 374 92
7.60 -6.50 376 91
7.70 -6.50 379 91
7.80 -6.50 381 90
7.90 -6.50 383 90
8.00 -6.50 386 89
8.10 -6.50 389 88
8.20 -6.50 391 87
8.30 -6.50 394 87
8.40 -6.50 397 85
8.50 -6.50 399 85
8.60 -6.50 401 84
8.70 -6.50 404 82
8.80 -6.50 406 79
8.90 -6.50 408 76
9.00 -6.50 410 72
9.10 -6.50 412 66
-9.00 -6.40 0 0
-8.90 -6.40 0 0
-8.80 -6.40 0 0
-8.70 -6.40 0 0
-8.60 -6.40 0 0
-8.50 -6.40 0 0
-8.40 -6.40 0 0
-8.30 -6.40 0 0
-8.20 -6.40 0 0
-8.10 -6.40 0 0
-8.00 -6.40 0 0
-7.90 -6.40 0 0
-7.80 -6.40 0 0
-7.70 -6.40 0 0
-7.60 -6.40 0 0
-7.50 -6.40 0 0
-7.40 -6.40 0 0
-7.30 -6.40 0 0
-7.20 -6.40 0 0
-7.10 -6.40 0 0
-7.00 -6.40 0 0
-6.90 -6.40 0 0
-6.80 -6.40 4 195
-6.70 -6.40 5 194
-6.60 -6.40 6 193
-6.50 -6.40 7 192
-6.40 -6.40 9 192
-6.30 -6.40 11 191
-6.20 -6.40 12 190
-6.10 -6.40 14 190
-6.00 -6.40 16 188
-5.90 -6.40 18 188
-5.80 -6.40 20 187
-5.70 -6.40 22 186
-5.60 -6.40 23 185
-5.50 -6.40 25 184
-5.40 -6.40 0 0
-5.30 -6.40 0 0
-5.20 -6.40 53 161
-5.10 -6.40 56 160
-5.00 -6.40 58 160
-4.90 -6.40 60 160
-4.80 -6.40 62 159
-4.70 -6.40 64 158
-4.60 -6.40 66 158
-4.50 -6.40 69 157
-4.40 -6.40 72 156
-4.30 -6.40 74 156
-4.20 -6.40 76 155
-4.10 -6.40 79 155
-4.00 -6.40 81 155
-3.90 -6.40 84 154
-3.80 -6.40 87 154
-3.70 -6.40 89 153
-3.60 -6.40 92 152
-3.50 -6.40 95 152
-3.40 -6.40 97 152
-3.30 -6.40 100 151
-3.20 -6.40 102 151
-3.10 -6.40 105 150
-3.00 -6.40 108 150
-2.90 -6.40 110 150
-2.80 -6.40 113 149
-2.70 -6.40 116 149
-2.60 -6.40 118 148
-2.50 -6.40 121 148
-2.40 -6.40 123 147
-2.30 -6.40 126 146
-2.20 -6.40 129 146
-2.10 -6.40 132 145
-2.00 -6.40 134 145
-1.90 -6.40 137 144
-1.80 -6.40 139 144
-1.70 -6.40 142 143
-1.60 -6.40 144 142
-1.50 -6.40 147 142
-1.40 -6.40 149 141
-1.30 -6.40 152 141
-1.20 -6.40 155 140
-1.10 -6.40 158 139
-1.00 -6.40 160 139
-0.90 -6.40 163 138
-0.80 -6.40 166 138
-0.70 -6.40 168 137
-0.60 -6.40 171 136
-0.50 -6.40 173 136
-0.40 -6.40 176 135
-0.30 -6.40 178 134
-0.20 -6.40 181 134
-0.10 -6.40 183 133
-0.00 -6.40 186 132
0.10 -6.40 188 132
0.20 -6.40 191 131
0.30 -6.40 194 131
0.40 -6.40 196 130
0.50 -6.40 199 129
0.60 -6.40 202 128
0.70 -6.40 204 128
0.80 -6.40 207 127
0.90 -6.40 209 126
1.00 -6.40 212 125
1.10 -6.40 214 125
1.20 -6.40 217 124
1.30 -6.40 220 123
1.40 -6.40 223 122
1.50 -6.40 225 122
1.60 -6.40 227 121
1.70 -6.40 230 120
1.80 -6.40 232 119
1.90 -6.40 235 119
2.00 -6.40 237 118
2.10 -6.40 240 117
2.20 -6.40 242 116
2.30 -6.40 245 115
2.40 -6.40 248 114
2.50 -6.40 250 114
2.60 -6.40 252 113
2.70 -6.40 255 112
2.80 -6.40 257 111
2.90 -6.40 260 110
3.00 -6.40 262 110
3.10 -6.40 265 108
3.20 -6.40 268 108
3.30 -6.40 270 107
3.40 -6.40 273 106
3.50 -6.40 275 105
3.60 -6.40 277 104
3.70 -6.40 280 103
3.80 -6.40 283 102
3.90 -6.40 285 102
4.00 -6.40 287 100
4.10 -6.40 290 100
4.20 -6.40 292 99
4.30 -6.40 295 98
4.40 -6.40 297 97
4.50 -6.40 300 97
4.60 -6.40 302 96
4.70 -6.40 305 95
4.80 -6.40 307 95
4.90 -6.40 309 94
5.00 -6.40 312 93
5.10 -6.40 314 93
5.20 -6.40 316 91
5.30 -6.40 318 91
5.40 -6.40 0 0
5.50 -6.40 0 0
5.60 -6.40 0 0
5.70 -6.40 0 0
5.80 -6.40 0 0
5.90 -6.40 0 0
6.00 -6.40 0 0
6.10 -6.40 0 0
6.20 -6.40 0 0
6.30 -6.40 0 0
6.40 -6.40 0 0
6.50 -6.40 0 0
6.60 -6.40 0 0
6.70 -6.40 0 0
6.80 -6.40 0 0
6.90 -6.40 0 0
7.00 -6.40 0 0
7.10 -6.40 367 93
7.20 -6.40 368 93
7.30 -6.40 371 93
7.40 -6.40 373 93
7.50 -6.40 375 92
7.60 -6.40 378 92
7.70 -6.40 379 92
7.80 -6.40 382 91
7.90 -6.40 385 91
8.00 -6.40 387 90
8.10 -6.40 390 90
8.20 -6.40 392 89
8.30 -6.40 395 88
8.40 -6.40 397 87
8.50 -6.40 400 86
8.60 -6.40 403 85
8.70 -6.40 405 84
8.80 -6.40 407 81
8.90 -6.40 410 79
9.00 -6.40 412 74
9.10 -6.40 414 69
-9.00 -6.30 0 0
-8.90 -6.30 0 0
-8.80 -6.30 0 0
-8.70 -6.30 0 0
-8.60 -6.30 0 0
-8.50 -6.30 0 0
-8.40 -6.30 0 0
-8.30 -6.30 0 0
-8.20 -6.30 0 0
-8.10 -6.30 0 0
-8.00 -6.30 0 0
-7.90 -6.30 0 0
-7.80 -6.30 0 0
-7.70 -6.30 0 0
-7.60 -6.30 0 0
-7.50 -6.30 0 0
-7.40 -6.30 0 0
-7.30 -6.30 0 0
-7.20 -6.30 0 0
-7.10 -6.30 0 0
-7.00 -6.30 0 0
-6.90 -6.30 0 0
-6.80 -6.30 4 196
-6.70 -6.30 5 195
-6.60 -6.30 7 195
-6.50 -6.30 8 194
-6.40 -6.30 9 193
-6.30 -6.30 11 193
-6.20 -6.30 13 192
-6.10 -6.30 15 191
-6.00 -6.30 17 190
-5.90 -6.30 19 189
-5.80 -6.30 21 188
-5.70 -6.30 21 187
-5.60 -6.30 24 186
-5.50 -6.30 0 0
-5.40 -6.30 0 0
-5.30 -6.30 51 163
-5.20 -6.30 53 162
-5.10 -6.30 56 162
-5.00 -6.30 59 162
-4.90 -6.30 61 161
-4.80 -6.30 63 160
-4.70 -6.30 65 160
-4.60 -6.30 67 159
-4.50 -6.30 69 158
-4.40 -6.30 72 158
-4.30 -6.30 74 157
-4.20 -6.30 77 157
-4.10 -6.30 80 157
-4.00 -6.30 82 156
-3.90 -6.30 85 156
-3.80 -6.30 88 155
-3.70 -6.30 90 155
-3.60 -6.30 93 154
-3.50 -6.30 96 154
-3.40 -6.30 98 153
-3.30 -6.30 101 153
-3.20 -6.30 103 152
-3.10 -6.30 106 152
-3.00 -6.30 108 152
-2.90 -6.30 112 151
-2.80 -6.30 114 150
-2.70 -6.30 116 150
-2.60 -6.30 120 150
-2.50 -6.30 122 149
-2.40 -6.30 125 149
-2.30 -6.30 127 148
-2.20 -6.30 130 148
-2.10 -6.30 133 147
-2.00 -6.30 135 146
-1.90 -6.30 138 146
-1.80 -6.30 140 145
-1.70 -6.30 143 144
-1.60 -6.30 146 144
-1.50 -6.30 148 143
-1.40 -6.30 151 143
-1.30 -6.30 153 142
-1.20 -6.30 156 142
-1.10 -6.30 159 141
-1.00 -6.30 162 140
-0.90 -6.30 164 140
-0.80 -6.30 167 139
-0.70 -6.30 169 139
-0.60 -6.30 172 138
-0.50 -6.30 174 137
-0.40 -6.30 177 137
-0.30 -6.30 179 136
-0.20 -6.30 182 135
-0.10 -6.30 185 134
-0.00 -6.30 187 134
0.10 -6.30 190 133
0.20 -6.30 193 133
0.30 -6.30 195 132
0.40 -6.30 198 131
0.50 -6.30 200 130
0.60 -6.30 203 129
0.70 -6.30 205 129
0.80 -6.30 208 128
0.90 -6.30 210 127
1.00 -6.30 213 126
1.10 -6.30 215 126
1.20 -6.30 218 125
1.30 -6.30 221 125
1.40 -6.30 223 124
1.50 -6.30 226 123
1.60 -6.30 228 122
1.70 -6.30 231 121
1.80 -6.30 233 121
1.90 -6.30 236 120
2.00 -6.30 238 119
2.10 -6.30 241 118
2.20 -6.30 243 118
2.30 -6.30 246 117
2.40 -6.30 249 116
2.50 -6.30 251 115
2.60 -6.30 253 114
2.70 -6.30 256 114
2.80 -6.30 259 113
2.90 -6.30 261 112
3.00 -6.30 263 111
3.10 -6.30 266 110
3.20 -6.30 268 109
3.30 -6.30 272 108
3.40 -6.30 274 107
3.50 -6.30 276 106
3.60 -6.30 279 106
3.70 -6.30 281 105
3.80 -6.30 284 104
3.90 -6.30 286 103
4.00 -6.30 288 102
4.10 -6.30 291 101
4.20 -6.30 293 100
4.30 -6.30 296 99
4.40 -6.30 298 98
4.50 -6.30 301 98
4.60 -6.30 303 97
4.70 -6.30 306 96
4.80 -6.30 308 96
4.90 -6.30 311 95
5.00 -6.30 313 94
5.10 -6.30 315 94
5.20 -6.30 318 93
5.30 -6.30 320 92
5.40 -6.30 322 91
5.50 -6.30 0 0
5.60 -6.30 0 0
5.70 -6.30 0 0
5.80 -6.30 0 0
5.90 -6.30 0 0
6.00 -6.30 0 0
6.10 -6.30 0 0
6.20 -6.30 0 0
6.30 -6.30 0 0
6.40 -6.30 0 0
6.50 -6.30 0 0
6.60 -6.30 0 0
6.70 -6.30 0 0
6.80 -6.30 0 0
6.90 -6.30 0 0
7.00 -6.30 0 0
7.10 -6.30 0 0
7.20 -6.30 371 94
7.30 -6.30 373 94
7.40 -6.30 375 93
7.50 -6.30 377 93
7.60 -6.30 379 93
7.70 -6.30 381 93
7.80 -6.30 383 92
7.90 -6.30 385 92
8.00 -6.30 388 91
8.10 -6.30 391 90
8.20 -6.30 393 90
8.30 -6.30 396 89
8.40 -6.30 399 88
8.50 -6.30 401 87
8.60 -6.30 404 86
8.70 -6.30 406 85
8.80 -6.30 409 83
8.90 -6.30 411 81
9.00 -6.30 413 77
9.10 -6.30 415 72
-9.00 -6.20 0 0
-8.90 -6.20 0 0
-8.80 -6.20 0 0
-8.70 -6.20 0 0
-8.60 -6.20 0 0
-8.50 -6.20 0 0
-8.40 -6.20 0 0
-8.30 -6.20 0 0
-8.20 -6.20 0 0
-8.10 -6.20 0 0
-8.00 -6.20 0 0
-7.90 -6.20 0 0
-7.80 -6.20 0 0
-7.70 -6.20 0 0
-7.60 -6.20 0 0
-7.50 -6.20 0 0
-7.40 -6.20 0 0
-7.30 -6.20 0 0
-7.20 -6.20 0 0
-7.10 -6.20 0 0
-7.00 -6.20 0 0
-6.90 -6.20 0 0
-6.80 -6.20 4 198
-6.70 -6.20 6 197
-6.60 -6.20 7 196
-6.50 -6.20 8 195
-6.40 -6.20 10 195
-6.30 -6.20 11 194
-6.20 -6.20 13 193
-6.10 -6.20 15 192
-6.00 -6.20 17 191
-5.90 -6.20 19 191
-5.80 -6.20 21 189
-5.70 -6.20 22 189
-5.60 -6.20 23 188
-5.50 -6.20 0 0
-5.40 -6.20 50 164
-5.30 -6.20 52 164
-5.20 -6.20 54 164
-5.10 -6.20 57 163
-5.00 -6.20 59 163
-4.90 -6.20 61 162
-4.80 -6.20 63 162
-4.70 -6.20 65 161
-4.60 -6.20 67 160
-4.50 -6.20 70 160
-4.40 -6.20 73 159
-4.30 -6.20 75 159
-4.20 -6.20 78 159
-4.10 -6.20 81 158
-4.00 -6.20 83 157
-3.90 -6.20 86 157
-3.80 -6.20 88 157
-3.70 -6.20 91 156
-3.60 -6.20 94 156
-3.50 -6.20 97 155
-3.40 -6.20 100 155
-3.30 -6.20 102 154
-3.20 -6.20 105 154
-3.10 -6.20 107 154
-3.00 -6.20 110 153
-2.90 -6.20 113 152
-2.80 -6.20 115 152
-2.70 -6.20 118 152
-2.60 -6.20 120 151
-2.50 -6.20 123 151
-2.40 -6.20 126 150
-2.30 -6.20 129 149
-2.20 -6.20 131 149
-2.10 -6.20 133 148
-2.00 -6.20 136 148
-1.90 -6.20 139 147
-1.80 -6.20 141 147
-1.70 -6.20 144 146
-1.60 -6.20 147 145
-1.50 -6.20 149 145
-1.40 -6.20 152 144
-1.30 -6.20 155 144
-1.20 -6.20 157 143
-1.10 -6.20 160 142
-1.00 -6.20 163 142
-0.90 -6.20 165 141
-0.80 -6.20 167 141
-0.70 -6.20 170 140
-0.60 -6.20 173 139
-0.50 -6.20 175 139
-0.40 -6.20 178 138
-0.30 -6.20 180 138
-0.20 -6.20 183 137
-0.10 -6.20 185 136
-0.00 -6.20 188 136
0.10 -6.20 191 135
0.20 -6.20 194 134
0.30 -6.20 196 133
0.40 -6.20 198 133
0.50 -6.20 201 132
0.60 -6.20 203 131
0.70 -6.20 206 130
0.80 -6.20 209 130
0.90 -6.20 211 129
1.00 -6.20 214 128
1.10 -6.20 217 128
1.20 -6.20 219 127
1.30 -6.20 222 126
1.40 -6.20 224 125
1.50 -6.20 227 124
1.60 -6.20 229 124
1.70 -6.20 232 123
1.80 -6.20 234 122
1.90 -6.20 237 121
2.00 -6.20 239 121
2.10 -6.20 242 120
2.20 -6.20 245 119
2.30 -6.20 247 118
2.40 -6.20 250 117
2.50 -6.20 252 117
2.60 -6.20 254 116
2.70 -6.20 257 115
2.80 -6.20 259 114
2.90 -6.20 262 113
3.00 -6.20 265 112
3.10 -6.20 267 111
3.20 -6.20 270 111
3.30 -6.20 272 110
3.40 -6.20 275 109
3.50 -6.20 277 108
3.60 -6.20 280 107
3.70 -6.20 283 106
3.80 -6.20 285 105
3.90 -6.20 287 104
4.00 -6.20 290 103
4.10 -6.20 292 103
4.20 -6.20 295 102
4.30 -6.20 297 101
4.40 -6.20 299 100
4.50 -6.20 302 99
4.60 -6.20 305 98
4.70 -6.20 307 98
4.80 -6.20 309 97
4.90 -6.20 311 96
5.00 -6.20 314 95
5.10 -6.20 316 95
5.20 -6.20 318 94
5.30 -6.20 321 94
5.40 -6.20 323 92
5.50 -6.20 0 0
5.60 -6.20 0 0
5.70 -6.20 0 0
5.80 -6.20 0 0
5.90 -6.20 0 0
6.00 -6.20 0 0
6.10 -6.20 0 0
6.20 -6.20 0 0
6.30 -6.20 0 0
6.40 -6.20 0 0
6.50 -6.20 0 0
6.60 -6.20 0 0
6.70 -6.20 0 0
6.80 -6.20 0 0
6.90 -6.20 0 0
7.00 -6.20 0 0
7.10 -6.20 0 0
7.20 -6.20 0 0
7.30 -6.20 375 94
7.40 -6.20 377 95
7.50 -6.20 378 94
7.60 -6.20 380 94
7.70 -6.20 383 94
7.80 -6.20 385 93
7.90 -6.20 387 93
8.00 -6.20 390 92
8.10 -6.20 392 92
8.20 -6.20 394 91
8.30 -6.20 397 90
8.40 -6.20 399 89
8.50 -6.20 402 89
8.60 -6.20 405 88
8.70 -6.20 408 86
8.80 -6.20 410 85
8.90 -6.20 412 83
9.00 -6.20 414 80
9.10 -6.20 416 76
-9.00 -6.10 0 0
-8.90 -6.10 0 0
-8.80 -6.10 0 0
-8.70 -6.10 0 0
-8.60 -6.10 0 0
-8.50 -6.10 0 0
-8.40 -6.10 0 0
-8.30 -6.10 0 0
-8.20 -6.10 0 0
-8.10 -6.10 0 0
-8.00 -6.10 0 0
-7.90 -6.10 0 0
-7.80 -6.10 0 0
-7.70 -6.10 0 0
-7.60 -6.10 0 0
-7.50 -6.10 0 0
-7.40 -6.10 0 0
-7.30 -6.10 0 0
-7.20 -6.10 0 0
-7.10 -6.10 0 0
-7.00 -6.10 0 0
-6.90 -6.10 0 0
-6.80 -6.10 5 199
-6.70 -6.10 6 198
-6.60 -6.10 8 197
-6.50 -6.10 9 197
-6.40 -6.10 11 196
-6.30 -6.10 12 195
-6.20 -6.10 14 194
-6.10 -6.10 16 193
-6.00 -6.10 18 193
-5.90 -6.10 20 192
-5.80 -6.10 21 190
-5.70 -6.10 22 190
-5.60 -6.10 0 0
-5.50 -6.10 48 166
-5.40 -6.10 50 166
-5.30 -6.10 53 166
-5.20 -6.10 55 165
-5.10 -6.10 57 165
-5.00 -6.10 59 164
-4.90 -6.10 61 163
-4.80 -6.10 64 163
-4.70 -6.10 66 162
-4.60 -6.10 69 162
-4.50 -6.10 71 161
-4.40 -6.10 73 161
-4.30 -6.10 76 160
-4.20 -6.10 79 160
-4.10 -6.10 82 159
-4.00 -6.10 84 159
-3.90 -6.10 87 159
-3.80 -6.10 89 158
-3.70 -6.10 92 158
-3.60 -6.10 95 157
-3.50 -6.10 98 157
-3.40 -6.10 100 156
-3.30 -6.10 103 156
-3.20 -6.10 105 155
-3.10 -6.10 108 155
-3.00 -6.10 111 154
-2.90 -6.10 113 154
-2.80 -6.10 116 153
-2.70 -6.10 119 153
-2.60 -6.10 121 153
-2.50 -6.10 124 152
-2.40 -6.10 127 152
-2.30 -6.10 129 151
-2.20 -6.10 132 150
-2.10 -6.10 134 150
-2.00 -6.10 137 149
-1.90 -6.10 140 149
-1.80 -6.10 142 148
-1.70 -6.10 145 148
-1.60 -6.10 148 147
-1.50 -6.10 150 146
-1.40 -6.10 153 146
-1.30 -6.10 155 146
-1.20 -6.10 158 145
-1.10 -6.10 160 144
-1.00 -6.10 163 144
-0.90 -6.10 166 143
-0.80 -6.10 169 143
-0.70 -6.10 171 142
-0.60 -6.10 173 141
-0.50 -6.10 176 140
-0.40 -6.10 179 140
-0.30 -6.10 181 139
-0.20 -6.10 184 138
-0.10 -6.10 186 138
-0.00 -6.10 189 137
0.10 -6.10 192 137
0.20 -6.10 195 136
0.30 -6.10 198 135
0.40 -6.10 200 134
0.50 -6.10 202 133
0.60 -6.10 205 133
0.70 -6.10 207 132
0.80 -6.10 210 131
0.90 -6.10 212 130
1.00 -6.10 215 130
1.10 -6.10 217 129
1.20 -6.10 220 129
1.30 -6.10 223 128
1.40 -6.10 225 127
1.50 -6.10 228 126
1.60 -6.10 231 125
1.70 -6.10 233 125
1.80 -6.10 235 124
1.90 -6.10 238 123
2.00 -6.10 241 122
2.10 -6.10 243 121
2.20 -6.10 245 121
2.30 -6.10 248 120
2.40 -6.10 250 119
2.50 -6.10 253 118
2.60 -6.10 256 117
2.70 -6.10 258 116
2.80 -6.10 260 115
2.90 -6.10 263 115
3.00 -6.10 266 113
3.10 -6.10 268 113
3.20 -6.10 271 112
3.30 -6.10 273 111
3.40 -6.10 276 110
3.50 -6.10 278 109
3.60 -6.10 281 108
3.70 -6.10 283 108
3.80 -6.10 285 107
3.90 -6.10 288 106
4.00 -6.10 291 105
4.10 -6.10 293 104
4.20 -6.10 296 104
4.30 -6.10 298 102
4.40 -6.10 301 101
4.50 -6.10 303 101
4.60 -6.10 305 100
4.70 -6.10 308 99
4.80 -6.10 311 98
4.90 -6.10 313 97
5.00 -6.10 315 97
5.10 -6.10 318 96
5.20 -6.10 320 95
5.30 -6.10 322 95
5.40 -6.10 324 94
5.50 -6.10 326 93
5.60 -6.10 0 0
5.70 -6.10 0 0
5.80 -6.10 0 0
5.90 -6.10 0 0
6.00 -6.10 0 0
6.10 -6.10 0 0
6.20 -6.10 0 0
6.30 -6.10 0 0
6.40 -6.10 0 0
6.50 -6.10 0 0
6.60 -6.10 0 0
6.70 -6.10 0 0
6.80 -6.10 0 0
6.90 -6.10 0 0
7.00 -6.10 0 0
7.10 -6.10 0 0
7.20 -6.10 0 0
7.30 -6.10 375 95
7.40 -6.10 378 95
7.50 -6.10 380 95
7.60 -6.10 382 95
7.70 -6.10 383 95
7.80 -6.10 386 94
7.90 -6.10 388 94
8.00 -6.10 391 93
8.10 -6.10 393 93
8.20 -6.10 396 92
8.30 -6.10 399 91
8.40 -6.10 400 91
8.50 -6.10 403 90
8.60 -6.10 406 89
8.70 -6.10 408 88
8.80 -6.10 411 87
8.90 -6.10 414 85
9.00 -6.10 416 82
9.10 -6.10 418 79
-9.00 -6.00 0 0
-8.90 -6.00 0 0
-8.80 -6.00 0 0
-8.70 -6.00 0 0
-8.60 -6.00 0 0
-8.50 -6.00 0 0
-8.40 -6.00 0 0
-8.30 -6.00 0 0
-8.20 -6.00 0 0
-8.10 -6.00 0 0
-8.00 -6.00 0 0
-7.90 -6.00 0 0
-7.80 -6.00 0 0
-7.70 -6.00 0 0
-7.60 -6.00 0 0
-7.50 -6.00 0 0
-7.40 -6.00 0 0
-7.30 -6.00 0 0
-7.20 -6.00 0 0
-7.10 -6.00 0 0
-7.00 -6.00 0 0
-6.90 -6.00 4 200
-6.80 -6.00 5 200
-6.70 -6.00 7 199
-6.60 -6.00 8 199
-6.50 -6.00 9 198
-6.40 -6.00 11 197
-6.30 -6.00 12 196
-6.20 -6.00 15 196
-6.10 -6.00 17 194
-6.00 -6.00 18 194
-5.90 -6.00 20 193
-5.80 -6.00 21 192
-5.70 -6.00 0 0
-5.60 -6.00 46 168
-5.50 -6.00 48 168
-5.40 -6.00 51 167
-5.30 -6.00 53 167
-5.20 -6.00 55 166
-5.10 -6.00 57 166
-5.00 -6.00 60 165
-4.90 -6.00 62 165
-4.80 -6.00 64 164
-4.70 -6.00 67 164
-4.60 -6.00 69 163
-4.50 -6.00 72 163
-4.40 -6.00 75 163
-4.30 -6.00 78 162
-4.20 -6.00 80 161
-4.10 -6.00 83 161
-4.00 -6.00 86 161
-3.90 -6.00 88 160
-3.80 -6.00 91 160
-3.70 -6.00 93 159
-3.60 -6.00 96 159
-3.50 -6.00 99 159
-3.40 -6.00 101 158
-3.30 -6.00 104 158
-3.20 -6.00 106 157
-3.10 -6.00 109 157
-3.00 -6.00 112 156
-2.90 -6.00 114 155
-2.80 -6.00 117 155
-2.70 -6.00 120 154
-2.60 -6.00 122 154
-2.50 -6.00 125 154
-2.40 -6.00 127 153
-2.30 -6.00 130 153
-2.20 -6.00 133 152
-2.10 -6.00 135 151
-2.00 -6.00 138 151
-1.90 -6.00 141 150
-1.80 -6.00 143 150
-1.70 -6.00 146 149
-1.60 -6.00 149 149
-1.50 -6.00 152 148
-1.40 -6.00 154 147
-1.30 -6.00 156 147
-1.20 -6.00 160 146
-1.10 -6.00 162 146
-1.00 -6.00 164 145
-0.90 -6.00 167 145
-0.80 -6.00 170 144
-0.70 -6.00 172 143
-0.60 -6.00 175 142
-0.50 -6.00 178 142
-0.40 -6.00 180 141
-0.30 -6.00 182 141
-0.20 -6.00 185 140
-0.10 -6.00 188 139
-0.00 -6.00 191 138
0.10 -6.00 193 138
0.20 -6.00 196 137
0.30 -6.00 198 136
0.40 -6.00 201 136
0.50 -6.00 203 135
0.60 -6.00 206 134
0.70 -6.00 208 134
0.80 -6.00 211 133
0.90 -6.00 214 132
1.00 -6.00 216 131
1.10 -6.00 219 131
1.20 -6.00 221 130
1.30 -6.00 224 129
1.40 -6.00 226 128
1.50 -6.00 229 128
1.60 -6.00 231 127
1.70 -6.00 234 126
1.80 -6.00 236 125
1.90 -6.00 239 124
2.00 -6.00 241 124
2.10 -6.00 244 123
2.20 -6.00 247 122
2.30 -6.00 249 121
2.40 -6.00 251 120
2.50 -6.00 254 120
2.60 -6.00 257 119
2.70 -6.00 259 118
2.80 -6.00 261 117
2.90 -6.00 264 116
3.00 -6.00 267 115
3.10 -6.00 269 114
3.20 -6.00 272 113
3.30 -6.00 274 112
3.40 -6.00 277 112
3.50 -6.00 279 111
3.60 -6.00 282 110
3.70 -6.00 284 109
3.80 -6.00 287 108
3.90 -6.00 289 107
4.00 -6.00 292 106
4.10 -6.00 295 106
4.20 -6.00 297 104
4.30 -6.00 299 104
4.40 -6.00 302 103
4.50 -6.00 304 102
4.60 -6.00 307 101
4.70 -6.00 309 100
4.80 -6.00 311 99
4.90 -6.00 314 99
5.00 -6.00 316 98
5.10 -6.00 319 97
5.20 -6.00 321 96
5.30 -6.00 323 96
5.40 -6.00 325 95
5.50 -6.00 328 95
5.60 -6.00 330 94
5.70 -6.00 0 0
5.80 -6.00 0 0
5.90 -6.00 0 0
6.00 -6.00 0 0
6.10 -6.00 0 0
6.20 -6.00 0 0
6.30 -6.00 0 0
6.40 -6.00 0 0
6.50 -6.00 0 0
6.60 -6.00 0 0
6.70 -6.00 0 0
6.80 -6.00 0 0
6.90 -6.00 0 0
7.00 -6.00 0 0
7.10 -6.00 0 0
7.20 -6.00 0 0
7.30 -6.00 0 0
7.40 -6.00 379 96
7.50 -6.00 381 96
7.60 -6.00 383 96
7.70 -6.00 385 96
7.80 -6.00 387 96
7.90 -6.00 390 95
8.00 -6.00 391 94
8.10 -6.00 394 94
8.20 -6.00 396 93
8.30 -6.00 399 93
8.40 -6.00 402 92
8.50 -6.00 405 91
8.60 -6.00 407 90
8.70 -6.00 410 90
8.80 -6.00 413 88
8.90 -6.00 414 86
9.00 -6.00 417 84
9.10 -6.00 419 81
-9.00 -5.90 0 0
-8.90 -5.90 0 0
-8.80 -5.90 0 0
-8.70 -5.90 0 0
-8.60 -5.90 0 0
-8.50 -5.90 0 0
-8.40 -5.90 0 0
-8.30 -5.90 0 0
-8.20 -5.90 0 0
-8.10 -5.90 0 0
-8.00 -5.90 0 0
-7.90 -5.90 0 0
-7.80 -5.90 0 0
-7.70 -5.90 0 0
-7.60 -5.90 0 0
-7.50 -5.90 0 0
-7.40 -5.90 0 0
-7.30 -5.90 0 0
-7.20 -5.90 0 0
-7.10 -5.90 0 0
-7.00 -5.90 0 0
-6.90 -5.90 4 202
-6.80 -5.90 6 201
-6.70 -5.90 7 201
-6.60 -5.90 9 200
-6.50 -5.90 10 199
-6.40 -5.90 12 198
-6.30 -5.90 13 198
-6.20 -5.90 15 197
-6.10 -5.90 17 196
-6.00 -5.90 19 195
-5.90 -5.90 20 194
-5.80 -5.90 21 194
-5.70 -5.90 45 170
-5.60 -5.90 47 170
-5.50 -5.90 50 170
-5.40 -5.90 52 169
-5.30 -5.90 53 168
-5.20 -5.90 56 168
-5.10 -5.90 58 168
-5.00 -5.90 60 167
-4.90 -5.90 62 166
-4.80 -5.90 65 166
-4.70 -5.90 68 165
-4.60 -5.90 70 165
-4.50 -5.90 73 165
-4.40 -5.90 75 164
-4.30 -5.90 78 164
-4.20 -5.90 81 163
-4.10 -5.90 84 163
-4.00 -5.90 86 162
-3.90 -5.90 89 162
-3.80 -5.90 92 161
-3.70 -5.90 94 161
-3.60 -5.90 97 161
-3.50 -5.90 100 160
-3.40 -5.90 103 160
-3.30 -5.90 105 159
-3.20 -5.90 108 159
-3.10 -5.90 110 158
-3.00 -5.90 113 158
-2.90 -5.90 115 157
-2.80 -5.90 118 156
-2.70 -5.90 120 156
-2.60 -5.90 123 156
-2.50 -5.90 126 155
-2.40 -5.90 129 155
-2.30 -5.90 131 154
-2.20 -5.90 134 154
-2.10 -5.90 137 153
-2.00 -5.90 139 152
-1.90 -5.90 142 152
-1.80 -5.90 144 152
-1.70 -5.90 147 151
-1.60 -5.90 150 150
-1.50 -5.90 152 150
-1.40 -5.90 155 149
-1.30 -5.90 158 148
-1.20 -5.90 160 148
-1.10 -5.90 163 147
-1.00 -5.90 165 147
-0.90 -5.90 168 146
-0.80 -5.90 171 145
-0.70 -5.90 174 144
-0.60 -5.90 176 144
-0.50 -5.90 179 143
-0.40 -5.90 181 143
-0.30 -5.90 184 142
-0.20 -5.90 186 142
-0.10 -5.90 189 141
-0.00 -5.90 192 140
0.10 -5.90 194 139
0.20 -5.90 197 139
0.30 -5.90 199 138
0.40 -5.90 202 137
0.50 -5.90 204 137
0.60 -5.90 207 136
0.70 -5.90 210 135
0.80 -5.90 212 134
0.90 -5.90 215 133
1.00 -5.90 217 133
1.10 -5.90 220 132
1.20 -5.90 222 131
1.30 -5.90 225 131
1.40 -5.90 227 130
1.50 -5.90 231 129
1.60 -5.90 233 128
1.70 -5.90 235 128
1.80 -5.90 238 127
1.90 -5.90 240 126
2.00 -5.90 243 125
2.10 -5.90 245 124
2.20 -5.90 248 124
2.30 -5.90 250 123
2.40 -5.90 253 122
2.50 -5.90 255 121
2.60 -5.90 258 120
2.70 -5.90 260 119
2.80 -5.90 263 118
2.90 -5.90 265 118
3.00 -5.90 268 117
3.10 -5.90 271 116
3.20 -5.90 273 115
3.30 -5.90 276 114
3.40 -5.90 278 113
3.50 -5.90 280 112
3.60 -5.90 283 111
3.70 -5.90 286 110
3.80 -5.90 288 110
3.90 -5.90 290 109
4.00 -5.90 293 108
4.10 -5.90 295 107
4.20 -5.90 298 106
4.30 -5.90 301 105
4.40 -5.90 302 104
4.50 -5.90 305 103
4.60 -5.90 308 102
4.70 -5.90 311 102
4.80 -5.90 313 101
4.90 -5.90 315 100
5.00 -5.90 318 99
5.10 -5.90 320 99
5.20 -5.90 323 98
5.30 -5.90 325 97
5.40 -5.90 327 96
5.50 -5.90 329 96
5.60 -5.90 331 95
5.70 -5.90 333 95
5.80 -5.90 0 0
5.90 -5.90 0 0
6.00 -5.90 0 0
6.10 -5.90 0 0
6.20 -5.90 0 0
6.30 -5.90 0 0
6.40 -5.90 0 0
6.50 -5.90 0 0
6.60 -5.90 0 0
6.70 -5.90 0 0
6.80 -5.90 0 0
6.90 -5.90 0 0
7.00 -5.90 0 0
7.10 -5.90 0 0
7.20 -5.90 0 0
7.30 -5.90 0 0
7.40 -5.90 0 0
7.50 -5.90 383 97
7.60 -5.90 385 97
7.70 -5.90 386 96
7.80 -5.90 389 97
7.90 -5.90 391 96
8.00 -5.90 393 95
8.10 -5.90 396 95
8.20 -5.90 398 94
8.30 -5.90 400 93
8.40 -5.90 403 93
8.50 -5.90 406 93
8.60 -5.90 408 92
8.70 -5.90 410 91
8.80 -5.90 413 90
8.90 -5.90 416 88
9.00 -5.90 418 86
9.10 -5.90 420 83
-9.00 -5.80 0 0
-8.90 -5.80 0 0
-8.80 -5.80 0 0
-8.70 -5.80 0 0
-8.60 -5.80 0 0
-8.50 -5.80 0 0
-8.40 -5.80 0 0
-8.30 -5.80 0 0
-8.20 -5.80 0 0
-8.10 -5.80 0 0
-8.00 -5.80 0 0
-7.90 -5.80 0 0
-7.80 -5.80 0 0
-7.70 -5.80 0 0
-7.60 -5.80 0 0
-7.50 -5.80 0 0
-7.40 -5.80 0 0
-7.30 -5.80 0 0
-7.20 -5.80 0 0
-7.10 -5.80 0 0
-7.00 -5.80 4 204
-6.90 -5.80 5 204
-6.80 -5.80 6 203
-6.70 -5.80 8 202
-6.60 -5.80 9 201
-6.50 -5.80 10 201
-6.40 -5.80 12 200
-6.30 -5.80 14 199
-6.20 -5.80 16 198
-6.10 -5.80 18 197
-6.00 -5.80 19 196
-5.90 -5.80 21 196
-5.80 -5.80 43 172
-5.70 -5.80 45 172
-5.60 -5.80 47 171
-5.50 -5.80 50 171
-5.40 -5.80 52 171
-5.30 -5.80 54 170
-5.20 -5.80 56 170
-5.10 -5.80 58 168
-5.00 -5.80 61 168
-4.90 -5.80 63 168
-4.80 -5.80 66 167
-4.70 -5.80 69 167
-4.60 -5.80 71 166
-4.50 -5.80 74 166
-4.40 -5.80 77 165
-4.30 -5.80 80 165
-4.20 -5.80 82 165
-4.10 -5.80 84 164
-4.00 -5.80 87 164
-3.90 -5.80 90 164
-3.80 -5.80 93 163
-3.70 -5.80 95 163
-3.60 -5.80 98 162
-3.50 -5.80 101 162
-3.40 -5.80 104 161
-3.30 -5.80 106 161
-3.20 -5.80 108 160
-3.10 -5.80 111 160
-3.00 -5.80 114 159
-2.90 -5.80 116 159
-2.80 -5.80 119 158
-2.70 -5.80 122 158
-2.60 -5.80 124 157
-2.50 -5.80 127 157
-2.40 -5.80 129 156
-2.30 -5.80 133 156
-2.20 -5.80 135 155
-2.10 -5.80 138 155
-2.00 -5.80 140 154
-1.90 -5.80 143 153
-1.80 -5.80 146 153
-1.70 -5.80 148 152
-1.60 -5.80 151 152
-1.50 -5.80 154 151
-1.40 -5.80 156 150
-1.30 -5.80 159 150
-1.20 -5.80 161 149
-1.10 -5.80 164 149
-1.00 -5.80 166 148
-0.90 -5.80 169 148
-0.80 -5.80 172 147
-0.70 -5.80 174 146
-0.60 -5.80 177 145
-0.50 -5.80 179 145
-0.40 -5.80 182 144
-0.30 -5.80 185 144
-0.20 -5.80 187 143
-0.10 -5.80 190 142
-0.00 -5.80 192 141
0.10 -5.80 195 141
0.20 -5.80 197 140
0.30 -5.80 200 139
0.40 -5.80 203 139
0.50 -5.80 205 138
0.60 -5.80 208 137
0.70 -5.80 211 137
0.80 -5.80 213 136
0.90 -5.80 215 135
1.00 -5.80 218 135
1.10 -5.80 221 134
1.20 -5.80 224 133
1.30 -5.80 226 132
1.40 -5.80 228 131
1.50 -5.80 231 131
1.60 -5.80 234 130
1.70 -5.80 236 129
1.80 -5.80 239 128
1.90 -5.80 241 127
2.00 -5.80 244 127
2.10 -5.80 246 126
2.20 -5.80 249 125
2.30 -5.80 252 124
2.40 -5.80 254 123
2.50 -5.80 257 123
2.60 -5.80 259 121
2.70 -5.80 261 121
2.80 -5.80 264 120
2.90 -5.80 266 119
3.00 -5.80 269 118
3.10 -5.80 271 118
3.20 -5.80 274 116
3.30 -5.80 277 116
3.40 -5.80 279 115
3.50 -5.80 281 114
3.60 -5.80 284 113
3.70 -5.80 287 112
3.80 -5.80 289 111
3.90 -5.80 292 110
4.00 -5.80 294 109
4.10 -5.80 297 109
4.20 -5.80 299 108
4.30 -5.80 301 107
4.40 -5.80 304 106
4.50 -5.80 307 105
4.60 -5.80 309 104
4.70 -5.80 311 103
4.80 -5.80 314 102
4.90 -5.80 316 101
5.00 -5.80 319 100
5.10 -5.80 321 99
5.20 -5.80 324 99
5.30 -5.80 326 98
5.40 -5.80 329 97
5.50 -5.80 331 97
5.60 -5.80 333 96
5.70 -5.80 335 96
5.80 -5.80 337 95
5.90 -5.80 0 0
6.00 -5.80 0 0
6.10 -5.80 0 0
6.20 -5.80 0 0
6.30 -5.80 0 0
6.40 -5.80 0 0
6.50 -5.80 0 0
6.60 -5.80 0 0
6.70 -5.80 0 0
6.80 -5.80 0 0
6.90 -5.80 0 0
7.00 -5.80 0 0
7.10 -5.80 0 0
7.20 -5.80 0 0
7.30 -5.80 0 0
7.40 -5.80 0 0
7.50 -5.80 385 98
7.60 -5.80 386 98
7.70 -5.80 388 98
7.80 -5.80 390 98
7.90 -5.80 392 97
8.00 -5.80 395 96
8.10 -5.80 397 96
8.20 -5.80 399 96
8.30 -5.80 401 95
8.40 -5.80 404 94
8.50 -5.80 407 93
8.60 -5.80 409 92
8.70 -5.80 412 92
8.80 -5.80 415 91
8.90 -5.80 417 90
9.00 -5.80 419 88
9.10 -5.80 422 86
-9.00 -5.70 0 0
-8.90 -5.70 0 0
-8.80 -5.70 0 0
-8.70 -5.70 0 0
-8.60 -5.70 0 0
-8.50 -5.70 0 0
-8.40 -5.70 0 0
-8.30 -5.70 0 0
-8.20 -5.70 0 0
-8.10 -5.70 0 0
-8.00 -5.70 0 0
-7.90 -5.70 0 0
-7.80 -5.70 0 0
-7.70 -5.70 0 0
-7.60 -5.70 0 0
-7.50 -5.70 0 0
-7.40 -5.70 0 0
-7.30 -5.70 0 0
-7.20 -5.70 0 0
-7.10 -5.70 0 0
-7.00 -5.70 4 206
-6.90 -5.70 5 205
-6.80 -5.70 7 204
-6.70 -5.70 8 203
-6.60 -5.70 10 203
-6.50 -5.70 11 202
-6.40 -5.70 13 201
-6.30 -5.70 15 200
-6.20 -5.70 16 200
-6.10 -5.70 18 199
-6.00 -5.70 19 198
-5.90 -5.70 41 174
-5.80 -5.70 44 173
-5.70 -5.70 46 173
-5.60 -5.70 48 173
-5.50 -5.70 50 172
-5.40 -5.70 52 172
-5.30 -5.70 54 171
-5.20 -5.70 57 171
-5.10 -5.70 59 170
-5.00 -5.70 62 170
-4.90 -5.70 64 169
-4.80 -5.70 67 169
-4.70 -5.70 70 168
-4.60 -5.70 72 168
-4.50 -5.70 74 168
-4.40 -5.70 78 167
-4.30 -5.70 80 167
-4.20 -5.70 83 166
-4.10 -5.70 86 166
-4.00 -5.70 88 165
-3.90 -5.70 91 165
-3.80 -5.70 93 165
-3.70 -5.70 96 164
-3.60 -5.70 99 164
-3.50 -5.70 102 163
-3.40 -5.70 105 163
-3.30 -5.70 107 162
-3.20 -5.70 109 162
-3.10 -5.70 112 161
-3.00 -5.70 115 161
-2.90 -5.70 118 160
-2.80 -5.70 120 160
-2.70 -5.70 123 159
-2.60 -5.70 126 159
-2.50 -5.70 128 158
-2.40 -5.70 131 158
-2.30 -5.70 134 157
-2.20 -5.70 136 157
-2.10 -5.70 139 156
-2.00 -5.70 142 156
-1.90 -5.70 144 155
-1.80 -5.70 147 155
-1.70 -5.70 149 154
-1.60 -5.70 152 153
-1.50 -5.70 155 153
-1.40 -5.70 157 152
-1.30 -5.70 160 152
-1.20 -5.70 162 151
-1.10 -5.70 165 150
-1.00 -5.70 168 150
-0.90 -5.70 170 149
-0.80 -5.70 173 149
-0.70 -5.70 175 148
-0.60 -5.70 178 147
-0.50 -5.70 180 147
-0.40 -5.70 183 146
-0.30 -5.70 185 145
-0.20 -5.70 189 145
-0.10 -5.70 191 144
-0.00 -5.70 194 143
0.10 -5.70 196 142
0.20 -5.70 199 142
0.30 -5.70 202 141
0.40 -5.70 204 140
0.50 -5.70 207 140
0.60 -5.70 208 139
0.70 -5.70 212 138
0.80 -5.70 214 137
0.90 -5.70 217 137
1.00 -5.70 219 136
1.10 -5.70 222 135
1.20 -5.70 225 135
1.30 -5.70 227 134
1.40 -5.70 230 133
1.50 -5.70 232 132
1.60 -5.70 235 131
1.70 -5.70 237 131
1.80 -5.70 240 130
1.90 -5.70 242 129
2.00 -5.70 245 128
2.10 -5.70 247 127
2.20 -5.70 250 127
2.30 -5.70 252 126
2.40 -5.70 255 125
2.50 -5.70 258 124
2.60 -5.70 260 123
2.70 -5.70 263 122
2.80 -5.70 265 122
2.90 -5.70 268 121
3.00 -5.70 270 120
3.10 -5.70 273 119
3.20 -5.70 275 118
3.30 -5.70 278 117
3.40 -5.70 280 116
3.50 -5.70 283 115
3.60 -5.70 285 115
3.70 -5.70 288 114
3.80 -5.70 290 113
3.90 -5.70 293 112
4.00 -5.70 296 111
4.10 -5.70 298 110
4.20 -5.70 300 109
4.30 -5.70 303 108
4.40 -5.70 305 107
4.50 -5.70 307 106
4.60 -5.70 310 105
4.70 -5.70 313 104
4.80 -5.70 315 103
4.90 -5.70 318 103
5.00 -5.70 320 102
5.10 -5.70 322 101
5.20 -5.70 325 100
5.30 -5.70 327 99
5.40 -5.70 330 98
5.50 -5.70 332 98
5.60 -5.70 334 97
5.70 -5.70 336 97
5.80 -5.70 339 97
5.90 -5.70 340 96
6.00 -5.70 0 0
6.10 -5.70 0 0
6.20 -5.70 0 0
6.30 -5.70 0 0
6.40 -5.70 0 0
6.50 -5.70 0 0
6.60 -5.70 0 0
6.70 -5.70 0 0
6.80 -5.70 0 0
6.90 -5.70 0 0
7.00 -5.70 0 0
7.10 -5.70 0 0
7.20 -5.70 0 0
7.30 -5.70 0 0
7.40 -5.70 0 0
7.50 -5.70 0 0
7.60 -5.70 387 99
7.70 -5.70 390 99
7.80 -5.70 391 99
7.90 -5.70 393 98
8.00 -5.70 396 98
8.10 -5.70 398 97
8.20 -5.70 401 97
8.30 -5.70 403 96
8.40 -5.70 405 95
8.50 -5.70 408 94
8.60 -5.70 411 94
8.70 -5.70 413 93
8.80 -5.70 416 92
8.90 -5.70 418 91
9.00 -5.70 421 89
9.10 -5.70 423 87
-9.00 -5.60 0 0
-8.90 -5.60 0 0
-8.80 -5.60 0 0
-8.70 -5.60 0 0
-8.60 -5.60 0 0
-8.50 -5.60 0 0
-8.40 -5.60 0 0
-8.30 -5.60 0 0
-8.20 -5.60 0 0
-8.10 -5.60 0 0
-8.00 -5.60 0 0
-7.90 -5.60 0 0
-7.80 -5.60 0 0
-7.70 -5.60 0 0
-7.60 -5.60 0 0
-7.50 -5.60 0 0
-7.40 -5.60 0 0
-7.30 -5.60 0 0
-7.20 -5.60 0 0
-7.10 -5.60 4 208
-7.00 -5.60 5 207
-6.90 -5.60 6 206
-6.80 -5.60 8 206
-6.70 -5.60 9 205
-6.60 -5.60 11 204
-6.50 -5.60 12 203
-6.40 -5.60 13 202
-6.30 -5.60 15 201
-6.20 -5.60 17 201
-6.10 -5.60 19 200
-6.00 -5.60 19 199
-5.90 -5.60 42 176
-5.80 -5.60 44 175
-5.70 -5.60 46 175
-5.60 -5.60 49 174
-5.50 -5.60 51 174
-5.40 -5.60 53 173
-5.30 -5.60 55 173
-5.20 -5.60 57 172
-5.10 -5.60 60 171
-5.00 -5.60 63 171
-4.90 -5.60 65 170
-4.80 -5.60 68 170
-4.70 -5.60 71 170
-4.60 -5.60 73 169
-4.50 -5.60 76 169
-4.40 -5.60 79 168
-4.30 -5.60 81 168
-4.20 -5.60 84 168
-4.10 -5.60 87 168
-4.00 -5.60 89 167
-3.90 -5.60 91 167
-3.80 -5.60 95 167
-3.70 -5.60 97 166
-3.60 -5.60 100 165
-3.50 -5.60 103 165
-3.40 -5.60 105 164
-3.30 -5.60 108 164
-3.20 -5.60 111 163
-3.10 -5.60 113 163
-3.00 -5.60 116 163
-2.90 -5.60 118 162
-2.80 -5.60 121 162
-2.70 -5.60 124 161
-2.60 -5.60 127 160
-2.50 -5.60 129 160
-2.40 -5.60 132 159
-2.30 -5.60 134 159
-2.20 -5.60 137 158
-2.10 -5.60 140 158
-2.00 -5.60 143 157
-1.90 -5.60 145 157
-1.80 -5.60 147 156
-1.70 -5.60 151 156
-1.60 -5.60 153 155
-1.50 -5.60 155 154
-1.40 -5.60 158 154
-1.30 -5.60 161 153
-1.20 -5.60 164 152
-1.10 -5.60 166 152
-1.00 -5.60 169 151
-0.90 -5.60 172 151
-0.80 -5.60 174 150
-0.70 -5.60 177 149
-0.60 -5.60 179 149
-0.50 -5.60 182 148
-0.40 -5.60 184 148
-0.30 -5.60 187 146
-0.20 -5.60 189 146
-0.10 -5.60 192 145
-0.00 -5.60 195 145
0.10 -5.60 198 144
0.20 -5.60 200 143
0.30 -5.60 202 143
0.40 -5.60 205 142
0.50 -5.60 208 141
0.60 -5.60 210 141
0.70 -5.60 213 140
0.80 -5.60 215 139
0.90 -5.60 218 138
1.00 -5.60 220 137
1.10 -5.60 223 137
1.20 -5.60 225 136
1.30 -5.60 228 135
1.40 -5.60 231 135
1.50 -5.60 233 134
1.60 -5.60 236 133
1.70 -5.60 238 132
1.80 -5.60 241 131
1.90 -5.60 243 130
2.00 -5.60 246 130
2.10 -5.60 249 129
2.20 -5.60 251 128
2.30 -5.60 254 127
2.40 -5.60 256 126
2.50 -5.60 259 126
2.60 -5.60 261 125
2.70 -5.60 264 124
2.80 -5.60 266 123
2.90 -5.60 269 122
3.00 -5.60 271 121
3.10 -5.60 274 120
3.20 -5.60 277 119
3.30 -5.60 279 119
3.40 -5.60 281 118
3.50 -5.60 284 117
3.60 -5.60 286 116
3.70 -5.60 289 115
3.80 -5.60 292 114
3.90 -5.60 294 113
4.00 -5.60 297 112
4.10 -5.60 299 111
4.20 -5.60 301 110
4.30 -5.60 304 110
4.40 -5.60 306 109
4.50 -5.60 309 107
4.60 -5.60 311 107
4.70 -5.60 313 106
4.80 -5.60 316 105
4.90 -5.60 319 104
5.00 -5.60 321 103
5.10 -5.60 323 102
5.20 -5.60 326 101
5.30 -5.60 328 101
5.40 -5.60 331 100
5.50 -5.60 333 99
5.60 -5.60 336 98
5.70 -5.60 338 98
5.80 -5.60 340 97
5.90 -5.60 342 97
6.00 -5.60 344 96
6.10 -5.60 0 0
6.20 -5.60 0 0
6.30 -5.60 0 0
6.40 -5.60 0 0
6.50 -5.60 0 0
6.60 -5.60 0 0
6.70 -5.60 0 0
6.80 -5.60 0 0
6.90 -5.60 0 0
7.00 -5.60 0 0
7.10 -5.60 0 0
7.20 -5.60 0 0
7.30 -5.60 0 0
7.40 -5.60 0 0
7.50 -5.60 0 0
7.60 -5.60 390 100
7.70 -5.60 391 100
7.80 -5.60 393 99
7.90 -5.60 395 99
8.00 -5.60 397 99
8.10 -5.60 399 98
8.20 -5.60 401 98
8.30 -5.60 404 98
8.40 -5.60 406 97
8.50 -5.60 409 96
8.60 -5.60 412 95
8.70 -5.60 414 94
8.80 -5.60 417 93
8.90 -5.60 419 92
9.00 -5.60 422 91
9.10 -5.60 424 89
-9.00 -5.50 0 0
-8.90 -5.50 0 0
-8.80 -5.50 0 0
-8.70 -5.50 0 0
-8.60 -5.50 0 0
-8.50 -5.50 0 0
-8.40 -5.50 0 0
-8.30 -5.50 0 0
-8.20 -5.50 0 0
-8.10 -5.50 0 0
-8.00 -5.50 0 0
-7.90 -5.50 0 0
-7.80 -5.50 0 0
-7.70 -5.50 0 0
-7.60 -5.50 0 0
-7.50 -5.50 0 0
-7.40 -5.50 0 0
-7.30 -5.50 0 0
-7.20 -5.50 0 0
-7.10 -5.50 4 209
-7.00 -5.50 5 208
-6.90 -5.50 7 208
-6.80 -5.50 8 207
-6.70 -5.50 10 206
-6.60 -5.50 11 206
-6.50 -5.50 12 205
-6.40 -5.50 14 204
-6.30 -5.50 16 203
-6.20 -5.50 17 202
-6.10 -5.50 19 201
-6.00 -5.50 40 178
-5.90 -5.50 42 177
-5.80 -5.50 45 177
-5.70 -5.50 47 176
-5.60 -5.50 49 176
-5.50 -5.50 51 175
-5.40 -5.50 53 174
-5.30 -5.50 56 174
-5.20 -5.50 58 173
-5.10 -5.50 61 173
-5.00 -5.50 63 172
-4.90 -5.50 66 172
-4.80 -5.50 69 172
-4.70 -5.50 72 171
-4.60 -5.50 74 171
-4.50 -5.50 77 171
-4.40 -5.50 80 170
-4.30 -5.50 83 170
-4.20 -5.50 85 170
-4.10 -5.50 88 169
-4.00 -5.50 90 169
-3.90 -5.50 93 168
-3.80 -5.50 96 168
-3.70 -5.50 98 167
-3.60 -5.50 101 167
-3.50 -5.50 103 166
-3.40 -5.50 106 166
-3.30 -5.50 109 166
-3.20 -5.50 112 165
-3.10 -5.50 114 165
-3.00 -5.50 117 164
-2.90 -5.50 120 164
-2.80 -5.50 122 163
-2.70 -5.50 125 162
-2.60 -5.50 128 162
-2.50 -5.50 130 162
-2.40 -5.50 133 161
-2.30 -5.50 135 160
-2.20 -5.50 138 160
-2.10 -5.50 140 159
-2.00 -5.50 144 159
-1.90 -5.50 146 158
-1.80 -5.50 149 158
-1.70 -5.50 151 157
-1.60 -5.50 154 156
-1.50 -5.50 157 156
-1.40 -5.50 159 155
-1.30 -5.50 162 155
-1.20 -5.50 164 154
-1.10 -5.50 167 153
-1.00 -5.50 170 153
-0.90 -5.50 172 152
-0.80 -5.50 175 152
-0.70 -5.50 178 151
-0.60 -5.50 180 150
-0.50 -5.50 182 149
-0.40 -5.50 185 149
-0.30 -5.50 188 148
-0.20 -5.50 190 148
-0.10 -5.50 193 147
-0.00 -5.50 196 146
0.10 -5.50 198 146
0.20 -5.50 201 145
0.30 -5.50 204 144
0.40 -5.50 206 143
0.50 -5.50 209 143
0.60 -5.50 211 142
0.70 -5.50 213 141
0.80 -5.50 216 141
0.90 -5.50 219 140
1.00 -5.50 222 139
1.10 -5.50 224 138
1.20 -5.50 227 138
1.30 -5.50 229 137
1.40 -5.50 231 136
1.50 -5.50 234 135
1.60 -5.50 237 134
1.70 -5.50 240 134
1.80 -5.50 242 133
1.90 -5.50 244 132
2.00 -5.50 247 131
2.10 -5.50 249 130
2.20 -5.50 252 130
2.30 -5.50 255 129
2.40 -5.50 257 128
2.50 -5.50 260 127
2.60 -5.50 262 126
2.70 -5.50 265 125
2.80 -5.50 268 125
2.90 -5.50 270 123
3.00 -5.50 273 123
3.10 -5.50 275 122
3.20 -5.50 277 121
3.30 -5.50 280 120
3.40 -5.50 282 119
3.50 -5.50 285 118
3.60 -5.50 287 118
3.70 -5.50 290 117
3.80 -5.50 293 116
3.90 -5.50 295 115
4.00 -5.50 298 114
4.10 -5.50 300 113
4.20 -5.50 302 112
4.30 -5.50 305 111
4.40 -5.50 307 110
4.50 -5.50 310 109
4.60 -5.50 312 108
4.70 -5.50 315 107
4.80 -5.50 317 106
4.90 -5.50 320 105
5.00 -5.50 322 104
5.10 -5.50 325 103
5.20 -5.50 327 103
5.30 -5.50 329 102
5.40 -5.50 332 101
5.50 -5.50 335 100
5.60 -5.50 337 99
5.70 -5.50 339 99
5.80 -5.50 341 98
5.90 -5.50 344 98
6.00 -5.50 346 97
6.10 -5.50 348 97
6.20 -5.50 0 0
6.30 -5.50 0 0
6.40 -5.50 0 0
6.50 -5.50 0 0
6.60 -5.50 0 0
6.70 -5.50 0 0
6.80 -5.50 0 0
6.90 -5.50 0 0
7.00 -5.50 0 0
7.10 -5.50 0 0
7.20 -5.50 0 0
7.30 -5.50 0 0
7.40 -5.50 0 0
7.50 -5.50 0 0
7.60 -5.50 391 100
7.70 -5.50 392 100
7.80 -5.50 395 101
7.90 -5.50 397 100
8.00 -5.50 398 100
8.10 -5.50 400 99
8.20 -5.50 403 99
8.30 -5.50 405 98
8.40 -5.50 407 98
8.50 -5.50 410 97
8.60 -5.50 413 96
8.70 -5.50 415 95
8.80 -5.50 418 95
8.90 -5.50 421 94
9.00 -5.50 423 93
9.10 -5.50 426 91
-9.00 -5.40 0 0
-8.90 -5.40 0 0
-8.80 -5.40 0 0
-8.70 -5.40 0 0
-8.60 -5.40 0 0
-8.50 -5.40 0 0
-8.40 -5.40 0 0
-8.30 -5.40 0 0
-8.20 -5.40 0 0
-8.10 -5.40 0 0
-8.00 -5.40 0 0
-7.90 -5.40 0 0
-7.80 -5.40 0 0
-7.70 -5.40 0 0
-7.60 -5.40 0 0
-7.50 -5.40 0 0
-7.40 -5.40 0 0
-7.30 -5.40 0 0
-7.20 -5.40 0 0
-7.10 -5.40 4 210
-7.00 -5.40 6 210
-6.90 -5.40 7 208
-6.80 -5.40 9 208
-6.70 -5.40 10 207
-6.60 -5.40 11 207
-6.50 -5.40 13 206
-6.40 -5.40 15 205
-6.30 -5.40 17 204
-6.20 -5.40 18 203
-6.10 -5.40 39 179
-6.00 -5.40 41 179
-5.90 -5.40 43 178
-5.80 -5.40 45 178
-5.70 -5.40 47 177
-5.60 -5.40 49 177
-5.50 -5.40 51 176
-5.40 -5.40 54 176
-5.30 -5.40 57 175
-5.20 -5.40 59 175
-5.10 -5.40 62 174
-5.00 -5.40 64 174
-4.90 -5.40 67 174
-4.80 -5.40 70 174
-4.70 -5.40 72 173
-4.60 -5.40 75 173
-4.50 -5.40 78 172
-4.40 -5.40 81 172
-4.30 -5.40 83 171
-4.20 -5.40 86 171
-4.10 -5.40 89 171
-4.00 -5.40 91 171
-3.90 -5.40 94 170
-3.80 -5.40 97 170
-3.70 -5.40 100 169
-3.60 -5.40 102 168
-3.50 -5.40 105 168
-3.40 -5.40 107 167
-3.30 -5.40 110 167
-3.20 -5.40 113 166
-3.10 -5.40 115 166
-3.00 -5.40 118 166
-2.90 -5.40 121 165
-2.80 -5.40 124 165
-2.70 -5.40 126 164
-2.60 -5.40 128 163
-2.50 -5.40 131 163
-2.40 -5.40 134 162
-2.30 -5.40 137 162
-2.20 -5.40 139 161
-2.10 -5.40 142 161
-2.00 -5.40 145 160
-1.90 -5.40 147 160
-1.80 -5.40 150 159
-1.70 -5.40 153 159
-1.60 -5.40 155 158
-1.50 -5.40 158 157
-1.40 -5.40 160 157
-1.30 -5.40 163 156
-1.20 -5.40 165 156
-1.10 -5.40 168 155
-1.00 -5.40 171 154
-0.90 -5.40 174 154
-0.80 -5.40 176 153
-0.70 -5.40 178 152
-0.60 -5.40 181 152
-0.50 -5.40 184 151
-0.40 -5.40 186 151
-0.30 -5.40 189 150
-0.20 -5.40 191 149
-0.10 -5.40 194 148
-0.00 -5.40 196 148
0.10 -5.40 200 147
0.20 -5.40 202 146
0.30 -5.40 205 146
0.40 -5.40 207 145
0.50 -5.40 209 144
0.60 -5.40 212 144
0.70 -5.40 215 143
0.80 -5.40 218 142
0.90 -5.40 220 141
1.00 -5.40 223 140
1.10 -5.40 225 140
1.20 -5.40 228 139
1.30 -5.40 230 138
1.40 -5.40 233 137
1.50 -5.40 235 137
1.60 -5.40 238 136
1.70 -5.40 240 135
1.80 -5.40 243 134
1.90 -5.40 246 133
2.00 -5.40 248 133
2.10 -5.40 251 132
2.20 -5.40 253 131
2.30 -5.40 256 130
2.40 -5.40 258 129
2.50 -5.40 261 128
2.60 -5.40 264 128
2.70 -5.40 266 127
2.80 -5.40 268 126
2.90 -5.40 271 125
3.00 -5.40 273 124
3.10 -5.40 276 123
3.20 -5.40 278 122
3.30 -5.40 281 121
3.40 -5.40 284 121
3.50 -5.40 286 120
3.60 -5.40 288 119
3.70 -5.40 291 118
3.80 -5.40 294 117
3.90 -5.40 296 116
4.00 -5.40 299 115
4.10 -5.40 301 114
4.20 -5.40 304 113
4.30 -5.40 306 112
4.40 -5.40 308 111
4.50 -5.40 310 110
4.60 -5.40 313 109
4.70 -5.40 316 108
4.80 -5.40 318 107
4.90 -5.40 321 107
5.00 -5.40 323 106
5.10 -5.40 326 105
5.20 -5.40 329 104
5.30 -5.40 331 103
5.40 -5.40 333 102
5.50 -5.40 336 101
5.60 -5.40 338 101
5.70 -5.40 340 100
5.80 -5.40 343 99
5.90 -5.40 345 98
6.00 -5.40 347 98
6.10 -5.40 349 98
6.20 -5.40 0 0
6.30 -5.40 0 0
6.40 -5.40 0 0
6.50 -5.40 0 0
6.60 -5.40 0 0
6.70 -5.40 0 0
6.80 -5.40 0 0
6.90 -5.40 0 0
7.00 -5.40 0 0
7.10 -5.40 0 0
7.20 -5.40 0 0
7.30 -5.40 0 0
7.40 -5.40 0 0
7.50 -5.40 0 0
7.60 -5.40 0 0
7.70 -5.40 394 102
7.80 -5.40 396 102
7.90 -5.40 398 101
8.00 -5.40 399 101
8.10 -5.40 402 101
8.20 -5.40 404 100
8.30 -5.40 406 100
8.40 -5.40 408 98
8.50 -5.40 411 98
8.60 -5.40 414 98
8.70 -5.40 417 96
8.80 -5.40 419 96
8.90 -5.40 422 95
9.00 -5.40 424 94
9.10 -5.40 427 93
-9.00 -5.30 0 0
-8.90 -5.30 0 0
-8.80 -5.30 0 0
-8.70 -5.30 0 0
-8.60 -5.30 0 0
-8.50 -5.30 0 0
-8.40 -5.30 0 0
-8.30 -5.30 0 0
-8.20 -5.30 0 0
-8.10 -5.30 0 0
-8.00 -5.30 0 0
-7.90 -5.30 0 0
-7.80 -5.30 0 0
-7.70 -5.30 0 0
-7.60 -5.30 0 0
-7.50 -5.30 0 0
-7.40 -5.30 0 0
-7.30 -5.30 0 0
-7.20 -5.30 4 212
-7.10 -5.30 5 212
-7.00 -5.30 6 211
-6.90 -5.30 7 210
-6.80 -5.30 9 210
-6.70 -5.30 10 209
-6.60 -5.30 11 208
-6.50 -5.30 14 207
-6.40 -5.30 15 206
-6.30 -5.30 18 206
-6.20 -5.30 37 181
-6.10 -5.30 39 181
-6.00 -5.30 41 180
-5.90 -5.30 42 180
-5.80 -5.30 45 179
-5.70 -5.30 48 179
-5.60 -5.30 50 178
-5.50 -5.30 52 178
-5.40 -5.30 55 177
-5.30 -5.30 57 177
-5.20 -5.30 60 176
-5.10 -5.30 63 176
-5.00 -5.30 66 176
-4.90 -5.30 68 175
-4.80 -5.30 71 175
-4.70 -5.30 74 175
-4.60 -5.30 76 174
-4.50 -5.30 79 174
-4.40 -5.30 82 173
-4.30 -5.30 84 173
-4.20 -5.30 87 173
-4.10 -5.30 90 172
-4.00 -5.30 92 172
-3.90 -5.30 95 172
-3.80 -5.30 98 171
-3.70 -5.30 100 171
-3.60 -5.30 103 170
-3.50 -5.30 106 170
-3.40 -5.30 108 169
-3.30 -5.30 111 169
-3.20 -5.30 114 168
-3.10 -5.30 117 168
-3.00 -5.30 119 167
-2.90 -5.30 122 167
-2.80 -5.30 125 166
-2.70 -5.30 127 166
-2.60 -5.30 130 165
-2.50 -5.30 133 165
-2.40 -5.30 135 164
-2.30 -5.30 137 164
-2.20 -5.30 140 163
-2.10 -5.30 143 162
-2.00 -5.30 146 162
-1.90 -5.30 149 161
-1.80 -5.30 151 161
-1.70 -5.30 153 160
-1.60 -5.30 156 160
-1.50 -5.30 159 159
-1.40 -5.30 161 158
-1.30 -5.30 164 158
-1.20 -5.30 167 157
-1.10 -5.30 169 157
-1.00 -5.30 172 156
-0.90 -5.30 175 155
-0.80 -5.30 177 155
-0.70 -5.30 180 154
-0.60 -5.30 182 153
-0.50 -5.30 185 153
-0.40 -5.30 188 152
-0.30 -5.30 190 151
-0.20 -5.30 192 151
-0.10 -5.30 195 150
-0.00 -5.30 198 149
0.10 -5.30 201 149
0.20 -5.30 203 148
0.30 -5.30 205 147
0.40 -5.30 208 147
0.50 -5.30 211 145
0.60 -5.30 213 145
0.70 -5.30 216 144
0.80 -5.30 218 144
0.90 -5.30 221 143
1.00 -5.30 224 142
1.10 -5.30 226 141
1.20 -5.30 229 140
1.30 -5.30 231 140
1.40 -5.30 234 139
1.50 -5.30 236 138
1.60 -5.30 239 137
1.70 -5.30 242 137
1.80 -5.30 244 136
1.90 -5.30 247 135
2.00 -5.30 249 134
2.10 -5.30 252 133
2.20 -5.30 255 133
2.30 -5.30 257 132
2.40 -5.30 260 131
2.50 -5.30 262 130
2.60 -5.30 265 129
2.70 -5.30 267 128
2.80 -5.30 270 127
2.90 -5.30 272 127
3.00 -5.30 275 126
3.10 -5.30 277 125
3.20 -5.30 280 124
3.30 -5.30 282 123
3.40 -5.30 285 122
3.50 -5.30 287 121
3.60 -5.30 289 120
3.70 -5.30 292 119
3.80 -5.30 295 119
3.90 -5.30 297 118
4.00 -5.30 300 116
4.10 -5.30 302 115
4.20 -5.30 305 115
4.30 -5.30 307 114
4.40 -5.30 310 113
4.50 -5.30 312 112
4.60 -5.30 315 111
4.70 -5.30 317 110
4.80 -5.30 320 109
4.90 -5.30 322 108
5.00 -5.30 325 107
5.10 -5.30 327 106
5.20 -5.30 330 105
5.30 -5.30 332 104
5.40 -5.30 334 103
5.50 -5.30 337 102
5.60 -5.30 340 102
5.70 -5.30 342 101
5.80 -5.30 344 100
5.90 -5.30 346 99
6.00 -5.30 349 99
6.10 -5.30 351 98
6.20 -5.30 353 98
6.30 -5.30 0 0
6.40 -5.30 0 0
6.50 -5.30 0 0
6.60 -5.30 0 0
6.70 -5.30 0 0
6.80 -5.30 0 0
6.90 -5.30 0 0
7.00 -5.30 0 0
7.10 -5.30 0 0
7.20 -5.30 0 0
7.30 -5.30 0 0
7.40 -5.30 0 0
7.50 -5.30 0 0
7.60 -5.30 0 0
7.70 -5.30 396 103
7.80 -5.30 397 102
7.90 -5.30 399 103
8.00 -5.30 401 102
8.10 -5.30 403 102
8.20 -5.30 405 101
8.30 -5.30 408 100
8.40 -5.30 410 100
8.50 -5.30 412 99
8.60 -5.30 415 99
8.70 -5.30 418 98
8.80 -5.30 420 97
8.90 -5.30 423 95
9.00 -5.30 425 95
9.10 -5.30 428 94
-9.00 -5.20 0 0
-8.90 -5.20 0 0
-8.80 -5.20 0 0
-8.70 -5.20 0 0
-8.60 -5.20 0 0
-8.50 -5.20 0 0
-8.40 -5.20 0 0
-8.30 -5.20 0 0
-8.20 -5.20 0 0
-8.10 -5.20 0 0
-8.00 -5.20 0 0
-7.90 -5.20 0 0
-7.80 -5.20 0 0
-7.70 -5.20 0 0
-7.60 -5.20 0 0
-7.50 -5.20 0 0
-7.40 -5.20 0 0
-7.30 -5.20 0 0
-7.20 -5.20 4 214
-7.10 -5.20 5 213
-7.00 -5.20 7 212
-6.90 -5.20 8 212
-6.80 -5.20 10 211
-6.70 -5.20 11 210
-6.60 -5.20 12 209
-6.50 -5.20 14 208
-6.40 -5.20 16 208
-6.30 -5.20 35 183
-6.20 -5.20 38 183
-6.10 -5.20 40 182
-6.00 -5.20 41 182
-5.90 -5.20 44 181
-5.80 -5.20 46 181
-5.70 -5.20 48 180
-5.60 -5.20 50 180
-5.50 -5.20 53 179
-5.40 -5.20 55 179
-5.30 -5.20 59 178
-5.20 -5.20 61 178
-5.10 -5.20 64 178
-5.00 -5.20 66 177
-4.90 -5.20 69 177
-4.80 -5.20 72 177
-4.70 -5.20 74 176
-4.60 -5.20 77 176
-4.50 -5.20 80 175
-4.40 -5.20 83 175
-4.30 -5.20 85 175
-4.20 -5.20 88 174
-4.10 -5.20 91 174
-4.00 -5.20 93 174
-3.90 -5.20 96 173
-3.80 -5.20 98 172
-3.70 -5.20 101 172
-3.60 -5.20 104 171
-3.50 -5.20 107 171
-3.40 -5.20 109 171
-3.30 -5.20 112 170
-3.20 -5.20 115 170
-3.10 -5.20 118 169
-3.00 -5.20 120 169
-2.90 -5.20 123 168
-2.80 -5.20 125 168
-2.70 -5.20 128 167
-2.60 -5.20 131 167
-2.50 -5.20 133 166
-2.40 -5.20 136 166
-2.30 -5.20 139 165
-2.20 -5.20 141 165
-2.10 -5.20 144 164
-2.00 -5.20 146 163
-1.90 -5.20 149 163
-1.80 -5.20 152 162
-1.70 -5.20 154 161
-1.60 -5.20 157 161
-1.50 -5.20 160 160
-1.40 -5.20 162 160
-1.30 -5.20 165 159
-1.20 -5.20 167 159
-1.10 -5.20 170 158
-1.00 -5.20 173 157
-0.90 -5.20 176 157
-0.80 -5.20 178 156
-0.70 -5.20 181 155
-0.60 -5.20 183 155
-0.50 -5.20 186 154
-0.40 -5.20 189 154
-0.30 -5.20 191 153
-0.20 -5.20 194 152
-0.10 -5.20 197 151
-0.00 -5.20 199 151
0.10 -5.20 201 150
0.20 -5.20 204 149
0.30 -5.20 207 149
0.40 -5.20 209 148
0.50 -5.20 212 147
0.60 -5.20 215 146
0.70 -5.20 217 146
0.80 -5.20 219 145
0.90 -5.20 222 145
1.00 -5.20 225 143
1.10 -5.20 228 143
1.20 -5.20 230 142
1.30 -5.20 232 141
1.40 -5.20 235 141
1.50 -5.20 238 140
1.60 -5.20 240 139
1.70 -5.20 243 138
1.80 -5.20 245 137
1.90 -5.20 248 137
2.00 -5.20 250 136
2.10 -5.20 253 135
2.20 -5.20 256 134
2.30 -5.20 258 133
2.40 -5.20 260 132
2.50 -5.20 263 131
2.60 -5.20 266 130
2.70 -5.20 268 129
2.80 -5.20 271 128
2.90 -5.20 273 128
3.00 -5.20 276 127
3.10 -5.20 278 126
3.20 -5.20 281 125
3.30 -5.20 283 124
3.40 -5.20 286 123
3.50 -5.20 288 123
3.60 -5.20 291 121
3.70 -5.20 293 121
3.80 -5.20 296 120
3.90 -5.20 298 119
4.00 -5.20 301 118
4.10 -5.20 303 117
4.20 -5.20 306 116
4.30 -5.20 308 115
4.40 -5.20 311 115
4.50 -5.20 313 113
4.60 -5.20 316 112
4.70 -5.20 319 112
4.80 -5.20 321 110
4.90 -5.20 323 109
5.00 -5.20 325 109
5.10 -5.20 328 107
5.20 -5.20 331 107
5.30 -5.20 333 105
5.40 -5.20 336 105
5.50 -5.20 338 104
5.60 -5.20 341 102
5.70 -5.20 343 102
5.80 -5.20 345 101
5.90 -5.20 347 100
6.00 -5.20 350 100
6.10 -5.20 352 99
6.20 -5.20 355 99
6.30 -5.20 357 98
6.40 -5.20 0 0
6.50 -5.20 0 0
6.60 -5.20 0 0
6.70 -5.20 0 0
6.80 -5.20 0 0
6.90 -5.20 0 0
7.00 -5.20 0 0
7.10 -5.20 0 0
7.20 -5.20 0 0
7.30 -5.20 0 0
7.40 -5.20 0 0
7.50 -5.20 0 0
7.60 -5.20 0 0
7.70 -5.20 398 103
7.80 -5.20 399 103
7.90 -5.20 401 103
8.00 -5.20 402 103
8.10 -5.20 404 103
8.20 -5.20 406 102
8.30 -5.20 409 101
8.40 -5.20 411 101
8.50 -5.20 414 100
8.60 -5.20 416 100
8.70 -5.20 419 99
8.80 -5.20 422 98
8.90 -5.20 424 97
9.00 -5.20 427 96
9.10 -5.20 429 95
-9.00 -5.10 0 0
-8.90 -5.10 0 0
-8.80 -5.10 0 0
-8.70 -5.10 0 0
-8.60 -5.10 0 0
-8.50 -5.10 0 0
-8.40 -5.10 0 0
-8.30 -5.10 0 0
-8.20 -5.10 0 0
-8.10 -5.10 0 0
-8.00 -5.10 0 0
-7.90 -5.10 0 0
-7.80 -5.10 0 0
-7.70 -5.10 0 0
-7.60 -5.10 0 0
-7.50 -5.10 0 0
-7.40 -5.10 0 0
-7.30 -5.10 3 216
-7.20 -5.10 5 215
-7.10 -5.10 6 214
-7.00 -5.10 7 214
-6.90 -5.10 9 213
-6.80 -5.10 10 212
-6.70 -5.10 11 211
-6.60 -5.10 13 211
-6.50 -5.10 15 210
-6.40 -5.10 17 209
-6.30 -5.10 36 185
-6.20 -5.10 38 184
-6.10 -5.10 40 184
-6.00 -5.10 43 183
-5.90 -5.10 44 182
-5.80 -5.10 47 182
-5.70 -5.10 49 181
-5.60 -5.10 51 181
-5.50 -5.10 54 181
-5.40 -5.10 57 180
-5.30 -5.10 59 180
-5.20 -5.10 62 180
-5.10 -5.10 65 179
-5.00 -5.10 67 179
-4.90 -5.10 70 178
-4.80 -5.10 73 178
-4.70 -5.10 76 178
-4.60 -5.10 79 178
-4.50 -5.10 81 177
-4.40 -5.10 84 176
-4.30 -5.10 86 176
-4.20 -5.10 89 176
-4.10 -5.10 92 175
-4.00 -5.10 94 175
-3.90 -5.10 97 175
-3.80 -5.10 100 174
-3.70 -5.10 103 174
-3.60 -5.10 105 173
-3.50 -5.10 107 173
-3.40 -5.10 110 172
-3.30 -5.10 113 172
-3.20 -5.10 116 171
-3.10 -5.10 118 171
-3.00 -5.10 121 170
-2.90 -5.10 123 170
-2.80 -5.10 127 169
-2.70 -5.10 129 169
-2.60 -5.10 132 168
-2.50 -5.10 134 167
-2.40 -5.10 137 167
-2.30 -5.10 140 167
-2.20 -5.10 142 166
-2.10 -5.10 146 165
-2.00 -5.10 148 165
-1.90 -5.10 150 164
-1.80 -5.10 153 164
-1.70 -5.10 156 163
-1.60 -5.10 159 162
-1.50 -5.10 161 162
-1.40 -5.10 164 161
-1.30 -5.10 166 161
-1.20 -5.10 169 160
-1.10 -5.10 171 159
-1.00 -5.10 174 159
-0.90 -5.10 177 158
-0.80 -5.10 179 158
-0.70 -5.10 182 157
-0.60 -5.10 185 156
-0.50 -5.10 187 156
-0.40 -5.10 189 155
-0.30 -5.10 192 154
-0.20 -5.10 195 154
-0.10 -5.10 197 153
-0.00 -5.10 200 152
0.10 -5.10 203 151
0.20 -5.10 205 151
0.30 -5.10 208 150
0.40 -5.10 210 149
0.50 -5.10 213 149
0.60 -5.10 216 148
0.70 -5.10 218 147
0.80 -5.10 221 146
0.90 -5.10 223 146
1.00 -5.10 226 145
1.10 -5.10 228 144
1.20 -5.10 231 144
1.30 -5.10 234 143
1.40 -5.10 236 142
1.50 -5.10 238 141
1.60 -5.10 241 140
1.70 -5.10 244 139
1.80 -5.10 246 139
1.90 -5.10 249 138
2.00 -5.10 252 137
2.10 -5.10 254 137
2.20 -5.10 257 135
2.30 -5.10 259 135
2.40 -5.10 262 134
2.50 -5.10 264 133
2.60 -5.10 267 132
2.70 -5.10 269 131
2.80 -5.10 272 130
2.90 -5.10 275 130
3.00 -5.10 277 129
3.10 -5.10 279 128
3.20 -5.10 282 127
3.30 -5.10 284 126
3.40 -5.10 287 125
3.50 -5.10 290 124
3.60 -5.10 292 123
3.70 -5.10 294 122
3.80 -5.10 297 121
3.90 -5.10 299 120
4.00 -5.10 302 119
4.10 -5.10 304 118
4.20 -5.10 307 118
4.30 -5.10 309 117
4.40 -5.10 312 116
4.50 -5.10 314 115
4.60 -5.10 317 114
4.70 -5.10 320 113
4.80 -5.10 322 112
4.90 -5.10 324 111
5.00 -5.10 327 110
5.10 -5.10 329 109
5.20 -5.10 332 108
5.30 -5.10 335 107
5.40 -5.10 337 106
5.50 -5.10 339 105
5.60 -5.10 342 104
5.70 -5.10 344 103
5.80 -5.10 347 102
5.90 -5.10 348 101
6.00 -5.10 351 101
6.10 -5.10 354 100
6.20 -5.10 356 99
6.30 -5.10 358 99
6.40 -5.10 360 99
6.50 -5.10 0 0
6.60 -5.10 0 0
6.70 -5.10 0 0
6.80 -5.10 0 0
6.90 -5.10 0 0
7.00 -5.10 0 0
7.10 -5.10 0 0
7.20 -5.10 0 0
7.30 -5.10 0 0
7.40 -5.10 0 0
7.50 -5.10 0 0
7.60 -5.10 0 0
7.70 -5.10 0 0
7.80 -5.10 400 104
7.90 -5.10 402 104
8.00 -5.10 404 104
8.10 -5.10 405 103
8.20 -5.10 408 103
8.30 -5.10 410 103
8.40 -5.10 413 102
8.50 -5.10 414 102
8.60 -5.10 417 101
8.70 -5.10 420 100
8.80 -5.10 423 99
8.90 -5.10 425 98
9.00 -5.10 428 97
9.10 -5.10 430 97
-9.00 -5.00 0 0
-8.90 -5.00 0 0
-8.80 -5.00 0 0
-8.70 -5.00 0 0
-8.60 -5.00 0 0
-8.50 -5.00 0 0
-8.40 -5.00 0 0
-8.30 -5.00 0 0
-8.20 -5.00 0 0
-8.10 -5.00 0 0
-8.00 -5.00 0 0
-7.90 -5.00 0 0
-7.80 -5.00 0 0
-7.70 -5.00 0 0
-7.60 -5.00 0 0
-7.50 -5.00 0 0
-7.40 -5.00 0 0
-7.30 -5.00 4 218
-7.20 -5.00 5 217
-7.10 -5.00 6 216
-7.00 -5.00 8 215
-6.90 -5.00 9 215
-6.80 -5.00 11 214
-6.70 -5.00 12 213
-6.60 -5.00 14 212
-6.50 -5.00 15 211
-6.40 -5.00 34 186
-6.30 -5.00 37 186
-6.20 -5.00 38 185
-6.10 -5.00 40 185
-6.00 -5.00 42 184
-5.90 -5.00 45 184
-5.80 -5.00 47 183
-5.70 -5.00 50 183
-5.60 -5.00 52 182
-5.50 -5.00 55 182
-5.40 -5.00 58 182
-5.30 -5.00 60 181
-5.20 -5.00 63 181
-5.10 -5.00 66 181
-5.00 -5.00 68 180
-4.90 -5.00 71 180
-4.80 -5.00 74 180
-4.70 -5.00 76 179
-4.60 -5.00 79 179
-4.50 -5.00 82 178
-4.40 -5.00 85 178
-4.30 -5.00 88 178
-4.20 -5.00 90 177
-4.10 -5.00 92 177
-4.00 -5.00 95 176
-3.90 -5.00 98 176
-3.80 -5.00 100 176
-3.70 -5.00 103 175
-3.60 -5.00 106 175
-3.50 -5.00 109 174
-3.40 -5.00 112 174
-3.30 -5.00 114 173
-3.20 -5.00 117 173
-3.10 -5.00 119 172
-3.00 -5.00 122 172
-2.90 -5.00 125 171
-2.80 -5.00 128 171
-2.70 -5.00 130 170
-2.60 -5.00 132 169
-2.50 -5.00 135 169
-2.40 -5.00 138 169
-2.30 -5.00 140 168
-2.20 -5.00 143 167
-2.10 -5.00 146 167
-2.00 -5.00 148 166
-1.90 -5.00 151 166
-1.80 -5.00 154 166
-1.70 -5.00 157 165
-1.60 -5.00 159 164
-1.50 -5.00 162 164
-1.40 -5.00 165 163
-1.30 -5.00 167 162
-1.20 -5.00 170 162
-1.10 -5.00 173 161
-1.00 -5.00 175 161
-0.90 -5.00 178 160
-0.80 -5.00 180 159
-0.70 -5.00 183 158
-0.60 -5.00 186 158
-0.50 -5.00 188 157
-0.40 -5.00 190 157
-0.30 -5.00 193 156
-0.20 -5.00 196 155
-0.10 -5.00 198 155
-0.00 -5.00 201 154
0.10 -5.00 204 153
0.20 -5.00 206 152
0.30 -5.00 209 152
0.40 -5.00 211 151
0.50 -5.00 214 150
0.60 -5.00 216 149
0.70 -5.00 219 149
0.80 -5.00 222 148
0.90 -5.00 225 147
1.00 -5.00 227 146
1.10 -5.00 230 146
1.20 -5.00 232 145
1.30 -5.00 235 144
1.40 -5.00 237 143
1.50 -5.00 240 143
1.60 -5.00 242 142
1.70 -5.00 245 141
1.80 -5.00 248 140
1.90 -5.00 250 139
2.00 -5.00 253 139
2.10 -5.00 255 138
2.20 -5.00 258 137
2.30 -5.00 260 136
2.40 -5.00 263 135
2.50 -5.00 265 134
2.60 -5.00 268 133
2.70 -5.00 270 133
2.80 -5.00 273 132
2.90 -5.00 276 131
3.00 -5.00 278 130
3.10 -5.00 280 129
3.20 -5.00 283 128
3.30 -5.00 286 127
3.40 -5.00 289 126
3.50 -5.00 290 125
3.60 -5.00 293 125
3.70 -5.00 295 124
3.80 -5.00 298 123
3.90 -5.00 300 122
4.00 -5.00 303 121
4.10 -5.00 305 120
4.20 -5.00 308 119
4.30 -5.00 311 118
4.40 -5.00 313 117
4.50 -5.00 316 116
4.60 -5.00 318 115
4.70 -5.00 321 114
4.80 -5.00 323 113
4.90 -5.00 326 112
5.00 -5.00 328 111
5.10 -5.00 330 110
5.20 -5.00 332 109
5.30 -5.00 335 108
5.40 -5.00 338 107
5.50 -5.00 340 106
5.60 -5.00 343 105
5.70 -5.00 345 104
5.80 -5.00 348 104
5.90 -5.00 350 103
6.00 -5.00 353 102
6.10 -5.00 355 101
6.20 -5.00 357 100
6.30 -5.00 360 100
6.40 -5.00 361 99
6.50 -5.00 363 99
6.60 -5.00 366 98
6.70 -5.00 0 0
6.80 -5.00 0 0
6.90 -5.00 0 0
7.00 -5.00 0 0
7.10 -5.00 0 0
7.20 -5.00 0 0
7.30 -5.00 0 0
7.40 -5.00 0 0
7.50 -5.00 0 0
7.60 -5.00 0 0
7.70 -5.00 0 0
7.80 -5.00 402 105
7.90 -5.00 403 105
8.00 -5.00 405 105
8.10 -5.00 407 105
8.20 -5.00 409 104
8.30 -5.00 411 104
8.40 -5.00 414 103
8.50 -5.00 416 103
8.60 -5.00 418 102
8.70 -5.00 421 101
8.80 -5.00 424 100
8.90 -5.00 426 100
9.00 -5.00 429 99
9.10 -5.00 432 98
-9.00 -4.90 0 0
-8.90 -4.90 0 0
-8.80 -4.90 0 0
-8.70 -4.90 0 0
-8.60 -4.90 0 0
-8.50 -4.90 0 0
-8.40 -4.90 0 0
-8.30 -4.90 0 0
-8.20 -4.90 0 0
-8.10 -4.90 0 0
-8.00 -4.90 0 0
-7.90 -4.90 0 0
-7.80 -4.90 0 0
-7.70 -4.90 0 0
-7.60 -4.90 0 0
-7.50 -4.90 0 0
-7.40 -4.90 0 0
-7.30 -4.90 4 219
-7.20 -4.90 6 218
-7.10 -4.90 7 217
-7.00 -4.90 8 217
-6.90 -4.90 10 215
-6.80 -4.90 11 215
-6.70 -4.90 12 214
-6.60 -4.90 14 213
-6.50 -4.90 33 188
-6.40 -4.90 35 188
-6.30 -4.90 37 187
-6.20 -4.90 39 187
-6.10 -4.90 41 186
-6.00 -4.90 43 186
-5.90 -4.90 45 185
-5.80 -4.90 48 185
-5.70 -4.90 50 184
-5.60 -4.90 53 184
-5.50 -4.90 56 184
-5.40 -4.90 59 183
-5.30 -4.90 61 183
-5.20 -4.90 64 182
-5.10 -4.90 67 182
-5.00 -4.90 69 182
-4.90 -4.90 72 181
-4.80 -4.90 75 181
-4.70 -4.90 78 181
-4.60 -4.90 80 180
-4.50 -4.90 83 180
-4.40 -4.90 86 180
-4.30 -4.90 89 179
-4.20 -4.90 91 179
-4.10 -4.90 94 178
-4.00 -4.90 96 178
-3.90 -4.90 99 177
-3.80 -4.90 102 177
-3.70 -4.90 104 177
-3.60 -4.90 107 176
-3.50 -4.90 110 176
-3.40 -4.90 112 175
-3.30 -4.90 115 175
-3.20 -4.90 118 174
-3.10 -4.90 121 174
-3.00 -4.90 123 173
-2.90 -4.90 126 173
-2.80 -4.90 129 172
-2.70 -4.90 132 172
-2.60 -4.90 134 171
-2.50 -4.90 136 171
-2.40 -4.90 139 170
-2.30 -4.90 142 170
-2.20 -4.90 145 169
-2.10 -4.90 147 169
-2.00 -4.90 150 168
-1.90 -4.90 153 167
-1.80 -4.90 155 167
-1.70 -4.90 158 166
-1.60 -4.90 161 166
-1.50 -4.90 163 165
-1.40 -4.90 166 164
-1.30 -4.90 169 164
-1.20 -4.90 171 163
-1.10 -4.90 173 162
-1.00 -4.90 176 162
-0.90 -4.90 179 161
-0.80 -4.90 181 161
-0.70 -4.90 184 160
-0.60 -4.90 187 159
-0.50 -4.90 189 159
-0.40 -4.90 192 158
-0.30 -4.90 194 157
-0.20 -4.90 197 157
-0.10 -4.90 199 156
-0.00 -4.90 202 155
0.10 -4.90 205 154
0.20 -4.90 208 154
0.30 -4.90 210 153
0.40 -4.90 213 152
0.50 -4.90 215 152
0.60 -4.90 218 151
0.70 -4.90 220 150
0.80 -4.90 223 149
0.90 -4.90 225 149
1.00 -4.90 228 148
1.10 -4.90 231 147
1.20 -4.90 233 146
1.30 -4.90 236 146
1.40 -4.90 238 145
1.50 -4.90 241 144
1.60 -4.90 243 143
1.70 -4.90 246 143
1.80 -4.90 248 142
1.90 -4.90 251 141
2.00 -4.90 254 140
2.10 -4.90 256 139
2.20 -4.90 259 138
2.30 -4.90 261 137
2.40 -4.90 264 137
2.50 -4.90 267 136
2.60 -4.90 269 135
2.70 -4.90 272 134
2.80 -4.90 274 134
2.90 -4.90 277 132
3.00 -4.90 279 131
3.10 -4.90 282 130
3.20 -4.90 284 130
3.30 -4.90 287 129
3.40 -4.90 289 128
3.50 -4.90 292 127
3.60 -4.90 295 126
3.70 -4.90 297 125
3.80 -4.90 299 124
3.90 -4.90 302 123
4.00 -4.90 304 122
4.10 -4.90 307 121
4.20 -4.90 309 120
4.30 -4.90 312 119
4.40 -4.90 314 118
4.50 -4.90 316 117
4.60 -4.90 319 116
4.70 -4.90 322 115
4.80 -4.90 325 114
4.90 -4.90 327 114
5.00 -4.90 329 113
5.10 -4.90 332 112
5.20 -4.90 334 111
5.30 -4.90 337 109
5.40 -4.90 339 109
5.50 -4.90 341 108
5.60 -4.90 344 106
5.70 -4.90 346 106
5.80 -4.90 349 105
5.90 -4.90 351 104
6.00 -4.90 354 103
6.10 -4.90 356 102
6.20 -4.90 359 101
6.30 -4.90 361 101
6.40 -4.90 363 100
6.50 -4.90 365 100
6.60 -4.90 367 99
6.70 -4.90 0 0
6.80 -4.90 0 0
6.90 -4.90 0 0
7.00 -4.90 0 0
7.10 -4.90 0 0
7.20 -4.90 0 0
7.30 -4.90 0 0
7.40 -4.90 0 0
7.50 -4.90 0 0
7.60 -4.90 0 0
7.70 -4.90 0 0
7.80 -4.90 402 106
7.90 -4.90 405 106
8.00 -4.90 406 106
8.10 -4.90 408 105
8.20 -4.90 410 105
8.30 -4.90 413 105
8.40 -4.90 415 104
8.50 -4.90 417 104
8.60 -4.90 420 103
8.70 -4.90 422 102
8.80 -4.90 425 102
8.90 -4.90 427 100
9.00 -4.90 430 100
9.10 -4.90 433 99
-9.00 -4.80 0 0
-8.90 -4.80 0 0
-8.80 -4.80 0 0
-8.70 -4.80 0 0
-8.60 -4.80 0 0
-8.50 -4.80 0 0
-8.40 -4.80 0 0
-8.30 -4.80 0 0
-8.20 -4.80 0 0
-8.10 -4.80 0 0
-8.00 -4.80 0 0
-7.90 -4.80 0 0
-7.80 -4.80 0 0
-7.70 -4.80 0 0
-7.60 -4.80 0 0
-7.50 -4.80 0 0
-7.40 -4.80 3 221
-7.30 -4.80 5 220
-7.20 -4.80 6 219
-7.10 -4.80 7 218
-7.00 -4.80 9 218
-6.90 -4.80 10 217
-6.80 -4.80 11 216
-6.70 -4.80 13 215
-6.60 -4.80 15 214
-6.50 -4.80 34 190
-6.40 -4.80 35 189
-6.30 -4.80 37 189
-6.20 -4.80 39 188
-6.10 -4.80 41 187
-6.00 -4.80 44 187
-5.90 -4.80 46 187
-5.80 -4.80 48 186
-5.70 -4.80 52 186
-5.60 -4.80 54 186
-5.50 -4.80 57 185
-5.40 -4.80 59 185
-5.30 -4.80 62 185
-5.20 -4.80 65 184
-5.10 -4.80 67 184
-5.00 -4.80 70 184
-4.90 -4.80 73 183
-4.80 -4.80 76 182
-4.70 -4.80 78 182
-4.60 -4.80 82 182
-4.50 -4.80 84 182
-4.40 -4.80 87 181
-4.30 -4.80 89 181
-4.20 -4.80 92 180
-4.10 -4.80 94 180
-4.00 -4.80 97 180
-3.90 -4.80 100 179
-3.80 -4.80 103 179
-3.70 -4.80 105 178
-3.60 -4.80 108 178
-3.50 -4.80 111 177
-3.40 -4.80 114 177
-3.30 -4.80 116 176
-3.20 -4.80 119 176
-3.10 -4.80 122 175
-3.00 -4.80 125 175
-2.90 -4.80 127 174
-2.80 -4.80 130 174
-2.70 -4.80 132 174
-2.60 -4.80 135 173
-2.50 -4.80 138 172
-2.40 -4.80 140 172
-2.30 -4.80 143 171
-2.20 -4.80 146 171
-2.10 -4.80 149 170
-2.00 -4.80 151 169
-1.90 -4.80 154 169
-1.80 -4.80 156 168
-1.70 -4.80 159 168
-1.60 -4.80 161 167
-1.50 -4.80 164 166
-1.40 -4.80 167 166
-1.30 -4.80 169 165
-1.20 -4.80 172 165
-1.10 -4.80 174 164
-1.00 -4.80 177 164
-0.90 -4.80 180 163
-0.80 -4.80 183 162
-0.70 -4.80 185 161
-0.60 -4.80 188 161
-0.50 -4.80 190 160
-0.40 -4.80 193 159
-0.30 -4.80 196 159
-0.20 -4.80 198 158
-0.10 -4.80 200 157
-0.00 -4.80 204 157
0.10 -4.80 206 156
0.20 -4.80 208 155
0.30 -4.80 211 154
0.40 -4.80 213 154
0.50 -4.80 217 153
0.60 -4.80 219 153
0.70 -4.80 221 152
0.80 -4.80 224 151
0.90 -4.80 227 150
1.00 -4.80 229 150
1.10 -4.80 232 149
1.20 -4.80 234 148
1.30 -4.80 237 147
1.40 -4.80 239 146
1.50 -4.80 242 146
1.60 -4.80 245 145
1.70 -4.80 247 144
1.80 -4.80 250 143
1.90 -4.80 253 142
2.00 -4.80 255 142
2.10 -4.80 258 141
2.20 -4.80 260 140
2.30 -4.80 262 139
2.40 -4.80 265 138
2.50 -4.80 268 137
2.60 -4.80 270 136
2.70 -4.80 273 136
2.80 -4.80 275 135
2.90 -4.80 278 134
3.00 -4.80 280 133
3.10 -4.80 283 132
3.20 -4.80 285 131
3.30 -4.80 288 130
3.40 -4.80 291 129
3.50 -4.80 293 128
3.60 -4.80 296 127
3.70 -4.80 298 126
3.80 -4.80 300 125
3.90 -4.80 303 125
4.00 -4.80 305 124
4.10 -4.80 307 123
4.20 -4.80 311 122
4.30 -4.80 313 121
4.40 -4.80 315 120
4.50 -4.80 318 119
4.60 -4.80 320 118
4.70 -4.80 323 117
4.80 -4.80 326 116
4.90 -4.80 328 115
5.00 -4.80 330 114
5.10 -4.80 333 113
5.20 -4.80 335 112
5.30 -4.80 338 111
5.40 -4.80 340 110
5.50 -4.80 343 109
5.60 -4.80 345 108
5.70 -4.80 348 107
5.80 -4.80 350 106
5.90 -4.80 353 105
6.00 -4.80 355 104
6.10 -4.80 357 103
6.20 -4.80 360 103
6.30 -4.80 362 102
6.40 -4.80 364 101
6.50 -4.80 366 100
6.60 -4.80 368 100
6.70 -4.80 370 99
6.80 -4.80 0 0
6.90 -4.80 0 0
7.00 -4.80 0 0
7.10 -4.80 0 0
7.20 -4.80 0 0
7.30 -4.80 0 0
7.40 -4.80 0 0
7.50 -4.80 0 0
7.60 -4.80 0 0
7.70 -4.80 0 0
7.80 -4.80 405 107
7.90 -4.80 406 107
8.00 -4.80 408 107
8.10 -4.80 410 107
8.20 -4.80 412 106
8.30 -4.80 414 106
8.40 -4.80 416 106
8.50 -4.80 419 105
8.60 -4.80 421 104
8.70 -4.80 423 103
8.80 -4.80 426 103
8.90 -4.80 429 102
9.00 -4.80 431 101
9.10 -4.80 434 100
-9.00 -4.70 0 0
-8.90 -4.70 0 0
-8.80 -4.70 0 0
-8.70 -4.70 0 0
-8.60 -4.70 0 0
-8.50 -4.70 0 0
-8.40 -4.70 0 0
-8.30 -4.70 0 0
-8.20 -4.70 0 0
-8.10 -4.70 0 0
-8.00 -4.70 0 0
-7.90 -4.70 0 0
-7.80 -4.70 0 0
-7.70 -4.70 0 0
-7.60 -4.70 0 0
-7.50 -4.70 0 0
-7.40 -4.70 4 222
-7.30 -4.70 5 222
-7.20 -4.70 6 221
-7.10 -4.70 8 220
-7.00 -4.70 9 219
-6.90 -4.70 11 218
-6.80 -4.70 12 217
-6.70 -4.70 13 217
-6.60 -4.70 32 191
-6.50 -4.70 34 191
-6.40 -4.70 36 190
-6.30 -4.70 38 190
-6.20 -4.70 40 189
-6.10 -4.70 42 189
-6.00 -4.70 44 188
-5.90 -4.70 47 188
-5.80 -4.70 50 188
-5.70 -4.70 53 187
-5.60 -4.70 55 187
-5.50 -4.70 58 187
-5.40 -4.70 61 186
-5.30 -4.70 63 186
-5.20 -4.70 66 186
-5.10 -4.70 68 185
-5.00 -4.70 71 185
-4.90 -4.70 74 185
-4.80 -4.70 77 184
-4.70 -4.70 80 184
-4.60 -4.70 82 183
-4.50 -4.70 85 183
-4.40 -4.70 87 183
-4.30 -4.70 90 182
-4.20 -4.70 93 182
-4.10 -4.70 96 181
-4.00 -4.70 98 181
-3.90 -4.70 101 181
-3.80 -4.70 104 180
-3.70 -4.70 106 180
-3.60 -4.70 110 179
-3.50 -4.70 112 179
-3.40 -4.70 114 178
-3.30 -4.70 117 178
-3.20 -4.70 120 177
-3.10 -4.70 123 177
-3.00 -4.70 125 176
-2.90 -4.70 128 176
-2.80 -4.70 131 175
-2.70 -4.70 134 175
-2.60 -4.70 136 174
-2.50 -4.70 139 174
-2.40 -4.70 141 173
-2.30 -4.70 144 173
-2.20 -4.70 147 172
-2.10 -4.70 149 172
-2.00 -4.70 152 171
-1.90 -4.70 155 171
-1.80 -4.70 157 170
-1.70 -4.70 160 169
-1.60 -4.70 162 169
-1.50 -4.70 165 168
-1.40 -4.70 168 167
-1.30 -4.70 170 167
-1.20 -4.70 173 166
-1.10 -4.70 176 166
-1.00 -4.70 178 165
-0.90 -4.70 181 164
-0.80 -4.70 183 164
-0.70 -4.70 186 163
-0.60 -4.70 189 162
-0.50 -4.70 192 162
-0.40 -4.70 194 161
-0.30 -4.70 197 161
-0.20 -4.70 199 160
-0.10 -4.70 202 159
-0.00 -4.70 204 158
0.10 -4.70 208 158
0.20 -4.70 210 157
0.30 -4.70 212 156
0.40 -4.70 215 155
0.50 -4.70 218 155
0.60 -4.70 220 154
0.70 -4.70 222 153
0.80 -4.70 225 152
0.90 -4.70 228 152
1.00 -4.70 230 151
1.10 -4.70 233 150
1.20 -4.70 236 150
1.30 -4.70 238 149
1.40 -4.70 241 148
1.50 -4.70 243 147
1.60 -4.70 245 146
1.70 -4.70 248 146
1.80 -4.70 251 144
1.90 -4.70 254 144
2.00 -4.70 256 143
2.10 -4.70 259 142
2.20 -4.70 261 141
2.30 -4.70 264 141
2.40 -4.70 267 140
2.50 -4.70 269 139
2.60 -4.70 271 138
2.70 -4.70 274 137
2.80 -4.70 276 136
2.90 -4.70 279 135
3.00 -4.70 282 134
3.10 -4.70 284 133
3.20 -4.70 286 133
3.30 -4.70 289 132
3.40 -4.70 291 131
3.50 -4.70 294 130
3.60 -4.70 296 129
3.70 -4.70 299 128
3.80 -4.70 302 127
3.90 -4.70 304 126
4.00 -4.70 307 125
4.10 -4.70 309 124
4.20 -4.70 312 123
4.30 -4.70 314 122
4.40 -4.70 317 121
4.50 -4.70 319 120
4.60 -4.70 322 119
4.70 -4.70 324 118
4.80 -4.70 326 117
4.90 -4.70 329 116
5.00 -4.70 331 115
5.10 -4.70 334 114
5.20 -4.70 336 113
5.30 -4.70 338 112
5.40 -4.70 341 111
5.50 -4.70 344 110
5.60 -4.70 346 109
5.70 -4.70 349 108
5.80 -4.70 352 107
5.90 -4.70 354 106
6.00 -4.70 356 105
6.10 -4.70 359 104
6.20 -4.70 361 104
6.30 -4.70 363 103
6.40 -4.70 366 102
6.50 -4.70 368 101
6.60 -4.70 369 101
6.70 -4.70 371 100
6.80 -4.70 0 0
6.90 -4.70 0 0
7.00 -4.70 0 0
7.10 -4.70 0 0
7.20 -4.70 0 0
7.30 -4.70 0 0
7.40 -4.70 0 0
7.50 -4.70 0 0
7.60 -4.70 0 0
7.70 -4.70 0 0
7.80 -4.70 0 0
7.90 -4.70 407 108
8.00 -4.70 409 108
8.10 -4.70 411 108
8.20 -4.70 413 108
8.30 -4.70 415 107
8.40 -4.70 418 106
8.50 -4.70 420 106
8.60 -4.70 422 105
8.70 -4.70 425 105
8.80 -4.70 427 104
8.90 -4.70 430 103
9.00 -4.70 433 102
9.10 -4.70 435 101
-9.00 -4.60 0 0
-8.90 -4.60 0 0
-8.80 -4.60 0 0
-8.70 -4.60 0 0
-8.60 -4.60 0 0
-8.50 -4.60 0 0
-8.40 -4.60 0 0
-8.30 -4.60 0 0
-8.20 -4.60 0 0
-8.10 -4.60 0 0
-8.00 -4.60 0 0
-7.90 -4.60 0 0
-7.80 -4.60 0 0
-7.70 -4.60 0 0
-7.60 -4.60 0 0
-7.50 -4.60 0 0
-7.40 -4.60 4 223
-7.30 -4.60 6 223
-7.20 -4.60 7 222
-7.10 -4.60 8 221
-7.00 -4.60 10 220
-6.90 -4.60 11 220
-6.80 -4.60 12 219
-6.70 -4.60 13 219
-6.60 -4.60 33 193
-6.50 -4.60 34 192
-6.40 -4.60 36 192
-6.30 -4.60 38 191
-6.20 -4.60 40 190
-6.10 -4.60 42 190
-6.00 -4.60 45 190
-5.90 -4.60 48 190
-5.80 -4.60 51 189
-5.70 -4.60 53 189
-5.60 -4.60 56 189
-5.50 -4.60 59 188
-5.40 -4.60 62 188
-5.30 -4.60 64 188
-5.20 -4.60 67 187
-5.10 -4.60 69 187
-5.00 -4.60 72 187
-4.90 -4.60 75 186
-4.80 -4.60 78 186
-4.70 -4.60 81 185
-4.60 -4.60 83 185
-4.50 -4.60 86 185
-4.40 -4.60 89 184
-4.30 -4.60 91 184
-4.20 -4.60 94 184
-4.10 -4.60 96 183
-4.00 -4.60 99 182
-3.90 -4.60 102 182
-3.80 -4.60 105 182
-3.70 -4.60 108 181
-3.60 -4.60 110 181
-3.50 -4.60 113 180
-3.40 -4.60 116 180
-3.30 -4.60 118 179
-3.20 -4.60 121 179
-3.10 -4.60 124 178
-3.00 -4.60 127 178
-2.90 -4.60 129 177
-2.80 -4.60 132 177
-2.70 -4.60 134 176
-2.60 -4.60 137 176
-2.50 -4.60 140 176
-2.40 -4.60 142 175
-2.30 -4.60 145 174
-2.20 -4.60 148 174
-2.10 -4.60 150 173
-2.00 -4.60 153 173
-1.90 -4.60 156 172
-1.80 -4.60 158 171
-1.70 -4.60 161 171
-1.60 -4.60 163 170
-1.50 -4.60 166 170
-1.40 -4.60 169 169
-1.30 -4.60 172 169
-1.20 -4.60 174 168
-1.10 -4.60 177 167
-1.00 -4.60 179 166
-0.90 -4.60 182 166
-0.80 -4.60 184 165
-0.70 -4.60 187 164
-0.60 -4.60 190 164
-0.50 -4.60 192 163
-0.40 -4.60 195 162
-0.30 -4.60 198 162
-0.20 -4.60 200 161
-0.10 -4.60 203 160
-0.00 -4.60 206 160
0.10 -4.60 208 159
0.20 -4.60 211 159
0.30 -4.60 213 158
0.40 -4.60 216 157
0.50 -4.60 219 156
0.60 -4.60 221 155
0.70 -4.60 224 155
0.80 -4.60 226 154
0.90 -4.60 229 153
1.00 -4.60 232 152
1.10 -4.60 234 152
1.20 -4.60 236 151
1.30 -4.60 239 150
1.40 -4.60 242 149
1.50 -4.60 244 148
1.60 -4.60 247 148
1.70 -4.60 249 147
1.80 -4.60 252 146
1.90 -4.60 255 145
2.00 -4.60 257 145
2.10 -4.60 260 144
2.20 -4.60 262 143
2.30 -4.60 264 142
2.40 -4.60 267 141
2.50 -4.60 270 140
2.60 -4.60 272 139
2.70 -4.60 275 138
2.80 -4.60 278 138
2.90 -4.60 280 137
3.00 -4.60 283 136
3.10 -4.60 285 135
3.20 -4.60 288 134
3.30 -4.60 290 133
3.40 -4.60 293 132
3.50 -4.60 295 131
3.60 -4.60 298 130
3.70 -4.60 300 129
3.80 -4.60 303 128
3.90 -4.60 305 127
4.00 -4.60 308 127
4.10 -4.60 310 126
4.20 -4.60 312 125
4.30 -4.60 315 124
4.40 -4.60 318 122
4.50 -4.60 321 122
4.60 -4.60 323 120
4.70 -4.60 325 120
4.80 -4.60 328 119
4.90 -4.60 330 118
5.00 -4.60 332 117
5.10 -4.60 335 116
5.20 -4.60 337 115
5.30 -4.60 340 114
5.40 -4.60 342 113
5.50 -4.60 345 112
5.60 -4.60 347 111
5.70 -4.60 350 110
5.80 -4.60 352 109
5.90 -4.60 355 108
6.00 -4.60 357 107
6.10 -4.60 359 106
6.20 -4.60 362 105
6.30 -4.60 364 104
6.40 -4.60 367 103
6.50 -4.60 368 102
6.60 -4.60 370 102
6.70 -4.60 373 101
6.80 -4.60 374 101
6.90 -4.60 0 0
7.00 -4.60 0 0
7.10 -4.60 0 0
7.20 -4.60 0 0
7.30 -4.60 0 0
7.40 -4.60 0 0
7.50 -4.60 0 0
7.60 -4.60 0 0
7.70 -4.60 0 0
7.80 -4.60 0 0
7.90 -4.60 410 109
8.00 -4.60 411 109
8.10 -4.60 412 109
8.20 -4.60 414 109
8.30 -4.60 416 108
8.40 -4.60 419 108
8.50 -4.60 421 107
8.60 -4.60 423 106
8.70 -4.60 426 106
8.80 -4.60 428 105
8.90 -4.60 431 104
9.00 -4.60 434 103
9.10 -4.60 436 102
-9.00 -4.50 0 0
-8.90 -4.50 0 0
-8.80 -4.50 0 0
-8.70 -4.50 0 0
-8.60 -4.50 0 0
-8.50 -4.50 0 0
-8.40 -4.50 0 0
-8.30 -4.50 0 0
-8.20 -4.50 0 0
-8.10 -4.50 0 0
-8.00 -4.50 0 0
-7.90 -4.50 0 0
-7.80 -4.50 0 0
-7.70 -4.50 0 0
-7.60 -4.50 0 0
-7.50 -4.50 4 225
-7.40 -4.50 5 225
-7.30 -4.50 6 224
-7.20 -4.50 8 223
-7.10 -4.50 9 223
-7.00 -4.50 10 222
-6.90 -4.50 11 221
-6.80 -4.50 12 220
-6.70 -4.50 31 194
-6.60 -4.50 33 194
-6.50 -4.50 35 194
-6.40 -4.50 37 193
-6.30 -4.50 39 193
-6.20 -4.50 41 192
-6.10 -4.50 43 192
-6.00 -4.50 46 191
-5.90 -4.50 49 191
-5.80 -4.50 51 191
-5.70 -4.50 54 190
-5.60 -4.50 57 190
-5.50 -4.50 60 190
-5.40 -4.50 62 190
-5.30 -4.50 65 189
-5.20 -4.50 68 189
-5.10 -4.50 71 189
-5.00 -4.50 73 188
-4.90 -4.50 76 188
-4.80 -4.50 79 188
-4.70 -4.50 82 187
-4.60 -4.50 84 187
-4.50 -4.50 87 186
-4.40 -4.50 90 186
-4.30 -4.50 92 186
-4.20 -4.50 95 185
-4.10 -4.50 98 185
-4.00 -4.50 100 184
-3.90 -4.50 103 183
-3.80 -4.50 106 183
-3.70 -4.50 109 183
-3.60 -4.50 111 182
-3.50 -4.50 114 182
-3.40 -4.50 116 181
-3.30 -4.50 119 181
-3.20 -4.50 122 180
-3.10 -4.50 125 180
-3.00 -4.50 128 180
-2.90 -4.50 130 179
-2.80 -4.50 133 178
-2.70 -4.50 135 178
-2.60 -4.50 138 177
-2.50 -4.50 141 177
-2.40 -4.50 143 176
-2.30 -4.50 146 176
-2.20 -4.50 149 175
-2.10 -4.50 151 175
-2.00 -4.50 154 174
-1.90 -4.50 157 173
-1.80 -4.50 159 173
-1.70 -4.50 162 172
-1.60 -4.50 165 172
-1.50 -4.50 167 171
-1.40 -4.50 170 170
-1.30 -4.50 173 170
-1.20 -4.50 175 169
-1.10 -4.50 178 169
-1.00 -4.50 181 168
-0.90 -4.50 183 167
-0.80 -4.50 186 167
-0.70 -4.50 189 166
-0.60 -4.50 191 165
-0.50 -4.50 194 165
-0.40 -4.50 196 164
-0.30 -4.50 199 164
-0.20 -4.50 202 163
-0.10 -4.50 204 162
-0.00 -4.50 207 161
0.10 -4.50 210 161
0.20 -4.50 212 160
0.30 -4.50 215 159
0.40 -4.50 217 159
0.50 -4.50 220 158
0.60 -4.50 222 157
0.70 -4.50 225 156
0.80 -4.50 228 155
0.90 -4.50 230 155
1.00 -4.50 232 154
1.10 -4.50 235 153
1.20 -4.50 238 153
1.30 -4.50 240 152
1.40 -4.50 243 151
1.50 -4.50 245 150
1.60 -4.50 248 149
1.70 -4.50 251 148
1.80 -4.50 253 148
1.90 -4.50 256 146
2.00 -4.50 259 146
2.10 -4.50 261 145
2.20 -4.50 263 144
2.30 -4.50 266 143
2.40 -4.50 269 142
2.50 -4.50 271 142
2.60 -4.50 274 141
2.70 -4.50 276 140
2.80 -4.50 279 139
2.90 -4.50 281 138
3.00 -4.50 284 137
3.10 -4.50 286 136
3.20 -4.50 289 136
3.30 -4.50 292 134
3.40 -4.50 294 134
3.50 -4.50 296 133
3.60 -4.50 299 132
3.70 -4.50 302 131
3.80 -4.50 304 130
3.90 -4.50 306 129
4.00 -4.50 309 128
4.10 -4.50 312 127
4.20 -4.50 314 126
4.30 -4.50 316 125
4.40 -4.50 319 124
4.50 -4.50 322 123
4.60 -4.50 324 122
4.70 -4.50 327 121
4.80 -4.50 329 120
4.90 -4.50 331 119
5.00 -4.50 334 118
5.10 -4.50 336 117
5.20 -4.50 339 116
5.30 -4.50 341 115
5.40 -4.50 344 114
5.50 -4.50 346 113
5.60 -4.50 348 112
5.70 -4.50 351 111
5.80 -4.50 353 110
5.90 -4.50 356 109
6.00 -4.50 359 108
6.10 -4.50 361 107
6.20 -4.50 363 106
6.30 -4.50 365 105
6.40 -4.50 368 104
6.50 -4.50 370 104
6.60 -4.50 372 103
6.70 -4.50 374 102
6.80 -4.50 376 102
6.90 -4.50 0 0
7.00 -4.50 0 0
7.10 -4.50 0 0
7.20 -4.50 0 0
7.30 -4.50 0 0
7.40 -4.50 0 0
7.50 -4.50 0 0
7.60 -4.50 0 0
7.70 -4.50 0 0
7.80 -4.50 0 0
7.90 -4.50 411 110
8.00 -4.50 413 110
8.10 -4.50 414 110
8.20 -4.50 416 110
8.30 -4.50 418 109
8.40 -4.50 420 109
8.50 -4.50 422 108
8.60 -4.50 425 108
8.70 -4.50 427 107
8.80 -4.50 430 106
8.90 -4.50 432 105
9.00 -4.50 435 105
9.10 -4.50 437 104
-9.00 -4.40 0 0
-8.90 -4.40 0 0
-8.80 -4.40 0 0
-8.70 -4.40 0 0
-8.60 -4.40 0 0
-8.50 -4.40 0 0
-8.40 -4.40 0 0
-8.30 -4.40 0 0
-8.20 -4.40 0 0
-8.10 -4.40 0 0
-8.00 -4.40 0 0
-7.90 -4.40 0 0
-7.80 -4.40 0 0
-7.70 -4.40 0 0
-7.60 -4.40 0 0
-7.50 -4.40 4 227
-7.40 -4.40 5 226
-7.30 -4.40 7 225
-7.20 -4.40 8 225
-7.10 -4.40 9 224
-7.00 -4.40 11 223
-6.90 -4.40 12 222
-6.80 -4.40 13 222
-6.70 -4.40 32 196
-6.60 -4.40 34 195
-6.50 -4.40 35 195
-6.40 -4.40 37 195
-6.30 -4.40 40 194
-6.20 -4.40 42 193
-6.10 -4.40 44 193
-6.00 -4.40 47 193
-5.90 -4.40 50 193
-5.80 -4.40 53 192
-5.70 -4.40 55 192
-5.60 -4.40 58 192
-5.50 -4.40 61 191
-5.40 -4.40 64 191
-5.30 -4.40 66 191
-5.20 -4.40 69 190
-5.10 -4.40 72 190
-5.00 -4.40 74 190
-4.90 -4.40 77 189
-4.80 -4.40 80 189
-4.70 -4.40 83 189
-4.60 -4.40 85 188
-4.50 -4.40 88 188
-4.40 -4.40 91 187
-4.30 -4.40 93 187
-4.20 -4.40 97 187
-4.10 -4.40 99 186
-4.00 -4.40 102 186
-3.90 -4.40 104 185
-3.80 -4.40 107 185
-3.70 -4.40 109 184
-3.60 -4.40 112 184
-3.50 -4.40 115 183
-3.40 -4.40 118 183
-3.30 -4.40 120 182
-3.20 -4.40 123 182
-3.10 -4.40 126 181
-3.00 -4.40 129 181
-2.90 -4.40 131 180
-2.80 -4.40 134 180
-2.70 -4.40 137 179
-2.60 -4.40 139 179
-2.50 -4.40 142 178
-2.40 -4.40 145 178
-2.30 -4.40 147 177
-2.20 -4.40 150 177
-2.10 -4.40 153 176
-2.00 -4.40 155 176
-1.90 -4.40 158 175
-1.80 -4.40 161 174
-1.70 -4.40 163 174
-1.60 -4.40 166 173
-1.50 -4.40 168 173
-1.40 -4.40 171 172
-1.30 -4.40 174 171
-1.20 -4.40 177 171
-1.10 -4.40 179 170
-1.00 -4.40 182 169
-0.90 -4.40 184 169
-0.80 -4.40 187 168
-0.70 -4.40 190 167
-0.60 -4.40 192 167
-0.50 -4.40 195 166
-0.40 -4.40 197 166
-0.30 -4.40 200 165
-0.20 -4.40 202 164
-0.10 -4.40 205 164
-0.00 -4.40 208 163
0.10 -4.40 210 162
0.20 -4.40 213 161
0.30 -4.40 216 161
0.40 -4.40 218 160
0.50 -4.40 221 159
0.60 -4.40 223 159
0.70 -4.40 226 157
0.80 -4.40 229 157
0.90 -4.40 231 156
1.00 -4.40 234 155
1.10 -4.40 236 155
1.20 -4.40 239 154
1.30 -4.40 242 153
1.40 -4.40 244 152
1.50 -4.40 246 152
1.60 -4.40 249 151
1.70 -4.40 252 150
1.80 -4.40 254 149
1.90 -4.40 257 148
2.00 -4.40 259 147
2.10 -4.40 262 147
2.20 -4.40 264 146
2.30 -4.40 267 145
2.40 -4.40 270 144
2.50 -4.40 272 143
2.60 -4.40 274 142
2.70 -4.40 277 141
2.80 -4.40 280 141
2.90 -4.40 282 139
3.00 -4.40 285 139
3.10 -4.40 287 138
3.20 -4.40 290 137
3.30 -4.40 292 136
3.40 -4.40 295 135
3.50 -4.40 297 134
3.60 -4.40 300 133
3.70 -4.40 303 132
3.80 -4.40 305 131
3.90 -4.40 308 131
4.00 -4.40 310 129
4.10 -4.40 313 128
4.20 -4.40 315 127
4.30 -4.40 317 126
4.40 -4.40 320 126
4.50 -4.40 323 124
4.60 -4.40 325 123
4.70 -4.40 327 122
4.80 -4.40 330 122
4.90 -4.40 332 121
5.00 -4.40 335 120
5.10 -4.40 337 119
5.20 -4.40 340 117
5.30 -4.40 342 117
5.40 -4.40 345 116
5.50 -4.40 347 114
5.60 -4.40 350 113
5.70 -4.40 352 112
5.80 -4.40 355 112
5.90 -4.40 357 110
6.00 -4.40 359 109
6.10 -4.40 362 108
6.20 -4.40 364 107
6.30 -4.40 367 107
6.40 -4.40 369 105
6.50 -4.40 371 105
6.60 -4.40 373 104
6.70 -4.40 375 103
6.80 -4.40 377 103
6.90 -4.40 379 102
7.00 -4.40 0 0
7.10 -4.40 0 0
7.20 -4.40 0 0
7.30 -4.40 0 0
7.40 -4.40 0 0
7.50 -4.40 0 0
7.60 -4.40 0 0
7.70 -4.40 0 0
7.80 -4.40 0 0
7.90 -4.40 0 0
8.00 -4.40 414 111
8.10 -4.40 416 111
8.20 -4.40 417 110
8.30 -4.40 419 110
8.40 -4.40 421 110
8.50 -4.40 423 110
8.60 -4.40 426 109
8.70 -4.40 429 108
8.80 -4.40 431 107
8.90 -4.40 434 107
9.00 -4.40 436 106
9.10 -4.40 439 105
-9.00 -4.30 0 0
-8.90 -4.30 0 0
-8.80 -4.30 0 0
-8.70 -4.30 0 0
-8.60 -4.30 0 0
-8.50 -4.30 0 0
-8.40 -4.30 0 0
-8.30 -4.30 0 0
-8.20 -4.30 0 0
-8.10 -4.30 0 0
-8.00 -4.30 0 0
-7.90 -4.30 0 0
-7.80 -4.30 0 0
-7.70 -4.30 0 0
-7.60 -4.30 0 0
-7.50 -4.30 4 228
-7.40 -4.30 6 228
-7.30 -4.30 7 227
-7.20 -4.30 9 226
-7.10 -4.30 10 226
-7.00 -4.30 11 225
-6.90 -4.30 12 224
-6.80 -4.30 31 198
-6.70 -4.30 32 198
-6.60 -4.30 34 197
-6.50 -4.30 36 197
-6.40 -4.30 38 196
-6.30 -4.30 41 196
-6.20 -4.30 43 195
-6.10 -4.30 46 195
-6.00 -4.30 48 194
-5.90 -4.30 51 194
-5.80 -4.30 54 194
-5.70 -4.30 57 194
-5.60 -4.30 59 193
-5.50 -4.30 62 193
-5.40 -4.30 64 192
-5.30 -4.30 68 192
-5.20 -4.30 70 192
-5.10 -4.30 73 191
-5.00 -4.30 76 191
-4.90 -4.30 78 191
-4.80 -4.30 81 191
-4.70 -4.30 84 190
-4.60 -4.30 86 190
-4.50 -4.30 89 189
-4.40 -4.30 92 189
-4.30 -4.30 94 188
-4.20 -4.30 97 188
-4.10 -4.30 100 188
-4.00 -4.30 103 187
-3.90 -4.30 105 187
-3.80 -4.30 108 186
-3.70 -4.30 111 186
-3.60 -4.30 113 185
-3.50 -4.30 116 185
-3.40 -4.30 119 184
-3.30 -4.30 122 184
-3.20 -4.30 124 183
-3.10 -4.30 127 183
-3.00 -4.30 129 182
-2.90 -4.30 132 182
-2.80 -4.30 135 181
-2.70 -4.30 138 181
-2.60 -4.30 140 181
-2.50 -4.30 143 180
-2.40 -4.30 145 179
-2.30 -4.30 148 179
-2.20 -4.30 151 178
-2.10 -4.30 154 178
-2.00 -4.30 156 177
-1.90 -4.30 159 177
-1.80 -4.30 162 176
-1.70 -4.30 164 176
-1.60 -4.30 167 175
-1.50 -4.30 169 174
-1.40 -4.30 172 174
-1.30 -4.30 175 173
-1.20 -4.30 177 172
-1.10 -4.30 180 172
-1.00 -4.30 182 171
-0.90 -4.30 185 170
-0.80 -4.30 188 170
-0.70 -4.30 191 169
-0.60 -4.30 193 168
-0.50 -4.30 196 167
-0.40 -4.30 199 167
-0.30 -4.30 201 166
-0.20 -4.30 204 166
-0.10 -4.30 206 165
-0.00 -4.30 209 164
0.10 -4.30 211 164
0.20 -4.30 214 163
0.30 -4.30 217 162
0.40 -4.30 220 161
0.50 -4.30 222 161
0.60 -4.30 225 160
0.70 -4.30 227 159
0.80 -4.30 230 158
0.90 -4.30 232 158
1.00 -4.30 234 157
1.10 -4.30 237 156
1.20 -4.30 240 155
1.30 -4.30 243 155
1.40 -4.30 245 154
1.50 -4.30 248 153
1.60 -4.30 250 152
1.70 -4.30 253 151
1.80 -4.30 256 150
1.90 -4.30 258 150
2.00 -4.30 261 149
2.10 -4.30 263 148
2.20 -4.30 266 147
2.30 -4.30 268 146
2.40 -4.30 271 145
2.50 -4.30 273 144
2.60 -4.30 276 144
2.70 -4.30 278 143
2.80 -4.30 281 142
2.90 -4.30 283 141
3.00 -4.30 286 140
3.10 -4.30 288 139
3.20 -4.30 291 138
3.30 -4.30 293 137
3.40 -4.30 296 136
3.50 -4.30 299 135
3.60 -4.30 301 134
3.70 -4.30 304 133
3.80 -4.30 306 133
3.90 -4.30 309 132
4.00 -4.30 312 130
4.10 -4.30 313 130
4.20 -4.30 316 129
4.30 -4.30 319 128
4.40 -4.30 321 127
4.50 -4.30 324 126
4.60 -4.30 326 125
4.70 -4.30 329 124
4.80 -4.30 331 123
4.90 -4.30 334 122
5.00 -4.30 336 121
5.10 -4.30 338 120
5.20 -4.30 341 119
5.30 -4.30 344 118
5.40 -4.30 346 117
5.50 -4.30 348 116
5.60 -4.30 351 115
5.70 -4.30 353 114
5.80 -4.30 356 113
5.90 -4.30 358 112
6.00 -4.30 361 110
6.10 -4.30 363 110
6.20 -4.30 366 109
6.30 -4.30 368 107
6.40 -4.30 370 107
6.50 -4.30 372 106
6.60 -4.30 375 105
6.70 -4.30 376 105
6.80 -4.30 379 104
6.90 -4.30 380 104
7.00 -4.30 0 0
7.10 -4.30 0 0
7.20 -4.30 0 0
7.30 -4.30 0 0
7.40 -4.30 0 0
7.50 -4.30 0 0
7.60 -4.30 0 0
7.70 -4.30 0 0
7.80 -4.30 0 0
7.90 -4.30 0 0
8.00 -4.30 416 112
8.10 -4.30 417 112
8.20 -4.30 419 112
8.30 -4.30 420 111
8.40 -4.30 422 111
8.50 -4.30 425 111
8.60 -4.30 427 110
8.70 -4.30 430 109
8.80 -4.30 432 109
8.90 -4.30 435 108
9.00 -4.30 438 107
9.10 -4.30 440 106
-9.00 -4.20 0 0
-8.90 -4.20 0 0
-8.80 -4.20 0 0
-8.70 -4.20 0 0
-8.60 -4.20 0 0
-8.50 -4.20 0 0
-8.40 -4.20 0 0
-8.30 -4.20 0 0
-8.20 -4.20 0 0
-8.10 -4.20 0 0
-8.00 -4.20 0 0
-7.90 -4.20 0 0
-7.80 -4.20 0 0
-7.70 -4.20 0 0
-7.60 -4.20 4 231
-7.50 -4.20 5 230
-7.40 -4.20 7 229
-7.30 -4.20 8 228
-7.20 -4.20 9 228
-7.10 -4.20 11 227
-7.00 -4.20 11 226
-6.90 -4.20 12 225
-6.80 -4.20 31 199
-6.70 -4.20 33 199
-6.60 -4.20 35 198
-6.50 -4.20 37 198
-6.40 -4.20 39 197
-6.30 -4.20 41 197
-6.20 -4.20 44 197
-6.10 -4.20 46 196
-6.00 -4.20 49 196
-5.90 -4.20 52 196
-5.80 -4.20 55 195
-5.70 -4.20 57 195
-5.60 -4.20 60 195
-5.50 -4.20 63 194
-5.40 -4.20 65 194
-5.30 -4.20 68 194
-5.20 -4.20 71 194
-5.10 -4.20 73 193
-5.00 -4.20 76 193
-4.90 -4.20 79 192
-4.80 -4.20 82 192
-4.70 -4.20 85 192
-4.60 -4.20 88 191
-4.50 -4.20 90 191
-4.40 -4.20 92 190
-4.30 -4.20 95 190
-4.20 -4.20 98 189
-4.10 -4.20 101 189
-4.00 -4.20 104 189
-3.90 -4.20 106 188
-3.80 -4.20 109 188
-3.70 -4.20 112 188
-3.60 -4.20 114 187
-3.50 -4.20 117 186
-3.40 -4.20 120 186
-3.30 -4.20 123 186
-3.20 -4.20 125 185
-3.10 -4.20 128 184
-3.00 -4.20 131 184
-2.90 -4.20 133 184
-2.80 -4.20 136 183
-2.70 -4.20 139 182
-2.60 -4.20 141 182
-2.50 -4.20 144 181
-2.40 -4.20 147 181
-2.30 -4.20 150 180
-2.20 -4.20 152 180
-2.10 -4.20 155 179
-2.00 -4.20 157 179
-1.90 -4.20 160 178
-1.80 -4.20 162 178
-1.70 -4.20 165 177
-1.60 -4.20 168 177
-1.50 -4.20 171 176
-1.40 -4.20 173 175
-1.30 -4.20 176 174
-1.20 -4.20 178 174
-1.10 -4.20 181 173
-1.00 -4.20 184 172
-0.90 -4.20 186 172
-0.80 -4.20 189 171
-0.70 -4.20 192 171
-0.60 -4.20 195 170
-0.50 -4.20 197 169
-0.40 -4.20 200 168
-0.30 -4.20 202 168
-0.20 -4.20 205 167
-0.10 -4.20 207 166
-0.00 -4.20 210 166
0.10 -4.20 213 165
0.20 -4.20 216 164
0.30 -4.20 218 164
0.40 -4.20 220 163
0.50 -4.20 224 162
0.60 -4.20 226 162
0.70 -4.20 228 161
0.80 -4.20 231 160
0.90 -4.20 234 159
1.00 -4.20 236 159
1.10 -4.20 239 157
1.20 -4.20 241 157
1.30 -4.20 244 156
1.40 -4.20 247 155
1.50 -4.20 249 154
1.60 -4.20 252 154
1.70 -4.20 254 153
1.80 -4.20 256 152
1.90 -4.20 259 151
2.00 -4.20 262 150
2.10 -4.20 264 149
2.20 -4.20 267 149
2.30 -4.20 269 148
2.40 -4.20 272 147
2.50 -4.20 275 146
2.60 -4.20 278 145
2.70 -4.20 279 144
2.80 -4.20 282 143
2.90 -4.20 285 142
3.00 -4.20 287 142
3.10 -4.20 290 141
3.20 -4.20 292 140
3.30 -4.20 294 139
3.40 -4.20 297 138
3.50 -4.20 300 137
3.60 -4.20 302 136
3.70 -4.20 305 135
3.80 -4.20 308 134
3.90 -4.20 310 133
4.00 -4.20 313 132
4.10 -4.20 314 131
4.20 -4.20 318 130
4.30 -4.20 320 129
4.40 -4.20 323 128
4.50 -4.20 325 127
4.60 -4.20 328 126
4.70 -4.20 330 125
4.80 -4.20 333 124
4.90 -4.20 335 123
5.00 -4.20 337 122
5.10 -4.20 340 121
5.20 -4.20 342 120
5.30 -4.20 345 119
5.40 -4.20 347 118
5.50 -4.20 350 117
5.60 -4.20 352 116
5.70 -4.20 354 115
5.80 -4.20 357 114
5.90 -4.20 359 113
6.00 -4.20 362 112
6.10 -4.20 364 111
6.20 -4.20 367 110
6.30 -4.20 369 109
6.40 -4.20 372 108
6.50 -4.20 374 107
6.60 -4.20 376 106
6.70 -4.20 378 106
6.80 -4.20 380 105
6.90 -4.20 381 104
7.00 -4.20 383 104
7.10 -4.20 0 0
7.20 -4.20 0 0
7.30 -4.20 0 0
7.40 -4.20 0 0
7.50 -4.20 0 0
7.60 -4.20 0 0
7.70 -4.20 0 0
7.80 -4.20 0 0
7.90 -4.20 0 0
8.00 -4.20 417 113
8.10 -4.20 419 113
8.20 -4.20 420 113
8.30 -4.20 422 112
8.40 -4.20 423 112
8.50 -4.20 426 112
8.60 -4.20 428 111
8.70 -4.20 431 110
8.80 -4.20 434 110
8.90 -4.20 436 109
9.00 -4.20 439 108
9.10 -4.20 441 107
-9.00 -4.10 0 0
-8.90 -4.10 0 0
-8.80 -4.10 0 0
-8.70 -4.10 0 0
-8.60 -4.10 0 0
-8.50 -4.10 0 0
-8.40 -4.10 0 0
-8.30 -4.10 0 0
-8.20 -4.10 0 0
-8.10 -4.10 0 0
-8.00 -4.10 0 0
-7.90 -4.10 0 0
-7.80 -4.10 0 0
-7.70 -4.10 0 0
-7.60 -4.10 4 232
-7.50 -4.10 5 231
-7.40 -4.10 7 231
-7.30 -4.10 8 229
-7.20 -4.10 10 229
-7.10 -4.10 11 228
-7.00 -4.10 11 227
-6.90 -4.10 30 201
-6.80 -4.10 32 201
-6.70 -4.10 33 200
-6.60 -4.10 35 200
-6.50 -4.10 37 199
-6.40 -4.10 39 199
-6.30 -4.10 41 198
-6.20 -4.10 45 198
-6.10 -4.10 47 198
-6.00 -4.10 50 198
-5.90 -4.10 53 197
-5.80 -4.10 55 197
-5.70 -4.10 58 197
-5.60 -4.10 61 196
-5.50 -4.10 64 196
-5.40 -4.10 67 196
-5.30 -4.10 70 196
-5.20 -4.10 72 195
-5.10 -4.10 75 195
-5.00 -4.10 77 194
-4.90 -4.10 81 194
-4.80 -4.10 83 193
-4.70 -4.10 86 193
-4.60 -4.10 89 193
-4.50 -4.10 91 192
-4.40 -4.10 94 192
-4.30 -4.10 96 191
-4.20 -4.10 99 191
-4.10 -4.10 102 191
-4.00 -4.10 105 190
-3.90 -4.10 107 190
-3.80 -4.10 110 189
-3.70 -4.10 113 189
-3.60 -4.10 115 188
-3.50 -4.10 118 188
-3.40 -4.10 121 188
-3.30 -4.10 124 187
-3.20 -4.10 127 186
-3.10 -4.10 129 186
-3.00 -4.10 132 186
-2.90 -4.10 134 185
-2.80 -4.10 137 185
-2.70 -4.10 140 184
-2.60 -4.10 142 183
-2.50 -4.10 145 183
-2.40 -4.10 148 182
-2.30 -4.10 150 182
-2.20 -4.10 153 181
-2.10 -4.10 156 181
-2.00 -4.10 159 180
-1.90 -4.10 161 180
-1.80 -4.10 164 179
-1.70 -4.10 166 178
-1.60 -4.10 169 178
-1.50 -4.10 171 177
-1.40 -4.10 174 177
-1.30 -4.10 177 176
-1.20 -4.10 180 175
-1.10 -4.10 182 175
-1.00 -4.10 185 174
-0.90 -4.10 188 174
-0.80 -4.10 191 173
-0.70 -4.10 193 172
-0.60 -4.10 195 171
-0.50 -4.10 198 171
-0.40 -4.10 201 170
-0.30 -4.10 203 169
-0.20 -4.10 206 169
-0.10 -4.10 209 168
-0.00 -4.10 211 167
0.10 -4.10 213 167
0.20 -4.10 216 166
0.30 -4.10 219 165
0.40 -4.10 221 164
0.50 -4.10 224 164
0.60 -4.10 226 163
0.70 -4.10 230 162
0.80 -4.10 232 161
0.90 -4.10 235 160
1.00 -4.10 237 160
1.10 -4.10 239 159
1.20 -4.10 242 158
1.30 -4.10 245 157
1.40 -4.10 247 157
1.50 -4.10 250 156
1.60 -4.10 253 155
1.70 -4.10 255 154
1.80 -4.10 258 153
1.90 -4.10 260 153
2.00 -4.10 263 152
2.10 -4.10 265 151
2.20 -4.10 268 150
2.30 -4.10 270 149
2.40 -4.10 273 148
2.50 -4.10 276 148
2.60 -4.10 278 146
2.70 -4.10 281 145
2.80 -4.10 283 145
2.90 -4.10 286 144
3.00 -4.10 288 143
3.10 -4.10 291 142
3.20 -4.10 293 141
3.30 -4.10 296 140
3.40 -4.10 299 139
3.50 -4.10 301 138
3.60 -4.10 304 137
3.70 -4.10 306 136
3.80 -4.10 309 135
3.90 -4.10 311 135
4.00 -4.10 314 133
4.10 -4.10 316 133
4.20 -4.10 318 132
4.30 -4.10 321 131
4.40 -4.10 323 130
4.50 -4.10 326 129
4.60 -4.10 329 128
4.70 -4.10 331 127
4.80 -4.10 333 126
4.90 -4.10 336 124
5.00 -4.10 338 124
5.10 -4.10 341 123
5.20 -4.10 344 122
5.30 -4.10 346 121
5.40 -4.10 348 120
5.50 -4.10 351 118
5.60 -4.10 353 117
5.70 -4.10 356 116
5.80 -4.10 358 115
5.90 -4.10 361 114
6.00 -4.10 363 113
6.10 -4.10 366 112
6.20 -4.10 368 111
6.30 -4.10 371 110
6.40 -4.10 373 109
6.50 -4.10 375 108
6.60 -4.10 377 107
6.70 -4.10 380 107
6.80 -4.10 381 106
6.90 -4.10 384 106
7.00 -4.10 385 105
7.10 -4.10 0 0
7.20 -4.10 0 0
7.30 -4.10 0 0
7.40 -4.10 0 0
7.50 -4.10 0 0
7.60 -4.10 0 0
7.70 -4.10 0 0
7.80 -4.10 0 0
7.90 -4.10 0 0
8.00 -4.10 419 115
8.10 -4.10 419 114
8.20 -4.10 421 114
8.30 -4.10 423 114
8.40 -4.10 425 113
8.50 -4.10 427 113
8.60 -4.10 430 112
8.70 -4.10 432 111
8.80 -4.10 434 111
8.90 -4.10 437 110
9.00 -4.10 440 109
9.10 -4.10 442 108
-9.00 -4.00 0 0
-8.90 -4.00 0 0
-8.80 -4.00 0 0
-8.70 -4.00 0 0
-8.60 -4.00 0 0
-8.50 -4.00 0 0
-8.40 -4.00 0 0
-8.30 -4.00 0 0
-8.20 -4.00 0 0
-8.10 -4.00 0 0
-8.00 -4.00 0 0
-7.90 -4.00 0 0
-7.80 -4.00 0 0
-7.70 -4.00 0 0
-7.60 -4.00 4 233
-7.50 -4.00 6 233
-7.40 -4.00 7 232
-7.30 -4.00 8 231
-7.20 -4.00 10 230
-7.10 -4.00 11 230
-7.00 -4.00 12 229
-6.90 -4.00 31 202
-6.80 -4.00 32 202
-6.70 -4.00 34 201
-6.60 -4.00 36 201
-6.50 -4.00 38 201
-6.40 -4.00 40 200
-6.30 -4.00 43 200
-6.20 -4.00 45 200
-6.10 -4.00 48 199
-6.00 -4.00 51 199
-5.90 -4.00 54 199
-5.80 -4.00 57 198
-5.70 -4.00 60 198
-5.60 -4.00 62 198
-5.50 -4.00 65 197
-5.40 -4.00 67 197
-5.30 -4.00 70 197
-5.20 -4.00 73 196
-5.10 -4.00 76 196
-5.00 -4.00 79 196
-4.90 -4.00 81 195
-4.80 -4.00 84 195
-4.70 -4.00 87 195
-4.60 -4.00 89 194
-4.50 -4.00 92 194
-4.40 -4.00 95 194
-4.30 -4.00 98 193
-4.20 -4.00 100 193
-4.10 -4.00 103 192
-4.00 -4.00 106 192
-3.90 -4.00 108 191
-3.80 -4.00 111 191
-3.70 -4.00 114 190
-3.60 -4.00 117 190
-3.50 -4.00 119 189
-3.40 -4.00 122 189
-3.30 -4.00 124 189
-3.20 -4.00 127 188
-3.10 -4.00 130 187
-3.00 -4.00 133 187
-2.90 -4.00 136 186
-2.80 -4.00 138 186
-2.70 -4.00 141 185
-2.60 -4.00 143 185
-2.50 -4.00 146 184
-2.40 -4.00 149 184
-2.30 -4.00 151 183
-2.20 -4.00 155 183
-2.10 -4.00 157 182
-2.00 -4.00 159 181
-1.90 -4.00 162 181
-1.80 -4.00 165 181
-1.70 -4.00 167 180
-1.60 -4.00 170 179
-1.50 -4.00 173 179
-1.40 -4.00 175 178
-1.30 -4.00 178 177
-1.20 -4.00 181 177
-1.10 -4.00 184 176
-1.00 -4.00 186 176
-0.90 -4.00 188 175
-0.80 -4.00 191 174
-0.70 -4.00 194 173
-0.60 -4.00 197 173
-0.50 -4.00 199 172
-0.40 -4.00 202 171
-0.30 -4.00 204 171
-0.20 -4.00 207 170
-0.10 -4.00 210 170
-0.00 -4.00 212 169
0.10 -4.00 215 168
0.20 -4.00 218 167
0.30 -4.00 220 166
0.40 -4.00 223 166
0.50 -4.00 225 165
0.60 -4.00 228 164
0.70 -4.00 230 163
0.80 -4.00 233 163
0.90 -4.00 236 162
1.00 -4.00 238 162
1.10 -4.00 241 160
1.20 -4.00 243 160
1.30 -4.00 246 159
1.40 -4.00 249 158
1.50 -4.00 251 157
1.60 -4.00 254 157
1.70 -4.00 256 156
1.80 -4.00 259 155
1.90 -4.00 262 154
2.00 -4.00 264 153
2.10 -4.00 267 152
2.20 -4.00 269 151
2.30 -4.00 271 151
2.40 -4.00 274 150
2.50 -4.00 277 149
2.60 -4.00 279 148
2.70 -4.00 282 147
2.80 -4.00 284 146
2.90 -4.00 287 145
3.00 -4.00 289 144
3.10 -4.00 292 144
3.20 -4.00 295 143
3.30 -4.00 297 142
3.40 -4.00 300 141
3.50 -4.00 302 140
3.60 -4.00 305 139
3.70 -4.00 307 138
3.80 -4.00 309 137
3.90 -4.00 312 136
4.00 -4.00 315 135
4.10 -4.00 317 134
4.20 -4.00 319 133
4.30 -4.00 322 132
4.40 -4.00 325 131
4.50 -4.00 327 130
4.60 -4.00 329 129
4.70 -4.00 332 128
4.80 -4.00 335 127
4.90 -4.00 337 126
5.00 -4.00 339 125
5.10 -4.00 342 124
5.20 -4.00 345 123
5.30 -4.00 347 122
5.40 -4.00 349 121
5.50 -4.00 352 119
5.60 -4.00 354 119
5.70 -4.00 357 118
5.80 -4.00 359 117
5.90 -4.00 362 116
6.00 -4.00 364 114
6.10 -4.00 367 114
6.20 -4.00 369 112
6.30 -4.00 371 111
6.40 -4.00 374 110
6.50 -4.00 376 109
6.60 -4.00 379 108
6.70 -4.00 380 108
6.80 -4.00 383 107
6.90 -4.00 385 106
7.00 -4.00 386 106
7.10 -4.00 0 0
7.20 -4.00 0 0
7.30 -4.00 0 0
7.40 -4.00 0 0
7.50 -4.00 0 0
7.60 -4.00 0 0
7.70 -4.00 0 0
7.80 -4.00 0 0
7.90 -4.00 0 0
8.00 -4.00 420 115
8.10 -4.00 421 115
8.20 -4.00 422 115
8.30 -4.00 424 115
8.40 -4.00 426 114
8.50 -4.00 429 113
8.60 -4.00 431 113
8.70 -4.00 433 112
8.80 -4.00 436 112
8.90 -4.00 438 111
9.00 -4.00 441 110
9.10 -4.00 444 109
-9.00 -3.90 0 0
-8.90 -3.90 0 0
-8.80 -3.90 0 0
-8.70 -3.90 0 0
-8.60 -3.90 0 0
-8.50 -3.90 0 0
-8.40 -3.90 0 0
-8.30 -3.90 0 0
-8.20 -3.90 0 0
-8.10 -3.90 0 0
-8.00 -3.90 0 0
-7.90 -3.90 0 0
-7.80 -3.90 0 0
-7.70 -3.90 4 235
-7.60 -3.90 5 235
-7.50 -3.90 6 234
-7.40 -3.90 8 233
-7.30 -3.90 9 232
-7.20 -3.90 10 231
-7.10 -3.90 11 231
-7.00 -3.90 29 204
-6.90 -3.90 31 204
-6.80 -3.90 32 203
-6.70 -3.90 35 203
-6.60 -3.90 37 202
-6.50 -3.90 39 202
-6.40 -3.90 41 202
-6.30 -3.90 44 202
-6.20 -3.90 47 201
-6.10 -3.90 49 201
-6.00 -3.90 52 201
-5.90 -3.90 55 200
-5.80 -3.90 58 200
-5.70 -3.90 60 200
-5.60 -3.90 63 200
-5.50 -3.90 66 199
-5.40 -3.90 69 199
-5.30 -3.90 71 198
-5.20 -3.90 74 198
-5.10 -3.90 77 198
-5.00 -3.90 79 197
-4.90 -3.90 82 197
-4.80 -3.90 85 197
-4.70 -3.90 88 196
-4.60 -3.90 90 196
-4.50 -3.90 93 195
-4.40 -3.90 96 195
-4.30 -3.90 99 194
-4.20 -3.90 101 194
-4.10 -3.90 104 194
-4.00 -3.90 107 193
-3.90 -3.90 109 193
-3.80 -3.90 112 192
-3.70 -3.90 115 192
-3.60 -3.90 118 192
-3.50 -3.90 120 191
-3.40 -3.90 124 191
-3.30 -3.90 126 190
-3.20 -3.90 129 190
-3.10 -3.90 131 189
-3.00 -3.90 134 189
-2.90 -3.90 136 188
-2.80 -3.90 139 187
-2.70 -3.90 142 187
-2.60 -3.90 144 186
-2.50 -3.90 147 186
-2.40 -3.90 150 185
-2.30 -3.90 152 185
-2.20 -3.90 155 184
-2.10 -3.90 158 184
-2.00 -3.90 161 183
-1.90 -3.90 163 182
-1.80 -3.90 166 182
-1.70 -3.90 169 181
-1.60 -3.90 171 181
-1.50 -3.90 174 180
-1.40 -3.90 176 180
-1.30 -3.90 179 179
-1.20 -3.90 182 178
-1.10 -3.90 184 178
-1.00 -3.90 187 177
-0.90 -3.90 190 176
-0.80 -3.90 193 176
-0.70 -3.90 195 175
-0.60 -3.90 198 174
-0.50 -3.90 200 174
-0.40 -3.90 203 173
-0.30 -3.90 206 172
-0.20 -3.90 208 171
-0.10 -3.90 211 171
-0.00 -3.90 214 170
0.10 -3.90 216 169
0.20 -3.90 219 169
0.30 -3.90 221 168
0.40 -3.90 224 167
0.50 -3.90 226 166
0.60 -3.90 229 166
0.70 -3.90 232 165
0.80 -3.90 234 164
0.90 -3.90 237 164
1.00 -3.90 240 163
1.10 -3.90 242 162
1.20 -3.90 245 161
1.30 -3.90 247 160
1.40 -3.90 250 160
1.50 -3.90 252 159
1.60 -3.90 255 158
1.70 -3.90 258 157
1.80 -3.90 260 156
1.90 -3.90 263 155
2.00 -3.90 265 155
2.10 -3.90 268 154
2.20 -3.90 270 153
2.30 -3.90 273 152
2.40 -3.90 275 151
2.50 -3.90 278 150
2.60 -3.90 280 149
2.70 -3.90 283 148
2.80 -3.90 286 147
2.90 -3.90 288 146
3.00 -3.90 291 146
3.10 -3.90 294 145
3.20 -3.90 296 144
3.30 -3.90 298 143
3.40 -3.90 301 142
3.50 -3.90 304 141
3.60 -3.90 306 140
3.70 -3.90 308 139
3.80 -3.90 311 138
3.90 -3.90 314 137
4.00 -3.90 316 136
4.10 -3.90 318 135
4.20 -3.90 321 134
4.30 -3.90 323 133
4.40 -3.90 326 133
4.50 -3.90 328 131
4.60 -3.90 331 130
4.70 -3.90 333 129
4.80 -3.90 336 128
4.90 -3.90 338 127
5.00 -3.90 340 126
5.10 -3.90 344 125
5.20 -3.90 346 124
5.30 -3.90 348 123
5.40 -3.90 351 122
5.50 -3.90 353 121
5.60 -3.90 356 120
5.70 -3.90 358 119
5.80 -3.90 361 118
5.90 -3.90 363 117
6.00 -3.90 365 116
6.10 -3.90 367 115
6.20 -3.90 371 114
6.30 -3.90 373 113
6.40 -3.90 375 111
6.50 -3.90 378 110
6.60 -3.90 380 110
6.70 -3.90 382 109
6.80 -3.90 384 108
6.90 -3.90 385 107
7.00 -3.90 387 107
7.10 -3.90 389 107
7.20 -3.90 0 0
7.30 -3.90 0 0
7.40 -3.90 0 0
7.50 -3.90 0 0
7.60 -3.90 0 0
7.70 -3.90 0 0
7.80 -3.90 0 0
7.90 -3.90 0 0
8.00 -3.90 421 117
8.10 -3.90 422 116
8.20 -3.90 424 116
8.30 -3.90 426 116
8.40 -3.90 427 115
8.50 -3.90 430 115
8.60 -3.90 432 114
8.70 -3.90 435 114
8.80 -3.90 437 113
8.90 -3.90 440 112
9.00 -3.90 442 111
9.10 -3.90 444 111
-9.00 -3.80 0 0
-8.90 -3.80 0 0
-8.80 -3.80 0 0
-8.70 -3.80 0 0
-8.60 -3.80 0 0
-8.50 -3.80 0 0
-8.40 -3.80 0 0
-8.30 -3.80 0 0
-8.20 -3.80 0 0
-8.10 -3.80 0 0
-8.00 -3.80 0 0
-7.90 -3.80 0 0
-7.80 -3.80 0 0
-7.70 -3.80 4 237
-7.60 -3.80 6 236
-7.50 -3.80 7 235
-7.40 -3.80 8 235
-7.30 -3.80 10 234
-7.20 -3.80 11 233
-7.10 -3.80 11 232
-7.00 -3.80 30 206
-6.90 -3.80 32 205
-6.80 -3.80 33 205
-6.70 -3.80 35 204
-6.60 -3.80 37 204
-6.50 -3.80 39 203
-6.40 -3.80 42 203
-6.30 -3.80 45 203
-6.20 -3.80 48 203
-6.10 -3.80 50 202
-6.00 -3.80 53 202
-5.90 -3.80 56 202
-5.80 -3.80 59 201
-5.70 -3.80 62 201
-5.60 -3.80 64 201
-5.50 -3.80 67 200
-5.40 -3.80 70 200
-5.30 -3.80 72 200
-5.20 -3.80 75 200
-5.10 -3.80 78 199
-5.00 -3.80 81 199
-4.90 -3.80 83 198
-4.80 -3.80 85 198
-4.70 -3.80 89 197
-4.60 -3.80 91 197
-4.50 -3.80 94 197
-4.40 -3.80 97 196
-4.30 -3.80 100 196
-4.20 -3.80 102 196
-4.10 -3.80 105 195
-4.00 -3.80 108 195
-3.90 -3.80 110 194
-3.80 -3.80 113 194
-3.70 -3.80 116 193
-3.60 -3.80 119 193
-3.50 -3.80 121 193
-3.40 -3.80 124 192
-3.30 -3.80 126 192
-3.20 -3.80 129 191
-3.10 -3.80 132 191
-3.00 -3.80 135 190
-2.90 -3.80 137 189
-2.80 -3.80 140 189
-2.70 -3.80 143 188
-2.60 -3.80 146 188
-2.50 -3.80 148 187
-2.40 -3.80 151 187
-2.30 -3.80 153 186
-2.20 -3.80 156 186
-2.10 -3.80 159 185
-2.00 -3.80 161 184
-1.90 -3.80 165 184
-1.80 -3.80 167 183
-1.70 -3.80 170 183
-1.60 -3.80 172 182
-1.50 -3.80 175 182
-1.40 -3.80 178 181
-1.30 -3.80 180 180
-1.20 -3.80 183 180
-1.10 -3.80 186 179
-1.00 -3.80 188 178
-0.90 -3.80 191 178
-0.80 -3.80 193 177
-0.70 -3.80 196 177
-0.60 -3.80 199 176
-0.50 -3.80 202 175
-0.40 -3.80 204 174
-0.30 -3.80 207 174
-0.20 -3.80 209 173
-0.10 -3.80 212 172
-0.00 -3.80 214 172
0.10 -3.80 217 171
0.20 -3.80 220 170
0.30 -3.80 222 169
0.40 -3.80 225 169
0.50 -3.80 228 168
0.60 -3.80 230 167
0.70 -3.80 233 166
0.80 -3.80 235 166
0.90 -3.80 238 165
1.00 -3.80 241 164
1.10 -3.80 243 163
1.20 -3.80 246 163
1.30 -3.80 248 162
1.40 -3.80 251 161
1.50 -3.80 253 160
1.60 -3.80 257 159
1.70 -3.80 259 158
1.80 -3.80 261 158
1.90 -3.80 264 157
2.00 -3.80 266 156
2.10 -3.80 269 155
2.20 -3.80 271 154
2.30 -3.80 274 153
2.40 -3.80 276 152
2.50 -3.80 279 152
2.60 -3.80 281 151
2.70 -3.80 284 150
2.80 -3.80 287 149
2.90 -3.80 289 148
3.00 -3.80 292 147
3.10 -3.80 295 147
3.20 -3.80 297 145
3.30 -3.80 299 144
3.40 -3.80 302 143
3.50 -3.80 305 143
3.60 -3.80 307 141
3.70 -3.80 309 141
3.80 -3.80 312 140
3.90 -3.80 314 139
4.00 -3.80 317 138
4.10 -3.80 320 137
4.20 -3.80 322 136
4.30 -3.80 324 135
4.40 -3.80 327 134
4.50 -3.80 329 133
4.60 -3.80 332 132
4.70 -3.80 335 131
4.80 -3.80 337 130
4.90 -3.80 339 129
5.00 -3.80 342 127
5.10 -3.80 344 127
5.20 -3.80 347 125
5.30 -3.80 349 125
5.40 -3.80 352 123
5.50 -3.80 355 123
5.60 -3.80 357 122
5.70 -3.80 360 121
5.80 -3.80 362 119
5.90 -3.80 364 118
6.00 -3.80 366 117
6.10 -3.80 369 116
6.20 -3.80 371 115
6.30 -3.80 374 114
6.40 -3.80 376 113
6.50 -3.80 379 112
6.60 -3.80 381 111
6.70 -3.80 383 110
6.80 -3.80 385 109
6.90 -3.80 387 109
7.00 -3.80 389 108
7.10 -3.80 390 107
7.20 -3.80 0 0
7.30 -3.80 0 0
7.40 -3.80 0 0
7.50 -3.80 0 0
7.60 -3.80 0 0
7.70 -3.80 0 0
7.80 -3.80 0 0
7.90 -3.80 0 0
8.00 -3.80 422 117
8.10 -3.80 424 117
8.20 -3.80 425 117
8.30 -3.80 427 117
8.40 -3.80 429 116
8.50 -3.80 431 116
8.60 -3.80 434 115
8.70 -3.80 436 115
8.80 -3.80 438 114
8.90 -3.80 441 113
9.00 -3.80 443 113
9.10 -3.80 446 112
-9.00 -3.70 0 0
-8.90 -3.70 0 0
-8.80 -3.70 0 0
-8.70 -3.70 0 0
-8.60 -3.70 0 0
-8.50 -3.70 0 0
-8.40 -3.70 0 0
-8.30 -3.70 0 0
-8.20 -3.70 0 0
-8.10 -3.70 0 0
-8.00 -3.70 0 0
-7.90 -3.70 0 0
-7.80 -3.70 3 239
-7.70 -3.70 5 238
-7.60 -3.70 6 237
-7.50 -3.70 8 237
-7.40 -3.70 9 236
-7.30 -3.70 10 235
-7.20 -3.70 12 234
-7.10 -3.70 12 234
-7.00 -3.70 31 207
-6.90 -3.70 32 207
-6.80 -3.70 34 206
-6.70 -3.70 36 206
-6.60 -3.70 38 205
-6.50 -3.70 40 205
-6.40 -3.70 44 205
-6.30 -3.70 46 205
-6.20 -3.70 49 204
-6.10 -3.70 52 204
-6.00 -3.70 54 204
-5.90 -3.70 57 203
-5.80 -3.70 60 203
-5.70 -3.70 62 203
-5.60 -3.70 65 202
-5.50 -3.70 68 202
-5.40 -3.70 71 201
-5.30 -3.70 73 202
-5.20 -3.70 76 201
-5.10 -3.70 79 201
-5.00 -3.70 81 200
-4.90 -3.70 85 200
-4.80 -3.70 87 200
-4.70 -3.70 90 199
-4.60 -3.70 93 199
-4.50 -3.70 95 198
-4.40 -3.70 98 198
-4.30 -3.70 101 198
-4.20 -3.70 104 197
-4.10 -3.70 106 196
-4.00 -3.70 109 196
-3.90 -3.70 111 196
-3.80 -3.70 115 195
-3.70 -3.70 117 195
-3.60 -3.70 120 195
-3.50 -3.70 122 194
-3.40 -3.70 125 193
-3.30 -3.70 128 193
-3.20 -3.70 131 192
-3.10 -3.70 134 192
-3.00 -3.70 136 191
-2.90 -3.70 139 191
-2.80 -3.70 141 191
-2.70 -3.70 144 190
-2.60 -3.70 147 189
-2.50 -3.70 149 189
-2.40 -3.70 152 188
-2.30 -3.70 155 188
-2.20 -3.70 158 187
-2.10 -3.70 160 187
-2.00 -3.70 163 186
-1.90 -3.70 166 186
-1.80 -3.70 168 185
-1.70 -3.70 171 184
-1.60 -3.70 173 184
-1.50 -3.70 176 183
-1.40 -3.70 179 183
-1.30 -3.70 182 182
-1.20 -3.70 184 181
-1.10 -3.70 187 181
-1.00 -3.70 189 180
-0.90 -3.70 192 179
-0.80 -3.70 195 179
-0.70 -3.70 198 178
-0.60 -3.70 200 177
-0.50 -3.70 202 177
-0.40 -3.70 205 176
-0.30 -3.70 208 175
-0.20 -3.70 210 174
-0.10 -3.70 213 174
-0.00 -3.70 216 173
0.10 -3.70 219 173
0.20 -3.70 221 172
0.30 -3.70 224 171
0.40 -3.70 226 170
0.50 -3.70 229 169
0.60 -3.70 232 169
0.70 -3.70 234 168
0.80 -3.70 237 167
0.90 -3.70 239 166
1.00 -3.70 241 166
1.10 -3.70 245 165
1.20 -3.70 247 164
1.30 -3.70 250 163
1.40 -3.70 252 163
1.50 -3.70 255 161
1.60 -3.70 257 161
1.70 -3.70 260 160
1.80 -3.70 263 159
1.90 -3.70 265 158
2.00 -3.70 268 157
2.10 -3.70 271 156
2.20 -3.70 273 156
2.30 -3.70 275 155
2.40 -3.70 278 154
2.50 -3.70 281 153
2.60 -3.70 283 152
2.70 -3.70 286 151
2.80 -3.70 288 150
2.90 -3.70 291 149
3.00 -3.70 293 149
3.10 -3.70 295 148
3.20 -3.70 298 146
3.30 -3.70 301 146
3.40 -3.70 303 145
3.50 -3.70 306 144
3.60 -3.70 308 143
3.70 -3.70 311 142
3.80 -3.70 314 141
3.90 -3.70 315 140
4.00 -3.70 319 139
4.10 -3.70 321 138
4.20 -3.70 323 137
4.30 -3.70 326 136
4.40 -3.70 328 135
4.50 -3.70 331 134
4.60 -3.70 333 133
4.70 -3.70 336 132
4.80 -3.70 338 131
4.90 -3.70 341 130
5.00 -3.70 343 129
5.10 -3.70 346 128
5.20 -3.70 348 127
5.30 -3.70 351 126
5.40 -3.70 353 125
5.50 -3.70 356 124
5.60 -3.70 358 123
5.70 -3.70 360 121
5.80 -3.70 363 121
5.90 -3.70 366 120
6.00 -3.70 368 118
6.10 -3.70 370 118
6.20 -3.70 373 116
6.30 -3.70 375 115
6.40 -3.70 378 114
6.50 -3.70 380 113
6.60 -3.70 382 112
6.70 -3.70 385 111
6.80 -3.70 387 110
6.90 -3.70 388 110
7.00 -3.70 390 109
7.10 -3.70 393 108
7.20 -3.70 0 0
7.30 -3.70 0 0
7.40 -3.70 0 0
7.50 -3.70 0 0
7.60 -3.70 0 0
7.70 -3.70 0 0
7.80 -3.70 0 0
7.90 -3.70 0 0
8.00 -3.70 0 0
8.10 -3.70 425 118
8.20 -3.70 427 118
8.30 -3.70 429 118
8.40 -3.70 430 117
8.50 -3.70 433 117
8.60 -3.70 435 116
8.70 -3.70 438 116
8.80 -3.70 440 115
8.90 -3.70 442 114
9.00 -3.70 444 114
9.10 -3.70 447 113
-9.00 -3.60 0 0
-8.90 -3.60 0 0
-8.80 -3.60 0 0
-8.70 -3.60 0 0
-8.60 -3.60 0 0
-8.50 -3.60 0 0
-8.40 -3.60 0 0
-8.30 -3.60 0 0
-8.20 -3.60 0 0
-8.10 -3.60 0 0
-8.00 -3.60 0 0
-7.90 -3.60 0 0
-7.80 -3.60 0 0
-7.70 -3.60 5 239
-7.60 -3.60 6 239
-7.50 -3.60 8 238
-7.40 -3.60 9 237
-7.30 -3.60 10 237
-7.20 -3.60 11 236
-7.10 -3.60 29 208
-7.00 -3.60 31 208
-6.90 -3.60 33 208
-6.80 -3.60 34 208
-6.70 -3.60 37 207
-6.60 -3.60 38 207
-6.50 -3.60 42 207
-6.40 -3.60 44 206
-6.30 -3.60 47 206
-6.20 -3.60 50 206
-6.10 -3.60 53 205
-6.00 -3.60 55 205
-5.90 -3.60 58 205
-5.80 -3.60 61 204
-5.70 -3.60 63 204
-5.60 -3.60 66 204
-5.50 -3.60 69 204
-5.40 -3.60 71 203
-5.30 -3.60 74 203
-5.20 -3.60 77 202
-5.10 -3.60 80 202
-5.00 -3.60 82 202
-4.90 -3.60 85 201
-4.80 -3.60 88 201
-4.70 -3.60 91 201
-4.60 -3.60 94 200
-4.50 -3.60 96 200
-4.40 -3.60 99 199
-4.30 -3.60 102 199
-4.20 -3.60 105 198
-4.10 -3.60 108 198
-4.00 -3.60 111 198
-3.90 -3.60 113 197
-3.80 -3.60 115 197
-3.70 -3.60 118 196
-3.60 -3.60 121 196
-3.50 -3.60 123 196
-3.40 -3.60 126 195
-3.30 -3.60 129 194
-3.20 -3.60 132 194
-3.10 -3.60 134 193
-3.00 -3.60 137 193
-2.90 -3.60 140 192
-2.80 -3.60 143 192
-2.70 -3.60 146 191
-2.60 -3.60 148 191
-2.50 -3.60 150 191
-2.40 -3.60 153 190
-2.30 -3.60 156 189
-2.20 -3.60 159 189
-2.10 -3.60 161 188
-2.00 -3.60 164 188
-1.90 -3.60 167 187
-1.80 -3.60 169 187
-1.70 -3.60 172 186
-1.60 -3.60 175 185
-1.50 -3.60 177 185
-1.40 -3.60 180 184
-1.30 -3.60 182 184
-1.20 -3.60 185 183
-1.10 -3.60 188 182
-1.00 -3.60 191 182
-0.90 -3.60 193 181
-0.80 -3.60 196 180
-0.70 -3.60 199 180
-0.60 -3.60 201 179
-0.50 -3.60 203 178
-0.40 -3.60 207 177
-0.30 -3.60 209 176
-0.20 -3.60 212 176
-0.10 -3.60 214 175
-0.00 -3.60 217 174
0.10 -3.60 220 174
0.20 -3.60 222 173
0.30 -3.60 225 172
0.40 -3.60 227 172
0.50 -3.60 230 171
0.60 -3.60 233 170
0.70 -3.60 235 169
0.80 -3.60 238 168
0.90 -3.60 240 168
1.00 -3.60 243 167
1.10 -3.60 246 166
1.20 -3.60 249 165
1.30 -3.60 251 165
1.40 -3.60 254 164
1.50 -3.60 256 163
1.60 -3.60 259 162
1.70 -3.60 261 161
1.80 -3.60 264 161
1.90 -3.60 266 160
2.00 -3.60 269 159
2.10 -3.60 271 158
2.20 -3.60 274 157
2.30 -3.60 276 156
2.40 -3.60 279 156
2.50 -3.60 282 155
2.60 -3.60 284 153
2.70 -3.60 286 153
2.80 -3.60 289 152
2.90 -3.60 292 151
3.00 -3.60 295 150
3.10 -3.60 297 149
3.20 -3.60 299 148
3.30 -3.60 302 147
3.40 -3.60 304 146
3.50 -3.60 307 145
3.60 -3.60 309 144
3.70 -3.60 312 144
3.80 -3.60 314 142
3.90 -3.60 317 142
4.00 -3.60 319 141
4.10 -3.60 322 139
4.20 -3.60 325 138
4.30 -3.60 327 138
4.40 -3.60 330 136
4.50 -3.60 332 135
4.60 -3.60 334 135
4.70 -3.60 337 134
4.80 -3.60 340 132
4.90 -3.60 342 131
5.00 -3.60 344 130
5.10 -3.60 347 129
5.20 -3.60 350 128
5.30 -3.60 352 127
5.40 -3.60 354 126
5.50 -3.60 357 125
5.60 -3.60 359 124
5.70 -3.60 362 123
5.80 -3.60 364 122
5.90 -3.60 367 121
6.00 -3.60 369 120
6.10 -3.60 371 119
6.20 -3.60 374 117
6.30 -3.60 376 116
6.40 -3.60 379 115
6.50 -3.60 381 114
6.60 -3.60 384 113
6.70 -3.60 386 113
6.80 -3.60 388 111
6.90 -3.60 390 111
7.00 -3.60 392 110
7.10 -3.60 394 110
7.20 -3.60 0 0
7.30 -3.60 0 0
7.40 -3.60 0 0
7.50 -3.60 0 0
7.60 -3.60 0 0
7.70 -3.60 0 0
7.80 -3.60 0 0
7.90 -3.60 0 0
8.00 -3.60 0 0
8.10 -3.60 426 119
8.20 -3.60 428 119
8.30 -3.60 430 118
8.40 -3.60 432 118
8.50 -3.60 434 118
8.60 -3.60 436 117
8.70 -3.60 438 117
8.80 -3.60 441 116
8.90 -3.60 443 116
9.00 -3.60 446 115
9.10 -3.60 448 114
-9.00 -3.50 0 0
-8.90 -3.50 0 0
-8.80 -3.50 0 0
-8.70 -3.50 0 0
-8.60 -3.50 0 0
-8.50 -3.50 0 0
-8.40 -3.50 0 0
-8.30 -3.50 0 0
-8.20 -3.50 0 0
-8.10 -3.50 0 0
-8.00 -3.50 0 0
-7.90 -3.50 0 0
-7.80 -3.50 3 242
-7.70 -3.50 5 240
-7.60 -3.50 7 240
-7.50 -3.50 8 239
-7.40 -3.50 10 238
-7.30 -3.50 11 238
-7.20 -3.50 11 237
-7.10 -3.50 30 210
-7.00 -3.50 32 210
-6.90 -3.50 33 209
-6.80 -3.50 35 209
-6.70 -3.50 38 209
-6.60 -3.50 40 208
-6.50 -3.50 42 208
-6.40 -3.50 45 208
-6.30 -3.50 48 207
-6.20 -3.50 50 207
-6.10 -3.50 54 207
-6.00 -3.50 56 207
-5.90 -3.50 59 206
-5.80 -3.50 62 206
-5.70 -3.50 65 205
-5.60 -3.50 67 205
-5.50 -3.50 70 205
-5.40 -3.50 73 205
-5.30 -3.50 75 204
-5.20 -3.50 78 204
-5.10 -3.50 81 203
-5.00 -3.50 83 203
-4.90 -3.50 86 203
-4.80 -3.50 89 203
-4.70 -3.50 92 202
-4.60 -3.50 94 202
-4.50 -3.50 97 201
-4.40 -3.50 100 201
-4.30 -3.50 103 200
-4.20 -3.50 105 200
-4.10 -3.50 108 200
-4.00 -3.50 111 199
-3.90 -3.50 114 199
-3.80 -3.50 117 198
-3.70 -3.50 120 198
-3.60 -3.50 122 197
-3.50 -3.50 124 197
-3.40 -3.50 127 196
-3.30 -3.50 130 196
-3.20 -3.50 133 195
-3.10 -3.50 136 195
-3.00 -3.50 139 194
-2.90 -3.50 141 194
-2.80 -3.50 144 193
-2.70 -3.50 146 193
-2.60 -3.50 149 192
-2.50 -3.50 152 192
-2.40 -3.50 155 191
-2.30 -3.50 157 191
-2.20 -3.50 160 190
-2.10 -3.50 162 189
-2.00 -3.50 165 189
-1.90 -3.50 168 189
-1.80 -3.50 170 188
-1.70 -3.50 173 187
-1.60 -3.50 176 187
-1.50 -3.50 178 186
-1.40 -3.50 181 185
-1.30 -3.50 183 185
-1.20 -3.50 186 184
-1.10 -3.50 189 183
-1.00 -3.50 192 183
-0.90 -3.50 194 182
-0.80 -3.50 197 182
-0.70 -3.50 199 181
-0.60 -3.50 202 180
-0.50 -3.50 204 179
-0.40 -3.50 207 179
-0.30 -3.50 210 178
-0.20 -3.50 213 178
-0.10 -3.50 216 177
-0.00 -3.50 218 176
0.10 -3.50 221 175
0.20 -3.50 223 175
0.30 -3.50 226 174
0.40 -3.50 228 173
0.50 -3.50 231 173
0.60 -3.50 233 172
0.70 -3.50 236 171
0.80 -3.50 239 170
0.90 -3.50 241 169
1.00 -3.50 244 169
1.10 -3.50 247 168
1.20 -3.50 250 167
1.30 -3.50 252 166
1.40 -3.50 254 165
1.50 -3.50 257 164
1.60 -3.50 259 164
1.70 -3.50 262 163
1.80 -3.50 264 162
1.90 -3.50 268 161
2.00 -3.50 270 160
2.10 -3.50 272 159
2.20 -3.50 275 158
2.30 -3.50 277 158
2.40 -3.50 280 157
2.50 -3.50 282 156
2.60 -3.50 285 155
2.70 -3.50 288 154
2.80 -3.50 291 153
2.90 -3.50 293 152
3.00 -3.50 296 151
3.10 -3.50 298 150
3.20 -3.50 300 150
3.30 -3.50 303 149
3.40 -3.50 306 147
3.50 -3.50 308 147
3.60 -3.50 310 145
3.70 -3.50 313 145
3.80 -3.50 316 144
3.90 -3.50 318 143
4.00 -3.50 321 142
4.10 -3.50 323 141
4.20 -3.50 326 140
4.30 -3.50 328 139
4.40 -3.50 330 138
4.50 -3.50 333 137
4.60 -3.50 335 136
4.70 -3.50 338 135
4.80 -3.50 340 134
4.90 -3.50 343 133
5.00 -3.50 345 132
5.10 -3.50 348 131
5.20 -3.50 350 129
5.30 -3.50 354 128
5.40 -3.50 355 127
5.50 -3.50 358 126
5.60 -3.50 361 125
5.70 -3.50 363 124
5.80 -3.50 365 123
5.90 -3.50 368 122
6.00 -3.50 370 121
6.10 -3.50 372 120
6.20 -3.50 375 119
6.30 -3.50 378 118
6.40 -3.50 380 117
6.50 -3.50 383 116
6.60 -3.50 385 115
6.70 -3.50 387 114
6.80 -3.50 389 113
6.90 -3.50 391 112
7.00 -3.50 394 111
7.10 -3.50 395 111
7.20 -3.50 396 110
7.30 -3.50 0 0
7.40 -3.50 0 0
7.50 -3.50 0 0
7.60 -3.50 0 0
7.70 -3.50 0 0
7.80 -3.50 0 0
7.90 -3.50 0 0
8.00 -3.50 0 0
8.10 -3.50 0 0
8.20 -3.50 429 120
8.30 -3.50 431 119
8.40 -3.50 433 119
8.50 -3.50 435 119
8.60 -3.50 437 119
8.70 -3.50 439 118
8.80 -3.50 442 117
8.90 -3.50 445 117
9.00 -3.50 447 116
9.10 -3.50 450 115
-9.00 -3.40 0 0
-8.90 -3.40 0 0
-8.80 -3.40 0 0
-8.70 -3.40 0 0
-8.60 -3.40 0 0
-8.50 -3.40 0 0
-8.40 -3.40 0 0
-8.30 -3.40 0 0
-8.20 -3.40 0 0
-8.10 -3.40 0 0
-8.00 -3.40 0 0
-7.90 -3.40 0 0
-7.80 -3.40 4 243
-7.70 -3.40 6 242
-7.60 -3.40 7 241
-7.50 -3.40 9 241
-7.40 -3.40 10 240
-7.30 -3.40 11 239
-7.20 -3.40 13 238
-7.10 -3.40 31 212
-7.00 -3.40 32 211
-6.90 -3.40 34 211
-6.80 -3.40 36 210
-6.70 -3.40 38 210
-6.60 -3.40 41 210
-6.50 -3.40 43 210
-6.40 -3.40 46 209
-6.30 -3.40 49 209
-6.20 -3.40 51 209
-6.10 -3.40 54 208
-6.00 -3.40 57 208
-5.90 -3.40 60 208
-5.80 -3.40 63 208
-5.70 -3.40 66 207
-5.60 -3.40 69 207
-5.50 -3.40 71 206
-5.40 -3.40 74 206
-5.30 -3.40 76 206
-5.20 -3.40 79 205
-5.10 -3.40 81 205
-5.00 -3.40 85 205
-4.90 -3.40 87 204
-4.80 -3.40 90 204
-4.70 -3.40 93 204
-4.60 -3.40 96 203
-4.50 -3.40 99 203
-4.40 -3.40 101 202
-4.30 -3.40 104 202
-4.20 -3.40 106 201
-4.10 -3.40 109 201
-4.00 -3.40 112 201
-3.90 -3.40 115 200
-3.80 -3.40 117 200
-3.70 -3.40 120 199
-3.60 -3.40 123 199
-3.50 -3.40 126 199
-3.40 -3.40 128 198
-3.30 -3.40 131 198
-3.20 -3.40 134 197
-3.10 -3.40 137 197
-3.00 -3.40 140 196
-2.90 -3.40 142 195
-2.80 -3.40 145 195
-2.70 -3.40 147 195
-2.60 -3.40 150 194
-2.50 -3.40 153 193
-2.40 -3.40 155 193
-2.30 -3.40 158 192
-2.20 -3.40 161 192
-2.10 -3.40 164 191
-2.00 -3.40 166 191
-1.90 -3.40 169 190
-1.80 -3.40 171 189
-1.70 -3.40 174 189
-1.60 -3.40 177 188
-1.50 -3.40 179 187
-1.40 -3.40 182 187
-1.30 -3.40 185 186
-1.20 -3.40 188 186
-1.10 -3.40 190 185
-1.00 -3.40 193 184
-0.90 -3.40 195 183
-0.80 -3.40 198 183
-0.70 -3.40 201 183
-0.60 -3.40 203 182
-0.50 -3.40 206 181
-0.40 -3.40 208 180
-0.30 -3.40 211 179
-0.20 -3.40 214 179
-0.10 -3.40 216 178
-0.00 -3.40 219 177
0.10 -3.40 221 177
0.20 -3.40 224 176
0.30 -3.40 227 175
0.40 -3.40 230 174
0.50 -3.40 232 174
0.60 -3.40 235 173
0.70 -3.40 238 172
0.80 -3.40 240 171
0.90 -3.40 243 171
1.00 -3.40 246 170
1.10 -3.40 248 169
1.20 -3.40 251 168
1.30 -3.40 253 167
1.40 -3.40 256 167
1.50 -3.40 258 166
1.60 -3.40 261 165
1.70 -3.40 264 165
1.80 -3.40 266 163
1.90 -3.40 269 162
2.00 -3.40 271 162
2.10 -3.40 274 161
2.20 -3.40 276 160
2.30 -3.40 279 159
2.40 -3.40 281 158
2.50 -3.40 284 157
2.60 -3.40 286 156
2.70 -3.40 289 156
2.80 -3.40 292 155
2.90 -3.40 294 154
3.00 -3.40 297 153
3.10 -3.40 299 152
3.20 -3.40 302 151
3.30 -3.40 304 150
3.40 -3.40 306 149
3.50 -3.40 309 148
3.60 -3.40 312 147
3.70 -3.40 314 146
3.80 -3.40 317 145
3.90 -3.40 319 144
4.00 -3.40 322 143
4.10 -3.40 324 142
4.20 -3.40 327 142
4.30 -3.40 329 140
4.40 -3.40 332 139
4.50 -3.40 334 138
4.60 -3.40 337 137
4.70 -3.40 339 136
4.80 -3.40 342 135
4.90 -3.40 344 134
5.00 -3.40 347 133
5.10 -3.40 349 132
5.20 -3.40 352 131
5.30 -3.40 354 130
5.40 -3.40 357 129
5.50 -3.40 359 128
5.60 -3.40 362 126
5.70 -3.40 364 126
5.80 -3.40 366 124
5.90 -3.40 369 123
6.00 -3.40 371 122
6.10 -3.40 374 121
6.20 -3.40 376 120
6.30 -3.40 379 119
6.40 -3.40 381 118
6.50 -3.40 384 117
6.60 -3.40 386 116
6.70 -3.40 389 115
6.80 -3.40 390 114
6.90 -3.40 392 113
7.00 -3.40 395 113
7.10 -3.40 397 112
7.20 -3.40 398 111
7.30 -3.40 0 0
7.40 -3.40 0 0
7.50 -3.40 0 0
7.60 -3.40 0 0
7.70 -3.40 0 0
7.80 -3.40 0 0
7.90 -3.40 0 0
8.00 -3.40 0 0
8.10 -3.40 0 0
8.20 -3.40 431 120
8.30 -3.40 433 120
8.40 -3.40 434 120
8.50 -3.40 437 120
8.60 -3.40 439 120
8.70 -3.40 441 119
8.80 -3.40 443 118
8.90 -3.40 446 118
9.00 -3.40 448 117
9.10 -3.40 451 117
-9.00 -3.30 0 0
-8.90 -3.30 0 0
-8.80 -3.30 0 0
-8.70 -3.30 0 0
-8.60 -3.30 0 0
-8.50 -3.30 0 0
-8.40 -3.30 0 0
-8.30 -3.30 0 0
-8.20 -3.30 0 0
-8.10 -3.30 0 0
-8.00 -3.30 0 0
-7.90 -3.30 4 245
-7.80 -3.30 5 245
-7.70 -3.30 7 243
-7.60 -3.30 8 243
-7.50 -3.30 9 242
-7.40 -3.30 11 242
-7.30 -3.30 12 241
-7.20 -3.30 30 213
-7.10 -3.30 31 213
-7.00 -3.30 33 213
-6.90 -3.30 34 212
-6.80 -3.30 37 212
-6.70 -3.30 39 211
-6.60 -3.30 41 211
-6.50 -3.30 44 211
-6.40 -3.30 47 211
-6.30 -3.30 50 210
-6.20 -3.30 53 210
-6.10 -3.30 56 210
-6.00 -3.30 58 209
-5.90 -3.30 61 209
-5.80 -3.30 64 209
-5.70 -3.30 67 208
-5.60 -3.30 69 208
-5.50 -3.30 71 208
-5.40 -3.30 75 208
-5.30 -3.30 78 207
-5.20 -3.30 80 207
-5.10 -3.30 83 206
-5.00 -3.30 86 206
-4.90 -3.30 89 206
-4.80 -3.30 91 206
-4.70 -3.30 94 205
-4.60 -3.30 97 205
-4.50 -3.30 100 204
-4.40 -3.30 103 204
-4.30 -3.30 105 204
-4.20 -3.30 108 203
-4.10 -3.30 110 203
-4.00 -3.30 113 202
-3.90 -3.30 116 202
-3.80 -3.30 118 201
-3.70 -3.30 122 201
-3.60 -3.30 124 201
-3.50 -3.30 127 200
-3.40 -3.30 129 199
-3.30 -3.30 132 199
-3.20 -3.30 135 198
-3.10 -3.30 138 198
-3.00 -3.30 140 198
-2.90 -3.30 143 197
-2.80 -3.30 146 197
-2.70 -3.30 149 196
-2.60 -3.30 151 196
-2.50 -3.30 154 195
-2.40 -3.30 156 194
-2.30 -3.30 159 194
-2.20 -3.30 162 193
-2.10 -3.30 165 193
-2.00 -3.30 167 192
-1.90 -3.30 170 192
-1.80 -3.30 173 191
-1.70 -3.30 176 190
-1.60 -3.30 178 190
-1.50 -3.30 181 189
-1.40 -3.30 184 188
-1.30 -3.30 186 188
-1.20 -3.30 189 187
-1.10 -3.30 191 187
-1.00 -3.30 194 186
-0.90 -3.30 196 185
-0.80 -3.30 199 185
-0.70 -3.30 202 184
-0.60 -3.30 205 183
-0.50 -3.30 207 183
-0.40 -3.30 210 182
-0.30 -3.30 212 181
-0.20 -3.30 215 180
-0.10 -3.30 218 180
-0.00 -3.30 220 179
0.10 -3.30 223 178
0.20 -3.30 225 177
0.30 -3.30 228 177
0.40 -3.30 231 176
0.50 -3.30 233 175
0.60 -3.30 236 175
0.70 -3.30 239 174
0.80 -3.30 241 173
0.90 -3.30 244 172
1.00 -3.30 246 171
1.10 -3.30 249 170
1.20 -3.30 252 170
1.30 -3.30 254 169
1.40 -3.30 257 168
1.50 -3.30 260 167
1.60 -3.30 262 166
1.70 -3.30 264 166
1.80 -3.30 267 165
1.90 -3.30 270 164
2.00 -3.30 272 163
2.10 -3.30 275 162
2.20 -3.30 277 162
2.30 -3.30 280 160
2.40 -3.30 282 160
2.50 -3.30 285 159
2.60 -3.30 288 158
2.70 -3.30 291 157
2.80 -3.30 293 156
2.90 -3.30 295 155
3.00 -3.30 298 154
3.10 -3.30 301 153
3.20 -3.30 303 152
3.30 -3.30 305 151
3.40 -3.30 307 150
3.50 -3.30 311 149
3.60 -3.30 313 148
3.70 -3.30 316 147
3.80 -3.30 318 146
3.90 -3.30 321 145
4.00 -3.30 322 145
4.10 -3.30 325 144
4.20 -3.30 328 142
4.30 -3.30 331 142
4.40 -3.30 333 141
4.50 -3.30 335 140
4.60 -3.30 338 139
4.70 -3.30 340 138
4.80 -3.30 343 136
4.90 -3.30 345 136
5.00 -3.30 348 134
5.10 -3.30 350 133
5.20 -3.30 353 132
5.30 -3.30 355 131
5.40 -3.30 358 130
5.50 -3.30 360 129
5.60 -3.30 363 128
5.70 -3.30 365 127
5.80 -3.30 368 126
5.90 -3.30 370 125
6.00 -3.30 373 123
6.10 -3.30 375 123
6.20 -3.30 378 121
6.30 -3.30 380 120
6.40 -3.30 383 119
6.50 -3.30 385 118
6.60 -3.30 388 117
6.70 -3.30 389 116
6.80 -3.30 392 115
6.90 -3.30 394 114
7.00 -3.30 396 114
7.10 -3.30 398 113
7.20 -3.30 400 112
7.30 -3.30 0 0
7.40 -3.30 0 0
7.50 -3.30 0 0
7.60 -3.30 0 0
7.70 -3.30 0 0
7.80 -3.30 0 0
7.90 -3.30 0 0
8.00 -3.30 0 0
8.10 -3.30 0 0
8.20 -3.30 432 121
8.30 -3.30 434 121
8.40 -3.30 435 121
8.50 -3.30 437 121
8.60 -3.30 440 121
8.70 -3.30 442 120
8.80 -3.30 445 119
8.90 -3.30 447 119
9.00 -3.30 449 118
9.10 -3.30 452 118
-9.00 -3.20 0 0
-8.90 -3.20 0 0
-8.80 -3.20 0 0
-8.70 -3.20 0 0
-8.60 -3.20 0 0
-8.50 -3.20 0 0
-8.40 -3.20 0 0
-8.30 -3.20 0 0
-8.20 -3.20 0 0
-8.10 -3.20 0 0
-8.00 -3.20 0 0
-7.90 -3.20 4 246
-7.80 -3.20 5 246
-7.70 -3.20 6 245
-7.60 -3.20 8 244
-7.50 -3.20 10 244
-7.40 -3.20 11 242
-7.30 -3.20 12 242
-7.20 -3.20 30 215
-7.10 -3.20 32 215
-7.00 -3.20 33 214
-6.90 -3.20 35 214
-6.80 -3.20 38 213
-6.70 -3.20 40 213
-6.60 -3.20 42 213
-6.50 -3.20 45 213
-6.40 -3.20 48 212
-6.30 -3.20 51 212
-6.20 -3.20 54 212
-6.10 -3.20 56 211
-6.00 -3.20 59 211
-5.90 -3.20 62 211
-5.80 -3.20 65 210
-5.70 -3.20 67 210
-5.60 -3.20 70 209
-5.50 -3.20 73 209
-5.40 -3.20 76 209
-5.30 -3.20 78 209
-5.20 -3.20 82 208
-5.10 -3.20 84 208
-5.00 -3.20 87 208
-4.90 -3.20 90 207
-4.80 -3.20 92 207
-4.70 -3.20 95 206
-4.60 -3.20 98 206
-4.50 -3.20 100 206
-4.40 -3.20 104 205
-4.30 -3.20 106 205
-4.20 -3.20 109 204
-4.10 -3.20 111 204
-4.00 -3.20 114 204
-3.90 -3.20 117 203
-3.80 -3.20 120 203
-3.70 -3.20 122 202
-3.60 -3.20 125 202
-3.50 -3.20 128 201
-3.40 -3.20 131 201
-3.30 -3.20 133 200
-3.20 -3.20 136 200
-3.10 -3.20 138 199
-3.00 -3.20 142 199
-2.90 -3.20 144 199
-2.80 -3.20 147 198
-2.70 -3.20 150 197
-2.60 -3.20 152 197
-2.50 -3.20 155 196
-2.40 -3.20 158 196
-2.30 -3.20 160 195
-2.20 -3.20 163 195
-2.10 -3.20 165 194
-2.00 -3.20 169 194
-1.90 -3.20 171 193
-1.80 -3.20 174 192
-1.70 -3.20 176 191
-1.60 -3.20 179 191
-1.50 -3.20 181 191
-1.40 -3.20 184 190
-1.30 -3.20 187 189
-1.20 -3.20 189 188
-1.10 -3.20 193 188
-1.00 -3.20 195 187
-0.90 -3.20 198 187
-0.80 -3.20 200 186
-0.70 -3.20 203 186
-0.60 -3.20 205 185
-0.50 -3.20 208 184
-0.40 -3.20 211 183
-0.30 -3.20 213 182
-0.20 -3.20 216 182
-0.10 -3.20 219 181
-0.00 -3.20 221 180
0.10 -3.20 224 180
0.20 -3.20 226 179
0.30 -3.20 229 178
0.40 -3.20 232 177
0.50 -3.20 235 177
0.60 -3.20 237 176
0.70 -3.20 240 175
0.80 -3.20 242 174
0.90 -3.20 245 174
1.00 -3.20 248 173
1.10 -3.20 250 172
1.20 -3.20 253 171
1.30 -3.20 255 170
1.40 -3.20 258 170
1.50 -3.20 260 169
1.60 -3.20 263 168
1.70 -3.20 265 167
1.80 -3.20 268 166
1.90 -3.20 270 165
2.00 -3.20 274 164
2.10 -3.20 276 164
2.20 -3.20 278 163
2.30 -3.20 281 162
2.40 -3.20 284 161
2.50 -3.20 286 160
2.60 -3.20 289 159
2.70 -3.20 291 158
2.80 -3.20 294 157
2.90 -3.20 296 156
3.00 -3.20 299 155
3.10 -3.20 302 155
3.20 -3.20 304 154
3.30 -3.20 307 153
3.40 -3.20 309 152
3.50 -3.20 312 151
3.60 -3.20 314 150
3.70 -3.20 317 149
3.80 -3.20 319 148
3.90 -3.20 322 147
4.00 -3.20 324 146
4.10 -3.20 327 145
4.20 -3.20 330 144
4.30 -3.20 332 143
4.40 -3.20 334 142
4.50 -3.20 336 141
4.60 -3.20 339 140
4.70 -3.20 342 139
4.80 -3.20 344 138
4.90 -3.20 347 137
5.00 -3.20 349 136
5.10 -3.20 352 135
5.20 -3.20 354 134
5.30 -3.20 356 133
5.40 -3.20 359 132
5.50 -3.20 362 130
5.60 -3.20 364 129
5.70 -3.20 366 128
5.80 -3.20 369 127
5.90 -3.20 371 126
6.00 -3.20 374 125
6.10 -3.20 376 124
6.20 -3.20 379 123
6.30 -3.20 381 122
6.40 -3.20 384 120
6.50 -3.20 386 119
6.60 -3.20 389 118
6.70 -3.20 391 117
6.80 -3.20 393 116
6.90 -3.20 396 116
7.00 -3.20 397 115
7.10 -3.20 400 114
7.20 -3.20 401 113
7.30 -3.20 403 113
7.40 -3.20 0 0
7.50 -3.20 0 0
7.60 -3.20 0 0
7.70 -3.20 0 0
7.80 -3.20 0 0
7.90 -3.20 0 0
8.00 -3.20 0 0
8.10 -3.20 0 0
8.20 -3.20 0 0
8.30 -3.20 436 122
8.40 -3.20 437 123
8.50 -3.20 439 122
8.60 -3.20 441 122
8.70 -3.20 443 121
8.80 -3.20 446 121
8.90 -3.20 448 120
9.00 -3.20 451 119
9.10 -3.20 454 119
-9.00 -3.10 0 0
-8.90 -3.10 0 0
-8.80 -3.10 0 0
-8.70 -3.10 0 0
-8.60 -3.10 0 0
-8.50 -3.10 0 0
-8.40 -3.10 0 0
-8.30 -3.10 0 0
-8.20 -3.10 0 0
-8.10 -3.10 0 0
-8.00 -3.10 0 0
-7.90 -3.10 5 248
-7.80 -3.10 6 247
-7.70 -3.10 7 247
-7.60 -3.10 8 246
-7.50 -3.10 10 245
-7.40 -3.10 11 244
-7.30 -3.10 12 244
-7.20 -3.10 31 217
-7.10 -3.10 32 216
-7.00 -3.10 34 216
-6.90 -3.10 36 215
-6.80 -3.10 38 215
-6.70 -3.10 40 215
-6.60 -3.10 44 214
-6.50 -3.10 46 214
-6.40 -3.10 49 214
-6.30 -3.10 52 213
-6.20 -3.10 55 213
-6.10 -3.10 57 213
-6.00 -3.10 60 213
-5.90 -3.10 63 212
-5.80 -3.10 65 212
-5.70 -3.10 68 211
-5.60 -3.10 71 211
-5.50 -3.10 74 211
-5.40 -3.10 76 211
-5.30 -3.10 79 210
-5.20 -3.10 82 210
-5.10 -3.10 85 209
-5.00 -3.10 88 209
-4.90 -3.10 91 209
-4.80 -3.10 93 208
-4.70 -3.10 96 208
-4.60 -3.10 99 208
-4.50 -3.10 102 207
-4.40 -3.10 104 207
-4.30 -3.10 107 207
-4.20 -3.10 110 206
-4.10 -3.10 113 206
-4.00 -3.10 115 205
-3.90 -3.10 118 205
-3.80 -3.10 121 205
-3.70 -3.10 124 204
-3.60 -3.10 126 203
-3.50 -3.10 129 203
-3.40 -3.10 132 203
-3.30 -3.10 134 202
-3.20 -3.10 137 201
-3.10 -3.10 140 201
-3.00 -3.10 142 201
-2.90 -3.10 145 200
-2.80 -3.10 148 200
-2.70 -3.10 151 199
-2.60 -3.10 153 198
-2.50 -3.10 156 198
-2.40 -3.10 158 197
-2.30 -3.10 162 196
-2.20 -3.10 164 196
-2.10 -3.10 167 196
-2.00 -3.10 169 195
-1.90 -3.10 172 194
-1.80 -3.10 175 194
-1.70 -3.10 178 193
-1.60 -3.10 180 193
-1.50 -3.10 183 192
-1.40 -3.10 185 191
-1.30 -3.10 188 191
-1.20 -3.10 191 190
-1.10 -3.10 193 190
-1.00 -3.10 196 189
-0.90 -3.10 199 188
-0.80 -3.10 202 187
-0.70 -3.10 204 187
-0.60 -3.10 207 186
-0.50 -3.10 209 185
-0.40 -3.10 212 185
-0.30 -3.10 215 184
-0.20 -3.10 217 183
-0.10 -3.10 220 182
-0.00 -3.10 222 182
0.10 -3.10 225 181
0.20 -3.10 228 180
0.30 -3.10 230 180
0.40 -3.10 233 179
0.50 -3.10 236 178
0.60 -3.10 239 177
0.70 -3.10 241 177
0.80 -3.10 244 176
0.90 -3.10 246 175
1.00 -3.10 249 174
1.10 -3.10 251 174
1.20 -3.10 254 173
1.30 -3.10 257 172
1.40 -3.10 259 171
1.50 -3.10 261 170
1.60 -3.10 264 169
1.70 -3.10 267 169
1.80 -3.10 269 168
1.90 -3.10 272 167
2.00 -3.10 275 166
2.10 -3.10 277 165
2.20 -3.10 280 164
2.30 -3.10 282 164
2.40 -3.10 285 162
2.50 -3.10 287 162
2.60 -3.10 290 161
2.70 -3.10 293 160
2.80 -3.10 295 159
2.90 -3.10 297 158
3.00 -3.10 300 157
3.10 -3.10 303 156
3.20 -3.10 305 155
3.30 -3.10 308 154
3.40 -3.10 310 153
3.50 -3.10 313 152
3.60 -3.10 315 151
3.70 -3.10 318 150
3.80 -3.10 320 149
3.90 -3.10 323 148
4.00 -3.10 326 147
4.10 -3.10 328 146
4.20 -3.10 330 145
4.30 -3.10 333 144
4.40 -3.10 335 143
4.50 -3.10 338 142
4.60 -3.10 340 141
4.70 -3.10 343 140
4.80 -3.10 345 139
4.90 -3.10 348 138
5.00 -3.10 350 137
5.10 -3.10 353 136
5.20 -3.10 355 135
5.30 -3.10 358 134
5.40 -3.10 360 133
5.50 -3.10 363 131
5.60 -3.10 365 131
5.70 -3.10 367 129
5.80 -3.10 370 129
5.90 -3.10 373 127
6.00 -3.10 375 126
6.10 -3.10 377 125
6.20 -3.10 380 124
6.30 -3.10 382 123
6.40 -3.10 385 122
6.50 -3.10 388 121
6.60 -3.10 390 119
6.70 -3.10 392 119
6.80 -3.10 395 118
6.90 -3.10 397 116
7.00 -3.10 399 116
7.10 -3.10 401 115
7.20 -3.10 402 114
7.30 -3.10 404 114
7.40 -3.10 0 0
7.50 -3.10 0 0
7.60 -3.10 0 0
7.70 -3.10 0 0
7.80 -3.10 0 0
7.90 -3.10 0 0
8.00 -3.10 0 0
8.10 -3.10 0 0
8.20 -3.10 0 0
8.30 -3.10 437 123
8.40 -3.10 439 123
8.50 -3.10 441 123
8.60 -3.10 443 123
8.70 -3.10 445 122
8.80 -3.10 447 122
8.90 -3.10 449 121
9.00 -3.10 452 121
9.10 -3.10 455 120
-9.00 -3.00 0 0
-8.90 -3.00 0 0
-8.80 -3.00 0 0
-8.70 -3.00 0 0
-8.60 -3.00 0 0
-8.50 -3.00 0 0
-8.40 -3.00 0 0
-8.30 -3.00 0 0
-8.20 -3.00 0 0
-8.10 -3.00 0 0
-8.00 -3.00 4 251
-7.90 -3.00 5 250
-7.80 -3.00 6 249
-7.70 -3.00 8 248
-7.60 -3.00 9 247
-7.50 -3.00 11 246
-7.40 -3.00 11 246
-7.30 -3.00 29 219
-7.20 -3.00 31 219
-7.10 -3.00 33 218
-7.00 -3.00 34 217
-6.90 -3.00 37 217
-6.80 -3.00 39 216
-6.70 -3.00 42 216
-6.60 -3.00 44 216
-6.50 -3.00 47 215
-6.40 -3.00 50 215
-6.30 -3.00 53 215
-6.20 -3.00 55 214
-6.10 -3.00 58 214
-6.00 -3.00 62 214
-5.90 -3.00 64 213
-5.80 -3.00 67 213
-5.70 -3.00 70 213
-5.60 -3.00 73 213
-5.50 -3.00 75 212
-5.40 -3.00 78 212
-5.30 -3.00 80 212
-5.20 -3.00 83 211
-5.10 -3.00 86 211
-5.00 -3.00 89 211
-4.90 -3.00 92 210
-4.80 -3.00 94 210
-4.70 -3.00 97 210
-4.60 -3.00 100 209
-4.50 -3.00 103 209
-4.40 -3.00 105 208
-4.30 -3.00 108 208
-4.20 -3.00 111 207
-4.10 -3.00 114 207
-4.00 -3.00 117 207
-3.90 -3.00 119 206
-3.80 -3.00 121 206
-3.70 -3.00 124 205
-3.60 -3.00 127 205
-3.50 -3.00 130 205
-3.40 -3.00 133 204
-3.30 -3.00 136 204
-3.20 -3.00 138 203
-3.10 -3.00 141 203
-3.00 -3.00 143 202
-2.90 -3.00 146 202
-2.80 -3.00 149 201
-2.70 -3.00 151 200
-2.60 -3.00 154 200
-2.50 -3.00 157 199
-2.40 -3.00 160 199
-2.30 -3.00 163 198
-2.20 -3.00 165 197
-2.10 -3.00 168 197
-2.00 -3.00 171 197
-1.90 -3.00 173 196
-1.80 -3.00 176 195
-1.70 -3.00 179 194
-1.60 -3.00 182 194
-1.50 -3.00 184 193
-1.40 -3.00 187 193
-1.30 -3.00 189 192
-1.20 -3.00 192 192
-1.10 -3.00 195 191
-1.00 -3.00 197 190
-0.90 -3.00 200 189
-0.80 -3.00 202 189
-0.70 -3.00 205 188
-0.60 -3.00 208 187
-0.50 -3.00 210 187
-0.40 -3.00 213 186
-0.30 -3.00 215 186
-0.20 -3.00 218 185
-0.10 -3.00 221 184
-0.00 -3.00 223 183
0.10 -3.00 226 183
0.20 -3.00 229 182
0.30 -3.00 232 181
0.40 -3.00 234 180
0.50 -3.00 236 180
0.60 -3.00 239 179
0.70 -3.00 242 178
0.80 -3.00 244 177
0.90 -3.00 247 177
1.00 -3.00 250 176
1.10 -3.00 252 175
1.20 -3.00 255 174
1.30 -3.00 258 173
1.40 -3.00 260 172
1.50 -3.00 263 172
1.60 -3.00 266 171
1.70 -3.00 268 170
1.80 -3.00 270 169
1.90 -3.00 273 168
2.00 -3.00 275 167
2.10 -3.00 279 166
2.20 -3.00 281 166
2.30 -3.00 283 165
2.40 -3.00 286 164
2.50 -3.00 288 163
2.60 -3.00 291 162
2.70 -3.00 294 161
2.80 -3.00 296 160
2.90 -3.00 299 160
3.00 -3.00 301 158
3.10 -3.00 304 158
3.20 -3.00 306 156
3.30 -3.00 309 155
3.40 -3.00 311 154
3.50 -3.00 314 154
3.60 -3.00 316 153
3.70 -3.00 319 152
3.80 -3.00 321 151
3.90 -3.00 324 150
4.00 -3.00 326 149
4.10 -3.00 329 148
4.20 -3.00 331 147
4.30 -3.00 334 146
4.40 -3.00 336 144
4.50 -3.00 339 144
4.60 -3.00 342 143
4.70 -3.00 344 142
4.80 -3.00 346 141
4.90 -3.00 349 139
5.00 -3.00 351 139
5.10 -3.00 353 137
5.20 -3.00 356 136
5.30 -3.00 359 135
5.40 -3.00 362 134
5.50 -3.00 364 133
5.60 -3.00 366 132
5.70 -3.00 369 131
5.80 -3.00 372 130
5.90 -3.00 374 129
6.00 -3.00 376 127
6.10 -3.00 379 127
6.20 -3.00 381 125
6.30 -3.00 384 124
6.40 -3.00 386 124
6.50 -3.00 388 122
6.60 -3.00 391 121
6.70 -3.00 393 120
6.80 -3.00 396 119
6.90 -3.00 398 118
7.00 -3.00 400 117
7.10 -3.00 402 116
7.20 -3.00 404 116
7.30 -3.00 406 115
7.40 -3.00 407 114
7.50 -3.00 0 0
7.60 -3.00 0 0
7.70 -3.00 0 0
7.80 -3.00 0 0
7.90 -3.00 0 0
8.00 -3.00 0 0
8.10 -3.00 0 0
8.20 -3.00 0 0
8.30 -3.00 440 125
8.40 -3.00 441 124
8.50 -3.00 442 124
8.60 -3.00 444 124
8.70 -3.00 447 124
8.80 -3.00 449 123
8.90 -3.00 451 122
9.00 -3.00 453 122
9.10 -3.00 456 121
-9.00 -2.90 0 0
-8.90 -2.90 0 0
-8.80 -2.90 0 0
-8.70 -2.90 0 0
-8.60 -2.90 0 0
-8.50 -2.90 0 0
-8.40 -2.90 0 0
-8.30 -2.90 0 0
-8.20 -2.90 0 0
-8.10 -2.90 0 0
-8.00 -2.90 4 252
-7.90 -2.90 5 251
-7.80 -2.90 7 250
-7.70 -2.90 8 249
-7.60 -2.90 10 249
-7.50 -2.90 11 248
-7.40 -2.90 12 247
-7.30 -2.90 30 220
-7.20 -2.90 31 220
-7.10 -2.90 33 220
-7.00 -2.90 35 219
-6.90 -2.90 37 218
-6.80 -2.90 40 218
-6.70 -2.90 43 217
-6.60 -2.90 46 217
-6.50 -2.90 48 217
-6.40 -2.90 51 217
-6.30 -2.90 54 216
-6.20 -2.90 56 216
-6.10 -2.90 59 216
-6.00 -2.90 62 215
-5.90 -2.90 65 215
-5.80 -2.90 68 215
-5.70 -2.90 70 214
-5.60 -2.90 73 214
-5.50 -2.90 76 214
-5.40 -2.90 79 213
-5.30 -2.90 82 213
-5.20 -2.90 85 213
-5.10 -2.90 87 212
-5.00 -2.90 90 212
-4.90 -2.90 93 212
-4.80 -2.90 95 212
-4.70 -2.90 98 211
-4.60 -2.90 101 211
-4.50 -2.90 104 210
-4.40 -2.90 107 210
-4.30 -2.90 109 209
-4.20 -2.90 112 209
-4.10 -2.90 115 209
-4.00 -2.90 117 208
-3.90 -2.90 120 208
-3.80 -2.90 123 208
-3.70 -2.90 126 207
-3.60 -2.90 129 206
-3.50 -2.90 131 206
-3.40 -2.90 134 205
-3.30 -2.90 136 205
-3.20 -2.90 140 204
-3.10 -2.90 142 204
-3.00 -2.90 145 203
-2.90 -2.90 147 203
-2.80 -2.90 151 202
-2.70 -2.90 153 202
-2.60 -2.90 155 201
-2.50 -2.90 158 201
-2.40 -2.90 161 200
-2.30 -2.90 163 200
-2.20 -2.90 166 199
-2.10 -2.90 169 199
-2.00 -2.90 171 198
-1.90 -2.90 174 197
-1.80 -2.90 177 197
-1.70 -2.90 180 196
-1.60 -2.90 183 195
-1.50 -2.90 185 195
-1.40 -2.90 187 194
-1.30 -2.90 190 193
-1.20 -2.90 193 193
-1.10 -2.90 196 192
-1.00 -2.90 198 192
-0.90 -2.90 201 191
-0.80 -2.90 203 190
-0.70 -2.90 207 190
-0.60 -2.90 209 189
-0.50 -2.90 212 188
-0.40 -2.90 214 187
-0.30 -2.90 217 187
-0.20 -2.90 219 186
-0.10 -2.90 222 186
-0.00 -2.90 225 184
0.10 -2.90 228 184
0.20 -2.90 230 183
0.30 -2.90 233 183
0.40 -2.90 235 182
0.50 -2.90 238 181
0.60 -2.90 241 180
0.70 -2.90 243 180
0.80 -2.90 246 178
0.90 -2.90 248 178
1.00 -2.90 251 177
1.10 -2.90 253 177
1.20 -2.90 256 175
1.30 -2.90 259 175
1.40 -2.90 262 174
1.50 -2.90 264 173
1.60 -2.90 266 172
1.70 -2.90 270 171
1.80 -2.90 272 171
1.90 -2.90 274 170
2.00 -2.90 277 169
2.10 -2.90 280 168
2.20 -2.90 282 167
2.30 -2.90 285 166
2.40 -2.90 287 165
2.50 -2.90 290 165
2.60 -2.90 293 164
2.70 -2.90 295 162
2.80 -2.90 298 162
2.90 -2.90 300 161
3.00 -2.90 303 160
3.10 -2.90 305 159
3.20 -2.90 308 158
3.30 -2.90 310 157
3.40 -2.90 313 156
3.50 -2.90 316 155
3.60 -2.90 318 154
3.70 -2.90 320 153
3.80 -2.90 323 152
3.90 -2.90 325 151
4.00 -2.90 328 150
4.10 -2.90 330 149
4.20 -2.90 333 148
4.30 -2.90 335 147
4.40 -2.90 338 146
4.50 -2.90 340 145
4.60 -2.90 342 144
4.70 -2.90 345 143
4.80 -2.90 348 142
4.90 -2.90 350 141
5.00 -2.90 353 140
5.10 -2.90 355 139
5.20 -2.90 358 138
5.30 -2.90 360 137
5.40 -2.90 363 135
5.50 -2.90 365 134
5.60 -2.90 368 133
5.70 -2.90 370 132
5.80 -2.90 373 131
5.90 -2.90 375 130
6.00 -2.90 377 129
6.10 -2.90 380 128
6.20 -2.90 382 127
6.30 -2.90 385 125
6.40 -2.90 387 124
6.50 -2.90 390 123
6.60 -2.90 393 122
6.70 -2.90 394 121
6.80 -2.90 397 120
6.90 -2.90 400 119
7.00 -2.90 401 118
7.10 -2.90 404 117
7.20 -2.90 405 117
7.30 -2.90 406 116
7.40 -2.90 409 115
7.50 -2.90 0 0
7.60 -2.90 0 0
7.70 -2.90 0 0
7.80 -2.90 0 0
7.90 -2.90 0 0
8.00 -2.90 0 0
8.10 -2.90 0 0
8.20 -2.90 0 0
8.30 -2.90 442 126
8.40 -2.90 442 126
8.50 -2.90 444 125
8.60 -2.90 445 125
8.70 -2.90 448 125
8.80 -2.90 450 124
8.90 -2.90 452 124
9.00 -2.90 454 123
9.10 -2.90 457 122
-9.00 -2.80 0 0
-8.90 -2.80 0 0
-8.80 -2.80 0 0
-8.70 -2.80 0 0
-8.60 -2.80 0 0
-8.50 -2.80 0 0
-8.40 -2.80 0 0
-8.30 -2.80 0 0
-8.20 -2.80 0 0
-8.10 -2.80 0 0
-8.00 -2.80 5 253
-7.90 -2.80 6 252
-7.80 -2.80 8 252
-7.70 -2.80 9 251
-7.60 -2.80 10 250
-7.50 -2.80 11 249
-7.40 -2.80 13 249
-7.30 -2.80 30 221
-7.20 -2.80 32 221
-7.10 -2.80 34 221
-7.00 -2.80 36 220
-6.90 -2.80 38 220
-6.80 -2.80 41 219
-6.70 -2.80 44 219
-6.60 -2.80 47 219
-6.50 -2.80 50 218
-6.40 -2.80 52 218
-6.30 -2.80 55 218
-6.20 -2.80 57 218
-6.10 -2.80 60 217
-6.00 -2.80 63 217
-5.90 -2.80 66 217
-5.80 -2.80 69 217
-5.70 -2.80 71 216
-5.60 -2.80 74 216
-5.50 -2.80 77 215
-5.40 -2.80 80 215
-5.30 -2.80 83 215
-5.20 -2.80 86 214
-5.10 -2.80 89 214
-5.00 -2.80 91 213
-4.90 -2.80 94 213
-4.80 -2.80 97 213
-4.70 -2.80 99 212
-4.60 -2.80 102 212
-4.50 -2.80 105 212
-4.40 -2.80 108 211
-4.30 -2.80 110 211
-4.20 -2.80 113 210
-4.10 -2.80 116 210
-4.00 -2.80 119 210
-3.90 -2.80 122 209
-3.80 -2.80 123 209
-3.70 -2.80 127 208
-3.60 -2.80 130 208
-3.50 -2.80 132 207
-3.40 -2.80 135 207
-3.30 -2.80 137 206
-3.20 -2.80 140 206
-3.10 -2.80 143 205
-3.00 -2.80 146 205
-2.90 -2.80 148 204
-2.80 -2.80 151 204
-2.70 -2.80 154 203
-2.60 -2.80 157 203
-2.50 -2.80 159 202
-2.40 -2.80 162 202
-2.30 -2.80 165 201
-2.20 -2.80 167 200
-2.10 -2.80 170 200
-2.00 -2.80 173 199
-1.90 -2.80 176 199
-1.80 -2.80 178 198
-1.70 -2.80 181 197
-1.60 -2.80 184 197
-1.50 -2.80 186 196
-1.40 -2.80 189 195
-1.30 -2.80 191 195
-1.20 -2.80 194 195
-1.10 -2.80 197 194
-1.00 -2.80 199 193
-0.90 -2.80 202 192
-0.80 -2.80 205 192
-0.70 -2.80 207 191
-0.60 -2.80 210 190
-0.50 -2.80 213 190
-0.40 -2.80 216 189
-0.30 -2.80 218 188
-0.20 -2.80 221 187
-0.10 -2.80 223 187
-0.00 -2.80 226 186
0.10 -2.80 229 185
0.20 -2.80 231 185
0.30 -2.80 234 184
0.40 -2.80 236 183
0.50 -2.80 239 182
0.60 -2.80 242 181
0.70 -2.80 244 181
0.80 -2.80 247 180
0.90 -2.80 249 179
1.00 -2.80 252 178
1.10 -2.80 255 178
1.20 -2.80 257 177
1.30 -2.80 260 176
1.40 -2.80 263 175
1.50 -2.80 264 174
1.60 -2.80 267 174
1.70 -2.80 270 173
1.80 -2.80 273 172
1.90 -2.80 275 171
2.00 -2.80 278 170
2.10 -2.80 280 169
2.20 -2.80 283 169
2.30 -2.80 286 167
2.40 -2.80 288 166
2.50 -2.80 291 165
2.60 -2.80 294 165
2.70 -2.80 296 164
2.80 -2.80 298 163
2.90 -2.80 302 162
3.00 -2.80 304 161
3.10 -2.80 306 160
3.20 -2.80 309 159
3.30 -2.80 312 158
3.40 -2.80 314 157
3.50 -2.80 316 156
3.60 -2.80 319 155
3.70 -2.80 322 154
3.80 -2.80 324 153
3.90 -2.80 326 152
4.00 -2.80 329 151
4.10 -2.80 332 151
4.20 -2.80 334 149
4.30 -2.80 336 148
4.40 -2.80 339 147
4.50 -2.80 341 146
4.60 -2.80 344 145
4.70 -2.80 347 144
4.80 -2.80 349 143
4.90 -2.80 352 142
5.00 -2.80 354 141
5.10 -2.80 356 140
5.20 -2.80 359 139
5.30 -2.80 361 138
5.40 -2.80 364 137
5.50 -2.80 366 135
5.60 -2.80 369 134
5.70 -2.80 371 134
5.80 -2.80 373 132
5.90 -2.80 376 131
6.00 -2.80 379 130
6.10 -2.80 381 129
6.20 -2.80 384 128
6.30 -2.80 386 126
6.40 -2.80 389 126
6.50 -2.80 391 125
6.60 -2.80 394 123
6.70 -2.80 396 122
6.80 -2.80 398 121
6.90 -2.80 400 120
7.00 -2.80 403 119
7.10 -2.80 404 118
7.20 -2.80 406 118
7.30 -2.80 408 117
7.40 -2.80 409 116
7.50 -2.80 0 0
7.60 -2.80 0 0
7.70 -2.80 0 0
7.80 -2.80 0 0
7.90 -2.80 0 0
8.00 -2.80 0 0
8.10 -2.80 0 0
8.20 -2.80 0 0
8.30 -2.80 0 0
8.40 -2.80 444 127
8.50 -2.80 446 127
8.60 -2.80 447 126
8.70 -2.80 449 126
8.80 -2.80 451 125
8.90 -2.80 453 125
9.00 -2.80 455 124
9.10 -2.80 458 123
-9.00 -2.70 0 0
-8.90 -2.70 0 0
-8.80 -2.70 0 0
-8.70 -2.70 0 0
-8.60 -2.70 0 0
-8.50 -2.70 0 0
-8.40 -2.70 0 0
-8.30 -2.70 0 0
-8.20 -2.70 0 0
-8.10 -2.70 4 256
-8.00 -2.70 5 255
-7.90 -2.70 6 253
-7.80 -2.70 8 253
-7.70 -2.70 9 252
-7.60 -2.70 11 251
-7.50 -2.70 12 251
-7.40 -2.70 14 250
-7.30 -2.70 32 222
-7.20 -2.70 33 223
-7.10 -2.70 34 222
-7.00 -2.70 37 222
-6.90 -2.70 38 221
-6.80 -2.70 42 221
-6.70 -2.70 45 220
-6.60 -2.70 47 220
-6.50 -2.70 50 220
-6.40 -2.70 53 219
-6.30 -2.70 56 220
-6.20 -2.70 59 219
-6.10 -2.70 62 219
-6.00 -2.70 64 218
-5.90 -2.70 67 218
-5.80 -2.70 70 218
-5.70 -2.70 72 218
-5.60 -2.70 75 217
-5.50 -2.70 78 217
-5.40 -2.70 81 217
-5.30 -2.70 84 216
-5.20 -2.70 86 216
-5.10 -2.70 90 215
-5.00 -2.70 92 215
-4.90 -2.70 95 215
-4.80 -2.70 97 214
-4.70 -2.70 101 214
-4.60 -2.70 103 214
-4.50 -2.70 106 213
-4.40 -2.70 109 213
-4.30 -2.70 111 212
-4.20 -2.70 113 212
-4.10 -2.70 117 212
-4.00 -2.70 120 211
-3.90 -2.70 122 211
-3.80 -2.70 125 210
-3.70 -2.70 128 210
-3.60 -2.70 130 209
-3.50 -2.70 134 209
-3.40 -2.70 136 208
-3.30 -2.70 139 208
-3.20 -2.70 142 207
-3.10 -2.70 144 207
-3.00 -2.70 147 206
-2.90 -2.70 150 206
-2.80 -2.70 152 206
-2.70 -2.70 155 205
-2.60 -2.70 158 204
-2.50 -2.70 161 204
-2.40 -2.70 163 203
-2.30 -2.70 166 203
-2.20 -2.70 169 202
-2.10 -2.70 172 201
-2.00 -2.70 174 201
-1.90 -2.70 176 200
-1.80 -2.70 179 200
-1.70 -2.70 182 199
-1.60 -2.70 185 198
-1.50 -2.70 187 198
-1.40 -2.70 190 197
-1.30 -2.70 192 196
-1.20 -2.70 195 196
-1.10 -2.70 198 195
-1.00 -2.70 201 195
-0.90 -2.70 203 194
-0.80 -2.70 206 194
-0.70 -2.70 208 193
-0.60 -2.70 211 192
-0.50 -2.70 214 191
-0.40 -2.70 216 190
-0.30 -2.70 219 190
-0.20 -2.70 222 189
-0.10 -2.70 224 188
-0.00 -2.70 227 188
0.10 -2.70 230 187
0.20 -2.70 232 186
0.30 -2.70 235 185
0.40 -2.70 238 185
0.50 -2.70 240 184
0.60 -2.70 243 183
0.70 -2.70 246 182
0.80 -2.70 248 182
0.90 -2.70 251 180
1.00 -2.70 253 180
1.10 -2.70 256 179
1.20 -2.70 258 178
1.30 -2.70 261 177
1.40 -2.70 264 177
1.50 -2.70 266 176
1.60 -2.70 269 175
1.70 -2.70 272 174
1.80 -2.70 274 173
1.90 -2.70 277 172
2.00 -2.70 279 171
2.10 -2.70 282 171
2.20 -2.70 284 170
2.30 -2.70 287 169
2.40 -2.70 290 168
2.50 -2.70 292 167
2.60 -2.70 294 166
2.70 -2.70 297 166
2.80 -2.70 300 164
2.90 -2.70 302 164
3.00 -2.70 304 162
3.10 -2.70 308 161
3.20 -2.70 310 161
3.30 -2.70 313 160
3.40 -2.70 315 159
3.50 -2.70 318 157
3.60 -2.70 320 157
3.70 -2.70 322 156
3.80 -2.70 325 155
3.90 -2.70 328 154
4.00 -2.70 330 153
4.10 -2.70 333 152
4.20 -2.70 335 151
4.30 -2.70 338 150
4.40 -2.70 340 149
4.50 -2.70 343 148
4.60 -2.70 345 147
4.70 -2.70 348 145
4.80 -2.70 350 144
4.90 -2.70 353 143
5.00 -2.70 355 142
5.10 -2.70 358 141
5.20 -2.70 360 140
5.30 -2.70 363 139
5.40 -2.70 365 138
5.50 -2.70 368 137
5.60 -2.70 370 136
5.70 -2.70 372 135
5.80 -2.70 375 134
5.90 -2.70 377 132
6.00 -2.70 380 132
6.10 -2.70 382 130
6.20 -2.70 385 129
6.30 -2.70 387 128
6.40 -2.70 390 127
6.50 -2.70 393 125
6.60 -2.70 395 124
6.70 -2.70 397 123
6.80 -2.70 399 123
6.90 -2.70 402 121
7.00 -2.70 404 120
7.10 -2.70 406 119
7.20 -2.70 408 119
7.30 -2.70 409 118
7.40 -2.70 411 117
7.50 -2.70 0 0
7.60 -2.70 0 0
7.70 -2.70 0 0
7.80 -2.70 0 0
7.90 -2.70 0 0
8.00 -2.70 0 0
8.10 -2.70 0 0
8.20 -2.70 0 0
8.30 -2.70 0 0
8.40 -2.70 446 128
8.50 -2.70 447 128
8.60 -2.70 449 127
8.70 -2.70 450 127
8.80 -2.70 452 127
8.90 -2.70 455 126
9.00 -2.70 457 125
9.10 -2.70 459 124
-9.00 -2.60 0 0
-8.90 -2.60 0 0
-8.80 -2.60 0 0
-8.70 -2.60 0 0
-8.60 -2.60 0 0
-8.50 -2.60 0 0
-8.40 -2.60 0 0
-8.30 -2.60 0 0
-8.20 -2.60 0 0
-8.10 -2.60 4 257
-8.00 -2.60 5 256
-7.90 -2.60 7 255
-7.80 -2.60 9 254
-7.70 -2.60 9 254
-7.60 -2.60 12 253
-7.50 -2.60 13 252
-7.40 -2.60 15 252
-7.30 -2.60 32 224
-7.20 -2.60 34 224
-7.10 -2.60 35 223
-7.00 -2.60 37 223
-6.90 -2.60 40 222
-6.80 -2.60 43 222
-6.70 -2.60 46 222
-6.60 -2.60 48 222
-6.50 -2.60 51 221
-6.40 -2.60 54 221
-6.30 -2.60 57 221
-6.20 -2.60 59 220
-6.10 -2.60 62 220
-6.00 -2.60 66 220
-5.90 -2.60 68 220
-5.80 -2.60 71 219
-5.70 -2.60 73 219
-5.60 -2.60 76 219
-5.50 -2.60 79 218
-5.40 -2.60 82 218
-5.30 -2.60 85 218
-5.20 -2.60 88 217
-5.10 -2.60 90 217
-5.00 -2.60 93 216
-4.90 -2.60 96 216
-4.80 -2.60 99 216
-4.70 -2.60 102 216
-4.60 -2.60 105 215
-4.50 -2.60 107 215
-4.40 -2.60 110 214
-4.30 -2.60 112 214
-4.20 -2.60 116 213
-4.10 -2.60 118 213
-4.00 -2.60 121 213
-3.90 -2.60 123 212
-3.80 -2.60 126 212
-3.70 -2.60 129 211
-3.60 -2.60 132 211
-3.50 -2.60 134 210
-3.40 -2.60 137 210
-3.30 -2.60 139 209
-3.20 -2.60 143 209
-3.10 -2.60 145 208
-3.00 -2.60 148 208
-2.90 -2.60 151 207
-2.80 -2.60 153 206
-2.70 -2.60 156 206
-2.60 -2.60 159 206
-2.50 -2.60 162 205
-2.40 -2.60 165 205
-2.30 -2.60 167 204
-2.20 -2.60 170 204
-2.10 -2.60 172 202
-2.00 -2.60 176 202
-1.90 -2.60 178 202
-1.80 -2.60 180 201
-1.70 -2.60 183 200
-1.60 -2.60 185 200
-1.50 -2.60 188 199
-1.40 -2.60 191 199
-1.30 -2.60 194 198
-1.20 -2.60 196 197
-1.10 -2.60 199 197
-1.00 -2.60 202 196
-0.90 -2.60 204 195
-0.80 -2.60 207 195
-0.70 -2.60 210 194
-0.60 -2.60 213 193
-0.50 -2.60 215 193
-0.40 -2.60 218 192
-0.30 -2.60 221 191
-0.20 -2.60 223 191
-0.10 -2.60 225 190
-0.00 -2.60 228 189
0.10 -2.60 231 188
0.20 -2.60 234 187
0.30 -2.60 236 187
0.40 -2.60 239 186
0.50 -2.60 241 185
0.60 -2.60 244 185
0.70 -2.60 246 184
0.80 -2.60 249 183
0.90 -2.60 252 182
1.00 -2.60 255 181
1.10 -2.60 257 180
1.20 -2.60 259 180
1.30 -2.60 262 179
1.40 -2.60 265 178
1.50 -2.60 268 177
1.60 -2.60 270 176
1.70 -2.60 272 176
1.80 -2.60 275 174
1.90 -2.60 278 174
2.00 -2.60 281 173
2.10 -2.60 283 172
2.20 -2.60 285 171
2.30 -2.60 288 170
2.40 -2.60 291 169
2.50 -2.60 293 168
2.60 -2.60 296 168
2.70 -2.60 299 167
2.80 -2.60 301 166
2.90 -2.60 304 164
3.00 -2.60 307 164
3.10 -2.60 309 163
3.20 -2.60 311 162
3.30 -2.60 314 161
3.40 -2.60 317 160
3.50 -2.60 319 159
3.60 -2.60 322 158
3.70 -2.60 324 157
3.80 -2.60 326 156
3.90 -2.60 329 155
4.00 -2.60 332 154
4.10 -2.60 334 152
4.20 -2.60 336 152
4.30 -2.60 339 151
4.40 -2.60 341 150
4.50 -2.60 344 149
4.60 -2.60 346 148
4.70 -2.60 349 147
4.80 -2.60 351 146
4.90 -2.60 354 145
5.00 -2.60 356 143
5.10 -2.60 359 143
5.20 -2.60 361 142
5.30 -2.60 364 140
5.40 -2.60 366 139
5.50 -2.60 369 138
5.60 -2.60 371 137
5.70 -2.60 374 136
5.80 -2.60 376 135
5.90 -2.60 378 134
6.00 -2.60 381 133
6.10 -2.60 384 131
6.20 -2.60 386 131
6.30 -2.60 389 129
6.40 -2.60 391 128
6.50 -2.60 393 127
6.60 -2.60 396 126
6.70 -2.60 398 125
6.80 -2.60 401 124
6.90 -2.60 403 123
7.00 -2.60 405 122
7.10 -2.60 407 121
7.20 -2.60 408 120
7.30 -2.60 411 119
7.40 -2.60 412 118
7.50 -2.60 0 0
7.60 -2.60 0 0
7.70 -2.60 0 0
7.80 -2.60 0 0
7.90 -2.60 0 0
8.00 -2.60 0 0
8.10 -2.60 0 0
8.20 -2.60 0 0
8.30 -2.60 0 0
8.40 -2.60 447 129
8.50 -2.60 449 129
8.60 -2.60 450 129
8.70 -2.60 452 128
8.80 -2.60 453 127
8.90 -2.60 456 127
9.00 -2.60 458 126
9.10 -2.60 461 126
-9.00 -2.50 0 0
-8.90 -2.50 0 0
-8.80 -2.50 0 0
-8.70 -2.50 0 0
-8.60 -2.50 0 0
-8.50 -2.50 0 0
-8.40 -2.50 0 0
-8.30 -2.50 0 0
-8.20 -2.50 0 0
-8.10 -2.50 4 258
-8.00 -2.50 6 257
-7.90 -2.50 8 256
-7.80 -2.50 8 256
-7.70 -2.50 11 255
-7.60 -2.50 12 254
-7.50 -2.50 14 254
-7.40 -2.50 16 252
-7.30 -2.50 33 225
-7.20 -2.50 35 225
-7.10 -2.50 36 225
-7.00 -2.50 38 225
-6.90 -2.50 40 224
-6.80 -2.50 44 224
-6.70 -2.50 47 223
-6.60 -2.50 50 223
-6.50 -2.50 52 223
-6.40 -2.50 55 223
-6.30 -2.50 57 222
-6.20 -2.50 61 222
-6.10 -2.50 64 222
-6.00 -2.50 66 221
-5.90 -2.50 69 221
-5.80 -2.50 71 221
-5.70 -2.50 75 220
-5.60 -2.50 77 220
-5.50 -2.50 80 220
-5.40 -2.50 83 219
-5.30 -2.50 86 219
-5.20 -2.50 89 219
-5.10 -2.50 91 218
-5.00 -2.50 94 218
-4.90 -2.50 97 218
-4.80 -2.50 99 217
-4.70 -2.50 103 217
-4.60 -2.50 105 216
-4.50 -2.50 108 216
-4.40 -2.50 111 216
-4.30 -2.50 114 216
-4.20 -2.50 117 215
-4.10 -2.50 119 215
-4.00 -2.50 122 214
-3.90 -2.50 124 213
-3.80 -2.50 127 213
-3.70 -2.50 130 213
-3.60 -2.50 133 212
-3.50 -2.50 135 212
-3.40 -2.50 138 211
-3.30 -2.50 141 210
-3.20 -2.50 143 210
-3.10 -2.50 146 210
-3.00 -2.50 149 209
-2.90 -2.50 152 209
-2.80 -2.50 154 208
-2.70 -2.50 157 208
-2.60 -2.50 160 207
-2.50 -2.50 162 207
-2.40 -2.50 165 206
-2.30 -2.50 168 206
-2.20 -2.50 171 205
-2.10 -2.50 173 204
-2.00 -2.50 176 203
-1.90 -2.50 179 203
-1.80 -2.50 181 203
-1.70 -2.50 184 202
-1.60 -2.50 187 201
-1.50 -2.50 190 201
-1.40 -2.50 192 200
-1.30 -2.50 195 199
-1.20 -2.50 198 199
-1.10 -2.50 200 198
-1.00 -2.50 203 197
-0.90 -2.50 206 196
-0.80 -2.50 208 196
-0.70 -2.50 211 196
-0.60 -2.50 214 195
-0.50 -2.50 217 194
-0.40 -2.50 219 193
-0.30 -2.50 221 193
-0.20 -2.50 224 192
-0.10 -2.50 227 191
-0.00 -2.50 230 191
0.10 -2.50 232 190
0.20 -2.50 235 189
0.30 -2.50 237 188
0.40 -2.50 240 187
0.50 -2.50 242 187
0.60 -2.50 245 186
0.70 -2.50 248 185
0.80 -2.50 250 184
0.90 -2.50 254 183
1.00 -2.50 256 183
1.10 -2.50 259 182
1.20 -2.50 260 181
1.30 -2.50 263 180
1.40 -2.50 266 179
1.50 -2.50 269 178
1.60 -2.50 271 178
1.70 -2.50 274 177
1.80 -2.50 277 176
1.90 -2.50 279 175
2.00 -2.50 282 174
2.10 -2.50 284 173
2.20 -2.50 287 172
2.30 -2.50 290 172
2.40 -2.50 292 171
2.50 -2.50 295 170
2.60 -2.50 297 169
2.70 -2.50 299 168
2.80 -2.50 302 167
2.90 -2.50 305 166
3.00 -2.50 307 165
3.10 -2.50 310 164
3.20 -2.50 312 163
3.30 -2.50 315 162
3.40 -2.50 317 161
3.50 -2.50 320 160
3.60 -2.50 322 159
3.70 -2.50 325 158
3.80 -2.50 328 157
3.90 -2.50 330 156
4.00 -2.50 333 155
4.10 -2.50 335 154
4.20 -2.50 338 153
4.30 -2.50 340 152
4.40 -2.50 342 151
4.50 -2.50 345 150
4.60 -2.50 347 149
4.70 -2.50 350 148
4.80 -2.50 353 147
4.90 -2.50 355 146
5.00 -2.50 358 145
5.10 -2.50 360 144
5.20 -2.50 363 143
5.30 -2.50 365 142
5.40 -2.50 368 141
5.50 -2.50 370 139
5.60 -2.50 372 138
5.70 -2.50 375 137
5.80 -2.50 377 136
5.90 -2.50 379 135
6.00 -2.50 382 134
6.10 -2.50 384 133
6.20 -2.50 387 132
6.30 -2.50 390 131
6.40 -2.50 392 130
6.50 -2.50 395 128
6.60 -2.50 397 127
6.70 -2.50 400 126
6.80 -2.50 402 125
6.90 -2.50 404 124
7.00 -2.50 406 123
7.10 -2.50 408 122
7.20 -2.50 410 121
7.30 -2.50 412 120
7.40 -2.50 413 120
7.50 -2.50 0 0
7.60 -2.50 0 0
7.70 -2.50 0 0
7.80 -2.50 0 0
7.90 -2.50 0 0
8.00 -2.50 0 0
8.10 -2.50 0 0
8.20 -2.50 0 0
8.30 -2.50 0 0
8.40 -2.50 449 131
8.50 -2.50 450 130
8.60 -2.50 452 130
8.70 -2.50 453 130
8.80 -2.50 455 129
8.90 -2.50 457 128
9.00 -2.50 459 127
9.10 -2.50 462 127
-9.00 -2.40 0 0
-8.90 -2.40 0 0
-8.80 -2.40 0 0
-8.70 -2.40 0 0
-8.60 -2.40 0 0
-8.50 -2.40 0 0
-8.40 -2.40 0 0
-8.30 -2.40 0 0
-8.20 -2.40 4 260
-8.10 -2.40 5 260
-8.00 -2.40 6 259
-7.90 -2.40 8 258
-7.80 -2.40 9 257
-7.70 -2.40 11 256
-7.60 -2.40 13 256
-7.50 -2.40 15 255
-7.40 -2.40 17 254
-7.30 -2.40 34 227
-7.20 -2.40 36 226
-7.10 -2.40 37 226
-7.00 -2.40 39 225
-6.90 -2.40 42 225
-6.80 -2.40 45 225
-6.70 -2.40 48 225
-6.60 -2.40 50 224
-6.50 -2.40 53 224
-6.40 -2.40 57 224
-6.30 -2.40 59 224
-6.20 -2.40 62 224
-6.10 -2.40 65 223
-6.00 -2.40 68 223
-5.90 -2.40 70 222
-5.80 -2.40 73 222
-5.70 -2.40 76 222
-5.60 -2.40 78 221
-5.50 -2.40 81 221
-5.40 -2.40 84 221
-5.30 -2.40 87 220
-5.20 -2.40 90 220
-5.10 -2.40 92 220
-5.00 -2.40 95 220
-4.90 -2.40 98 219
-4.80 -2.40 101 219
-4.70 -2.40 104 219
-4.60 -2.40 106 218
-4.50 -2.40 109 218
-4.40 -2.40 112 217
-4.30 -2.40 114 217
-4.20 -2.40 117 216
-4.10 -2.40 121 216
-4.00 -2.40 123 216
-3.90 -2.40 125 215
-3.80 -2.40 128 215
-3.70 -2.40 131 214
-3.60 -2.40 134 214
-3.50 -2.40 137 213
-3.40 -2.40 139 213
-3.30 -2.40 142 212
-3.20 -2.40 145 212
-3.10 -2.40 148 211
-3.00 -2.40 150 211
-2.90 -2.40 153 210
-2.80 -2.40 155 210
-2.70 -2.40 158 209
-2.60 -2.40 161 209
-2.50 -2.40 164 208
-2.40 -2.40 166 207
-2.30 -2.40 170 207
-2.20 -2.40 172 206
-2.10 -2.40 175 206
-2.00 -2.40 177 205
-1.90 -2.40 180 204
-1.80 -2.40 183 204
-1.70 -2.40 185 203
-1.60 -2.40 188 203
-1.50 -2.40 191 202
-1.40 -2.40 194 201
-1.30 -2.40 196 201
-1.20 -2.40 199 200
-1.10 -2.40 202 200
-1.00 -2.40 204 199
-0.90 -2.40 207 198
-0.80 -2.40 209 198
-0.70 -2.40 212 197
-0.60 -2.40 215 196
-0.50 -2.40 217 195
-0.40 -2.40 220 195
-0.30 -2.40 223 194
-0.20 -2.40 225 193
-0.10 -2.40 228 193
-0.00 -2.40 231 192
0.10 -2.40 233 191
0.20 -2.40 236 190
0.30 -2.40 239 190
0.40 -2.40 241 189
0.50 -2.40 244 188
0.60 -2.40 246 187
0.70 -2.40 249 187
0.80 -2.40 251 186
0.90 -2.40 255 185
1.00 -2.40 257 184
1.10 -2.40 259 184
1.20 -2.40 262 182
1.30 -2.40 265 182
1.40 -2.40 267 181
1.50 -2.40 270 180
1.60 -2.40 272 179
1.70 -2.40 275 178
1.80 -2.40 278 177
1.90 -2.40 280 176
2.00 -2.40 282 176
2.10 -2.40 286 175
2.20 -2.40 288 174
2.30 -2.40 290 173
2.40 -2.40 293 172
2.50 -2.40 295 171
2.60 -2.40 298 170
2.70 -2.40 301 169
2.80 -2.40 304 168
2.90 -2.40 306 167
3.00 -2.40 309 166
3.10 -2.40 311 166
3.20 -2.40 314 165
3.30 -2.40 316 163
3.40 -2.40 319 163
3.50 -2.40 321 162
3.60 -2.40 324 161
3.70 -2.40 326 160
3.80 -2.40 329 159
3.90 -2.40 331 158
4.00 -2.40 333 157
4.10 -2.40 337 156
4.20 -2.40 339 154
4.30 -2.40 341 154
4.40 -2.40 344 153
4.50 -2.40 346 152
4.60 -2.40 349 150
4.70 -2.40 352 149
4.80 -2.40 354 149
4.90 -2.40 357 147
5.00 -2.40 358 147
5.10 -2.40 361 145
5.20 -2.40 364 144
5.30 -2.40 366 143
5.40 -2.40 369 142
5.50 -2.40 371 141
5.60 -2.40 374 140
5.70 -2.40 376 139
5.80 -2.40 379 137
5.90 -2.40 382 136
6.00 -2.40 383 136
6.10 -2.40 386 134
6.20 -2.40 388 133
6.30 -2.40 391 132
6.40 -2.40 393 131
6.50 -2.40 396 130
6.60 -2.40 398 128
6.70 -2.40 401 127
6.80 -2.40 403 126
6.90 -2.40 406 125
7.00 -2.40 408 124
7.10 -2.40 410 123
7.20 -2.40 412 122
7.30 -2.40 414 122
7.40 -2.40 415 121
7.50 -2.40 417 120
7.60 -2.40 0 0
7.70 -2.40 0 0
7.80 -2.40 0 0
7.90 -2.40 0 0
8.00 -2.40 0 0
8.10 -2.40 0 0
8.20 -2.40 0 0
8.30 -2.40 0 0
8.40 -2.40 450 131
8.50 -2.40 451 131
8.60 -2.40 452 131
8.70 -2.40 454 130
8.80 -2.40 456 130
8.90 -2.40 459 129
9.00 -2.40 461 129
9.10 -2.40 463 128
-9.00 -2.30 0 0
-8.90 -2.30 0 0
-8.80 -2.30 0 0
-8.70 -2.30 0 0
-8.60 -2.30 0 0
-8.50 -2.30 0 0
-8.40 -2.30 0 0
-8.30 -2.30 0 0
-8.20 -2.30 4 262
-8.10 -2.30 5 261
-8.00 -2.30 7 260
-7.90 -2.30 8 260
-7.80 -2.30 10 259
-7.70 -2.30 12 257
-7.60 -2.30 14 257
-7.50 -2.30 16 256
-7.40 -2.30 17 256
-7.30 -2.30 35 228
-7.20 -2.30 37 228
-7.10 -2.30 38 228
-7.00 -2.30 40 227
-6.90 -2.30 42 227
-6.80 -2.30 46 226
-6.70 -2.30 48 226
-6.60 -2.30 51 226
-6.50 -2.30 54 226
-6.40 -2.30 57 225
-6.30 -2.30 60 225
-6.20 -2.30 63 225
-6.10 -2.30 65 225
-6.00 -2.30 69 224
-5.90 -2.30 71 224
-5.80 -2.30 73 223
-5.70 -2.30 76 223
-5.60 -2.30 79 223
-5.50 -2.30 82 223
-5.40 -2.30 85 222
-5.30 -2.30 88 222
-5.20 -2.30 91 222
-5.10 -2.30 94 221
-5.00 -2.30 97 221
-4.90 -2.30 99 221
-4.80 -2.30 101 220
-4.70 -2.30 104 220
-4.60 -2.30 107 220
-4.50 -2.30 110 219
-4.40 -2.30 113 219
-4.30 -2.30 116 218
-4.20 -2.30 118 218
-4.10 -2.30 121 217
-4.00 -2.30 124 217
-3.90 -2.30 127 216
-3.80 -2.30 129 216
-3.70 -2.30 132 216
-3.60 -2.30 135 215
-3.50 -2.30 138 215
-3.40 -2.30 140 214
-3.30 -2.30 143 214
-3.20 -2.30 146 213
-3.10 -2.30 149 213
-3.00 -2.30 151 212
-2.90 -2.30 154 212
-2.80 -2.30 157 211
-2.70 -2.30 160 211
-2.60 -2.30 162 210
-2.50 -2.30 165 209
-2.40 -2.30 168 209
-2.30 -2.30 170 208
-2.20 -2.30 173 208
-2.10 -2.30 176 207
-2.00 -2.30 179 207
-1.90 -2.30 181 206
-1.80 -2.30 184 205
-1.70 -2.30 186 205
-1.60 -2.30 189 204
-1.50 -2.30 192 203
-1.40 -2.30 194 203
-1.30 -2.30 197 202
-1.20 -2.30 200 202
-1.10 -2.30 203 201
-1.00 -2.30 205 200
-0.90 -2.30 208 199
-0.80 -2.30 211 199
-0.70 -2.30 213 198
-0.60 -2.30 216 198
-0.50 -2.30 219 197
-0.40 -2.30 221 196
-0.30 -2.30 224 196
-0.20 -2.30 226 195
-0.10 -2.30 229 194
-0.00 -2.30 232 193
0.10 -2.30 235 192
0.20 -2.30 237 192
0.30 -2.30 240 191
0.40 -2.30 242 190
0.50 -2.30 245 189
0.60 -2.30 248 189
0.70 -2.30 250 188
0.80 -2.30 253 187
0.90 -2.30 255 186
1.00 -2.30 258 186
1.10 -2.30 260 185
1.20 -2.30 263 184
1.30 -2.30 266 183
1.40 -2.30 268 182
1.50 -2.30 271 181
1.60 -2.30 274 180
1.70 -2.30 276 180
1.80 -2.30 279 179
1.90 -2.30 281 178
2.00 -2.30 284 177
2.10 -2.30 287 176
2.20 -2.30 290 175
2.30 -2.30 292 174
2.40 -2.30 294 174
2.50 -2.30 297 172
2.60 -2.30 300 172
2.70 -2.30 302 171
2.80 -2.30 305 169
2.90 -2.30 307 169
3.00 -2.30 309 168
3.10 -2.30 312 167
3.20 -2.30 315 166
3.30 -2.30 317 165
3.40 -2.30 320 164
3.50 -2.30 323 163
3.60 -2.30 325 162
3.70 -2.30 328 161
3.80 -2.30 330 160
3.90 -2.30 332 159
4.00 -2.30 335 158
4.10 -2.30 338 157
4.20 -2.30 340 156
4.30 -2.30 342 155
4.40 -2.30 345 154
4.50 -2.30 347 153
4.60 -2.30 350 152
4.70 -2.30 353 151
4.80 -2.30 355 150
4.90 -2.30 357 149
5.00 -2.30 360 147
5.10 -2.30 362 146
5.20 -2.30 365 146
5.30 -2.30 367 144
5.40 -2.30 370 143
5.50 -2.30 372 142
5.60 -2.30 375 141
5.70 -2.30 377 140
5.80 -2.30 380 139
5.90 -2.30 383 138
6.00 -2.30 385 136
6.10 -2.30 387 135
6.20 -2.30 390 134
6.30 -2.30 392 133
6.40 -2.30 394 132
6.50 -2.30 397 131
6.60 -2.30 400 130
6.70 -2.30 402 129
6.80 -2.30 405 128
6.90 -2.30 407 126
7.00 -2.30 409 125
7.10 -2.30 411 124
7.20 -2.30 413 124
7.30 -2.30 415 123
7.40 -2.30 416 122
7.50 -2.30 418 121
7.60 -2.30 0 0
7.70 -2.30 0 0
7.80 -2.30 0 0
7.90 -2.30 0 0
8.00 -2.30 0 0
8.10 -2.30 0 0
8.20 -2.30 0 0
8.30 -2.30 0 0
8.40 -2.30 452 133
8.50 -2.30 452 133
8.60 -2.30 454 132
8.70 -2.30 456 132
8.80 -2.30 458 131
8.90 -2.30 459 130
9.00 -2.30 462 130
9.10 -2.30 465 129
-9.00 -2.20 0 0
-8.90 -2.20 0 0
-8.80 -2.20 0 0
-8.70 -2.20 0 0
-8.60 -2.20 0 0
-8.50 -2.20 0 0
-8.40 -2.20 0 0
-8.30 -2.20 0 0
-8.20 -2.20 4 263
-8.10 -2.20 6 263
-8.00 -2.20 7 262
-7.90 -2.20 9 261
-7.80 -2.20 10 260
-7.70 -2.20 12 259
-7.60 -2.20 15 258
-7.50 -2.20 17 257
-7.40 -2.20 19 257
-7.30 -2.20 36 229
-7.20 -2.20 38 229
-7.10 -2.20 39 229
-7.00 -2.20 41 229
-6.90 -2.20 44 228
-6.80 -2.20 47 228
-6.70 -2.20 49 227
-6.60 -2.20 53 228
-6.50 -2.20 56 227
-6.40 -2.20 58 227
-6.30 -2.20 61 227
-6.20 -2.20 64 226
-6.10 -2.20 67 226
-6.00 -2.20 69 226
-5.90 -2.20 72 225
-5.80 -2.20 74 225
-5.70 -2.20 77 225
-5.60 -2.20 81 224
-5.50 -2.20 83 224
-5.40 -2.20 87 224
-5.30 -2.20 89 224
-5.20 -2.20 92 223
-5.10 -2.20 95 223
-5.00 -2.20 97 222
-4.90 -2.20 100 222
-4.80 -2.20 103 222
-4.70 -2.20 106 221
-4.60 -2.20 108 221
-4.50 -2.20 111 221
-4.40 -2.20 114 220
-4.30 -2.20 117 220
-4.20 -2.20 120 219
-4.10 -2.20 122 219
-4.00 -2.20 125 218
-3.90 -2.20 127 218
-3.80 -2.20 130 217
-3.70 -2.20 133 217
-3.60 -2.20 136 217
-3.50 -2.20 139 216
-3.40 -2.20 141 216
-3.30 -2.20 145 215
-3.20 -2.20 146 215
-3.10 -2.20 150 214
-3.00 -2.20 152 214
-2.90 -2.20 155 213
-2.80 -2.20 158 213
-2.70 -2.20 160 212
-2.60 -2.20 163 212
-2.50 -2.20 166 211
-2.40 -2.20 169 210
-2.30 -2.20 171 210
-2.20 -2.20 174 209
-2.10 -2.20 177 209
-2.00 -2.20 180 208
-1.90 -2.20 182 207
-1.80 -2.20 185 207
-1.70 -2.20 187 206
-1.60 -2.20 190 205
-1.50 -2.20 193 205
-1.40 -2.20 196 204
-1.30 -2.20 199 204
-1.20 -2.20 201 203
-1.10 -2.20 204 202
-1.00 -2.20 206 202
-0.90 -2.20 209 201
-0.80 -2.20 212 200
-0.70 -2.20 214 200
-0.60 -2.20 217 199
-0.50 -2.20 220 198
-0.40 -2.20 222 197
-0.30 -2.20 225 197
-0.20 -2.20 228 196
-0.10 -2.20 230 195
-0.00 -2.20 232 195
0.10 -2.20 236 194
0.20 -2.20 238 193
0.30 -2.20 241 192
0.40 -2.20 244 192
0.50 -2.20 246 191
0.60 -2.20 249 190
0.70 -2.20 251 190
0.80 -2.20 254 189
0.90 -2.20 256 188
1.00 -2.20 259 187
1.10 -2.20 261 186
1.20 -2.20 264 185
1.30 -2.20 267 184
1.40 -2.20 269 184
1.50 -2.20 272 183
1.60 -2.20 275 182
1.70 -2.20 277 181
1.80 -2.20 280 180
1.90 -2.20 282 179
2.00 -2.20 285 178
2.10 -2.20 288 178
2.20 -2.20 290 177
2.30 -2.20 293 176
2.40 -2.20 295 175
2.50 -2.20 298 174
2.60 -2.20 300 173
2.70 -2.20 303 172
2.80 -2.20 306 171
2.90 -2.20 308 170
3.00 -2.20 311 169
3.10 -2.20 314 168
3.20 -2.20 316 167
3.30 -2.20 319 166
3.40 -2.20 321 165
3.50 -2.20 323 164
3.60 -2.20 326 163
3.70 -2.20 328 162
3.80 -2.20 331 161
3.90 -2.20 333 160
4.00 -2.20 336 159
4.10 -2.20 339 158
4.20 -2.20 341 157
4.30 -2.20 344 156
4.40 -2.20 346 155
4.50 -2.20 349 154
4.60 -2.20 351 153
4.70 -2.20 354 152
4.80 -2.20 356 151
4.90 -2.20 359 150
5.00 -2.20 361 149
5.10 -2.20 364 148
5.20 -2.20 366 147
5.30 -2.20 369 146
5.40 -2.20 371 145
5.50 -2.20 374 143
5.60 -2.20 376 142
5.70 -2.20 378 141
5.80 -2.20 381 140
5.90 -2.20 383 139
6.00 -2.20 386 138
6.10 -2.20 388 137
6.20 -2.20 391 135
6.30 -2.20 393 135
6.40 -2.20 396 133
6.50 -2.20 398 132
6.60 -2.20 401 131
6.70 -2.20 403 130
6.80 -2.20 406 129
6.90 -2.20 408 128
7.00 -2.20 410 126
7.10 -2.20 412 125
7.20 -2.20 414 125
7.30 -2.20 417 124
7.40 -2.20 418 123
7.50 -2.20 420 123
7.60 -2.20 0 0
7.70 -2.20 0 0
7.80 -2.20 0 0
7.90 -2.20 0 0
8.00 -2.20 0 0
8.10 -2.20 0 0
8.20 -2.20 0 0
8.30 -2.20 0 0
8.40 -2.20 452 134
8.50 -2.20 454 134
8.60 -2.20 455 133
8.70 -2.20 456 133
8.80 -2.20 459 132
8.90 -2.20 461 132
9.00 -2.20 463 131
9.10 -2.20 466 130
-9.00 -2.10 0 0
-8.90 -2.10 0 0
-8.80 -2.10 0 0
-8.70 -2.10 0 0
-8.60 -2.10 0 0
-8.50 -2.10 0 0
-8.40 -2.10 0 0
-8.30 -2.10 3 265
-8.20 -2.10 5 265
-8.10 -2.10 6 264
-8.00 -2.10 8 263
-7.90 -2.10 9 262
-7.80 -2.10 11 261
-7.70 -2.10 13 260
-7.60 -2.10 16 260
-7.50 -2.10 17 259
-7.40 -2.10 34 230
-7.30 -2.10 37 231
-7.20 -2.10 39 231
-7.10 -2.10 40 230
-7.00 -2.10 43 230
-6.90 -2.10 45 229
-6.80 -2.10 48 229
-6.70 -2.10 51 229
-6.60 -2.10 53 229
-6.50 -2.10 56 229
-6.40 -2.10 59 228
-6.30 -2.10 62 228
-6.20 -2.10 65 228
-6.10 -2.10 67 228
-6.00 -2.10 70 227
-5.90 -2.10 73 227
-5.80 -2.10 76 227
-5.70 -2.10 79 226
-5.60 -2.10 82 226
-5.50 -2.10 84 226
-5.40 -2.10 87 225
-5.30 -2.10 90 225
-5.20 -2.10 93 224
-5.10 -2.10 95 224
-5.00 -2.10 98 224
-4.90 -2.10 101 223
-4.80 -2.10 104 223
-4.70 -2.10 106 223
-4.60 -2.10 109 222
-4.50 -2.10 112 222
-4.40 -2.10 115 222
-4.30 -2.10 118 221
-4.20 -2.10 120 220
-4.10 -2.10 123 220
-4.00 -2.10 126 220
-3.90 -2.10 129 219
-3.80 -2.10 132 219
-3.70 -2.10 134 219
-3.60 -2.10 137 218
-3.50 -2.10 140 217
-3.40 -2.10 143 217
-3.30 -2.10 146 217
-3.20 -2.10 148 216
-3.10 -2.10 151 216
-3.00 -2.10 153 215
-2.90 -2.10 156 214
-2.80 -2.10 158 214
-2.70 -2.10 162 213
-2.60 -2.10 165 213
-2.50 -2.10 167 212
-2.40 -2.10 170 212
-2.30 -2.10 172 211
-2.20 -2.10 175 210
-2.10 -2.10 178 210
-2.00 -2.10 181 209
-1.90 -2.10 183 209
-1.80 -2.10 185 208
-1.70 -2.10 189 208
-1.60 -2.10 191 207
-1.50 -2.10 194 206
-1.40 -2.10 196 206
-1.30 -2.10 199 205
-1.20 -2.10 202 204
-1.10 -2.10 205 204
-1.00 -2.10 207 203
-0.90 -2.10 210 202
-0.80 -2.10 213 202
-0.70 -2.10 215 201
-0.60 -2.10 218 200
-0.50 -2.10 221 199
-0.40 -2.10 223 199
-0.30 -2.10 226 198
-0.20 -2.10 229 197
-0.10 -2.10 232 197
-0.00 -2.10 234 196
0.10 -2.10 236 196
0.20 -2.10 239 194
0.30 -2.10 242 194
0.40 -2.10 245 193
0.50 -2.10 247 192
0.60 -2.10 250 192
0.70 -2.10 252 191
0.80 -2.10 255 190
0.90 -2.10 258 189
1.00 -2.10 260 188
1.10 -2.10 263 187
1.20 -2.10 266 187
1.30 -2.10 268 186
1.40 -2.10 271 185
1.50 -2.10 273 184
1.60 -2.10 276 183
1.70 -2.10 278 182
1.80 -2.10 281 182
1.90 -2.10 284 180
2.00 -2.10 286 180
2.10 -2.10 289 179
2.20 -2.10 291 178
2.30 -2.10 294 177
2.40 -2.10 297 176
2.50 -2.10 299 175
2.60 -2.10 301 174
2.70 -2.10 304 173
2.80 -2.10 307 172
2.90 -2.10 310 171
3.00 -2.10 312 171
3.10 -2.10 315 169
3.20 -2.10 318 169
3.30 -2.10 320 167
3.40 -2.10 322 166
3.50 -2.10 325 166
3.60 -2.10 327 165
3.70 -2.10 330 164
3.80 -2.10 332 163
3.90 -2.10 335 162
4.00 -2.10 338 161
4.10 -2.10 340 160
4.20 -2.10 343 159
4.30 -2.10 345 158
4.40 -2.10 348 156
4.50 -2.10 350 156
4.60 -2.10 353 155
4.70 -2.10 355 153
4.80 -2.10 358 152
4.90 -2.10 360 151
5.00 -2.10 363 150
5.10 -2.10 365 149
5.20 -2.10 367 148
5.30 -2.10 370 147
5.40 -2.10 373 146
5.50 -2.10 375 145
5.60 -2.10 377 144
5.70 -2.10 379 142
5.80 -2.10 382 141
5.90 -2.10 384 140
6.00 -2.10 387 139
6.10 -2.10 389 138
6.20 -2.10 392 137
6.30 -2.10 395 136
6.40 -2.10 397 135
6.50 -2.10 400 133
6.60 -2.10 402 132
6.70 -2.10 405 131
6.80 -2.10 407 130
6.90 -2.10 409 129
7.00 -2.10 411 128
7.10 -2.10 414 126
7.20 -2.10 416 126
7.30 -2.10 418 125
7.40 -2.10 419 124
7.50 -2.10 421 124
7.60 -2.10 0 0
7.70 -2.10 0 0
7.80 -2.10 0 0
7.90 -2.10 0 0
8.00 -2.10 0 0
8.10 -2.10 0 0
8.20 -2.10 0 0
8.30 -2.10 0 0
8.40 -2.10 454 135
8.50 -2.10 455 135
8.60 -2.10 456 134
8.70 -2.10 458 134
8.80 -2.10 461 133
8.90 -2.10 462 133
9.00 -2.10 465 132
9.10 -2.10 467 131
-9.00 -2.00 0 0
-8.90 -2.00 0 0
-8.80 -2.00 0 0
-8.70 -2.00 0 0
-8.60 -2.00 0 0
-8.50 -2.00 0 0
-8.40 -2.00 0 0
-8.30 -2.00 4 267
-8.20 -2.00 5 266
-8.10 -2.00 7 265
-8.00 -2.00 8 265
-7.90 -2.00 10 264
-7.80 -2.00 12 263
-7.70 -2.00 14 262
-7.60 -2.00 16 261
-7.50 -2.00 18 260
-7.40 -2.00 36 232
-7.30 -2.00 38 232
-7.20 -2.00 39 232
-7.10 -2.00 41 232
-7.00 -2.00 43 231
-6.90 -2.00 46 231
-6.80 -2.00 49 231
-6.70 -2.00 52 230
-6.60 -2.00 55 230
-6.50 -2.00 57 230
-6.40 -2.00 60 230
-6.30 -2.00 63 229
-6.20 -2.00 66 229
-6.10 -2.00 68 229
-6.00 -2.00 71 229
-5.90 -2.00 74 228
-5.80 -2.00 77 228
-5.70 -2.00 80 228
-5.60 -2.00 83 228
-5.50 -2.00 85 227
-5.40 -2.00 88 227
-5.30 -2.00 91 226
-5.20 -2.00 94 226
-5.10 -2.00 97 226
-5.00 -2.00 100 225
-4.90 -2.00 103 225
-4.80 -2.00 105 224
-4.70 -2.00 107 224
-4.60 -2.00 110 224
-4.50 -2.00 113 223
-4.40 -2.00 116 223
-4.30 -2.00 119 223
-4.20 -2.00 122 222
-4.10 -2.00 124 222
-4.00 -2.00 127 221
-3.90 -2.00 130 221
-3.80 -2.00 133 220
-3.70 -2.00 135 220
-3.60 -2.00 138 219
-3.50 -2.00 141 219
-3.40 -2.00 144 218
-3.30 -2.00 147 218
-3.20 -2.00 149 217
-3.10 -2.00 151 217
-3.00 -2.00 155 216
-2.90 -2.00 157 216
-2.80 -2.00 160 215
-2.70 -2.00 163 215
-2.60 -2.00 166 214
-2.50 -2.00 168 214
-2.40 -2.00 171 213
-2.30 -2.00 173 212
-2.20 -2.00 177 212
-2.10 -2.00 179 211
-2.00 -2.00 181 211
-1.90 -2.00 184 210
-1.80 -2.00 187 210
-1.70 -2.00 190 209
-1.60 -2.00 193 208
-1.50 -2.00 195 208
-1.40 -2.00 198 207
-1.30 -2.00 200 207
-1.20 -2.00 203 206
-1.10 -2.00 206 205
-1.00 -2.00 209 205
-0.90 -2.00 211 204
-0.80 -2.00 214 203
-0.70 -2.00 217 202
-0.60 -2.00 219 202
-0.50 -2.00 222 201
-0.40 -2.00 225 200
-0.30 -2.00 227 200
-0.20 -2.00 230 199
-0.10 -2.00 233 198
-0.00 -2.00 235 198
0.10 -2.00 237 197
0.20 -2.00 240 196
0.30 -2.00 243 195
0.40 -2.00 246 195
0.50 -2.00 249 194
0.60 -2.00 251 193
0.70 -2.00 254 192
0.80 -2.00 256 192
0.90 -2.00 259 190
1.00 -2.00 262 189
1.10 -2.00 264 189
1.20 -2.00 267 188
1.30 -2.00 269 187
1.40 -2.00 272 187
1.50 -2.00 275 185
1.60 -2.00 277 185
1.70 -2.00 280 183
1.80 -2.00 282 183
1.90 -2.00 285 182
2.00 -2.00 288 181
2.10 -2.00 290 180
2.20 -2.00 293 179
2.30 -2.00 295 178
2.40 -2.00 298 177
2.50 -2.00 301 177
2.60 -2.00 303 176
2.70 -2.00 305 175
2.80 -2.00 308 174
2.90 -2.00 311 173
3.00 -2.00 313 172
3.10 -2.00 316 171
3.20 -2.00 319 170
3.30 -2.00 321 169
3.40 -2.00 323 168
3.50 -2.00 326 167
3.60 -2.00 329 166
3.70 -2.00 331 165
3.80 -2.00 333 164
3.90 -2.00 336 163
4.00 -2.00 338 162
4.10 -2.00 341 161
4.20 -2.00 344 160
4.30 -2.00 346 159
4.40 -2.00 349 158
4.50 -2.00 351 157
4.60 -2.00 353 156
4.70 -2.00 356 155
4.80 -2.00 358 153
4.90 -2.00 361 152
5.00 -2.00 364 151
5.10 -2.00 366 150
5.20 -2.00 369 149
5.30 -2.00 371 148
5.40 -2.00 373 147
5.50 -2.00 376 146
5.60 -2.00 379 144
5.70 -2.00 381 144
5.80 -2.00 383 142
5.90 -2.00 386 141
6.00 -2.00 389 140
6.10 -2.00 391 139
6.20 -2.00 393 138
6.30 -2.00 396 137
6.40 -2.00 398 135
6.50 -2.00 401 134
6.60 -2.00 403 133
6.70 -2.00 406 132
6.80 -2.00 408 131
6.90 -2.00 410 130
7.00 -2.00 412 129
7.10 -2.00 415 128
7.20 -2.00 417 127
7.30 -2.00 419 126
7.40 -2.00 421 126
7.50 -2.00 422 125
7.60 -2.00 0 0
7.70 -2.00 0 0
7.80 -2.00 0 0
7.90 -2.00 0 0
8.00 -2.00 0 0
8.10 -2.00 0 0
8.20 -2.00 0 0
8.30 -2.00 0 0
8.40 -2.00 456 136
8.50 -2.00 456 136
8.60 -2.00 457 135
8.70 -2.00 459 135
8.80 -2.00 461 134
8.90 -2.00 463 134
9.00 -2.00 466 133
9.10 -2.00 469 132
-9.00 -1.90 0 0
-8.90 -1.90 0 0
-8.80 -1.90 0 0
-8.70 -1.90 0 0
-8.60 -1.90 0 0
-8.50 -1.90 0 0
-8.40 -1.90 0 0
-8.30 -1.90 4 269
-8.20 -1.90 6 267
-8.10 -1.90 7 267
-8.00 -1.90 9 266
-7.90 -1.90 11 265
-7.80 -1.90 13 264
-7.70 -1.90 15 263
-7.60 -1.90 17 262
-7.50 -1.90 18 262
-7.40 -1.90 37 234
-7.30 -1.90 39 234
-7.20 -1.90 41 234
-7.10 -1.90 42 233
-7.00 -1.90 44 233
-6.90 -1.90 47 232
-6.80 -1.90 50 232
-6.70 -1.90 53 232
-6.60 -1.90 56 232
-6.50 -1.90 58 232
-6.40 -1.90 61 231
-6.30 -1.90 64 231
-6.20 -1.90 66 230
-6.10 -1.90 70 230
-6.00 -1.90 73 230
-5.90 -1.90 75 230
-5.80 -1.90 78 230
-5.70 -1.90 81 229
-5.60 -1.90 84 229
-5.50 -1.90 86 228
-5.40 -1.90 89 228
-5.30 -1.90 92 228
-5.20 -1.90 95 227
-5.10 -1.90 98 227
-5.00 -1.90 100 227
-4.90 -1.90 104 227
-4.80 -1.90 106 226
-4.70 -1.90 109 226
-4.60 -1.90 112 225
-4.50 -1.90 114 225
-4.40 -1.90 117 224
-4.30 -1.90 120 224
-4.20 -1.90 123 224
-4.10 -1.90 125 223
-4.00 -1.90 128 222
-3.90 -1.90 131 222
-3.80 -1.90 133 222
-3.70 -1.90 136 221
-3.60 -1.90 140 221
-3.50 -1.90 142 220
-3.40 -1.90 145 220
-3.30 -1.90 148 220
-3.20 -1.90 150 219
-3.10 -1.90 153 218
-3.00 -1.90 156 218
-2.90 -1.90 158 217
-2.80 -1.90 162 217
-2.70 -1.90 164 216
-2.60 -1.90 167 216
-2.50 -1.90 169 215
-2.40 -1.90 172 215
-2.30 -1.90 174 214
-2.20 -1.90 177 213
-2.10 -1.90 180 213
-2.00 -1.90 183 212
-1.90 -1.90 186 212
-1.80 -1.90 188 211
-1.70 -1.90 191 211
-1.60 -1.90 194 210
-1.50 -1.90 197 209
-1.40 -1.90 199 209
-1.30 -1.90 202 208
-1.20 -1.90 204 207
-1.10 -1.90 207 206
-1.00 -1.90 210 206
-0.90 -1.90 213 205
-0.80 -1.90 215 204
-0.70 -1.90 217 204
-0.60 -1.90 220 203
-0.50 -1.90 223 202
-0.40 -1.90 226 202
-0.30 -1.90 229 201
-0.20 -1.90 231 200
-0.10 -1.90 233 199
-0.00 -1.90 237 199
0.10 -1.90 239 198
0.20 -1.90 241 198
0.30 -1.90 244 197
0.40 -1.90 247 196
0.50 -1.90 249 195
0.60 -1.90 252 194
0.70 -1.90 255 194
0.80 -1.90 257 192
0.90 -1.90 260 192
1.00 -1.90 262 191
1.10 -1.90 265 190
1.20 -1.90 268 189
1.30 -1.90 271 188
1.40 -1.90 273 188
1.50 -1.90 276 187
1.60 -1.90 278 186
1.70 -1.90 281 185
1.80 -1.90 283 184
1.90 -1.90 286 184
2.00 -1.90 288 182
2.10 -1.90 291 182
2.20 -1.90 294 180
2.30 -1.90 297 180
2.40 -1.90 299 179
2.50 -1.90 302 178
2.60 -1.90 304 177
2.70 -1.90 307 176
2.80 -1.90 309 175
2.90 -1.90 312 174
3.00 -1.90 315 173
3.10 -1.90 317 172
3.20 -1.90 320 171
3.30 -1.90 322 170
3.40 -1.90 325 169
3.50 -1.90 327 168
3.60 -1.90 330 167
3.70 -1.90 332 166
3.80 -1.90 335 165
3.90 -1.90 337 164
4.00 -1.90 340 163
4.10 -1.90 342 162
4.20 -1.90 345 161
4.30 -1.90 347 160
4.40 -1.90 350 159
4.50 -1.90 352 158
4.60 -1.90 355 157
4.70 -1.90 357 156
4.80 -1.90 360 155
4.90 -1.90 362 154
5.00 -1.90 365 153
5.10 -1.90 367 152
5.20 -1.90 370 151
5.30 -1.90 373 149
5.40 -1.90 374 148
5.50 -1.90 377 147
5.60 -1.90 379 146
5.70 -1.90 382 145
5.80 -1.90 385 144
5.90 -1.90 387 143
6.00 -1.90 389 142
6.10 -1.90 392 140
6.20 -1.90 394 139
6.30 -1.90 397 138
6.40 -1.90 399 137
6.50 -1.90 402 136
6.60 -1.90 404 135
6.70 -1.90 407 133
6.80 -1.90 409 132
6.90 -1.90 412 131
7.00 -1.90 413 130
7.10 -1.90 416 129
7.20 -1.90 419 128
7.30 -1.90 420 127
7.40 -1.90 423 126
7.50 -1.90 424 126
7.60 -1.90 426 126
7.70 -1.90 0 0
7.80 -1.90 0 0
7.90 -1.90 0 0
8.00 -1.90 0 0
8.10 -1.90 0 0
8.20 -1.90 0 0
8.30 -1.90 0 0
8.40 -1.90 456 137
8.50 -1.90 457 137
8.60 -1.90 459 137
8.70 -1.90 460 136
8.80 -1.90 463 136
8.90 -1.90 465 135
9.00 -1.90 467 134
9.10 -1.90 470 134
-9.00 -1.80 0 0
-8.90 -1.80 0 0
-8.80 -1.80 0 0
-8.70 -1.80 0 0
-8.60 -1.80 0 0
-8.50 -1.80 0 0
-8.40 -1.80 0 0
-8.30 -1.80 5 270
-8.20 -1.80 6 269
-8.10 -1.80 8 268
-8.00 -1.80 9 267
-7.90 -1.80 11 266
-7.80 -1.80 13 266
-7.70 -1.80 15 265
-7.60 -1.80 18 264
-7.50 -1.80 35 236
-7.40 -1.80 37 236
-7.30 -1.80 39 235
-7.20 -1.80 41 235
-7.10 -1.80 43 234
-7.00 -1.80 46 234
-6.90 -1.80 48 234
-6.80 -1.80 51 233
-6.70 -1.80 54 233
-6.60 -1.80 57 233
-6.50 -1.80 59 233
-6.40 -1.80 62 233
-6.30 -1.80 65 232
-6.20 -1.80 68 232
-6.10 -1.80 71 232
-6.00 -1.80 73 232
-5.90 -1.80 76 231
-5.80 -1.80 79 231
-5.70 -1.80 82 231
-5.60 -1.80 84 230
-5.50 -1.80 88 230
-5.40 -1.80 91 230
-5.30 -1.80 93 229
-5.20 -1.80 96 229
-5.10 -1.80 99 229
-5.00 -1.80 102 228
-4.90 -1.80 104 228
-4.80 -1.80 107 227
-4.70 -1.80 110 227
-4.60 -1.80 113 227
-4.50 -1.80 116 226
-4.40 -1.80 119 226
-4.30 -1.80 121 226
-4.20 -1.80 124 225
-4.10 -1.80 127 225
-4.00 -1.80 130 224
-3.90 -1.80 132 224
-3.80 -1.80 135 223
-3.70 -1.80 138 223
-3.60 -1.80 140 222
-3.50 -1.80 143 222
-3.40 -1.80 146 221
-3.30 -1.80 149 221
-3.20 -1.80 151 220
-3.10 -1.80 154 220
-3.00 -1.80 157 219
-2.90 -1.80 160 219
-2.80 -1.80 163 219
-2.70 -1.80 165 218
-2.60 -1.80 168 217
-2.50 -1.80 171 216
-2.40 -1.80 173 216
-2.30 -1.80 176 215
-2.20 -1.80 178 215
-2.10 -1.80 182 214
-2.00 -1.80 183 214
-1.90 -1.80 187 213
-1.80 -1.80 189 213
-1.70 -1.80 192 212
-1.60 -1.80 195 211
-1.50 -1.80 197 211
-1.40 -1.80 200 210
-1.30 -1.80 203 209
-1.20 -1.80 205 208
-1.10 -1.80 208 208
-1.00 -1.80 211 207
-0.90 -1.80 213 207
-0.80 -1.80 216 206
-0.70 -1.80 219 206
-0.60 -1.80 222 205
-0.50 -1.80 224 204
-0.40 -1.80 227 203
-0.30 -1.80 230 202
-0.20 -1.80 232 202
-0.10 -1.80 235 201
-0.00 -1.80 237 200
0.10 -1.80 240 200
0.20 -1.80 242 199
0.30 -1.80 246 198
0.40 -1.80 248 197
0.50 -1.80 251 196
0.60 -1.80 254 195
0.70 -1.80 256 195
0.80 -1.80 259 194
0.90 -1.80 261 194
1.00 -1.80 264 192
1.10 -1.80 266 192
1.20 -1.80 269 191
1.30 -1.80 272 190
1.40 -1.80 274 189
1.50 -1.80 277 188
1.60 -1.80 279 187
1.70 -1.80 282 186
1.80 -1.80 285 185
1.90 -1.80 287 184
2.00 -1.80 290 184
2.10 -1.80 292 183
2.20 -1.80 295 182
2.30 -1.80 298 181
2.40 -1.80 301 180
2.50 -1.80 303 179
2.60 -1.80 305 178
2.70 -1.80 308 177
2.80 -1.80 311 176
2.90 -1.80 313 175
3.00 -1.80 316 175
3.10 -1.80 318 173
3.20 -1.80 321 172
3.30 -1.80 323 172
3.40 -1.80 326 171
3.50 -1.80 329 170
3.60 -1.80 331 169
3.70 -1.80 333 168
3.80 -1.80 336 167
3.90 -1.80 338 166
4.00 -1.80 341 165
4.10 -1.80 344 164
4.20 -1.80 346 162
4.30 -1.80 349 161
4.40 -1.80 351 160
4.50 -1.80 354 159
4.60 -1.80 356 158
4.70 -1.80 359 157
4.80 -1.80 361 156
4.90 -1.80 364 155
5.00 -1.80 366 154
5.10 -1.80 369 153
5.20 -1.80 371 152
5.30 -1.80 374 151
5.40 -1.80 376 150
5.50 -1.80 378 148
5.60 -1.80 380 147
5.70 -1.80 383 146
5.80 -1.80 386 145
5.90 -1.80 389 144
6.00 -1.80 391 143
6.10 -1.80 394 141
6.20 -1.80 395 140
6.30 -1.80 398 139
6.40 -1.80 401 138
6.50 -1.80 403 137
6.60 -1.80 405 136
6.70 -1.80 408 134
6.80 -1.80 411 133
6.90 -1.80 413 132
7.00 -1.80 416 131
7.10 -1.80 418 130
7.20 -1.80 420 129
7.30 -1.80 422 128
7.40 -1.80 424 127
7.50 -1.80 425 127
7.60 -1.80 428 126
7.70 -1.80 0 0
7.80 -1.80 0 0
7.90 -1.80 0 0
8.00 -1.80 0 0
8.10 -1.80 0 0
8.20 -1.80 0 0
8.30 -1.80 0 0
8.40 -1.80 458 138
8.50 -1.80 458 138
8.60 -1.80 460 138
8.70 -1.80 462 137
8.80 -1.80 464 137
8.90 -1.80 466 136
9.00 -1.80 469 135
9.10 -1.80 471 135
-9.00 -1.70 0 0
-8.90 -1.70 0 0
-8.80 -1.70 0 0
-8.70 -1.70 0 0
-8.60 -1.70 0 0
-8.50 -1.70 0 0
-8.40 -1.70 4 272
-8.30 -1.70 5 271
-8.20 -1.70 7 270
-8.10 -1.70 8 270
-8.00 -1.70 10 269
-7.90 -1.70 11 268
-7.80 -1.70 14 267
-7.70 -1.70 16 266
-7.60 -1.70 18 265
-7.50 -1.70 36 238
-7.40 -1.70 38 237
-7.30 -1.70 40 237
-7.20 -1.70 42 236
-7.10 -1.70 44 236
-7.00 -1.70 46 236
-6.90 -1.70 50 235
-6.80 -1.70 52 235
-6.70 -1.70 55 235
-6.60 -1.70 57 235
-6.50 -1.70 60 234
-6.40 -1.70 63 234
-6.30 -1.70 66 234
-6.20 -1.70 69 234
-6.10 -1.70 72 233
-6.00 -1.70 75 233
-5.90 -1.70 77 233
-5.80 -1.70 80 232
-5.70 -1.70 83 232
-5.60 -1.70 85 232
-5.50 -1.70 89 231
-5.40 -1.70 92 231
-5.30 -1.70 94 231
-5.20 -1.70 97 230
-5.10 -1.70 100 230
-5.00 -1.70 102 230
-4.90 -1.70 106 229
-4.80 -1.70 108 229
-4.70 -1.70 111 229
-4.60 -1.70 114 228
-4.50 -1.70 117 228
-4.40 -1.70 119 227
-4.30 -1.70 122 227
-4.20 -1.70 125 226
-4.10 -1.70 128 226
-4.00 -1.70 130 226
-3.90 -1.70 133 225
-3.80 -1.70 136 225
-3.70 -1.70 138 224
-3.60 -1.70 142 224
-3.50 -1.70 144 223
-3.40 -1.70 147 223
-3.30 -1.70 150 222
-3.20 -1.70 152 222
-3.10 -1.70 155 221
-3.00 -1.70 158 221
-2.90 -1.70 161 220
-2.80 -1.70 163 220
-2.70 -1.70 167 219
-2.60 -1.70 169 219
-2.50 -1.70 172 218
-2.40 -1.70 175 218
-2.30 -1.70 177 217
-2.20 -1.70 180 216
-2.10 -1.70 182 216
-2.00 -1.70 186 215
-1.90 -1.70 188 214
-1.80 -1.70 190 214
-1.70 -1.70 193 213
-1.60 -1.70 196 213
-1.50 -1.70 199 212
-1.40 -1.70 201 211
-1.30 -1.70 204 210
-1.20 -1.70 206 210
-1.10 -1.70 209 209
-1.00 -1.70 212 209
-0.90 -1.70 215 208
-0.80 -1.70 218 208
-0.70 -1.70 220 207
-0.60 -1.70 223 206
-0.50 -1.70 225 205
-0.40 -1.70 228 205
-0.30 -1.70 231 204
-0.20 -1.70 234 203
-0.10 -1.70 236 202
-0.00 -1.70 238 202
0.10 -1.70 241 201
0.20 -1.70 244 200
0.30 -1.70 246 199
0.40 -1.70 249 198
0.50 -1.70 252 198
0.60 -1.70 255 197
0.70 -1.70 257 196
0.80 -1.70 260 196
0.90 -1.70 262 194
1.00 -1.70 265 194
1.10 -1.70 268 193
1.20 -1.70 270 192
1.30 -1.70 273 191
1.40 -1.70 276 190
1.50 -1.70 279 190
1.60 -1.70 281 188
1.70 -1.70 284 188
1.80 -1.70 286 187
1.90 -1.70 288 186
2.00 -1.70 291 185
2.10 -1.70 294 184
2.20 -1.70 296 183
2.30 -1.70 299 182
2.40 -1.70 302 181
2.50 -1.70 304 181
2.60 -1.70 307 179
2.70 -1.70 309 179
2.80 -1.70 312 178
2.90 -1.70 314 177
3.00 -1.70 317 176
3.10 -1.70 319 175
3.20 -1.70 322 173
3.30 -1.70 325 173
3.40 -1.70 327 172
3.50 -1.70 330 171
3.60 -1.70 333 170
3.70 -1.70 335 169
3.80 -1.70 337 168
3.90 -1.70 340 167
4.00 -1.70 343 166
4.10 -1.70 345 165
4.20 -1.70 347 164
4.30 -1.70 350 163
4.40 -1.70 352 162
4.50 -1.70 355 161
4.60 -1.70 357 160
4.70 -1.70 360 159
4.80 -1.70 362 157
4.90 -1.70 365 157
5.00 -1.70 367 155
5.10 -1.70 370 154
5.20 -1.70 372 153
5.30 -1.70 375 152
5.40 -1.70 377 151
5.50 -1.70 380 150
5.60 -1.70 382 148
5.70 -1.70 385 147
5.80 -1.70 387 146
5.90 -1.70 390 145
6.00 -1.70 392 144
6.10 -1.70 395 143
6.20 -1.70 397 142
6.30 -1.70 400 140
6.40 -1.70 402 139
6.50 -1.70 405 138
6.60 -1.70 407 137
6.70 -1.70 410 136
6.80 -1.70 412 134
6.90 -1.70 414 134
7.00 -1.70 417 132
7.10 -1.70 419 131
7.20 -1.70 421 130
7.30 -1.70 423 129
7.40 -1.70 425 129
7.50 -1.70 428 128
7.60 -1.70 429 127
7.70 -1.70 0 0
7.80 -1.70 0 0
7.90 -1.70 0 0
8.00 -1.70 0 0
8.10 -1.70 0 0
8.20 -1.70 0 0
8.30 -1.70 0 0
8.40 -1.70 459 139
8.50 -1.70 460 139
8.60 -1.70 461 139
8.70 -1.70 463 138
8.80 -1.70 465 138
8.90 -1.70 467 137
9.00 -1.70 470 137
9.10 -1.70 473 136
-9.00 -1.60 0 0
-8.90 -1.60 0 0
-8.80 -1.60 0 0
-8.70 -1.60 0 0
-8.60 -1.60 0 0
-8.50 -1.60 4 274
-8.40 -1.60 4 274
-8.30 -1.60 6 272
-8.20 -1.60 7 272
-8.10 -1.60 9 271
-8.00 -1.60 10 270
-7.90 -1.60 13 269
-7.80 -1.60 15 268
-7.70 -1.60 17 268
-7.60 -1.60 34 239
-7.50 -1.60 36 239
-7.40 -1.60 38 238
-7.30 -1.60 40 238
-7.20 -1.60 43 238
-7.10 -1.60 44 237
-7.00 -1.60 48 237
-6.90 -1.60 50 237
-6.80 -1.60 53 237
-6.70 -1.60 56 236
-6.60 -1.60 59 236
-6.50 -1.60 61 236
-6.40 -1.60 64 236
-6.30 -1.60 67 235
-6.20 -1.60 70 235
-6.10 -1.60 72 235
-6.00 -1.60 76 234
-5.90 -1.60 78 234
-5.80 -1.60 81 234
-5.70 -1.60 84 233
-5.60 -1.60 87 233
-5.50 -1.60 90 233
-5.40 -1.60 92 232
-5.30 -1.60 95 232
-5.20 -1.60 98 232
-5.10 -1.60 101 232
-5.00 -1.60 104 231
-4.90 -1.60 106 230
-4.80 -1.60 109 230
-4.70 -1.60 112 230
-4.60 -1.60 115 229
-4.50 -1.60 118 229
-4.40 -1.60 121 229
-4.30 -1.60 123 228
-4.20 -1.60 126 228
-4.10 -1.60 129 228
-4.00 -1.60 131 227
-3.90 -1.60 134 227
-3.80 -1.60 137 226
-3.70 -1.60 140 226
-3.60 -1.60 143 225
-3.50 -1.60 145 225
-3.40 -1.60 148 224
-3.30 -1.60 151 224
-3.20 -1.60 153 223
-3.10 -1.60 157 223
-3.00 -1.60 159 222
-2.90 -1.60 162 222
-2.80 -1.60 165 221
-2.70 -1.60 167 220
-2.60 -1.60 170 220
-2.50 -1.60 173 220
-2.40 -1.60 176 219
-2.30 -1.60 178 218
-2.20 -1.60 181 218
-2.10 -1.60 183 217
-2.00 -1.60 186 216
-1.90 -1.60 189 216
-1.80 -1.60 191 215
-1.70 -1.60 195 214
-1.60 -1.60 197 214
-1.50 -1.60 199 214
-1.40 -1.60 202 213
-1.30 -1.60 205 212
-1.20 -1.60 208 211
-1.10 -1.60 210 211
-1.00 -1.60 213 210
-0.90 -1.60 216 209
-0.80 -1.60 218 209
-0.70 -1.60 222 208
-0.60 -1.60 224 207
-0.50 -1.60 226 207
-0.40 -1.60 229 206
-0.30 -1.60 232 205
-0.20 -1.60 234 204
-0.10 -1.60 237 204
-0.00 -1.60 240 203
0.10 -1.60 243 202
0.20 -1.60 245 201
0.30 -1.60 248 201
0.40 -1.60 251 200
0.50 -1.60 253 199
0.60 -1.60 256 199
0.70 -1.60 259 197
0.80 -1.60 261 197
0.90 -1.60 264 196
1.00 -1.60 266 195
1.10 -1.60 269 194
1.20 -1.60 272 193
1.30 -1.60 274 193
1.40 -1.60 277 192
1.50 -1.60 279 191
1.60 -1.60 282 190
1.70 -1.60 285 189
1.80 -1.60 287 188
1.90 -1.60 290 187
2.00 -1.60 292 187
2.10 -1.60 295 186
2.20 -1.60 298 185
2.30 -1.60 300 183
2.40 -1.60 303 183
2.50 -1.60 305 182
2.60 -1.60 308 181
2.70 -1.60 311 180
2.80 -1.60 313 179
2.90 -1.60 316 178
3.00 -1.60 318 177
3.10 -1.60 321 176
3.20 -1.60 323 175
3.30 -1.60 326 174
3.40 -1.60 329 173
3.50 -1.60 331 172
3.60 -1.60 334 171
3.70 -1.60 336 170
3.80 -1.60 338 169
3.90 -1.60 341 168
4.00 -1.60 343 167
4.10 -1.60 346 166
4.20 -1.60 349 165
4.30 -1.60 351 164
4.40 -1.60 354 163
4.50 -1.60 356 162
4.60 -1.60 358 161
4.70 -1.60 361 160
4.80 -1.60 364 159
4.90 -1.60 366 158
5.00 -1.60 368 156
5.10 -1.60 371 155
5.20 -1.60 373 154
5.30 -1.60 376 153
5.40 -1.60 378 152
5.50 -1.60 381 151
5.60 -1.60 383 150
5.70 -1.60 386 149
5.80 -1.60 388 148
5.90 -1.60 391 146
6.00 -1.60 393 145
6.10 -1.60 396 144
6.20 -1.60 398 143
6.30 -1.60 400 142
6.40 -1.60 403 141
6.50 -1.60 406 139
6.60 -1.60 408 138
6.70 -1.60 410 137
6.80 -1.60 413 136
6.90 -1.60 416 135
7.00 -1.60 418 134
7.10 -1.60 420 133
7.20 -1.60 422 131
7.30 -1.60 425 131
7.40 -1.60 427 130
7.50 -1.60 429 129
7.60 -1.60 430 129
7.70 -1.60 432 129
7.80 -1.60 0 0
7.90 -1.60 0 0
8.00 -1.60 0 0
8.10 -1.60 0 0
8.20 -1.60 0 0
8.30 -1.60 0 0
8.40 -1.60 460 140
8.50 -1.60 462 140
8.60 -1.60 463 140
8.70 -1.60 465 139
8.80 -1.60 466 139
8.90 -1.60 469 138
9.00 -1.60 471 138
9.10 -1.60 474 137
-9.00 -1.50 0 0
-8.90 -1.50 0 0
-8.80 -1.50 0 0
-8.70 -1.50 0 0
-8.60 -1.50 0 0
-8.50 -1.50 4 275
-8.40 -1.50 5 275
-8.30 -1.50 6 274
-8.20 -1.50 8 274
-8.10 -1.50 9 273
-8.00 -1.50 11 272
-7.90 -1.50 13 271
-7.80 -1.50 15 270
-7.70 -1.50 17 269
-7.60 -1.50 35 241
-7.50 -1.50 37 241
-7.40 -1.50 39 240
-7.30 -1.50 41 240
-7.20 -1.50 43 239
-7.10 -1.50 46 239
-7.00 -1.50 48 238
-6.90 -1.50 51 238
-6.80 -1.50 54 238
-6.70 -1.50 57 238
-6.60 -1.50 60 238
-6.50 -1.50 62 237
-6.40 -1.50 65 237
-6.30 -1.50 68 237
-6.20 -1.50 71 237
-6.10 -1.50 73 236
-6.00 -1.50 76 236
-5.90 -1.50 79 236
-5.80 -1.50 82 235
-5.70 -1.50 85 235
-5.60 -1.50 88 235
-5.50 -1.50 91 234
-5.40 -1.50 93 234
-5.30 -1.50 96 234
-5.20 -1.50 99 233
-5.10 -1.50 102 233
-5.00 -1.50 105 232
-4.90 -1.50 107 232
-4.80 -1.50 110 232
-4.70 -1.50 113 232
-4.60 -1.50 116 231
-4.50 -1.50 119 230
-4.40 -1.50 122 230
-4.30 -1.50 124 230
-4.20 -1.50 128 229
-4.10 -1.50 130 229
-4.00 -1.50 133 228
-3.90 -1.50 135 228
-3.80 -1.50 138 227
-3.70 -1.50 141 227
-3.60 -1.50 144 227
-3.50 -1.50 146 226
-3.40 -1.50 149 225
-3.30 -1.50 152 225
-3.20 -1.50 154 224
-3.10 -1.50 157 224
-3.00 -1.50 160 224
-2.90 -1.50 163 223
-2.80 -1.50 166 223
-2.70 -1.50 168 222
-2.60 -1.50 171 222
-2.50 -1.50 174 221
-2.40 -1.50 177 220
-2.30 -1.50 179 220
-2.20 -1.50 182 219
-2.10 -1.50 185 219
-2.00 -1.50 188 218
-1.90 -1.50 190 217
-1.80 -1.50 193 217
-1.70 -1.50 195 216
-1.60 -1.50 198 215
-1.50 -1.50 201 215
-1.40 -1.50 204 214
-1.30 -1.50 206 213
-1.20 -1.50 209 213
-1.10 -1.50 211 212
-1.00 -1.50 214 212
-0.90 -1.50 217 211
-0.80 -1.50 220 210
-0.70 -1.50 223 210
-0.60 -1.50 225 209
-0.50 -1.50 228 208
-0.40 -1.50 231 207
-0.30 -1.50 233 207
-0.20 -1.50 236 206
-0.10 -1.50 238 205
-0.00 -1.50 241 204
0.10 -1.50 244 204
0.20 -1.50 247 203
0.30 -1.50 249 202
0.40 -1.50 252 201
0.50 -1.50 254 201
0.60 -1.50 257 200
0.70 -1.50 260 199
0.80 -1.50 262 198
0.90 -1.50 265 198
1.00 -1.50 267 196
1.10 -1.50 270 196
1.20 -1.50 273 195
1.30 -1.50 275 194
1.40 -1.50 278 193
1.50 -1.50 281 192
1.60 -1.50 283 191
1.70 -1.50 285 191
1.80 -1.50 288 190
1.90 -1.50 291 189
2.00 -1.50 293 188
2.10 -1.50 297 187
2.20 -1.50 299 186
2.30 -1.50 301 185
2.40 -1.50 304 184
2.50 -1.50 306 183
2.60 -1.50 309 182
2.70 -1.50 311 181
2.80 -1.50 314 180
2.90 -1.50 317 180
3.00 -1.50 319 178
3.10 -1.50 322 177
3.20 -1.50 325 177
3.30 -1.50 327 176
3.40 -1.50 330 175
3.50 -1.50 332 173
3.60 -1.50 335 173
3.70 -1.50 337 172
3.80 -1.50 340 171
3.90 -1.50 342 170
4.00 -1.50 345 168
4.10 -1.50 347 167
4.20 -1.50 350 166
4.30 -1.50 352 166
4.40 -1.50 355 164
4.50 -1.50 357 163
4.60 -1.50 360 162
4.70 -1.50 363 161
4.80 -1.50 365 160
4.90 -1.50 368 159
5.00 -1.50 370 158
5.10 -1.50 372 157
5.20 -1.50 375 155
5.30 -1.50 377 155
5.40 -1.50 380 153
5.50 -1.50 383 152
5.60 -1.50 385 151
5.70 -1.50 387 150
5.80 -1.50 389 149
5.90 -1.50 393 148
6.00 -1.50 395 146
6.10 -1.50 397 145
6.20 -1.50 400 144
6.30 -1.50 402 143
6.40 -1.50 405 142
6.50 -1.50 407 141
6.60 -1.50 409 139
6.70 -1.50 412 138
6.80 -1.50 415 137
6.90 -1.50 417 136
7.00 -1.50 419 135
7.10 -1.50 421 134
7.20 -1.50 424 133
7.30 -1.50 426 132
7.40 -1.50 428 131
7.50 -1.50 430 130
7.60 -1.50 431 129
7.70 -1.50 433 129
7.80 -1.50 0 0
7.90 -1.50 0 0
8.00 -1.50 0 0
8.10 -1.50 0 0
8.20 -1.50 0 0
8.30 -1.50 0 0
8.40 -1.50 462 142
8.50 -1.50 464 142
8.60 -1.50 465 141
8.70 -1.50 466 141
8.80 -1.50 468 140
8.90 -1.50 470 139
9.00 -1.50 473 139
9.10 -1.50 475 138
-9.00 -1.40 0 0
-8.90 -1.40 0 0
-8.80 -1.40 0 0
-8.70 -1.40 0 0
-8.60 -1.40 0 0
-8.50 -1.40 4 277
-8.40 -1.40 6 276
-8.30 -1.40 7 276
-8.20 -1.40 9 275
-8.10 -1.40 10 274
-8.00 -1.40 11 273
-7.90 -1.40 13 273
-7.80 -1.40 15 271
-7.70 -1.40 33 243
-7.60 -1.40 35 243
-7.50 -1.40 37 242
-7.40 -1.40 39 242
-7.30 -1.40 42 241
-7.20 -1.40 44 240
-7.10 -1.40 46 240
-7.00 -1.40 50 240
-6.90 -1.40 52 240
-6.80 -1.40 55 239
-6.70 -1.40 58 239
-6.60 -1.40 61 239
-6.50 -1.40 63 238
-6.40 -1.40 66 238
-6.30 -1.40 69 238
-6.20 -1.40 72 238
-6.10 -1.40 75 238
-6.00 -1.40 77 237
-5.90 -1.40 80 237
-5.80 -1.40 83 237
-5.70 -1.40 86 236
-5.60 -1.40 89 236
-5.50 -1.40 92 236
-5.40 -1.40 94 235
-5.30 -1.40 98 235
-5.20 -1.40 100 234
-5.10 -1.40 103 234
-5.00 -1.40 105 234
-4.90 -1.40 109 234
-4.80 -1.40 111 233
-4.70 -1.40 114 233
-4.60 -1.40 117 232
-4.50 -1.40 120 232
-4.40 -1.40 123 232
-4.30 -1.40 125 231
-4.20 -1.40 128 231
-4.10 -1.40 131 230
-4.00 -1.40 134 230
-3.90 -1.40 136 229
-3.80 -1.40 139 229
-3.70 -1.40 142 228
-3.60 -1.40 145 228
-3.50 -1.40 147 228
-3.40 -1.40 150 227
-3.30 -1.40 153 227
-3.20 -1.40 156 226
-3.10 -1.40 159 225
-3.00 -1.40 162 225
-2.90 -1.40 164 224
-2.80 -1.40 167 224
-2.70 -1.40 170 224
-2.60 -1.40 172 223
-2.50 -1.40 175 222
-2.40 -1.40 178 222
-2.30 -1.40 180 221
-2.20 -1.40 183 221
-2.10 -1.40 186 220
-2.00 -1.40 188 219
-1.90 -1.40 191 219
-1.80 -1.40 194 218
-1.70 -1.40 197 217
-1.60 -1.40 199 217
-1.50 -1.40 202 216
-1.40 -1.40 205 216
-1.30 -1.40 207 215
-1.20 -1.40 210 214
-1.10 -1.40 212 213
-1.00 -1.40 216 213
-0.90 -1.40 218 212
-0.80 -1.40 221 212
-0.70 -1.40 224 211
-0.60 -1.40 226 210
-0.50 -1.40 229 209
-0.40 -1.40 232 209
-0.30 -1.40 234 208
-0.20 -1.40 237 207
-0.10 -1.40 239 207
-0.00 -1.40 242 206
0.10 -1.40 245 205
0.20 -1.40 248 204
0.30 -1.40 250 204
0.40 -1.40 253 203
0.50 -1.40 256 202
0.60 -1.40 259 201
0.70 -1.40 261 200
0.80 -1.40 264 199
0.90 -1.40 266 199
1.00 -1.40 269 198
1.10 -1.40 271 197
1.20 -1.40 273 196
1.30 -1.40 277 195
1.40 -1.40 279 194
1.50 -1.40 282 193
1.60 -1.40 285 193
1.70 -1.40 287 192
1.80 -1.40 290 191
1.90 -1.40 292 190
2.00 -1.40 295 189
2.10 -1.40 297 188
2.20 -1.40 300 187
2.30 -1.40 302 187
2.40 -1.40 305 186
2.50 -1.40 308 185
2.60 -1.40 311 183
2.70 -1.40 313 183
2.80 -1.40 316 182
2.90 -1.40 318 181
3.00 -1.40 320 180
3.10 -1.40 323 179
3.20 -1.40 326 178
3.30 -1.40 328 177
3.40 -1.40 331 176
3.50 -1.40 334 175
3.60 -1.40 336 174
3.70 -1.40 339 173
3.80 -1.40 341 172
3.90 -1.40 343 171
4.00 -1.40 346 170
4.10 -1.40 349 169
4.20 -1.40 351 168
4.30 -1.40 354 166
4.40 -1.40 356 166
4.50 -1.40 358 164
4.60 -1.40 361 164
4.70 -1.40 364 162
4.80 -1.40 366 161
4.90 -1.40 369 160
5.00 -1.40 371 159
5.10 -1.40 374 158
5.20 -1.40 376 157
5.30 -1.40 379 156
5.40 -1.40 381 154
5.50 -1.40 384 153
5.60 -1.40 386 152
5.70 -1.40 388 151
5.80 -1.40 391 150
5.90 -1.40 394 149
6.00 -1.40 396 148
6.10 -1.40 398 147
6.20 -1.40 401 145
6.30 -1.40 403 144
6.40 -1.40 406 143
6.50 -1.40 408 142
6.60 -1.40 411 141
6.70 -1.40 413 140
6.80 -1.40 416 138
6.90 -1.40 418 137
7.00 -1.40 420 136
7.10 -1.40 423 135
7.20 -1.40 426 134
7.30 -1.40 427 133
7.40 -1.40 429 132
7.50 -1.40 431 131
7.60 -1.40 433 130
7.70 -1.40 435 130
7.80 -1.40 0 0
7.90 -1.40 0 0
8.00 -1.40 0 0
8.10 -1.40 0 0
8.20 -1.40 0 0
8.30 -1.40 0 0
8.40 -1.40 464 143
8.50 -1.40 464 142
8.60 -1.40 466 142
8.70 -1.40 468 142
8.80 -1.40 470 142
8.90 -1.40 472 141
9.00 -1.40 474 140
9.10 -1.40 477 139
-9.00 -1.30 0 0
-8.90 -1.30 0 0
-8.80 -1.30 0 0
-8.70 -1.30 0 0
-8.60 -1.30 0 0
-8.50 -1.30 5 279
-8.40 -1.30 6 278
-8.30 -1.30 8 277
-8.20 -1.30 9 276
-8.10 -1.30 11 275
-8.00 -1.30 12 275
-7.90 -1.30 14 274
-7.80 -1.30 16 273
-7.70 -1.30 34 244
-7.60 -1.30 36 245
-7.50 -1.30 38 244
-7.40 -1.30 39 243
-7.30 -1.30 42 242
-7.20 -1.30 45 242
-7.10 -1.30 48 242
-7.00 -1.30 51 241
-6.90 -1.30 53 241
-6.80 -1.30 56 241
-6.70 -1.30 59 241
-6.60 -1.30 62 240
-6.50 -1.30 65 240
-6.40 -1.30 68 240
-6.30 -1.30 70 239
-6.20 -1.30 73 239
-6.10 -1.30 76 239
-6.00 -1.30 78 238
-5.90 -1.30 81 238
-5.80 -1.30 84 238
-5.70 -1.30 87 238
-5.60 -1.30 90 238
-5.50 -1.30 93 237
-5.40 -1.30 96 237
-5.30 -1.30 98 236
-5.20 -1.30 101 236
-5.10 -1.30 104 236
-5.00 -1.30 107 235
-4.90 -1.30 109 235
-4.80 -1.30 112 235
-4.70 -1.30 115 234
-4.60 -1.30 118 234
-4.50 -1.30 121 233
-4.40 -1.30 124 233
-4.30 -1.30 126 233
-4.20 -1.30 129 232
-4.10 -1.30 132 232
-4.00 -1.30 135 231
-3.90 -1.30 137 231
-3.80 -1.30 140 230
-3.70 -1.30 143 230
-3.60 -1.30 146 230
-3.50 -1.30 148 229
-3.40 -1.30 151 228
-3.30 -1.30 154 228
-3.20 -1.30 156 227
-3.10 -1.30 160 227
-3.00 -1.30 163 226
-2.90 -1.30 166 226
-2.80 -1.30 168 225
-2.70 -1.30 171 225
-2.60 -1.30 173 224
-2.50 -1.30 176 224
-2.40 -1.30 179 223
-2.30 -1.30 182 223
-2.20 -1.30 185 222
-2.10 -1.30 187 221
-2.00 -1.30 190 221
-1.90 -1.30 192 220
-1.80 -1.30 195 219
-1.70 -1.30 198 219
-1.60 -1.30 200 218
-1.50 -1.30 203 217
-1.40 -1.30 206 217
-1.30 -1.30 209 216
-1.20 -1.30 211 215
-1.10 -1.30 214 215
-1.00 -1.30 216 215
-0.90 -1.30 220 214
-0.80 -1.30 222 213
-0.70 -1.30 225 212
-0.60 -1.30 227 211
-0.50 -1.30 230 211
-0.40 -1.30 233 210
-0.30 -1.30 235 209
-0.20 -1.30 238 209
-0.10 -1.30 241 208
-0.00 -1.30 244 207
0.10 -1.30 246 206
0.20 -1.30 248 205
0.30 -1.30 251 205
0.40 -1.30 254 204
0.50 -1.30 256 203
0.60 -1.30 259 203
0.70 -1.30 262 202
0.80 -1.30 264 201
0.90 -1.30 267 200
1.00 -1.30 270 199
1.10 -1.30 272 199
1.20 -1.30 275 197
1.30 -1.30 278 197
1.40 -1.30 281 196
1.50 -1.30 283 195
1.60 -1.30 286 194
1.70 -1.30 288 193
1.80 -1.30 291 192
1.90 -1.30 293 192
2.00 -1.30 296 190
2.10 -1.30 298 190
2.20 -1.30 301 189
2.30 -1.30 304 188
2.40 -1.30 306 187
2.50 -1.30 309 186
2.60 -1.30 311 185
2.70 -1.30 314 184
2.80 -1.30 317 183
2.90 -1.30 320 182
3.00 -1.30 322 181
3.10 -1.30 324 180
3.20 -1.30 327 179
3.30 -1.30 330 178
3.40 -1.30 332 177
3.50 -1.30 335 176
3.60 -1.30 337 175
3.70 -1.30 340 174
3.80 -1.30 342 173
3.90 -1.30 344 172
4.00 -1.30 347 171
4.10 -1.30 350 170
4.20 -1.30 352 169
4.30 -1.30 355 168
4.40 -1.30 357 167
4.50 -1.30 360 166
4.60 -1.30 362 165
4.70 -1.30 365 164
4.80 -1.30 367 163
4.90 -1.30 370 161
5.00 -1.30 372 160
5.10 -1.30 375 159
5.20 -1.30 378 158
5.30 -1.30 380 157
5.40 -1.30 382 156
5.50 -1.30 385 155
5.60 -1.30 387 154
5.70 -1.30 390 153
5.80 -1.30 392 151
5.90 -1.30 395 150
6.00 -1.30 397 149
6.10 -1.30 399 148
6.20 -1.30 402 147
6.30 -1.30 405 146
6.40 -1.30 407 144
6.50 -1.30 410 143
6.60 -1.30 412 142
6.70 -1.30 415 141
6.80 -1.30 417 140
6.90 -1.30 420 138
7.00 -1.30 422 137
7.10 -1.30 424 136
7.20 -1.30 426 135
7.30 -1.30 428 134
7.40 -1.30 431 133
7.50 -1.30 433 132
7.60 -1.30 434 131
7.70 -1.30 436 131
7.80 -1.30 0 0
7.90 -1.30 0 0
8.00 -1.30 0 0
8.10 -1.30 0 0
8.20 -1.30 0 0
8.30 -1.30 0 0
8.40 -1.30 465 144
8.50 -1.30 466 144
8.60 -1.30 467 143
8.70 -1.30 469 143
8.80 -1.30 471 142
8.90 -1.30 472 142
9.00 -1.30 475 141
9.10 -1.30 478 140
-9.00 -1.20 0 0
-8.90 -1.20 0 0
-8.80 -1.20 0 0
-8.70 -1.20 0 0
-8.60 -1.20 0 0
-8.50 -1.20 5 281
-8.40 -1.20 6 280
-8.30 -1.20 8 279
-8.20 -1.20 9 278
-8.10 -1.20 11 277
-8.00 -1.20 13 276
-7.90 -1.20 16 275
-7.80 -1.20 17 275
-7.70 -1.20 34 245
-7.60 -1.20 36 245
-7.50 -1.20 38 245
-7.40 -1.20 40 244
-7.30 -1.20 43 243
-7.20 -1.20 45 243
-7.10 -1.20 48 243
-7.00 -1.20 51 243
-6.90 -1.20 54 242
-6.80 -1.20 57 242
-6.70 -1.20 59 242
-6.60 -1.20 63 242
-6.50 -1.20 66 241
-6.40 -1.20 68 241
-6.30 -1.20 71 241
-6.20 -1.20 74 241
-6.10 -1.20 77 240
-6.00 -1.20 80 240
-5.90 -1.20 83 240
-5.80 -1.20 86 240
-5.70 -1.20 89 239
-5.60 -1.20 92 239
-5.50 -1.20 94 239
-5.40 -1.20 97 238
-5.30 -1.20 99 238
-5.20 -1.20 102 238
-5.10 -1.20 105 237
-5.00 -1.20 108 237
-4.90 -1.20 110 236
-4.80 -1.20 113 236
-4.70 -1.20 116 236
-4.60 -1.20 119 235
-4.50 -1.20 122 235
-4.40 -1.20 125 234
-4.30 -1.20 128 234
-4.20 -1.20 130 233
-4.10 -1.20 133 233
-4.00 -1.20 136 233
-3.90 -1.20 139 233
-3.80 -1.20 141 232
-3.70 -1.20 144 231
-3.60 -1.20 147 231
-3.50 -1.20 150 231
-3.40 -1.20 152 230
-3.30 -1.20 155 230
-3.20 -1.20 158 229
-3.10 -1.20 161 228
-3.00 -1.20 163 228
-2.90 -1.20 166 227
-2.80 -1.20 169 227
-2.70 -1.20 171 226
-2.60 -1.20 175 225
-2.50 -1.20 177 225
-2.40 -1.20 180 224
-2.30 -1.20 182 224
-2.20 -1.20 185 223
-2.10 -1.20 188 223
-2.00 -1.20 191 222
-1.90 -1.20 193 221
-1.80 -1.20 196 221
-1.70 -1.20 199 220
-1.60 -1.20 202 220
-1.50 -1.20 204 219
-1.40 -1.20 207 218
-1.30 -1.20 210 218
-1.20 -1.20 212 217
-1.10 -1.20 215 217
-1.00 -1.20 218 216
-0.90 -1.20 221 215
-0.80 -1.20 223 214
-0.70 -1.20 226 214
-0.60 -1.20 229 213
-0.50 -1.20 231 212
-0.40 -1.20 234 212
-0.30 -1.20 237 211
-0.20 -1.20 239 210
-0.10 -1.20 242 209
-0.00 -1.20 244 208
0.10 -1.20 247 208
0.20 -1.20 250 207
0.30 -1.20 252 206
0.40 -1.20 256 205
0.50 -1.20 257 204
0.60 -1.20 261 204
0.70 -1.20 263 203
0.80 -1.20 266 202
0.90 -1.20 268 201
1.00 -1.20 271 201
1.10 -1.20 274 200
1.20 -1.20 276 199
1.30 -1.20 279 198
1.40 -1.20 282 197
1.50 -1.20 284 196
1.60 -1.20 286 195
1.70 -1.20 289 195
1.80 -1.20 291 194
1.90 -1.20 294 193
2.00 -1.20 297 192
2.10 -1.20 300 191
2.20 -1.20 302 190
2.30 -1.20 305 189
2.40 -1.20 307 188
2.50 -1.20 310 187
2.60 -1.20 313 186
2.70 -1.20 315 185
2.80 -1.20 318 184
2.90 -1.20 320 183
3.00 -1.20 324 182
3.10 -1.20 326 181
3.20 -1.20 328 180
3.30 -1.20 331 180
3.40 -1.20 333 178
3.50 -1.20 336 177
3.60 -1.20 339 176
3.70 -1.20 341 175
3.80 -1.20 343 174
3.90 -1.20 346 173
4.00 -1.20 349 172
4.10 -1.20 351 171
4.20 -1.20 354 170
4.30 -1.20 356 169
4.40 -1.20 358 168
4.50 -1.20 361 167
4.60 -1.20 363 166
4.70 -1.20 366 165
4.80 -1.20 368 164
4.90 -1.20 371 163
5.00 -1.20 374 161
5.10 -1.20 376 160
5.20 -1.20 379 159
5.30 -1.20 381 158
5.40 -1.20 383 157
5.50 -1.20 386 156
5.60 -1.20 389 155
5.70 -1.20 391 153
5.80 -1.20 394 152
5.90 -1.20 396 151
6.00 -1.20 399 150
6.10 -1.20 401 149
6.20 -1.20 404 148
6.30 -1.20 406 147
6.40 -1.20 408 145
6.50 -1.20 410 144
6.60 -1.20 413 143
6.70 -1.20 416 142
6.80 -1.20 418 141
6.90 -1.20 420 140
7.00 -1.20 423 139
7.10 -1.20 426 137
7.20 -1.20 428 136
7.30 -1.20 430 135
7.40 -1.20 432 134
7.50 -1.20 434 133
7.60 -1.20 435 132
7.70 -1.20 437 131
7.80 -1.20 438 131
7.90 -1.20 0 0
8.00 -1.20 0 0
8.10 -1.20 0 0
8.20 -1.20 0 0
8.30 -1.20 0 0
8.40 -1.20 467 145
8.50 -1.20 467 145
8.60 -1.20 469 145
8.70 -1.20 470 145
8.80 -1.20 472 144
8.90 -1.20 474 143
9.00 -1.20 477 143
9.10 -1.20 479 142
-9.00 -1.10 0 0
-8.90 -1.10 0 0
-8.80 -1.10 0 0
-8.70 -1.10 0 0
-8.60 -1.10 4 282
-8.50 -1.10 5 282
-8.40 -1.10 7 281
-8.30 -1.10 9 280
-8.20 -1.10 10 279
-8.10 -1.10 12 278
-8.00 -1.10 14 278
-7.90 -1.10 16 277
-7.80 -1.10 18 276
-7.70 -1.10 35 247
-7.60 -1.10 37 247
-7.50 -1.10 38 247
-7.40 -1.10 41 246
-7.30 -1.10 43 245
-7.20 -1.10 46 245
-7.10 -1.10 50 244
-7.00 -1.10 52 244
-6.90 -1.10 55 244
-6.80 -1.10 58 244
-6.70 -1.10 61 244
-6.60 -1.10 64 243
-6.50 -1.10 66 243
-6.40 -1.10 70 243
-6.30 -1.10 73 242
-6.20 -1.10 75 242
-6.10 -1.10 77 242
-6.00 -1.10 81 242
-5.90 -1.10 83 241
-5.80 -1.10 87 241
-5.70 -1.10 89 241
-5.60 -1.10 92 240
-5.50 -1.10 95 240
-5.40 -1.10 98 240
-5.30 -1.10 100 239
-5.20 -1.10 103 239
-5.10 -1.10 106 238
-5.00 -1.10 109 238
-4.90 -1.10 112 238
-4.80 -1.10 114 237
-4.70 -1.10 117 237
-4.60 -1.10 120 237
-4.50 -1.10 123 236
-4.40 -1.10 126 236
-4.30 -1.10 128 235
-4.20 -1.10 131 235
-4.10 -1.10 134 234
-4.00 -1.10 137 234
-3.90 -1.10 139 234
-3.80 -1.10 142 233
-3.70 -1.10 145 233
-3.60 -1.10 148 232
-3.50 -1.10 151 232
-3.40 -1.10 153 231
-3.30 -1.10 156 230
-3.20 -1.10 159 230
-3.10 -1.10 162 230
-3.00 -1.10 165 229
-2.90 -1.10 168 229
-2.80 -1.10 170 228
-2.70 -1.10 173 228
-2.60 -1.10 176 227
-2.50 -1.10 179 227
-2.40 -1.10 181 226
-2.30 -1.10 183 225
-2.20 -1.10 186 225
-2.10 -1.10 189 224
-2.00 -1.10 192 223
-1.90 -1.10 195 223
-1.80 -1.10 198 222
-1.70 -1.10 201 222
-1.60 -1.10 203 221
-1.50 -1.10 205 220
-1.40 -1.10 209 220
-1.30 -1.10 211 219
-1.20 -1.10 214 218
-1.10 -1.10 216 218
-1.00 -1.10 219 217
-0.90 -1.10 221 216
-0.80 -1.10 225 216
-0.70 -1.10 227 215
-0.60 -1.10 230 214
-0.50 -1.10 233 214
-0.40 -1.10 235 213
-0.30 -1.10 238 212
-0.20 -1.10 241 212
-0.10 -1.10 243 210
-0.00 -1.10 246 210
0.10 -1.10 249 209
0.20 -1.10 251 209
0.30 -1.10 254 208
0.40 -1.10 256 207
0.50 -1.10 259 206
0.60 -1.10 262 205
0.70 -1.10 264 204
0.80 -1.10 267 204
0.90 -1.10 270 203
1.00 -1.10 272 202
1.10 -1.10 275 201
1.20 -1.10 278 200
1.30 -1.10 280 199
1.40 -1.10 283 199
1.50 -1.10 285 198
1.60 -1.10 288 197
1.70 -1.10 291 196
1.80 -1.10 293 195
1.90 -1.10 296 194
2.00 -1.10 299 193
2.10 -1.10 301 192
2.20 -1.10 304 191
2.30 -1.10 306 190
2.40 -1.10 309 189
2.50 -1.10 312 188
2.60 -1.10 314 187
2.70 -1.10 317 187
2.80 -1.10 319 186
2.90 -1.10 321 185
3.00 -1.10 325 184
3.10 -1.10 326 183
3.20 -1.10 329 182
3.30 -1.10 332 181
3.40 -1.10 335 180
3.50 -1.10 337 179
3.60 -1.10 339 178
3.70 -1.10 342 177
3.80 -1.10 344 176
3.90 -1.10 347 175
4.00 -1.10 350 173
4.10 -1.10 353 173
4.20 -1.10 354 171
4.30 -1.10 357 170
4.40 -1.10 359 169
4.50 -1.10 362 168
4.60 -1.10 365 167
4.70 -1.10 367 166
4.80 -1.10 370 165
4.90 -1.10 372 164
5.00 -1.10 375 163
5.10 -1.10 377 162
5.20 -1.10 380 160
5.30 -1.10 382 160
5.40 -1.10 384 158
5.50 -1.10 387 157
5.60 -1.10 390 156
5.70 -1.10 392 155
5.80 -1.10 395 154
5.90 -1.10 397 152
6.00 -1.10 399 151
6.10 -1.10 402 150
6.20 -1.10 404 149
6.30 -1.10 406 148
6.40 -1.10 410 147
6.50 -1.10 412 145
6.60 -1.10 414 144
6.70 -1.10 417 143
6.80 -1.10 419 142
6.90 -1.10 422 141
7.00 -1.10 424 140
7.10 -1.10 427 139
7.20 -1.10 429 137
7.30 -1.10 431 136
7.40 -1.10 432 135
7.50 -1.10 435 134
7.60 -1.10 437 134
7.70 -1.10 438 133
7.80 -1.10 439 132
7.90 -1.10 0 0
8.00 -1.10 0 0
8.10 -1.10 0 0
8.20 -1.10 0 0
8.30 -1.10 0 0
8.40 -1.10 468 147
8.50 -1.10 469 146
8.60 -1.10 470 146
8.70 -1.10 471 145
8.80 -1.10 473 144
8.90 -1.10 476 144
9.00 -1.10 477 143
9.10 -1.10 480 143
-9.00 -1.00 0 0
-8.90 -1.00 0 0
-8.80 -1.00 0 0
-8.70 -1.00 3 285
-8.60 -1.00 5 284
-8.50 -1.00 6 283
-8.40 -1.00 7 282
-8.30 -1.00 9 282
-8.20 -1.00 11 281
-8.10 -1.00 13 280
-8.00 -1.00 14 279
-7.90 -1.00 17 278
-7.80 -1.00 19 277
-7.70 -1.00 36 248
-7.60 -1.00 38 249
-7.50 -1.00 39 248
-7.40 -1.00 41 248
-7.30 -1.00 43 247
-7.20 -1.00 47 246
-7.10 -1.00 51 246
-7.00 -1.00 53 246
-6.90 -1.00 56 245
-6.80 -1.00 59 245
-6.70 -1.00 61 245
-6.60 -1.00 65 245
-6.50 -1.00 68 244
-6.40 -1.00 71 244
-6.30 -1.00 73 244
-6.20 -1.00 76 243
-6.10 -1.00 79 243
-6.00 -1.00 81 243
-5.90 -1.00 84 243
-5.80 -1.00 87 242
-5.70 -1.00 90 242
-5.60 -1.00 94 242
-5.50 -1.00 96 242
-5.40 -1.00 98 241
-5.30 -1.00 102 241
-5.20 -1.00 104 240
-5.10 -1.00 107 240
-5.00 -1.00 110 240
-4.90 -1.00 112 239
-4.80 -1.00 116 239
-4.70 -1.00 118 238
-4.60 -1.00 122 238
-4.50 -1.00 124 237
-4.40 -1.00 127 237
-4.30 -1.00 130 237
-4.20 -1.00 133 237
-4.10 -1.00 135 236
-4.00 -1.00 138 235
-3.90 -1.00 140 235
-3.80 -1.00 144 235
-3.70 -1.00 146 234
-3.60 -1.00 149 234
-3.50 -1.00 152 233
-3.40 -1.00 155 233
-3.30 -1.00 158 232
-3.20 -1.00 160 232
-3.10 -1.00 163 231
-3.00 -1.00 165 231
-2.90 -1.00 168 230
-2.80 -1.00 171 230
-2.70 -1.00 174 229
-2.60 -1.00 177 228
-2.50 -1.00 180 228
-2.40 -1.00 182 227
-2.30 -1.00 185 227
-2.20 -1.00 188 226
-2.10 -1.00 190 225
-2.00 -1.00 193 225
-1.90 -1.00 196 224
-1.80 -1.00 198 224
-1.70 -1.00 201 223
-1.60 -1.00 204 222
-1.50 -1.00 207 222
-1.40 -1.00 210 221
-1.30 -1.00 212 220
-1.20 -1.00 215 220
-1.10 -1.00 217 219
-1.00 -1.00 220 218
-0.90 -1.00 223 218
-0.80 -1.00 226 217
-0.70 -1.00 228 216
-0.60 -1.00 231 215
-0.50 -1.00 234 215
-0.40 -1.00 236 214
-0.30 -1.00 239 214
-0.20 -1.00 242 213
-0.10 -1.00 244 212
-0.00 -1.00 247 211
0.10 -1.00 249 210
0.20 -1.00 253 210
0.30 -1.00 255 209
0.40 -1.00 258 208
0.50 -1.00 260 208
0.60 -1.00 263 207
0.70 -1.00 265 206
0.80 -1.00 268 205
0.90 -1.00 270 204
1.00 -1.00 273 203
1.10 -1.00 276 202
1.20 -1.00 278 202
1.30 -1.00 281 201
1.40 -1.00 284 200
1.50 -1.00 287 199
1.60 -1.00 289 198
1.70 -1.00 292 197
1.80 -1.00 294 196
1.90 -1.00 297 195
2.00 -1.00 299 195
2.10 -1.00 302 194
2.20 -1.00 305 193
2.30 -1.00 307 192
2.40 -1.00 310 191
2.50 -1.00 312 190
2.60 -1.00 316 189
2.70 -1.00 318 188
2.80 -1.00 320 187
2.90 -1.00 322 186
3.00 -1.00 326 185
3.10 -1.00 328 184
3.20 -1.00 330 183
3.30 -1.00 333 182
3.40 -1.00 336 181
3.50 -1.00 339 180
3.60 -1.00 341 179
3.70 -1.00 343 178
3.80 -1.00 346 177
3.90 -1.00 349 176
4.00 -1.00 351 175
4.10 -1.00 353 174
4.20 -1.00 356 173
4.30 -1.00 358 172
4.40 -1.00 361 171
4.50 -1.00 364 170
4.60 -1.00 366 168
4.70 -1.00 369 167
4.80 -1.00 371 166
4.90 -1.00 373 165
5.00 -1.00 376 164
5.10 -1.00 378 163
5.20 -1.00 381 162
5.30 -1.00 383 161
5.40 -1.00 386 160
5.50 -1.00 389 158
5.60 -1.00 391 157
5.70 -1.00 393 156
5.80 -1.00 396 155
5.90 -1.00 398 154
6.00 -1.00 401 153
6.10 -1.00 403 151
6.20 -1.00 406 150
6.30 -1.00 408 149
6.40 -1.00 411 148
6.50 -1.00 413 146
6.60 -1.00 415 146
6.70 -1.00 418 144
6.80 -1.00 421 143
6.90 -1.00 423 142
7.00 -1.00 425 141
7.10 -1.00 428 139
7.20 -1.00 430 138
7.30 -1.00 433 137
7.40 -1.00 434 136
7.50 -1.00 436 135
7.60 -1.00 437 135
7.70 -1.00 439 134
7.80 -1.00 441 133
7.90 -1.00 0 0
8.00 -1.00 0 0
8.10 -1.00 0 0
8.20 -1.00 0 0
8.30 -1.00 0 0
8.40 -1.00 469 148
8.50 -1.00 470 148
8.60 -1.00 472 147
8.70 -1.00 473 147
8.80 -1.00 474 146
8.90 -1.00 477 145
9.00 -1.00 479 144
9.10 -1.00 482 144
-9.00 -0.90 0 0
-8.90 -0.90 0 0
-8.80 -0.90 0 0
-8.70 -0.90 4 287
-8.60 -0.90 5 285
-8.50 -0.90 7 284
-8.40 -0.90 8 283
-8.30 -0.90 9 283
-8.20 -0.90 11 282
-8.10 -0.90 13 281
-8.00 -0.90 16 280
-7.90 -0.90 19 280
-7.80 -0.90 20 279
-7.70 -0.90 38 250
-7.60 -0.90 39 250
-7.50 -0.90 40 250
-7.40 -0.90 42 249
-7.30 -0.90 44 249
-7.20 -0.90 48 247
-7.10 -0.90 52 247
-7.00 -0.90 54 247
-6.90 -0.90 58 247
-6.80 -0.90 60 246
-6.70 -0.90 63 246
-6.60 -0.90 66 246
-6.50 -0.90 69 246
-6.40 -0.90 72 245
-6.30 -0.90 74 245
-6.20 -0.90 77 245
-6.10 -0.90 80 245
-6.00 -0.90 83 244
-5.90 -0.90 86 244
-5.80 -0.90 88 244
-5.70 -0.90 91 243
-5.60 -0.90 94 243
-5.50 -0.90 97 243
-5.40 -0.90 99 242
-5.30 -0.90 103 242
-5.20 -0.90 105 242
-5.10 -0.90 108 241
-5.00 -0.90 111 241
-4.90 -0.90 114 240
-4.80 -0.90 117 240
-4.70 -0.90 120 240
-4.60 -0.90 123 240
-4.50 -0.90 125 239
-4.40 -0.90 128 239
-4.30 -0.90 131 238
-4.20 -0.90 134 238
-4.10 -0.90 136 237
-4.00 -0.90 139 237
-3.90 -0.90 142 236
-3.80 -0.90 145 236
-3.70 -0.90 147 235
-3.60 -0.90 150 235
-3.50 -0.90 153 234
-3.40 -0.90 156 234
-3.30 -0.90 159 233
-3.20 -0.90 161 233
-3.10 -0.90 164 232
-3.00 -0.90 167 232
-2.90 -0.90 170 232
-2.80 -0.90 173 231
-2.70 -0.90 175 230
-2.60 -0.90 178 230
-2.50 -0.90 180 229
-2.40 -0.90 184 229
-2.30 -0.90 186 228
-2.20 -0.90 189 228
-2.10 -0.90 192 227
-2.00 -0.90 194 226
-1.90 -0.90 197 226
-1.80 -0.90 200 225
-1.70 -0.90 202 224
-1.60 -0.90 205 224
-1.50 -0.90 208 223
-1.40 -0.90 211 223
-1.30 -0.90 213 222
-1.20 -0.90 216 221
-1.10 -0.90 219 220
-1.00 -0.90 221 220
-0.90 -0.90 224 219
-0.80 -0.90 227 219
-0.70 -0.90 230 218
-0.60 -0.90 232 217
-0.50 -0.90 235 216
-0.40 -0.90 237 215
-0.30 -0.90 240 215
-0.20 -0.90 243 214
-0.10 -0.90 245 213
-0.00 -0.90 248 213
0.10 -0.90 251 212
0.20 -0.90 253 211
0.30 -0.90 256 210
0.40 -0.90 259 209
0.50 -0.90 261 209
0.60 -0.90 264 208
0.70 -0.90 266 207
0.80 -0.90 269 206
0.90 -0.90 272 206
1.00 -0.90 274 205
1.10 -0.90 277 204
1.20 -0.90 280 203
1.30 -0.90 283 202
1.40 -0.90 285 201
1.50 -0.90 288 200
1.60 -0.90 290 199
1.70 -0.90 293 198
1.80 -0.90 296 197
1.90 -0.90 298 197
2.00 -0.90 301 196
2.10 -0.90 303 195
2.20 -0.90 306 194
2.30 -0.90 309 193
2.40 -0.90 311 192
2.50 -0.90 313 191
2.60 -0.90 317 190
2.70 -0.90 319 189
2.80 -0.90 322 188
2.90 -0.90 324 187
3.00 -0.90 327 186
3.10 -0.90 330 185
3.20 -0.90 332 184
3.30 -0.90 334 183
3.40 -0.90 337 182
3.50 -0.90 340 181
3.60 -0.90 342 180
3.70 -0.90 345 179
3.80 -0.90 347 178
3.90 -0.90 350 177
4.00 -0.90 352 176
4.10 -0.90 355 175
4.20 -0.90 357 174
4.30 -0.90 360 173
4.40 -0.90 362 172
4.50 -0.90 365 171
4.60 -0.90 367 170
4.70 -0.90 370 169
4.80 -0.90 372 168
4.90 -0.90 375 167
5.00 -0.90 377 165
5.10 -0.90 380 164
5.20 -0.90 382 163
5.30 -0.90 385 162
5.40 -0.90 387 161
5.50 -0.90 390 160
5.60 -0.90 392 159
5.70 -0.90 394 157
5.80 -0.90 397 156
5.90 -0.90 400 155
6.00 -0.90 402 154
6.10 -0.90 405 153
6.20 -0.90 407 151
6.30 -0.90 410 150
6.40 -0.90 412 149
6.50 -0.90 415 148
6.60 -0.90 417 147
6.70 -0.90 420 146
6.80 -0.90 422 144
6.90 -0.90 424 143
7.00 -0.90 426 142
7.10 -0.90 429 140
7.20 -0.90 431 139
7.30 -0.90 433 139
7.40 -0.90 435 138
7.50 -0.90 437 137
7.60 -0.90 439 136
7.70 -0.90 440 135
7.80 -0.90 441 134
7.90 -0.90 0 0
8.00 -0.90 0 0
8.10 -0.90 0 0
8.20 -0.90 0 0
8.30 -0.90 0 0
8.40 -0.90 471 149
8.50 -0.90 471 148
8.60 -0.90 473 148
8.70 -0.90 475 148
8.80 -0.90 476 147
8.90 -0.90 478 147
9.00 -0.90 480 146
9.10 -0.90 483 145
-9.00 -0.80 0 0
-8.90 -0.80 0 0
-8.80 -0.80 0 0
-8.70 -0.80 4 288
-8.60 -0.80 6 287
-8.50 -0.80 7 286
-8.40 -0.80 9 285
-8.30 -0.80 10 284
-8.20 -0.80 12 284
-8.10 -0.80 14 283
-8.00 -0.80 17 282
-7.90 -0.80 19 281
-7.80 -0.80 21 281
-7.70 -0.80 38 251
-7.60 -0.80 40 251
-7.50 -0.80 41 251
-7.40 -0.80 43 251
-7.30 -0.80 46 250
-7.20 -0.80 49 249
-7.10 -0.80 53 249
-7.00 -0.80 55 248
-6.90 -0.80 58 248
-6.80 -0.80 61 248
-6.70 -0.80 64 248
-6.60 -0.80 67 248
-6.50 -0.80 70 247
-6.40 -0.80 73 247
-6.30 -0.80 76 247
-6.20 -0.80 78 246
-6.10 -0.80 81 246
-6.00 -0.80 83 246
-5.90 -0.80 87 245
-5.80 -0.80 89 245
-5.70 -0.80 92 245
-5.60 -0.80 95 244
-5.50 -0.80 98 244
-5.40 -0.80 101 244
-5.30 -0.80 104 244
-5.20 -0.80 106 243
-5.10 -0.80 109 243
-5.00 -0.80 113 243
-4.90 -0.80 115 242
-4.80 -0.80 118 242
-4.70 -0.80 121 241
-4.60 -0.80 123 241
-4.50 -0.80 126 240
-4.40 -0.80 129 240
-4.30 -0.80 132 240
-4.20 -0.80 135 239
-4.10 -0.80 137 239
-4.00 -0.80 140 238
-3.90 -0.80 143 238
-3.80 -0.80 146 237
-3.70 -0.80 149 237
-3.60 -0.80 151 236
-3.50 -0.80 154 236
-3.40 -0.80 157 235
-3.30 -0.80 159 235
-3.20 -0.80 163 234
-3.10 -0.80 165 234
-3.00 -0.80 167 233
-2.90 -0.80 171 233
-2.80 -0.80 173 232
-2.70 -0.80 176 232
-2.60 -0.80 179 231
-2.50 -0.80 182 231
-2.40 -0.80 185 230
-2.30 -0.80 187 229
-2.20 -0.80 190 229
-2.10 -0.80 193 228
-2.00 -0.80 195 228
-1.90 -0.80 198 227
-1.80 -0.80 201 227
-1.70 -0.80 204 226
-1.60 -0.80 206 225
-1.50 -0.80 209 225
-1.40 -0.80 212 224
-1.30 -0.80 214 223
-1.20 -0.80 217 223
-1.10 -0.80 220 222
-1.00 -0.80 222 221
-0.90 -0.80 225 221
-0.80 -0.80 228 220
-0.70 -0.80 231 219
-0.60 -0.80 233 218
-0.50 -0.80 236 217
-0.40 -0.80 239 217
-0.30 -0.80 241 217
-0.20 -0.80 243 215
-0.10 -0.80 247 215
-0.00 -0.80 250 214
0.10 -0.80 252 213
0.20 -0.80 255 213
0.30 -0.80 257 211
0.40 -0.80 260 211
0.50 -0.80 262 210
0.60 -0.80 265 209
0.70 -0.80 268 208
0.80 -0.80 270 208
0.90 -0.80 273 207
1.00 -0.80 276 206
1.10 -0.80 278 205
1.20 -0.80 281 204
1.30 -0.80 284 204
1.40 -0.80 287 202
1.50 -0.80 289 201
1.60 -0.80 291 201
1.70 -0.80 294 200
1.80 -0.80 296 199
1.90 -0.80 299 198
2.00 -0.80 302 197
2.10 -0.80 305 196
2.20 -0.80 307 195
2.30 -0.80 310 194
2.40 -0.80 312 193
2.50 -0.80 315 192
2.60 -0.80 318 192
2.70 -0.80 321 190
2.80 -0.80 323 190
2.90 -0.80 325 188
3.00 -0.80 328 187
3.10 -0.80 331 187
3.20 -0.80 333 186
3.30 -0.80 336 185
3.40 -0.80 338 183
3.50 -0.80 341 182
3.60 -0.80 343 181
3.70 -0.80 346 180
3.80 -0.80 349 179
3.90 -0.80 351 178
4.00 -0.80 353 177
4.10 -0.80 356 176
4.20 -0.80 359 175
4.30 -0.80 361 174
4.40 -0.80 363 173
4.50 -0.80 366 172
4.60 -0.80 369 171
4.70 -0.80 371 170
4.80 -0.80 374 169
4.90 -0.80 376 167
5.00 -0.80 378 167
5.10 -0.80 381 165
5.20 -0.80 384 164
5.30 -0.80 386 163
5.40 -0.80 389 162
5.50 -0.80 391 161
5.60 -0.80 394 160
5.70 -0.80 396 158
5.80 -0.80 399 157
5.90 -0.80 401 156
6.00 -0.80 403 155
6.10 -0.80 406 154
6.20 -0.80 408 153
6.30 -0.80 411 151
6.40 -0.80 413 150
6.50 -0.80 416 149
6.60 -0.80 418 148
6.70 -0.80 421 147
6.80 -0.80 423 145
6.90 -0.80 426 144
7.00 -0.80 428 143
7.10 -0.80 431 142
7.20 -0.80 433 141
7.30 -0.80 435 140
7.40 -0.80 437 139
7.50 -0.80 439 138
7.60 -0.80 440 137
7.70 -0.80 441 136
7.80 -0.80 443 136
7.90 -0.80 0 0
8.00 -0.80 0 0
8.10 -0.80 0 0
8.20 -0.80 0 0
8.30 -0.80 0 0
8.40 -0.80 472 150
8.50 -0.80 473 150
8.60 -0.80 474 149
8.70 -0.80 475 149
8.80 -0.80 477 148
8.90 -0.80 479 148
9.00 -0.80 482 147
9.10 -0.80 484 147
-9.00 -0.70 0 0
-8.90 -0.70 0 0
-8.80 -0.70 3 290
-8.70 -0.70 5 290
-8.60 -0.70 7 289
-8.50 -0.70 8 288
-8.40 -0.70 9 287
-8.30 -0.70 11 286
-8.20 -0.70 13 285
-8.10 -0.70 15 284
-8.00 -0.70 17 283
-7.90 -0.70 21 283
-7.80 -0.70 22 282
-7.70 -0.70 39 253
-7.60 -0.70 41 253
-7.50 -0.70 42 252
-7.40 -0.70 44 252
-7.30 -0.70 46 252
-7.20 -0.70 49 251
-7.10 -0.70 54 250
-7.00 -0.70 57 250
-6.90 -0.70 59 249
-6.80 -0.70 62 249
-6.70 -0.70 65 249
-6.60 -0.70 68 249
-6.50 -0.70 71 248
-6.40 -0.70 74 248
-6.30 -0.70 76 248
-6.20 -0.70 79 248
-6.10 -0.70 82 247
-6.00 -0.70 84 247
-5.90 -0.70 87 247
-5.80 -0.70 90 246
-5.70 -0.70 93 246
-5.60 -0.70 96 246
-5.50 -0.70 99 246
-5.40 -0.70 102 245
-5.30 -0.70 105 245
-5.20 -0.70 107 245
-5.10 -0.70 110 244
-5.00 -0.70 113 244
-4.90 -0.70 116 243
-4.80 -0.70 119 243
-4.70 -0.70 122 243
-4.60 -0.70 124 242
-4.50 -0.70 128 242
-4.40 -0.70 130 241
-4.30 -0.70 133 241
-4.20 -0.70 136 240
-4.10 -0.70 138 240
-4.00 -0.70 141 240
-3.90 -0.70 144 239
-3.80 -0.70 147 239
-3.70 -0.70 150 239
-3.60 -0.70 153 238
-3.50 -0.70 155 237
-3.40 -0.70 158 237
-3.30 -0.70 161 236
-3.20 -0.70 164 236
-3.10 -0.70 167 235
-3.00 -0.70 169 235
-2.90 -0.70 172 234
-2.80 -0.70 175 234
-2.70 -0.70 177 233
-2.60 -0.70 180 232
-2.50 -0.70 183 232
-2.40 -0.70 186 231
-2.30 -0.70 188 231
-2.20 -0.70 191 230
-2.10 -0.70 194 229
-2.00 -0.70 196 229
-1.90 -0.70 199 228
-1.80 -0.70 202 228
-1.70 -0.70 205 227
-1.60 -0.70 208 227
-1.50 -0.70 210 226
-1.40 -0.70 213 225
-1.30 -0.70 216 225
-1.20 -0.70 218 224
-1.10 -0.70 221 223
-1.00 -0.70 224 222
-0.90 -0.70 226 222
-0.80 -0.70 229 221
-0.70 -0.70 232 220
-0.60 -0.70 235 220
-0.50 -0.70 237 219
-0.40 -0.70 240 218
-0.30 -0.70 242 217
-0.20 -0.70 245 217
-0.10 -0.70 248 216
-0.00 -0.70 250 215
0.10 -0.70 253 214
0.20 -0.70 256 214
0.30 -0.70 259 213
0.40 -0.70 261 212
0.50 -0.70 264 211
0.60 -0.70 266 211
0.70 -0.70 269 210
0.80 -0.70 272 209
0.90 -0.70 275 208
1.00 -0.70 277 207
1.10 -0.70 280 206
1.20 -0.70 283 205
1.30 -0.70 285 205
1.40 -0.70 287 204
1.50 -0.70 291 203
1.60 -0.70 293 202
1.70 -0.70 296 201
1.80 -0.70 298 200
1.90 -0.70 301 199
2.00 -0.70 303 198
2.10 -0.70 306 198
2.20 -0.70 308 196
2.30 -0.70 311 195
2.40 -0.70 314 195
2.50 -0.70 316 194
2.60 -0.70 319 193
2.70 -0.70 322 192
2.80 -0.70 324 191
2.90 -0.70 327 190
3.00 -0.70 329 189
3.10 -0.70 331 188
3.20 -0.70 334 187
3.30 -0.70 337 186
3.40 -0.70 339 185
3.50 -0.70 342 184
3.60 -0.70 344 183
3.70 -0.70 347 182
3.80 -0.70 350 181
3.90 -0.70 352 179
4.00 -0.70 355 179
4.10 -0.70 357 178
4.20 -0.70 360 176
4.30 -0.70 362 175
4.40 -0.70 365 175
4.50 -0.70 367 173
4.60 -0.70 370 172
4.70 -0.70 372 171
4.80 -0.70 375 170
4.90 -0.70 377 169
5.00 -0.70 380 168
5.10 -0.70 382 167
5.20 -0.70 385 166
5.30 -0.70 387 164
5.40 -0.70 390 163
5.50 -0.70 392 162
5.60 -0.70 394 161
5.70 -0.70 397 160
5.80 -0.70 399 159
5.90 -0.70 402 157
6.00 -0.70 405 156
6.10 -0.70 407 155
6.20 -0.70 409 154
6.30 -0.70 412 153
6.40 -0.70 415 152
6.50 -0.70 417 150
6.60 -0.70 419 149
6.70 -0.70 422 148
6.80 -0.70 424 147
6.90 -0.70 427 145
7.00 -0.70 429 144
7.10 -0.70 432 143
7.20 -0.70 434 142
7.30 -0.70 436 141
7.40 -0.70 438 140
7.50 -0.70 440 139
7.60 -0.70 441 138
7.70 -0.70 443 138
7.80 -0.70 445 137
7.90 -0.70 0 0
8.00 -0.70 0 0
8.10 -0.70 0 0
8.20 -0.70 0 0
8.30 -0.70 0 0
8.40 -0.70 473 151
8.50 -0.70 474 151
8.60 -0.70 476 150
8.70 -0.70 477 150
8.80 -0.70 479 149
8.90 -0.70 481 148
9.00 -0.70 483 148
9.10 -0.70 485 148
-9.00 -0.60 0 0
-8.90 -0.60 0 0
-8.80 -0.60 4 292
-8.70 -0.60 5 291
-8.60 -0.60 7 290
-8.50 -0.60 8 289
-8.40 -0.60 10 288
-8.30 -0.60 12 287
-8.20 -0.60 14 286
-8.10 -0.60 15 285
-8.00 -0.60 19 285
-7.90 -0.60 22 284
-7.80 -0.60 23 283
-7.70 -0.60 40 254
-7.60 -0.60 42 254
-7.50 -0.60 43 254
-7.40 -0.60 45 253
-7.30 -0.60 47 253
-7.20 -0.60 50 252
-7.10 -0.60 55 251
-7.00 -0.60 57 251
-6.90 -0.60 60 251
-6.80 -0.60 63 251
-6.70 -0.60 66 250
-6.60 -0.60 69 250
-6.50 -0.60 72 250
-6.40 -0.60 74 250
-6.30 -0.60 77 249
-6.20 -0.60 80 249
-6.10 -0.60 83 249
-6.00 -0.60 85 248
-5.90 -0.60 88 248
-5.80 -0.60 91 248
-5.70 -0.60 94 247
-5.60 -0.60 97 247
-5.50 -0.60 100 247
-5.40 -0.60 103 246
-5.30 -0.60 106 246
-5.20 -0.60 109 246
-5.10 -0.60 111 246
-5.00 -0.60 114 245
-4.90 -0.60 117 245
-4.80 -0.60 120 244
-4.70 -0.60 123 244
-4.60 -0.60 126 244
-4.50 -0.60 128 243
-4.40 -0.60 132 243
-4.30 -0.60 134 243
-4.20 -0.60 136 242
-4.10 -0.60 140 242
-4.00 -0.60 142 241
-3.90 -0.60 145 241
-3.80 -0.60 148 240
-3.70 -0.60 151 240
-3.60 -0.60 154 239
-3.50 -0.60 156 239
-3.40 -0.60 160 238
-3.30 -0.60 162 238
-3.20 -0.60 165 237
-3.10 -0.60 167 237
-3.00 -0.60 170 236
-2.90 -0.60 173 235
-2.80 -0.60 176 235
-2.70 -0.60 179 234
-2.60 -0.60 181 234
-2.50 -0.60 184 233
-2.40 -0.60 187 233
-2.30 -0.60 190 232
-2.20 -0.60 192 232
-2.10 -0.60 195 231
-2.00 -0.60 198 230
-1.90 -0.60 201 230
-1.80 -0.60 203 229
-1.70 -0.60 206 228
-1.60 -0.60 208 228
-1.50 -0.60 211 227
-1.40 -0.60 214 227
-1.30 -0.60 217 226
-1.20 -0.60 220 225
-1.10 -0.60 223 225
-1.00 -0.60 225 224
-0.90 -0.60 228 223
-0.80 -0.60 231 222
-0.70 -0.60 233 222
-0.60 -0.60 236 221
-0.50 -0.60 239 220
-0.40 -0.60 241 220
-0.30 -0.60 244 219
-0.20 -0.60 247 218
-0.10 -0.60 249 218
-0.00 -0.60 252 216
0.10 -0.60 254 216
0.20 -0.60 257 215
0.30 -0.60 260 214
0.40 -0.60 262 213
0.50 -0.60 265 213
0.60 -0.60 267 212
0.70 -0.60 270 211
0.80 -0.60 273 210
0.90 -0.60 276 210
1.00 -0.60 278 208
1.10 -0.60 281 208
1.20 -0.60 283 207
1.30 -0.60 286 206
1.40 -0.60 289 205
1.50 -0.60 292 204
1.60 -0.60 294 203
1.70 -0.60 296 202
1.80 -0.60 299 202
1.90 -0.60 302 201
2.00 -0.60 305 200
2.10 -0.60 307 199
2.20 -0.60 310 198
2.30 -0.60 313 197
2.40 -0.60 315 196
2.50 -0.60 317 195
2.60 -0.60 320 194
2.70 -0.60 323 193
2.80 -0.60 325 192
2.90 -0.60 328 191
3.00 -0.60 330 190
3.10 -0.60 333 189
3.20 -0.60 335 188
3.30 -0.60 338 187
3.40 -0.60 340 186
3.50 -0.60 343 185
3.60 -0.60 346 184
3.70 -0.60 349 183
3.80 -0.60 351 182
3.90 -0.60 353 181
4.00 -0.60 356 180
4.10 -0.60 359 179
4.20 -0.60 361 178
4.30 -0.60 363 177
4.40 -0.60 366 176
4.50 -0.60 368 175
4.60 -0.60 371 173
4.70 -0.60 374 172
4.80 -0.60 376 171
4.90 -0.60 378 170
5.00 -0.60 381 169
5.10 -0.60 383 168
5.20 -0.60 386 167
5.30 -0.60 389 165
5.40 -0.60 391 165
5.50 -0.60 393 163
5.60 -0.60 396 162
5.70 -0.60 398 161
5.80 -0.60 401 160
5.90 -0.60 403 159
6.00 -0.60 406 158
6.10 -0.60 409 156
6.20 -0.60 411 155
6.30 -0.60 413 154
6.40 -0.60 416 153
6.50 -0.60 418 151
6.60 -0.60 421 150
6.70 -0.60 423 149
6.80 -0.60 426 148
6.90 -0.60 428 147
7.00 -0.60 430 145
7.10 -0.60 433 144
7.20 -0.60 435 143
7.30 -0.60 437 142
7.40 -0.60 439 141
7.50 -0.60 441 140
7.60 -0.60 443 139
7.70 -0.60 444 139
7.80 -0.60 445 138
7.90 -0.60 0 0
8.00 -0.60 0 0
8.10 -0.60 0 0
8.20 -0.60 0 0
8.30 -0.60 0 0
8.40 -0.60 474 153
8.50 -0.60 475 152
8.60 -0.60 477 152
8.70 -0.60 478 151
8.80 -0.60 480 151
8.90 -0.60 482 150
9.00 -0.60 484 149
9.10 -0.60 487 149
-9.00 -0.50 0 0
-8.90 -0.50 0 0
-8.80 -0.50 4 293
-8.70 -0.50 6 292
-8.60 -0.50 7 291
-8.50 -0.50 9 290
-8.40 -0.50 10 290
-8.30 -0.50 12 289
-8.20 -0.50 14 288
-8.10 -0.50 17 287
-8.00 -0.50 20 286
-7.90 -0.50 22 286
-7.80 -0.50 24 285
-7.70 -0.50 41 255
-7.60 -0.50 42 256
-7.50 -0.50 44 255
-7.40 -0.50 45 255
-7.30 -0.50 48 254
-7.20 -0.50 51 253
-7.10 -0.50 55 253
-7.00 -0.50 58 252
-6.90 -0.50 61 252
-6.80 -0.50 64 252
-6.70 -0.50 67 252
-6.60 -0.50 70 252
-6.50 -0.50 73 251
-6.40 -0.50 76 251
-6.30 -0.50 79 251
-6.20 -0.50 81 250
-6.10 -0.50 83 250
-6.00 -0.50 86 250
-5.90 -0.50 89 249
-5.80 -0.50 93 249
-5.70 -0.50 96 249
-5.60 -0.50 98 249
-5.50 -0.50 101 248
-5.40 -0.50 104 248
-5.30 -0.50 106 248
-5.20 -0.50 109 247
-5.10 -0.50 113 247
-5.00 -0.50 116 247
-4.90 -0.50 119 246
-4.80 -0.50 121 246
-4.70 -0.50 124 245
-4.60 -0.50 127 245
-4.50 -0.50 130 244
-4.40 -0.50 132 244
-4.30 -0.50 135 244
-4.20 -0.50 138 243
-4.10 -0.50 141 243
-4.00 -0.50 143 242
-3.90 -0.50 147 242
-3.80 -0.50 149 241
-3.70 -0.50 152 241
-3.60 -0.50 154 240
-3.50 -0.50 157 240
-3.40 -0.50 160 240
-3.30 -0.50 163 239
-3.20 -0.50 166 239
-3.10 -0.50 169 238
-3.00 -0.50 171 237
-2.90 -0.50 174 237
-2.80 -0.50 177 236
-2.70 -0.50 180 236
-2.60 -0.50 183 235
-2.50 -0.50 185 235
-2.40 -0.50 188 234
-2.30 -0.50 191 233
-2.20 -0.50 194 233
-2.10 -0.50 196 232
-2.00 -0.50 199 232
-1.90 -0.50 202 231
-1.80 -0.50 204 231
-1.70 -0.50 207 230
-1.60 -0.50 210 229
-1.50 -0.50 213 228
-1.40 -0.50 215 228
-1.30 -0.50 218 227
-1.20 -0.50 221 227
-1.10 -0.50 223 226
-1.00 -0.50 226 225
-0.90 -0.50 229 224
-0.80 -0.50 231 224
-0.70 -0.50 234 223
-0.60 -0.50 237 222
-0.50 -0.50 239 222
-0.40 -0.50 242 221
-0.30 -0.50 245 221
-0.20 -0.50 248 220
-0.10 -0.50 250 219
-0.00 -0.50 253 218
0.10 -0.50 256 217
0.20 -0.50 259 216
0.30 -0.50 261 216
0.40 -0.50 264 215
0.50 -0.50 267 214
0.60 -0.50 269 213
0.70 -0.50 272 212
0.80 -0.50 274 212
0.90 -0.50 277 211
1.00 -0.50 280 210
1.10 -0.50 282 209
1.20 -0.50 285 208
1.30 -0.50 287 207
1.40 -0.50 290 206
1.50 -0.50 293 205
1.60 -0.50 295 205
1.70 -0.50 298 204
1.80 -0.50 300 203
1.90 -0.50 303 202
2.00 -0.50 306 201
2.10 -0.50 308 200
2.20 -0.50 311 199
2.30 -0.50 314 198
2.40 -0.50 316 197
2.50 -0.50 319 196
2.60 -0.50 322 195
2.70 -0.50 324 194
2.80 -0.50 327 193
2.90 -0.50 329 193
3.00 -0.50 332 192
3.10 -0.50 334 190
3.20 -0.50 337 189
3.30 -0.50 339 188
3.40 -0.50 342 187
3.50 -0.50 345 186
3.60 -0.50 347 185
3.70 -0.50 350 184
3.80 -0.50 352 183
3.90 -0.50 355 182
4.00 -0.50 357 181
4.10 -0.50 360 180
4.20 -0.50 362 179
4.30 -0.50 365 178
4.40 -0.50 367 177
4.50 -0.50 370 176
4.60 -0.50 373 174
4.70 -0.50 375 173
4.80 -0.50 377 172
4.90 -0.50 379 171
5.00 -0.50 382 170
5.10 -0.50 385 169
5.20 -0.50 387 168
5.30 -0.50 390 167
5.40 -0.50 392 166
5.50 -0.50 395 164
5.60 -0.50 397 163
5.70 -0.50 400 162
5.80 -0.50 402 161
5.90 -0.50 405 160
6.00 -0.50 408 159
6.10 -0.50 410 157
6.20 -0.50 412 156
6.30 -0.50 415 155
6.40 -0.50 417 154
6.50 -0.50 420 153
6.60 -0.50 422 151
6.70 -0.50 424 150
6.80 -0.50 427 149
6.90 -0.50 429 148
7.00 -0.50 432 146
7.10 -0.50 434 146
7.20 -0.50 437 144
7.30 -0.50 439 143
7.40 -0.50 440 142
7.50 -0.50 443 141
7.60 -0.50 444 140
7.70 -0.50 445 140
7.80 -0.50 447 139
7.90 -0.50 0 0
8.00 -0.50 0 0
8.10 -0.50 0 0
8.20 -0.50 0 0
8.30 -0.50 475 154
8.40 -0.50 476 154
8.50 -0.50 477 153
8.60 -0.50 478 153
8.70 -0.50 479 152
8.80 -0.50 481 152
8.90 -0.50 483 151
9.00 -0.50 486 150
9.10 -0.50 488 149
-9.00 -0.40 0 0
-8.90 -0.40 3 295
-8.80 -0.40 5 294
-8.70 -0.40 6 293
-8.60 -0.40 8 293
-8.50 -0.40 9 292
-8.40 -0.40 11 291
-8.30 -0.40 13 290
-8.20 -0.40 15 289
-8.10 -0.40 18 289
-8.00 -0.40 21 287
-7.90 -0.40 24 287
-7.80 -0.40 26 286
-7.70 -0.40 43 257
-7.60 -0.40 44 257
-7.50 -0.40 45 257
-7.40 -0.40 47 256
-7.30 -0.40 49 256
-7.20 -0.40 52 255
-7.10 -0.40 57 254
-7.00 -0.40 59 254
-6.90 -0.40 63 254
-6.80 -0.40 65 253
-6.70 -0.40 68 253
-6.60 -0.40 71 253
-6.50 -0.40 74 253
-6.40 -0.40 77 252
-6.30 -0.40 79 252
-6.20 -0.40 82 252
-6.10 -0.40 85 252
-6.00 -0.40 88 251
-5.90 -0.40 91 251
-5.80 -0.40 94 251
-5.70 -0.40 97 250
-5.60 -0.40 100 250
-5.50 -0.40 102 250
-5.40 -0.40 105 249
-5.30 -0.40 108 249
-5.20 -0.40 111 249
-5.10 -0.40 114 248
-5.00 -0.40 117 248
-4.90 -0.40 119 247
-4.80 -0.40 122 247
-4.70 -0.40 125 247
-4.60 -0.40 128 246
-4.50 -0.40 130 246
-4.40 -0.40 133 246
-4.30 -0.40 136 245
-4.20 -0.40 139 245
-4.10 -0.40 142 244
-4.00 -0.40 144 244
-3.90 -0.40 148 243
-3.80 -0.40 151 243
-3.70 -0.40 153 242
-3.60 -0.40 156 242
-3.50 -0.40 159 242
-3.40 -0.40 162 241
-3.30 -0.40 164 240
-3.20 -0.40 167 240
-3.10 -0.40 170 239
-3.00 -0.40 172 239
-2.90 -0.40 175 238
-2.80 -0.40 178 238
-2.70 -0.40 181 237
-2.60 -0.40 183 237
-2.50 -0.40 186 236
-2.40 -0.40 189 236
-2.30 -0.40 192 235
-2.20 -0.40 195 234
-2.10 -0.40 198 233
-2.00 -0.40 200 233
-1.90 -0.40 203 232
-1.80 -0.40 206 232
-1.70 -0.40 208 231
-1.60 -0.40 211 230
-1.50 -0.40 214 230
-1.40 -0.40 216 229
-1.30 -0.40 219 229
-1.20 -0.40 222 228
-1.10 -0.40 224 227
-1.00 -0.40 227 227
-0.90 -0.40 230 226
-0.80 -0.40 233 225
-0.70 -0.40 235 224
-0.60 -0.40 238 224
-0.50 -0.40 241 223
-0.40 -0.40 243 222
-0.30 -0.40 246 221
-0.20 -0.40 248 221
-0.10 -0.40 251 220
-0.00 -0.40 254 219
0.10 -0.40 257 218
0.20 -0.40 259 218
0.30 -0.40 262 217
0.40 -0.40 265 216
0.50 -0.40 268 215
0.60 -0.40 270 214
0.70 -0.40 273 214
0.80 -0.40 275 212
0.90 -0.40 279 212
1.00 -0.40 281 211
1.10 -0.40 283 210
1.20 -0.40 287 210
1.30 -0.40 289 208
1.40 -0.40 291 208
1.50 -0.40 294 207
1.60 -0.40 297 206
1.70 -0.40 299 205
1.80 -0.40 301 204
1.90 -0.40 304 203
2.00 -0.40 307 202
2.10 -0.40 310 202
2.20 -0.40 312 200
2.30 -0.40 315 199
2.40 -0.40 318 198
2.50 -0.40 320 198
2.60 -0.40 322 196
2.70 -0.40 326 195
2.80 -0.40 328 194
2.90 -0.40 331 194
3.00 -0.40 333 192
3.10 -0.40 336 191
3.20 -0.40 338 191
3.30 -0.40 341 190
3.40 -0.40 343 189
3.50 -0.40 346 187
3.60 -0.40 348 187
3.70 -0.40 351 185
3.80 -0.40 354 185
3.90 -0.40 356 183
4.00 -0.40 358 182
4.10 -0.40 361 181
4.20 -0.40 364 180
4.30 -0.40 366 179
4.40 -0.40 369 178
4.50 -0.40 371 177
4.60 -0.40 374 176
4.70 -0.40 376 175
4.80 -0.40 379 173
4.90 -0.40 381 172
5.00 -0.40 384 171
5.10 -0.40 386 170
5.20 -0.40 389 169
5.30 -0.40 391 168
5.40 -0.40 394 167
5.50 -0.40 396 166
5.60 -0.40 399 165
5.70 -0.40 401 163
5.80 -0.40 404 162
5.90 -0.40 406 161
6.00 -0.40 408 160
6.10 -0.40 411 159
6.20 -0.40 413 157
6.30 -0.40 416 156
6.40 -0.40 419 155
6.50 -0.40 421 154
6.60 -0.40 423 153
6.70 -0.40 426 152
6.80 -0.40 428 150
6.90 -0.40 431 149
7.00 -0.40 433 148
7.10 -0.40 435 147
7.20 -0.40 438 146
7.30 -0.40 440 144
7.40 -0.40 442 143
7.50 -0.40 444 142
7.60 -0.40 446 141
7.70 -0.40 447 141
7.80 -0.40 448 140
7.90 -0.40 0 0
8.00 -0.40 0 0
8.10 -0.40 0 0
8.20 -0.40 0 0
8.30 -0.40 477 156
8.40 -0.40 477 155
8.50 -0.40 478 155
8.60 -0.40 479 154
8.70 -0.40 481 154
8.80 -0.40 482 153
8.90 -0.40 485 152
9.00 -0.40 487 152
9.10 -0.40 489 151
-9.00 -0.30 0 0
-8.90 -0.30 4 296
-8.80 -0.30 5 296
-8.70 -0.30 6 295
-8.60 -0.30 9 294
-8.50 -0.30 10 293
-8.40 -0.30 12 293
-8.30 -0.30 13 292
-8.20 -0.30 16 291
-8.10 -0.30 19 290
-8.00 -0.30 22 289
-7.90 -0.30 25 288
-7.80 -0.30 26 288
-7.70 -0.30 43 258
-7.60 -0.30 45 258
-7.50 -0.30 46 258
-7.40 -0.30 48 258
-7.30 -0.30 50 257
-7.20 -0.30 55 256
-7.10 -0.30 58 256
-7.00 -0.30 61 255
-6.90 -0.30 64 255
-6.80 -0.30 66 255
-6.70 -0.30 69 255
-6.60 -0.30 72 254
-6.50 -0.30 75 254
-6.40 -0.30 78 254
-6.30 -0.30 80 254
-6.20 -0.30 83 253
-6.10 -0.30 86 253
-6.00 -0.30 89 253
-5.90 -0.30 92 252
-5.80 -0.30 95 252
-5.70 -0.30 98 252
-5.60 -0.30 101 252
-5.50 -0.30 104 251
-5.40 -0.30 106 251
-5.30 -0.30 109 250
-5.20 -0.30 112 250
-5.10 -0.30 115 250
-5.00 -0.30 118 249
-4.90 -0.30 121 249
-4.80 -0.30 123 249
-4.70 -0.30 126 248
-4.60 -0.30 129 248
-4.50 -0.30 132 247
-4.40 -0.30 135 247
-4.30 -0.30 138 246
-4.20 -0.30 140 246
-4.10 -0.30 143 245
-4.00 -0.30 146 245
-3.90 -0.30 149 245
-3.80 -0.30 152 244
-3.70 -0.30 154 244
-3.60 -0.30 157 243
-3.50 -0.30 160 243
-3.40 -0.30 162 242
-3.30 -0.30 166 242
-3.20 -0.30 168 241
-3.10 -0.30 171 241
-3.00 -0.30 174 240
-2.90 -0.30 177 240
-2.80 -0.30 179 239
-2.70 -0.30 182 239
-2.60 -0.30 185 238
-2.50 -0.30 188 238
-2.40 -0.30 191 237
-2.30 -0.30 193 236
-2.20 -0.30 196 236
-2.10 -0.30 199 235
-2.00 -0.30 202 234
-1.90 -0.30 204 234
-1.80 -0.30 207 233
-1.70 -0.30 210 233
-1.60 -0.30 212 232
-1.50 -0.30 215 231
-1.40 -0.30 217 231
-1.30 -0.30 221 230
-1.20 -0.30 223 229
-1.10 -0.30 226 229
-1.00 -0.30 229 228
-0.90 -0.30 231 227
-0.80 -0.30 234 227
-0.70 -0.30 237 226
-0.60 -0.30 239 225
-0.50 -0.30 242 224
-0.40 -0.30 244 224
-0.30 -0.30 247 223
-0.20 -0.30 250 222
-0.10 -0.30 252 221
-0.00 -0.30 255 220
0.10 -0.30 258 220
0.20 -0.30 261 219
0.30 -0.30 263 218
0.40 -0.30 266 217
0.50 -0.30 269 217
0.60 -0.30 272 216
0.70 -0.30 274 215
0.80 -0.30 276 214
0.90 -0.30 280 213
1.00 -0.30 281 212
1.10 -0.30 285 212
1.20 -0.30 287 211
1.30 -0.30 290 210
1.40 -0.30 293 209
1.50 -0.30 295 208
1.60 -0.30 298 207
1.70 -0.30 300 206
1.80 -0.30 303 205
1.90 -0.30 305 204
2.00 -0.30 308 204
2.10 -0.30 311 203
2.20 -0.30 313 202
2.30 -0.30 316 200
2.40 -0.30 318 200
2.50 -0.30 321 199
2.60 -0.30 324 198
2.70 -0.30 326 197
2.80 -0.30 329 196
2.90 -0.30 332 195
3.00 -0.30 334 194
3.10 -0.30 337 193
3.20 -0.30 339 192
3.30 -0.30 342 191
3.40 -0.30 345 190
3.50 -0.30 347 189
3.60 -0.30 350 188
3.70 -0.30 352 187
3.80 -0.30 355 186
3.90 -0.30 357 185
4.00 -0.30 360 184
4.10 -0.30 362 182
4.20 -0.30 365 182
4.30 -0.30 367 181
4.40 -0.30 370 179
4.50 -0.30 372 178
4.60 -0.30 375 177
4.70 -0.30 377 176
4.80 -0.30 380 175
4.90 -0.30 383 174
5.00 -0.30 385 173
5.10 -0.30 388 171
5.20 -0.30 390 170
5.30 -0.30 393 169
5.40 -0.30 395 168
5.50 -0.30 397 167
5.60 -0.30 400 166
5.70 -0.30 402 165
5.80 -0.30 405 163
5.90 -0.30 407 162
6.00 -0.30 410 161
6.10 -0.30 412 160
6.20 -0.30 415 158
6.30 -0.30 417 157
6.40 -0.30 420 156
6.50 -0.30 422 155
6.60 -0.30 425 154
6.70 -0.30 427 153
6.80 -0.30 429 151
6.90 -0.30 432 150
7.00 -0.30 434 149
7.10 -0.30 437 148
7.20 -0.30 439 146
7.30 -0.30 441 145
7.40 -0.30 444 144
7.50 -0.30 445 143
7.60 -0.30 447 143
7.70 -0.30 448 142
7.80 -0.30 450 141
7.90 -0.30 0 0
8.00 -0.30 0 0
8.10 -0.30 0 0
8.20 -0.30 0 0
8.30 -0.30 478 157
8.40 -0.30 478 157
8.50 -0.30 479 156
8.60 -0.30 480 156
8.70 -0.30 482 155
8.80 -0.30 484 154
8.90 -0.30 486 154
9.00 -0.30 488 153
9.10 -0.30 491 152
-9.00 -0.20 0 0
-8.90 -0.20 4 298
-8.80 -0.20 5 297
-8.70 -0.20 7 296
-8.60 -0.20 9 295
-8.50 -0.20 10 295
-8.40 -0.20 12 294
-8.30 -0.20 14 293
-8.20 -0.20 17 292
-8.10 -0.20 20 291
-8.00 -0.20 23 291
-7.90 -0.20 25 290
-7.80 -0.20 27 289
-7.70 -0.20 44 259
-7.60 -0.20 45 259
-7.50 -0.20 47 259
-7.40 -0.20 49 259
-7.30 -0.20 51 258
-7.20 -0.20 55 257
-7.10 -0.20 58 256
-7.00 -0.20 62 257
-6.90 -0.20 65 256
-6.80 -0.20 67 256
-6.70 -0.20 70 256
-6.60 -0.20 73 256
-6.50 -0.20 76 255
-6.40 -0.20 79 255
-6.30 -0.20 82 255
-6.20 -0.20 84 255
-6.10 -0.20 87 254
-6.00 -0.20 90 254
-5.90 -0.20 93 254
-5.80 -0.20 96 254
-5.70 -0.20 99 253
-5.60 -0.20 102 253
-5.50 -0.20 105 253
-5.40 -0.20 108 252
-5.30 -0.20 110 252
-5.20 -0.20 113 251
-5.10 -0.20 116 251
-5.00 -0.20 119 251
-4.90 -0.20 122 250
-4.80 -0.20 124 250
-4.70 -0.20 127 249
-4.60 -0.20 130 249
-4.50 -0.20 133 249
-4.40 -0.20 136 248
-4.30 -0.20 139 248
-4.20 -0.20 141 247
-4.10 -0.20 144 247
-4.00 -0.20 147 247
-3.90 -0.20 149 246
-3.80 -0.20 152 246
-3.70 -0.20 155 245
-3.60 -0.20 158 245
-3.50 -0.20 161 244
-3.40 -0.20 164 244
-3.30 -0.20 167 243
-3.20 -0.20 169 243
-3.10 -0.20 172 242
-3.00 -0.20 175 242
-2.90 -0.20 178 241
-2.80 -0.20 181 241
-2.70 -0.20 183 240
-2.60 -0.20 186 239
-2.50 -0.20 189 239
-2.40 -0.20 191 238
-2.30 -0.20 194 238
-2.20 -0.20 197 237
-2.10 -0.20 199 236
-2.00 -0.20 203 236
-1.90 -0.20 205 235
-1.80 -0.20 208 234
-1.70 -0.20 210 234
-1.60 -0.20 213 233
-1.50 -0.20 216 232
-1.40 -0.20 219 232
-1.30 -0.20 222 231
-1.20 -0.20 224 231
-1.10 -0.20 227 230
-1.00 -0.20 230 229
-0.90 -0.20 232 228
-0.80 -0.20 235 228
-0.70 -0.20 237 227
-0.60 -0.20 240 226
-0.50 -0.20 244 226
-0.40 -0.20 246 225
-0.30 -0.20 248 224
-0.20 -0.20 251 223
-0.10 -0.20 254 223
-0.00 -0.20 257 222
0.10 -0.20 259 221
0.20 -0.20 262 220
0.30 -0.20 264 220
0.40 -0.20 267 219
0.50 -0.20 270 218
0.60 -0.20 272 217
0.70 -0.20 275 216
0.80 -0.20 278 215
0.90 -0.20 281 215
1.00 -0.20 283 214
1.10 -0.20 286 213
1.20 -0.20 288 212
1.30 -0.20 291 211
1.40 -0.20 294 210
1.50 -0.20 297 210
1.60 -0.20 299 208
1.70 -0.20 302 207
1.80 -0.20 305 206
1.90 -0.20 307 206
2.00 -0.20 310 205
2.10 -0.20 312 204
2.20 -0.20 314 203
2.30 -0.20 317 202
2.40 -0.20 320 201
2.50 -0.20 323 200
2.60 -0.20 325 199
2.70 -0.20 328 198
2.80 -0.20 330 197
2.90 -0.20 333 196
3.00 -0.20 336 195
3.10 -0.20 338 194
3.20 -0.20 341 193
3.30 -0.20 343 192
3.40 -0.20 346 191
3.50 -0.20 348 190
3.60 -0.20 351 189
3.70 -0.20 353 188
3.80 -0.20 356 187
3.90 -0.20 358 186
4.00 -0.20 361 185
4.10 -0.20 364 184
4.20 -0.20 366 183
4.30 -0.20 369 182
4.40 -0.20 371 181
4.50 -0.20 374 180
4.60 -0.20 377 178
4.70 -0.20 378 177
4.80 -0.20 381 176
4.90 -0.20 384 175
5.00 -0.20 386 174
5.10 -0.20 389 173
5.20 -0.20 391 172
5.30 -0.20 394 170
5.40 -0.20 396 169
5.50 -0.20 399 168
5.60 -0.20 401 167
5.70 -0.20 404 166
5.80 -0.20 406 164
5.90 -0.20 409 163
6.00 -0.20 411 162
6.10 -0.20 413 161
6.20 -0.20 417 160
6.30 -0.20 419 159
6.40 -0.20 421 157
6.50 -0.20 423 156
6.60 -0.20 426 155
6.70 -0.20 428 154
6.80 -0.20 431 153
6.90 -0.20 433 151
7.00 -0.20 435 150
7.10 -0.20 438 149
7.20 -0.20 440 148
7.30 -0.20 443 146
7.40 -0.20 445 145
7.50 -0.20 447 145
7.60 -0.20 448 144
7.70 -0.20 449 143
7.80 -0.20 451 143
7.90 -0.20 0 0
8.00 -0.20 0 0
8.10 -0.20 0 0
8.20 -0.20 0 0
8.30 -0.20 478 159
8.40 -0.20 479 158
8.50 -0.20 480 158
8.60 -0.20 481 157
8.70 -0.20 483 156
8.80 -0.20 485 155
8.90 -0.20 487 155
9.00 -0.20 490 154
9.10 -0.20 492 153
-9.00 -0.10 0 0
-8.90 -0.10 5 299
-8.80 -0.10 6 298
-8.70 -0.10 7 297
-8.60 -0.10 9 297
-8.50 -0.10 11 296
-8.40 -0.10 12 296
-8.30 -0.10 14 295
-8.20 -0.10 18 294
-8.10 -0.10 21 293
-8.00 -0.10 24 292
-7.90 -0.10 27 291
-7.80 -0.10 28 291
-7.70 -0.10 45 261
-7.60 -0.10 47 261
-7.50 -0.10 48 261
-7.40 -0.10 50 260
-7.30 -0.10 52 259
-7.20 -0.10 57 258
-7.10 -0.10 59 258
-7.00 -0.10 62 258
-6.90 -0.10 66 258
-6.80 -0.10 68 257
-6.70 -0.10 71 257
-6.60 -0.10 74 257
-6.50 -0.10 77 257
-6.40 -0.10 80 256
-6.30 -0.10 83 256
-6.20 -0.10 86 256
-6.10 -0.10 88 256
-6.00 -0.10 92 256
-5.90 -0.10 94 255
-5.80 -0.10 97 255
-5.70 -0.10 100 255
-5.60 -0.10 103 254
-5.50 -0.10 106 254
-5.40 -0.10 109 254
-5.30 -0.10 111 253
-5.20 -0.10 114 253
-5.10 -0.10 118 253
-5.00 -0.10 120 252
-4.90 -0.10 123 252
-4.80 -0.10 126 251
-4.70 -0.10 128 251
-4.60 -0.10 132 250
-4.50 -0.10 134 250
-4.40 -0.10 137 250
-4.30 -0.10 140 249
-4.20 -0.10 143 249
-4.10 -0.10 145 248
-4.00 -0.10 148 248
-3.90 -0.10 151 247
-3.80 -0.10 154 247
-3.70 -0.10 157 246
-3.60 -0.10 159 246
-3.50 -0.10 162 246
-3.40 -0.10 164 245
-3.30 -0.10 167 245
-3.20 -0.10 170 244
-3.10 -0.10 173 243
-3.00 -0.10 176 243
-2.90 -0.10 179 242
-2.80 -0.10 181 242
-2.70 -0.10 184 241
-2.60 -0.10 187 241
-2.50 -0.10 190 240
-2.40 -0.10 193 239
-2.30 -0.10 196 239
-2.20 -0.10 198 238
-2.10 -0.10 201 238
-2.00 -0.10 204 237
-1.90 -0.10 207 237
-1.80 -0.10 209 236
-1.70 -0.10 212 235
-1.60 -0.10 214 235
-1.50 -0.10 217 234
-1.40 -0.10 220 233
-1.30 -0.10 223 233
-1.20 -0.10 225 232
-1.10 -0.10 228 231
-1.00 -0.10 231 231
-0.90 -0.10 234 230
-0.80 -0.10 236 229
-0.70 -0.10 239 229
-0.60 -0.10 241 228
-0.50 -0.10 244 227
-0.40 -0.10 247 226
-0.30 -0.10 250 226
-0.20 -0.10 252 225
-0.10 -0.10 255 224
-0.00 -0.10 258 223
0.10 -0.10 260 222
0.20 -0.10 263 222
0.30 -0.10 266 221
0.40 -0.10 269 220
0.50 -0.10 271 219
0.60 -0.10 274 219
0.70 -0.10 276 217
0.80 -0.10 279 217
0.90 -0.10 282 216
1.00 -0.10 284 215
1.10 -0.10 287 214
1.20 -0.10 290 213
1.30 -0.10 292 212
1.40 -0.10 295 211
1.50 -0.10 298 211
1.60 -0.10 300 210
1.70 -0.10 303 209
1.80 -0.10 306 208
1.90 -0.10 308 207
2.00 -0.10 311 206
2.10 -0.10 313 205
2.20 -0.10 315 204
2.30 -0.10 319 203
2.40 -0.10 321 202
2.50 -0.10 324 201
2.60 -0.10 327 201
2.70 -0.10 329 199
2.80 -0.10 332 198
2.90 -0.10 335 197
3.00 -0.10 337 196
3.10 -0.10 340 195
3.20 -0.10 342 194
3.30 -0.10 345 193
3.40 -0.10 347 192
3.50 -0.10 349 191
3.60 -0.10 352 190
3.70 -0.10 355 189
3.80 -0.10 357 188
3.90 -0.10 360 187
4.00 -0.10 363 186
4.10 -0.10 365 185
4.20 -0.10 368 184
4.30 -0.10 370 183
4.40 -0.10 373 182
4.50 -0.10 375 180
4.60 -0.10 378 180
4.70 -0.10 380 178
4.80 -0.10 383 177
4.90 -0.10 385 176
5.00 -0.10 388 175
5.10 -0.10 390 174
5.20 -0.10 392 173
5.30 -0.10 395 172
5.40 -0.10 397 170
5.50 -0.10 400 170
5.60 -0.10 402 168
5.70 -0.10 405 167
5.80 -0.10 407 166
5.90 -0.10 410 165
6.00 -0.10 412 163
6.10 -0.10 415 162
6.20 -0.10 418 161
6.30 -0.10 420 160
6.40 -0.10 423 158
6.50 -0.10 425 157
6.60 -0.10 427 156
6.70 -0.10 429 155
6.80 -0.10 432 154
6.90 -0.10 434 153
7.00 -0.10 437 151
7.10 -0.10 439 150
7.20 -0.10 442 149
7.30 -0.10 444 148
7.40 -0.10 446 147
7.50 -0.10 448 146
7.60 -0.10 449 145
7.70 -0.10 451 144
7.80 -0.10 453 144
7.90 -0.10 0 0
8.00 -0.10 0 0
8.10 -0.10 0 0
8.20 -0.10 0 0
8.30 -0.10 479 161
8.40 -0.10 480 160
8.50 -0.10 481 159
8.60 -0.10 482 158
8.70 -0.10 484 157
8.80 -0.10 486 157
8.90 -0.10 489 156
9.00 -0.10 491 155
9.10 -0.10 494 155
-9.00 -0.00 0 0
-8.90 -0.00 5 299
-8.80 -0.00 7 299
-8.70 -0.00 8 299
-8.60 -0.00 10 298
-8.50 -0.00 12 297
-8.40 -0.00 13 297
-8.30 -0.00 16 296
-8.20 -0.00 19 295
-8.10 -0.00 22 294
-8.00 -0.00 25 293
-7.90 -0.00 27 293
-7.80 -0.00 29 292
-7.70 -0.00 46 262
-7.60 -0.00 48 262
-7.50 -0.00 49 262
-7.40 -0.00 51 262
-7.30 -0.00 53 261
-7.20 -0.00 58 260
-7.10 -0.00 61 260
-7.00 -0.00 64 260
-6.90 -0.00 66 259
-6.80 -0.00 69 259
-6.70 -0.00 72 258
-6.60 -0.00 75 258
-6.50 -0.00 79 258
-6.40 -0.00 81 258
-6.30 -0.00 84 258
-6.20 -0.00 87 257
-6.10 -0.00 90 257
-6.00 -0.00 93 257
-5.90 -0.00 96 256
-5.80 -0.00 98 256
-5.70 -0.00 101 256
-5.60 -0.00 104 256
-5.50 -0.00 107 255
-5.40 -0.00 110 255
-5.30 -0.00 113 255
-5.20 -0.00 115 254
-5.10 -0.00 118 254
-5.00 -0.00 121 253
-4.90 -0.00 124 253
-4.80 -0.00 127 252
-4.70 -0.00 129 252
-4.60 -0.00 133 252
-4.50 -0.00 135 252
-4.40 -0.00 138 251
-4.30 -0.00 141 251
-4.20 -0.00 143 250
-4.10 -0.00 146 250
-4.00 -0.00 150 249
-3.90 -0.00 152 249
-3.80 -0.00 155 248
-3.70 -0.00 158 248
-3.60 -0.00 161 247
-3.50 -0.00 164 247
-3.40 -0.00 166 247
-3.30 -0.00 169 246
-3.20 -0.00 171 245
-3.10 -0.00 175 245
-3.00 -0.00 177 244
-2.90 -0.00 180 244
-2.80 -0.00 183 243
-2.70 -0.00 186 243
-2.60 -0.00 188 242
-2.50 -0.00 191 241
-2.40 -0.00 194 241
-2.30 -0.00 196 240
-2.20 -0.00 200 240
-2.10 -0.00 203 239
-2.00 -0.00 205 238
-1.90 -0.00 208 238
-1.80 -0.00 210 237
-1.70 -0.00 213 237
-1.60 -0.00 216 236
-1.50 -0.00 219 236
-1.40 -0.00 221 235
-1.30 -0.00 224 234
-1.20 -0.00 226 233
-1.10 -0.00 229 232
-1.00 -0.00 232 232
-0.90 -0.00 235 231
-0.80 -0.00 237 231
-0.70 -0.00 240 230
-0.60 -0.00 243 229
-0.50 -0.00 245 228
-0.40 -0.00 248 228
-0.30 -0.00 251 227
-0.20 -0.00 254 226
-0.10 -0.00 256 225
-0.00 -0.00 259 224
0.10 -0.00 261 224
0.20 -0.00 265 223
0.30 -0.00 268 222
0.40 -0.00 270 221
0.50 -0.00 273 221
0.60 -0.00 275 220
0.70 -0.00 278 218
0.80 -0.00 280 218
0.90 -0.00 283 217
1.00 -0.00 286 216
1.10 -0.00 288 216
1.20 -0.00 291 215
1.30 -0.00 294 214
1.40 -0.00 296 213
1.50 -0.00 299 212
1.60 -0.00 301 211
1.70 -0.00 304 210
1.80 -0.00 307 209
1.90 -0.00 309 208
2.00 -0.00 312 208
2.10 -0.00 315 206
2.20 -0.00 317 205
2.30 -0.00 320 204
2.40 -0.00 323 203
2.50 -0.00 325 203
2.60 -0.00 328 202
2.70 -0.00 330 201
2.80 -0.00 333 200
2.90 -0.00 335 199
3.00 -0.00 338 197
3.10 -0.00 341 197
3.20 -0.00 344 195
3.30 -0.00 346 195
3.40 -0.00 348 193
3.50 -0.00 351 193
3.60 -0.00 354 191
3.70 -0.00 356 190
3.80 -0.00 359 189
3.90 -0.00 361 188
4.00 -0.00 363 187
4.10 -0.00 366 186
4.20 -0.00 369 185
4.30 -0.00 371 184
4.40 -0.00 374 183
4.50 -0.00 376 182
4.60 -0.00 379 181
4.70 -0.00 381 180
4.80 -0.00 384 178
4.90 -0.00 386 177
5.00 -0.00 388 176
5.10 -0.00 391 175
5.20 -0.00 394 174
5.30 -0.00 397 173
5.40 -0.00 399 172
5.50 -0.00 401 170
5.60 -0.00 403 169
5.70 -0.00 406 168
5.80 -0.00 409 167
5.90 -0.00 411 166
6.00 -0.00 414 164
6.10 -0.00 416 163
6.20 -0.00 419 162
6.30 -0.00 421 161
6.40 -0.00 423 159
6.50 -0.00 426 158
6.60 -0.00 428 157
6.70 -0.00 431 156
6.80 -0.00 434 155
6.90 -0.00 436 154
7.00 -0.00 438 152
7.10 -0.00 441 151
7.20 -0.00 443 150
7.30 -0.00 445 149
7.40 -0.00 447 148
7.50 -0.00 449 147
7.60 -0.00 451 146
7.70 -0.00 452 145
7.80 -0.00 455 144
7.90 -0.00 0 0
8.00 -0.00 0 0
8.10 -0.00 0 0
8.20 -0.00 479 163
8.30 -0.00 480 162
8.40 -0.00 481 161
8.50 -0.00 482 160
8.60 -0.00 484 159
8.70 -0.00 485 159
8.80 -0.00 488 158
8.90 -0.00 490 157
9.00 -0.00 492 156
9.10 -0.00 495 156
-9.00 0.10 0 0
-8.90 0.10 6 300
-8.80 0.10 8 300
-8.70 0.10 9 300
-8.60 0.10 11 299
-8.50 0.10 12 299
-8.40 0.10 14 298
-8.30 0.10 17 298
-8.20 0.10 20 297
-8.10 0.10 24 296
-8.00 0.10 26 295
-7.90 0.10 29 294
-7.80 0.10 31 293
-7.70 0.10 47 264
-7.60 0.10 49 264
-7.50 0.10 50 264
-7.40 0.10 52 263
-7.30 0.10 54 262
-7.20 0.10 59 261
-7.10 0.10 62 261
-7.00 0.10 65 261
-6.90 0.10 67 261
-6.80 0.10 71 260
-6.70 0.10 73 260
-6.60 0.10 76 260
-6.50 0.10 79 259
-6.40 0.10 82 259
-6.30 0.10 85 259
-6.20 0.10 88 259
-6.10 0.10 90 258
-6.00 0.10 94 258
-5.90 0.10 96 258
-5.80 0.10 99 258
-5.70 0.10 102 257
-5.60 0.10 105 257
-5.50 0.10 108 257
-5.40 0.10 111 256
-5.30 0.10 114 256
-5.20 0.10 117 255
-5.10 0.10 119 255
-5.00 0.10 122 255
-4.90 0.10 125 254
-4.80 0.10 128 254
-4.70 0.10 131 254
-4.60 0.10 133 253
-4.50 0.10 136 253
-4.40 0.10 139 252
-4.30 0.10 142 252
-4.20 0.10 145 252
-4.10 0.10 148 251
-4.00 0.10 151 251
-3.90 0.10 153 250
-3.80 0.10 156 250
-3.70 0.10 158 249
-3.60 0.10 161 248
-3.50 0.10 164 248
-3.40 0.10 167 248
-3.30 0.10 170 247
-3.20 0.10 173 247
-3.10 0.10 175 246
-3.00 0.10 178 245
-2.90 0.10 181 245
-2.80 0.10 184 244
-2.70 0.10 187 244
-2.60 0.10 190 243
-2.50 0.10 192 243
-2.40 0.10 195 242
-2.30 0.10 198 242
-2.20 0.10 200 241
-2.10 0.10 203 240
-2.00 0.10 206 240
-1.90 0.10 208 239
-1.80 0.10 211 238
-1.70 0.10 214 238
-1.60 0.10 217 237
-1.50 0.10 219 237
-1.40 0.10 222 236
-1.30 0.10 225 235
-1.20 0.10 227 235
-1.10 0.10 231 234
-1.00 0.10 233 233
-0.90 0.10 236 232
-0.80 0.10 239 232
-0.70 0.10 242 231
-0.60 0.10 244 230
-0.50 0.10 247 229
-0.40 0.10 250 229
-0.30 0.10 252 228
-0.20 0.10 255 227
-0.10 0.10 258 227
-0.00 0.10 260 226
0.10 0.10 263 225
0.20 0.10 266 224
0.30 0.10 268 224
0.40 0.10 271 223
0.50 0.10 274 222
0.60 0.10 276 221
0.70 0.10 279 220
0.80 0.10 281 219
0.90 0.10 284 219
1.00 0.10 287 218
1.10 0.10 290 217
1.20 0.10 292 216
1.30 0.10 295 215
1.40 0.10 297 214
1.50 0.10 301 213
1.60 0.10 303 212
1.70 0.10 305 211
1.80 0.10 308 211
1.90 0.10 310 210
2.00 0.10 313 209
2.10 0.10 316 208
2.20 0.10 318 207
2.30 0.10 321 206
2.40 0.10 324 205
2.50 0.10 326 204
2.60 0.10 329 203
2.70 0.10 332 202
2.80 0.10 334 201
2.90 0.10 337 200
3.00 0.10 339 199
3.10 0.10 342 198
3.20 0.10 345 197
3.30 0.10 347 196
3.40 0.10 350 195
3.50 0.10 352 194
3.60 0.10 355 193
3.70 0.10 357 192
3.80 0.10 360 191
3.90 0.10 362 190
4.00 0.10 365 189
4.10 0.10 368 187
4.20 0.10 370 186
4.30 0.10 372 185
4.40 0.10 375 184
4.50 0.10 377 183
4.60 0.10 380 182
4.70 0.10 382 181
4.80 0.10 385 180
4.90 0.10 388 179
5.00 0.10 390 177
5.10 0.10 393 176
5.20 0.10 395 175
5.30 0.10 398 174
5.40 0.10 400 173
5.50 0.10 403 171
5.60 0.10 405 170
5.70 0.10 408 169
5.80 0.10 410 168
5.90 0.10 413 167
6.00 0.10 415 166
6.10 0.10 417 164
6.20 0.10 420 163
6.30 0.10 423 162
6.40 0.10 425 161
6.50 0.10 427 160
6.60 0.10 430 158
6.70 0.10 432 157
6.80 0.10 435 156
6.90 0.10 437 155
7.00 0.10 439 154
7.10 0.10 442 152
7.20 0.10 444 151
7.30 0.10 446 150
7.40 0.10 449 149
7.50 0.10 450 148
7.60 0.10 452 147
7.70 0.10 454 146
7.80 0.10 456 145
7.90 0.10 0 0
8.00 0.10 0 0
8.10 0.10 0 0
8.20 0.10 479 164
8.30 0.10 480 163
8.40 0.10 481 162
8.50 0.10 483 161
8.60 0.10 484 161
8.70 0.10 486 160
8.80 0.10 489 159
8.90 0.10 491 158
9.00 0.10 494 158
9.10 0.10 496 157
-9.00 0.20 0 0
-8.90 0.20 6 301
-8.80 0.20 8 301
-8.70 0.20 10 301
-8.60 0.20 12 300
-8.50 0.20 13 300
-8.40 0.20 15 300
-8.30 0.20 18 299
-8.20 0.20 21 298
-8.10 0.20 24 297
-8.00 0.20 27 296
-7.90 0.20 29 296
-7.80 0.20 31 295
-7.70 0.20 48 265
-7.60 0.20 50 265
-7.50 0.20 51 265
-7.40 0.20 53 265
-7.30 0.20 55 264
-7.20 0.20 59 263
-7.10 0.20 63 263
-7.00 0.20 66 262
-6.90 0.20 69 262
-6.80 0.20 72 262
-6.70 0.20 74 261
-6.60 0.20 77 261
-6.50 0.20 80 261
-6.40 0.20 83 261
-6.30 0.20 86 260
-6.20 0.20 89 260
-6.10 0.20 92 260
-6.00 0.20 94 260
-5.90 0.20 97 259
-5.80 0.20 100 259
-5.70 0.20 103 258
-5.60 0.20 106 258
-5.50 0.20 109 258
-5.40 0.20 111 257
-5.30 0.20 114 257
-5.20 0.20 118 257
-5.10 0.20 120 257
-5.00 0.20 123 256
-4.90 0.20 126 256
-4.80 0.20 129 256
-4.70 0.20 132 255
-4.60 0.20 135 255
-4.50 0.20 138 255
-4.40 0.20 140 254
-4.30 0.20 143 253
-4.20 0.20 146 253
-4.10 0.20 149 252
-4.00 0.20 152 252
-3.90 0.20 155 252
-3.80 0.20 157 251
-3.70 0.20 160 251
-3.60 0.20 163 250
-3.50 0.20 165 250
-3.40 0.20 168 249
-3.30 0.20 171 248
-3.20 0.20 174 248
-3.10 0.20 177 248
-3.00 0.20 180 247
-2.90 0.20 182 247
-2.80 0.20 185 246
-2.70 0.20 188 245
-2.60 0.20 190 245
-2.50 0.20 193 244
-2.40 0.20 196 244
-2.30 0.20 199 243
-2.20 0.20 201 242
-2.10 0.20 204 242
-2.00 0.20 207 241
-1.90 0.20 210 241
-1.80 0.20 213 240
-1.70 0.20 216 239
-1.60 0.20 218 238
-1.50 0.20 221 238
-1.40 0.20 223 237
-1.30 0.20 227 237
-1.20 0.20 229 236
-1.10 0.20 232 235
-1.00 0.20 235 235
-0.90 0.20 237 234
-0.80 0.20 240 233
-0.70 0.20 243 232
-0.60 0.20 246 232
-0.50 0.20 248 231
-0.40 0.20 251 230
-0.30 0.20 253 229
-0.20 0.20 256 229
-0.10 0.20 259 228
-0.00 0.20 261 227
0.10 0.20 264 226
0.20 0.20 267 226
0.30 0.20 270 225
0.40 0.20 272 224
0.50 0.20 275 223
0.60 0.20 277 222
0.70 0.20 280 221
0.80 0.20 283 221
0.90 0.20 285 220
1.00 0.20 288 219
1.10 0.20 291 218
1.20 0.20 294 217
1.30 0.20 296 216
1.40 0.20 299 216
1.50 0.20 302 214
1.60 0.20 304 214
1.70 0.20 307 213
1.80 0.20 309 212
1.90 0.20 312 211
2.00 0.20 315 210
2.10 0.20 317 209
2.20 0.20 319 208
2.30 0.20 323 207
2.40 0.20 325 206
2.50 0.20 328 205
2.60 0.20 330 204
2.70 0.20 333 203
2.80 0.20 336 202
2.90 0.20 338 201
3.00 0.20 341 200
3.10 0.20 343 199
3.20 0.20 346 198
3.30 0.20 349 197
3.40 0.20 351 196
3.50 0.20 354 195
3.60 0.20 356 194
3.70 0.20 358 193
3.80 0.20 361 192
3.90 0.20 364 191
4.00 0.20 366 190
4.10 0.20 368 188
4.20 0.20 371 187
4.30 0.20 374 187
4.40 0.20 377 185
4.50 0.20 379 184
4.60 0.20 381 183
4.70 0.20 384 182
4.80 0.20 386 181
4.90 0.20 389 180
5.00 0.20 392 178
5.10 0.20 394 177
5.20 0.20 397 176
5.30 0.20 399 175
5.40 0.20 401 174
5.50 0.20 404 173
5.60 0.20 406 172
5.70 0.20 409 170
5.80 0.20 411 169
5.90 0.20 414 168
6.00 0.20 417 167
6.10 0.20 419 166
6.20 0.20 421 164
6.30 0.20 424 163
6.40 0.20 426 162
6.50 0.20 428 161
6.60 0.20 431 160
6.70 0.20 433 158
6.80 0.20 436 157
6.90 0.20 438 156
7.00 0.20 441 155
7.10 0.20 443 153
7.20 0.20 446 152
7.30 0.20 448 151
7.40 0.20 450 150
7.50 0.20 452 149
7.60 0.20 453 148
7.70 0.20 455 147
7.80 0.20 457 146
7.90 0.20 0 0
8.00 0.20 0 0
8.10 0.20 479 165
8.20 0.20 480 165
8.30 0.20 481 164
8.40 0.20 482 163
8.50 0.20 484 162
8.60 0.20 485 162
8.70 0.20 487 161
8.80 0.20 490 160
8.90 0.20 493 159
9.00 0.20 495 158
9.10 0.20 498 158
-9.00 0.30 0 0
-8.90 0.30 7 302
-8.80 0.30 9 302
-8.70 0.30 11 302
-8.60 0.30 13 302
-8.50 0.30 15 301
-8.40 0.30 16 301
-8.30 0.30 19 300
-8.20 0.30 22 300
-8.10 0.30 25 299
-8.00 0.30 29 298
-7.90 0.30 31 297
-7.80 0.30 33 296
-7.70 0.30 50 266
-7.60 0.30 51 266
-7.50 0.30 52 266
-7.40 0.30 54 266
-7.30 0.30 56 265
-7.20 0.30 60 264
-7.10 0.30 64 264
-7.00 0.30 66 263
-6.90 0.30 70 263
-6.80 0.30 72 263
-6.70 0.30 75 263
-6.60 0.30 78 263
-6.50 0.30 81 262
-6.40 0.30 85 262
-6.30 0.30 87 262
-6.20 0.30 90 261
-6.10 0.30 93 261
-6.00 0.30 96 261
-5.90 0.30 98 260
-5.80 0.30 101 260
-5.70 0.30 104 260
-5.60 0.30 107 260
-5.50 0.30 110 259
-5.40 0.30 113 259
-5.30 0.30 116 258
-5.20 0.30 119 258
-5.10 0.30 122 258
-5.00 0.30 125 258
-4.90 0.30 127 257
-4.80 0.30 130 257
-4.70 0.30 133 256
-4.60 0.30 136 256
-4.50 0.30 139 256
-4.40 0.30 142 255
-4.30 0.30 144 255
-4.20 0.30 147 254
-4.10 0.30 150 254
-4.00 0.30 152 253
-3.90 0.30 155 253
-3.80 0.30 158 253
-3.70 0.30 161 252
-3.60 0.30 164 251
-3.50 0.30 166 251
-3.40 0.30 170 251
-3.30 0.30 172 250
-3.20 0.30 175 250
-3.10 0.30 178 249
-3.00 0.30 181 248
-2.90 0.30 183 248
-2.80 0.30 186 247
-2.70 0.30 189 247
-2.60 0.30 192 246
-2.50 0.30 194 246
-2.40 0.30 197 245
-2.30 0.30 200 244
-2.20 0.30 203 243
-2.10 0.30 205 243
-2.00 0.30 208 243
-1.90 0.30 211 242
-1.80 0.30 214 241
-1.70 0.30 217 241
-1.60 0.30 219 240
-1.50 0.30 223 239
-1.40 0.30 225 238
-1.30 0.30 227 238
-1.20 0.30 230 237
-1.10 0.30 233 236
-1.00 0.30 236 236
-0.90 0.30 238 235
-0.80 0.30 241 235
-0.70 0.30 244 234
-0.60 0.30 247 233
-0.50 0.30 249 232
-0.40 0.30 252 231
-0.30 0.30 255 231
-0.20 0.30 257 230
-0.10 0.30 260 229
-0.00 0.30 263 228
0.10 0.30 265 228
0.20 0.30 268 227
0.30 0.30 271 226
0.40 0.30 273 225
0.50 0.30 276 224
0.60 0.30 279 224
0.70 0.30 281 223
0.80 0.30 284 222
0.90 0.30 286 221
1.00 0.30 289 220
1.10 0.30 292 219
1.20 0.30 295 218
1.30 0.30 298 218
1.40 0.30 300 217
1.50 0.30 303 216
1.60 0.30 306 215
1.70 0.30 308 214
1.80 0.30 310 213
1.90 0.30 313 212
2.00 0.30 316 211
2.10 0.30 319 210
2.20 0.30 321 209
2.30 0.30 324 208
2.40 0.30 326 207
2.50 0.30 328 207
2.60 0.30 331 205
2.70 0.30 334 204
2.80 0.30 337 203
2.90 0.30 340 203
3.00 0.30 342 201
3.10 0.30 345 200
3.20 0.30 347 200
3.30 0.30 349 198
3.40 0.30 352 197
3.50 0.30 355 196
3.60 0.30 357 195
3.70 0.30 360 194
3.80 0.30 362 193
3.90 0.30 365 192
4.00 0.30 367 191
4.10 0.30 370 190
4.20 0.30 373 189
4.30 0.30 375 187
4.40 0.30 377 187
4.50 0.30 380 185
4.60 0.30 382 184
4.70 0.30 385 183
4.80 0.30 388 182
4.90 0.30 389 181
5.00 0.30 392 180
5.10 0.30 395 179
5.20 0.30 398 178
5.30 0.30 400 176
5.40 0.30 403 175
5.50 0.30 405 174
5.60 0.30 407 173
5.70 0.30 410 171
5.80 0.30 413 170
5.90 0.30 415 169
6.00 0.30 418 168
6.10 0.30 420 167
6.20 0.30 423 165
6.30 0.30 425 164
6.40 0.30 427 163
6.50 0.30 430 162
6.60 0.30 432 160
6.70 0.30 435 159
6.80 0.30 437 158
6.90 0.30 440 157
7.00 0.30 442 156
7.10 0.30 444 154
7.20 0.30 447 153
7.30 0.30 449 152
7.40 0.30 451 151
7.50 0.30 453 150
7.60 0.30 454 149
7.70 0.30 456 148
7.80 0.30 457 148
7.90 0.30 0 0
8.00 0.30 0 0
8.10 0.30 480 166
8.20 0.30 481 166
8.30 0.30 482 165
8.40 0.30 484 165
8.50 0.30 485 164
8.60 0.30 487 163
8.70 0.30 489 162
8.80 0.30 491 161
8.90 0.30 494 161
9.00 0.30 497 159
9.10 0.30 499 159
-9.00 0.40 0 0
-8.90 0.40 9 303
-8.80 0.40 10 303
-8.70 0.40 12 303
-8.60 0.40 13 303
-8.50 0.40 16 303
-8.40 0.40 18 302
-8.30 0.40 21 301
-8.20 0.40 23 301
-8.10 0.40 26 300
-8.00 0.40 29 300
-7.90 0.40 32 299
-7.80 0.40 34 298
-7.70 0.40 50 268
-7.60 0.40 52 268
-7.50 0.40 53 268
-7.40 0.40 55 267
-7.30 0.40 57 267
-7.20 0.40 62 265
-7.10 0.40 65 265
-7.00 0.40 68 265
-6.90 0.40 70 265
-6.80 0.40 73 264
-6.70 0.40 77 264
-6.60 0.40 80 264
-6.50 0.40 82 264
-6.40 0.40 85 263
-6.30 0.40 88 263
-6.20 0.40 90 263
-6.10 0.40 94 262
-6.00 0.40 97 262
-5.90 0.40 100 262
-5.80 0.40 103 261
-5.70 0.40 105 261
-5.60 0.40 108 261
-5.50 0.40 111 261
-5.40 0.40 114 260
-5.30 0.40 117 260
-5.20 0.40 119 259
-5.10 0.40 123 259
-5.00 0.40 125 259
-4.90 0.40 128 259
-4.80 0.40 131 258
-4.70 0.40 134 258
-4.60 0.40 137 257
-4.50 0.40 140 257
-4.40 0.40 142 256
-4.30 0.40 145 256
-4.20 0.40 148 256
-4.10 0.40 151 255
-4.00 0.40 153 255
-3.90 0.40 157 254
-3.80 0.40 159 254
-3.70 0.40 162 253
-3.60 0.40 165 253
-3.50 0.40 168 252
-3.40 0.40 170 251
-3.30 0.40 173 251
-3.20 0.40 176 251
-3.10 0.40 179 250
-3.00 0.40 182 250
-2.90 0.40 184 249
-2.80 0.40 187 248
-2.70 0.40 190 248
-2.60 0.40 193 247
-2.50 0.40 196 247
-2.40 0.40 198 246
-2.30 0.40 201 246
-2.20 0.40 204 245
-2.10 0.40 207 245
-2.00 0.40 209 244
-1.90 0.40 212 243
-1.80 0.40 215 243
-1.70 0.40 218 242
-1.60 0.40 220 241
-1.50 0.40 223 240
-1.40 0.40 226 240
-1.30 0.40 229 239
-1.20 0.40 231 238
-1.10 0.40 234 237
-1.00 0.40 237 237
-0.90 0.40 240 236
-0.80 0.40 242 236
-0.70 0.40 245 235
-0.60 0.40 247 234
-0.50 0.40 250 234
-0.40 0.40 253 233
-0.30 0.40 256 232
-0.20 0.40 258 231
-0.10 0.40 261 231
-0.00 0.40 264 230
0.10 0.40 267 229
0.20 0.40 269 228
0.30 0.40 272 227
0.40 0.40 274 227
0.50 0.40 277 226
0.60 0.40 280 225
0.70 0.40 283 224
0.80 0.40 285 223
0.90 0.40 288 222
1.00 0.40 291 221
1.10 0.40 294 220
1.20 0.40 296 220
1.30 0.40 299 219
1.40 0.40 302 218
1.50 0.40 304 217
1.60 0.40 306 216
1.70 0.40 309 215
1.80 0.40 311 214
1.90 0.40 314 213
2.00 0.40 317 212
2.10 0.40 320 211
2.20 0.40 323 210
2.30 0.40 325 209
2.40 0.40 328 208
2.50 0.40 330 208
2.60 0.40 333 206
2.70 0.40 335 206
2.80 0.40 338 205
2.90 0.40 341 204
3.00 0.40 343 203
3.10 0.40 346 201
3.20 0.40 348 200
3.30 0.40 351 199
3.40 0.40 353 198
3.50 0.40 356 197
3.60 0.40 358 196
3.70 0.40 361 195
3.80 0.40 364 194
3.90 0.40 366 193
4.00 0.40 369 192
4.10 0.40 371 191
4.20 0.40 374 190
4.30 0.40 376 189
4.40 0.40 379 188
4.50 0.40 382 187
4.60 0.40 384 185
4.70 0.40 386 184
4.80 0.40 389 183
4.90 0.40 391 182
5.00 0.40 394 181
5.10 0.40 396 180
5.20 0.40 399 179
5.30 0.40 401 178
5.40 0.40 403 176
5.50 0.40 406 175
5.60 0.40 409 174
5.70 0.40 411 173
5.80 0.40 414 171
5.90 0.40 417 170
6.00 0.40 419 169
6.10 0.40 421 168
6.20 0.40 424 167
6.30 0.40 426 165
6.40 0.40 429 164
6.50 0.40 431 163
6.60 0.40 433 162
6.70 0.40 436 161
6.80 0.40 438 159
6.90 0.40 440 158
7.00 0.40 443 157
7.10 0.40 446 156
7.20 0.40 448 154
7.30 0.40 450 153
7.40 0.40 453 152
7.50 0.40 454 151
7.60 0.40 456 150
7.70 0.40 457 150
7.80 0.40 459 149
7.90 0.40 0 0
8.00 0.40 480 168
8.10 0.40 480 167
8.20 0.40 482 167
8.30 0.40 483 166
8.40 0.40 484 166
8.50 0.40 486 165
8.60 0.40 488 164
8.70 0.40 490 163
8.80 0.40 493 163
8.90 0.40 496 162
9.00 0.40 498 161
9.10 0.40 499 160
-9.00 0.50 0 0
-8.90 0.50 9 304
-8.80 0.50 12 304
-8.70 0.50 13 304
-8.60 0.50 15 304
-8.50 0.50 17 304
-8.40 0.50 19 304
-8.30 0.50 22 303
-8.20 0.50 24 302
-8.10 0.50 27 302
-8.00 0.50 30 301
-7.90 0.50 33 300
-7.80 0.50 35 299
-7.70 0.50 51 269
-7.60 0.50 53 270
-7.50 0.50 55 269
-7.40 0.50 56 269
-7.30 0.50 58 268
-7.20 0.50 61 267
-7.10 0.50 65 266
-7.00 0.50 69 266
-6.90 0.50 72 266
-6.80 0.50 74 266
-6.70 0.50 77 265
-6.60 0.50 80 265
-6.50 0.50 83 265
-6.40 0.50 86 265
-6.30 0.50 89 264
-6.20 0.50 92 264
-6.10 0.50 95 264
-6.00 0.50 98 263
-5.90 0.50 101 263
-5.80 0.50 104 263
-5.70 0.50 106 262
-5.60 0.50 109 262
-5.50 0.50 112 262
-5.40 0.50 115 262
-5.30 0.50 118 261
-5.20 0.50 121 261
-5.10 0.50 124 260
-5.00 0.50 126 260
-4.90 0.50 130 260
-4.80 0.50 132 260
-4.70 0.50 135 259
-4.60 0.50 138 259
-4.50 0.50 141 258
-4.40 0.50 144 258
-4.30 0.50 146 257
-4.20 0.50 149 257
-4.10 0.50 152 256
-4.00 0.50 155 256
-3.90 0.50 158 256
-3.80 0.50 161 255
-3.70 0.50 163 255
-3.60 0.50 166 254
-3.50 0.50 168 253
-3.40 0.50 172 253
-3.30 0.50 175 253
-3.20 0.50 177 252
-3.10 0.50 180 252
-3.00 0.50 183 251
-2.90 0.50 186 250
-2.80 0.50 188 250
-2.70 0.50 191 249
-2.60 0.50 194 249
-2.50 0.50 197 248
-2.40 0.50 200 247
-2.30 0.50 203 247
-2.20 0.50 205 246
-2.10 0.50 208 246
-2.00 0.50 211 245
-1.90 0.50 213 245
-1.80 0.50 216 244
-1.70 0.50 219 243
-1.60 0.50 221 242
-1.50 0.50 224 242
-1.40 0.50 227 241
-1.30 0.50 230 241
-1.20 0.50 233 240
-1.10 0.50 235 239
-1.00 0.50 238 238
-0.90 0.50 241 238
-0.80 0.50 244 237
-0.70 0.50 246 236
-0.60 0.50 249 235
-0.50 0.50 252 235
-0.40 0.50 255 234
-0.30 0.50 257 233
-0.20 0.50 260 232
-0.10 0.50 262 232
-0.00 0.50 265 231
0.10 0.50 268 230
0.20 0.50 270 229
0.30 0.50 273 229
0.40 0.50 275 228
0.50 0.50 279 227
0.60 0.50 281 226
0.70 0.50 284 225
0.80 0.50 287 224
0.90 0.50 289 224
1.00 0.50 292 222
1.10 0.50 294 222
1.20 0.50 298 221
1.30 0.50 300 220
1.40 0.50 303 219
1.50 0.50 305 218
1.60 0.50 308 217
1.70 0.50 310 216
1.80 0.50 313 215
1.90 0.50 315 215
2.00 0.50 318 214
2.10 0.50 321 212
2.20 0.50 323 211
2.30 0.50 326 210
2.40 0.50 329 210
2.50 0.50 331 209
2.60 0.50 334 208
2.70 0.50 337 207
2.80 0.50 339 206
2.90 0.50 341 205
3.00 0.50 344 204
3.10 0.50 347 203
3.20 0.50 349 202
3.30 0.50 352 201
3.40 0.50 354 199
3.50 0.50 357 198
3.60 0.50 359 198
3.70 0.50 362 197
3.80 0.50 365 195
3.90 0.50 368 194
4.00 0.50 370 193
4.10 0.50 372 192
4.20 0.50 375 191
4.30 0.50 377 190
4.40 0.50 380 189
4.50 0.50 383 188
4.60 0.50 385 187
4.70 0.50 387 185
4.80 0.50 390 184
4.90 0.50 393 183
5.00 0.50 395 182
5.10 0.50 398 181
5.20 0.50 400 179
5.30 0.50 403 179
5.40 0.50 405 178
5.50 0.50 408 176
5.60 0.50 410 175
5.70 0.50 413 174
5.80 0.50 415 173
5.90 0.50 417 172
6.00 0.50 420 170
6.10 0.50 422 169
6.20 0.50 425 168
6.30 0.50 427 167
6.40 0.50 430 165
6.50 0.50 432 164
6.60 0.50 435 163
6.70 0.50 437 161
6.80 0.50 440 160
6.90 0.50 443 159
7.00 0.50 444 158
7.10 0.50 447 157
7.20 0.50 450 155
7.30 0.50 452 154
7.40 0.50 453 153
7.50 0.50 455 152
7.60 0.50 457 152
7.70 0.50 458 151
7.80 0.50 460 150
7.90 0.50 0 0
8.00 0.50 481 168
8.10 0.50 482 168
8.20 0.50 483 168
8.30 0.50 484 167
8.40 0.50 485 167
8.50 0.50 488 166
8.60 0.50 490 165
8.70 0.50 492 164
8.80 0.50 494 164
8.90 0.50 497 163
9.00 0.50 499 162
9.10 0.50 500 161
-9.00 0.60 0 0
-8.90 0.60 11 305
-8.80 0.60 13 306
-8.70 0.60 15 305
-8.60 0.60 17 305
-8.50 0.60 18 305
-8.40 0.60 21 304
-8.30 0.60 23 304
-8.20 0.60 26 304
-8.10 0.60 28 303
-8.00 0.60 31 302
-7.90 0.60 34 301
-7.80 0.60 35 301
-7.70 0.60 53 270
-7.60 0.60 54 271
-7.50 0.60 56 271
-7.40 0.60 57 270
-7.30 0.60 59 270
-7.20 0.60 62 269
-7.10 0.60 67 268
-7.00 0.60 70 268
-6.90 0.60 72 267
-6.80 0.60 76 267
-6.70 0.60 79 267
-6.60 0.60 81 266
-6.50 0.60 84 266
-6.40 0.60 87 266
-6.30 0.60 90 266
-6.20 0.60 93 265
-6.10 0.60 96 265
-6.00 0.60 99 265
-5.90 0.60 102 264
-5.80 0.60 104 264
-5.70 0.60 107 264
-5.60 0.60 111 264
-5.50 0.60 113 263
-5.40 0.60 116 263
-5.30 0.60 119 262
-5.20 0.60 122 262
-5.10 0.60 125 262
-5.00 0.60 127 261
-4.90 0.60 131 261
-4.80 0.60 133 261
-4.70 0.60 136 260
-4.60 0.60 139 260
-4.50 0.60 142 259
-4.40 0.60 145 259
-4.30 0.60 147 259
-4.20 0.60 151 258
-4.10 0.60 154 258
-4.00 0.60 156 257
-3.90 0.60 159 257
-3.80 0.60 162 256
-3.70 0.60 164 256
-3.60 0.60 167 255
-3.50 0.60 170 255
-3.40 0.60 173 254
-3.30 0.60 176 254
-3.20 0.60 178 253
-3.10 0.60 181 253
-3.00 0.60 184 252
-2.90 0.60 187 252
-2.80 0.60 190 251
-2.70 0.60 192 250
-2.60 0.60 195 250
-2.50 0.60 198 249
-2.40 0.60 201 249
-2.30 0.60 203 248
-2.20 0.60 206 247
-2.10 0.60 209 247
-2.00 0.60 212 246
-1.90 0.60 215 246
-1.80 0.60 217 245
-1.70 0.60 220 245
-1.60 0.60 223 244
-1.50 0.60 226 243
-1.40 0.60 228 242
-1.30 0.60 231 242
-1.20 0.60 234 241
-1.10 0.60 237 240
-1.00 0.60 239 240
-0.90 0.60 242 239
-0.80 0.60 245 238
-0.70 0.60 247 238
-0.60 0.60 251 237
-0.50 0.60 253 236
-0.40 0.60 255 235
-0.30 0.60 258 235
-0.20 0.60 261 234
-0.10 0.60 264 233
-0.00 0.60 266 232
0.10 0.60 269 231
0.20 0.60 272 231
0.30 0.60 274 230
0.40 0.60 277 229
0.50 0.60 280 228
0.60 0.60 283 227
0.70 0.60 285 227
0.80 0.60 288 226
0.90 0.60 290 225
1.00 0.60 293 224
1.10 0.60 296 223
1.20 0.60 299 222
1.30 0.60 301 221
1.40 0.60 304 221
1.50 0.60 306 219
1.60 0.60 309 218
1.70 0.60 312 218
1.80 0.60 314 217
1.90 0.60 317 216
2.00 0.60 319 215
2.10 0.60 322 214
2.20 0.60 324 213
2.30 0.60 327 212
2.40 0.60 330 211
2.50 0.60 333 210
2.60 0.60 335 209
2.70 0.60 338 208
2.80 0.60 340 207
2.90 0.60 343 206
3.00 0.60 345 205
3.10 0.60 348 204
3.20 0.60 350 203
3.30 0.60 353 202
3.40 0.60 356 201
3.50 0.60 359 200
3.60 0.60 361 199
3.70 0.60 364 198
3.80 0.60 366 197
3.90 0.60 369 195
4.00 0.60 371 195
4.10 0.60 374 193
4.20 0.60 376 192
4.30 0.60 379 191
4.40 0.60 381 190
4.50 0.60 384 189
4.60 0.60 386 188
4.70 0.60 389 187
4.80 0.60 391 186
4.90 0.60 394 184
5.00 0.60 396 183
5.10 0.60 399 182
5.20 0.60 401 181
5.30 0.60 404 180
5.40 0.60 407 179
5.50 0.60 409 177
5.60 0.60 411 176
5.70 0.60 414 175
5.80 0.60 416 174
5.90 0.60 419 172
6.00 0.60 421 172
6.10 0.60 424 170
6.20 0.60 426 169
6.30 0.60 429 168
6.40 0.60 431 166
6.50 0.60 434 165
6.60 0.60 436 164
6.70 0.60 439 163
6.80 0.60 441 161
6.90 0.60 443 160
7.00 0.60 446 159
7.10 0.60 449 158
7.20 0.60 450 157
7.30 0.60 453 156
7.40 0.60 455 155
7.50 0.60 457 153
7.60 0.60 458 153
7.70 0.60 459 152
7.80 0.60 461 151
7.90 0.60 0 0
8.00 0.60 482 170
8.10 0.60 483 169
8.20 0.60 484 169
8.30 0.60 485 169
8.40 0.60 487 168
8.50 0.60 488 167
8.60 0.60 491 166
8.70 0.60 494 166
8.80 0.60 495 165
8.90 0.60 498 164
9.00 0.60 500 163
9.10 0.60 501 162
-9.00 0.70 0 0
-8.90 0.70 0 0
-8.80 0.70 14 307
-8.70 0.70 17 307
-8.60 0.70 18 306
-8.50 0.70 20 306
-8.40 0.70 22 306
-8.30 0.70 24 305
-8.20 0.70 27 305
-8.10 0.70 30 305
-8.00 0.70 33 304
-7.90 0.70 35 303
-7.80 0.70 37 302
-7.70 0.70 54 272
-7.60 0.70 55 272
-7.50 0.70 57 272
-7.40 0.70 58 272
-7.30 0.70 61 271
-7.20 0.70 63 270
-7.10 0.70 68 269
-7.00 0.70 71 269
-6.90 0.70 74 269
-6.80 0.70 77 269
-6.70 0.70 80 268
-6.60 0.70 83 268
-6.50 0.70 85 267
-6.40 0.70 88 267
-6.30 0.70 91 267
-6.20 0.70 94 267
-6.10 0.70 97 266
-6.00 0.70 99 266
-5.90 0.70 103 266
-5.80 0.70 106 266
-5.70 0.70 109 265
-5.60 0.70 112 265
-5.50 0.70 114 265
-5.40 0.70 117 264
-5.30 0.70 120 264
-5.20 0.70 123 264
-5.10 0.70 125 263
-5.00 0.70 129 263
-4.90 0.70 131 262
-4.80 0.70 135 262
-4.70 0.70 138 262
-4.60 0.70 140 261
-4.50 0.70 143 261
-4.40 0.70 146 260
-4.30 0.70 149 260
-4.20 0.70 152 260
-4.10 0.70 154 259
-4.00 0.70 157 259
-3.90 0.70 160 259
-3.80 0.70 163 258
-3.70 0.70 166 257
-3.60 0.70 168 257
-3.50 0.70 171 256
-3.40 0.70 174 256
-3.30 0.70 177 255
-3.20 0.70 180 255
-3.10 0.70 183 254
-3.00 0.70 185 253
-2.90 0.70 188 253
-2.80 0.70 191 253
-2.70 0.70 194 252
-2.60 0.70 197 251
-2.50 0.70 199 251
-2.40 0.70 202 250
-2.30 0.70 205 250
-2.20 0.70 207 249
-2.10 0.70 210 248
-2.00 0.70 213 248
-1.90 0.70 216 247
-1.80 0.70 219 246
-1.70 0.70 221 246
-1.60 0.70 224 245
-1.50 0.70 227 244
-1.40 0.70 229 244
-1.30 0.70 232 243
-1.20 0.70 235 242
-1.10 0.70 238 242
-1.00 0.70 241 241
-0.90 0.70 243 240
-0.80 0.70 246 239
-0.70 0.70 248 239
-0.60 0.70 252 238
-0.50 0.70 254 238
-0.40 0.70 257 237
-0.30 0.70 259 236
-0.20 0.70 262 235
-0.10 0.70 265 234
-0.00 0.70 267 234
0.10 0.70 270 233
0.20 0.70 273 232
0.30 0.70 275 231
0.40 0.70 279 230
0.50 0.70 281 229
0.60 0.70 284 229
0.70 0.70 286 228
0.80 0.70 289 227
0.90 0.70 291 226
1.00 0.70 295 225
1.10 0.70 297 225
1.20 0.70 300 224
1.30 0.70 303 222
1.40 0.70 305 222
1.50 0.70 308 221
1.60 0.70 310 220
1.70 0.70 312 219
1.80 0.70 316 218
1.90 0.70 318 217
2.00 0.70 321 216
2.10 0.70 323 215
2.20 0.70 326 214
2.30 0.70 328 213
2.40 0.70 331 212
2.50 0.70 334 211
2.60 0.70 336 210
2.70 0.70 339 209
2.80 0.70 342 208
2.90 0.70 344 207
3.00 0.70 347 206
3.10 0.70 350 205
3.20 0.70 352 204
3.30 0.70 354 203
3.40 0.70 358 202
3.50 0.70 360 201
3.60 0.70 362 200
3.70 0.70 365 199
3.80 0.70 368 198
3.90 0.70 370 197
4.00 0.70 372 196
4.10 0.70 375 195
4.20 0.70 377 194
4.30 0.70 380 192
4.40 0.70 383 191
4.50 0.70 385 190
4.60 0.70 388 189
4.70 0.70 390 188
4.80 0.70 392 187
4.90 0.70 395 185
5.00 0.70 397 184
5.10 0.70 400 183
5.20 0.70 403 182
5.30 0.70 405 181
5.40 0.70 408 180
5.50 0.70 410 178
5.60 0.70 413 177
5.70 0.70 415 176
5.80 0.70 418 175
5.90 0.70 420 174
6.00 0.70 422 173
6.10 0.70 425 171
6.20 0.70 428 170
6.30 0.70 430 169
6.40 0.70 433 168
6.50 0.70 435 166
6.60 0.70 438 165
6.70 0.70 440 164
6.80 0.70 442 163
6.90 0.70 445 162
7.00 0.70 447 160
7.10 0.70 450 159
7.20 0.70 452 158
7.30 0.70 455 157
7.40 0.70 456 156
7.50 0.70 458 155
7.60 0.70 459 154
7.70 0.70 461 153
7.80 0.70 462 152
7.90 0.70 0 0
8.00 0.70 483 171
8.10 0.70 484 170
8.20 0.70 485 170
8.30 0.70 486 169
8.40 0.70 488 169
8.50 0.70 489 168
8.60 0.70 492 168
8.70 0.70 495 167
8.80 0.70 496 166
8.90 0.70 499 165
9.00 0.70 501 164
9.10 0.70 502 164
-9.00 0.80 0 0
-8.90 0.80 0 0
-8.80 0.80 16 308
-8.70 0.80 17 307
-8.60 0.80 19 307
-8.50 0.80 22 308
-8.40 0.80 23 307
-8.30 0.80 26 307
-8.20 0.80 28 306
-8.10 0.80 31 306
-8.00 0.80 33 305
-7.90 0.80 36 305
-7.80 0.80 38 304
-7.70 0.80 55 274
-7.60 0.80 57 275
-7.50 0.80 57 275
-7.40 0.80 59 274
-7.30 0.80 61 273
-7.20 0.80 64 271
-7.10 0.80 69 270
-7.00 0.80 72 270
-6.90 0.80 75 270
-6.80 0.80 78 270
-6.70 0.80 81 270
-6.60 0.80 84 269
-6.50 0.80 87 269
-6.40 0.80 90 269
-6.30 0.80 92 268
-6.20 0.80 95 268
-6.10 0.80 98 268
-6.00 0.80 101 268
-5.90 0.80 104 267
-5.80 0.80 107 267
-5.70 0.80 110 267
-5.60 0.80 112 266
-5.50 0.80 115 266
-5.40 0.80 119 266
-5.30 0.80 121 265
-5.20 0.80 124 265
-5.10 0.80 127 265
-5.00 0.80 130 264
-4.90 0.80 133 264
-4.80 0.80 136 264
-4.70 0.80 138 263
-4.60 0.80 142 263
-4.50 0.80 144 262
-4.40 0.80 146 262
-4.30 0.80 150 261
-4.20 0.80 152 261
-4.10 0.80 156 261
-4.00 0.80 159 260
-3.90 0.80 161 259
-3.80 0.80 164 259
-3.70 0.80 167 259
-3.60 0.80 170 258
-3.50 0.80 172 258
-3.40 0.80 175 257
-3.30 0.80 178 257
-3.20 0.80 181 256
-3.10 0.80 183 256
-3.00 0.80 187 255
-2.90 0.80 189 254
-2.80 0.80 192 254
-2.70 0.80 195 253
-2.60 0.80 198 253
-2.50 0.80 200 252
-2.40 0.80 203 251
-2.30 0.80 206 251
-2.20 0.80 209 250
-2.10 0.80 211 250
-2.00 0.80 214 249
-1.90 0.80 217 248
-1.80 0.80 220 248
-1.70 0.80 222 247
-1.60 0.80 225 247
-1.50 0.80 228 246
-1.40 0.80 231 245
-1.30 0.80 234 244
-1.20 0.80 237 244
-1.10 0.80 239 243
-1.00 0.80 242 242
-0.90 0.80 245 242
-0.80 0.80 247 241
-0.70 0.80 250 240
-0.60 0.80 252 239
-0.50 0.80 255 239
-0.40 0.80 258 238
-0.30 0.80 261 237
-0.20 0.80 263 236
-0.10 0.80 266 236
-0.00 0.80 269 235
0.10 0.80 272 234
0.20 0.80 274 233
0.30 0.80 277 232
0.40 0.80 280 232
0.50 0.80 282 231
0.60 0.80 285 230
0.70 0.80 287 229
0.80 0.80 290 228
0.90 0.80 293 227
1.00 0.80 296 226
1.10 0.80 298 226
1.20 0.80 301 225
1.30 0.80 304 224
1.40 0.80 306 223
1.50 0.80 309 222
1.60 0.80 312 221
1.70 0.80 314 220
1.80 0.80 317 220
1.90 0.80 320 218
2.00 0.80 322 217
2.10 0.80 324 216
2.20 0.80 328 215
2.30 0.80 330 214
2.40 0.80 333 213
2.50 0.80 335 212
2.60 0.80 338 211
2.70 0.80 340 210
2.80 0.80 343 210
2.90 0.80 346 208
3.00 0.80 348 207
3.10 0.80 351 206
3.20 0.80 353 205
3.30 0.80 356 204
3.40 0.80 358 203
3.50 0.80 361 202
3.60 0.80 364 201
3.70 0.80 366 200
3.80 0.80 369 199
3.90 0.80 371 198
4.00 0.80 374 197
4.10 0.80 376 196
4.20 0.80 379 195
4.30 0.80 381 193
4.40 0.80 384 192
4.50 0.80 386 192
4.60 0.80 389 190
4.70 0.80 391 189
4.80 0.80 394 188
4.90 0.80 396 187
5.00 0.80 399 186
5.10 0.80 402 184
5.20 0.80 403 183
5.30 0.80 406 182
5.40 0.80 409 181
5.50 0.80 412 180
5.60 0.80 414 178
5.70 0.80 417 177
5.80 0.80 419 176
5.90 0.80 422 175
6.00 0.80 424 174
6.10 0.80 426 172
6.20 0.80 429 171
6.30 0.80 431 170
6.40 0.80 434 169
6.50 0.80 436 167
6.60 0.80 439 166
6.70 0.80 441 165
6.80 0.80 444 164
6.90 0.80 446 163
7.00 0.80 449 161
7.10 0.80 451 160
7.20 0.80 453 159
7.30 0.80 455 158
7.40 0.80 457 157
7.50 0.80 459 156
7.60 0.80 461 155
7.70 0.80 462 154
7.80 0.80 464 153
7.90 0.80 0 0
8.00 0.80 484 172
8.10 0.80 485 172
8.20 0.80 486 171
8.30 0.80 487 171
8.40 0.80 489 170
8.50 0.80 491 169
8.60 0.80 493 169
8.70 0.80 496 168
8.80 0.80 498 168
8.90 0.80 500 167
9.00 0.80 501 165
9.10 0.80 503 165
-9.00 0.90 0 0
-8.90 0.90 0 0
-8.80 0.90 17 309
-8.70 0.90 19 309
-8.60 0.90 21 309
-8.50 0.90 23 309
-8.40 0.90 25 308
-8.30 0.90 27 308
-8.20 0.90 30 308
-8.10 0.90 32 307
-8.00 0.90 35 307
-7.90 0.90 37 306
-7.80 0.90 39 305
-7.70 0.90 56 276
-7.60 0.90 57 276
-7.50 0.90 59 276
-7.40 0.90 60 276
-7.30 0.90 62 275
-7.20 0.90 65 274
-7.10 0.90 70 272
-7.00 0.90 73 272
-6.90 0.90 76 271
-6.80 0.90 79 271
-6.70 0.90 82 271
-6.60 0.90 85 270
-6.50 0.90 88 270
-6.40 0.90 91 270
-6.30 0.90 93 270
-6.20 0.90 96 269
-6.10 0.90 99 269
-6.00 0.90 102 269
-5.90 0.90 105 269
-5.80 0.90 108 268
-5.70 0.90 111 268
-5.60 0.90 114 268
-5.50 0.90 116 267
-5.40 0.90 120 267
-5.30 0.90 122 267
-5.20 0.90 125 266
-5.10 0.90 128 266
-5.00 0.90 131 266
-4.90 0.90 134 265
-4.80 0.90 137 265
-4.70 0.90 139 264
-4.60 0.90 142 264
-4.50 0.90 145 264
-4.40 0.90 148 263
-4.30 0.90 151 263
-4.20 0.90 154 262
-4.10 0.90 156 262
-4.00 0.90 159 261
-3.90 0.90 162 261
-3.80 0.90 165 260
-3.70 0.90 168 260
-3.60 0.90 171 259
-3.50 0.90 173 259
-3.40 0.90 176 258
-3.30 0.90 179 258
-3.20 0.90 182 257
-3.10 0.90 184 257
-3.00 0.90 188 256
-2.90 0.90 191 256
-2.80 0.90 193 255
-2.70 0.90 196 255
-2.60 0.90 199 254
-2.50 0.90 202 253
-2.40 0.90 205 253
-2.30 0.90 207 252
-2.20 0.90 210 251
-2.10 0.90 213 251
-2.00 0.90 216 250
-1.90 0.90 218 250
-1.80 0.90 221 249
-1.70 0.90 224 248
-1.60 0.90 226 248
-1.50 0.90 230 247
-1.40 0.90 231 246
-1.30 0.90 234 246
-1.20 0.90 238 245
-1.10 0.90 240 244
-1.00 0.90 243 244
-0.90 0.90 246 243
-0.80 0.90 249 242
-0.70 0.90 251 241
-0.60 0.90 254 241
-0.50 0.90 256 240
-0.40 0.90 260 239
-0.30 0.90 262 238
-0.20 0.90 265 238
-0.10 0.90 267 237
-0.00 0.90 270 236
0.10 0.90 273 235
0.20 0.90 276 234
0.30 0.90 278 234
0.40 0.90 281 233
0.50 0.90 284 232
0.60 0.90 286 231
0.70 0.90 289 230
0.80 0.90 291 230
0.90 0.90 294 229
1.00 0.90 296 228
1.10 0.90 300 227
1.20 0.90 302 226
1.30 0.90 305 225
1.40 0.90 308 224
1.50 0.90 310 223
1.60 0.90 313 222
1.70 0.90 315 221
1.80 0.90 318 220
1.90 0.90 321 220
2.00 0.90 323 219
2.10 0.90 326 217
2.20 0.90 328 217
2.30 0.90 331 216
2.40 0.90 334 215
2.50 0.90 336 214
2.60 0.90 339 213
2.70 0.90 342 212
2.80 0.90 344 211
2.90 0.90 347 210
3.00 0.90 349 209
3.10 0.90 352 208
3.20 0.90 355 207
3.30 0.90 357 205
3.40 0.90 360 204
3.50 0.90 362 203
3.60 0.90 365 202
3.70 0.90 367 201
3.80 0.90 370 200
3.90 0.90 373 199
4.00 0.90 375 198
4.10 0.90 378 197
4.20 0.90 380 196
4.30 0.90 383 194
4.40 0.90 385 194
4.50 0.90 388 192
4.60 0.90 390 192
4.70 0.90 393 190
4.80 0.90 395 189
4.90 0.90 398 188
5.00 0.90 400 187
5.10 0.90 403 186
5.20 0.90 405 184
5.30 0.90 408 183
5.40 0.90 411 182
5.50 0.90 413 181
5.60 0.90 416 179
5.70 0.90 418 178
5.80 0.90 421 177
5.90 0.90 423 176
6.00 0.90 425 175
6.10 0.90 428 174
6.20 0.90 431 173
6.30 0.90 433 171
6.40 0.90 435 170
6.50 0.90 438 169
6.60 0.90 440 167
6.70 0.90 442 166
6.80 0.90 445 165
6.90 0.90 448 164
7.00 0.90 450 162
7.10 0.90 452 161
7.20 0.90 455 160
7.30 0.90 457 159
7.40 0.90 459 158
7.50 0.90 460 157
7.60 0.90 462 156
7.70 0.90 463 155
7.80 0.90 465 155
7.90 0.90 0 0
8.00 0.90 485 173
8.10 0.90 486 173
8.20 0.90 487 172
8.30 0.90 489 172
8.40 0.90 490 171
8.50 0.90 492 171
8.60 0.90 495 170
8.70 0.90 497 169
8.80 0.90 499 169
8.90 0.90 500 168
9.00 0.90 502 167
9.10 0.90 503 166
-9.00 1.00 0 0
-8.90 1.00 0 0
-8.80 1.00 0 0
-8.70 1.00 20 310
-8.60 1.00 22 310
-8.50 1.00 24 310
-8.40 1.00 26 310
-8.30 1.00 28 309
-8.20 1.00 31 309
-8.10 1.00 33 309
-8.00 1.00 36 308
-7.90 1.00 39 308
-7.80 1.00 40 307
-7.70 1.00 57 277
-7.60 1.00 59 278
-7.50 1.00 60 278
-7.40 1.00 61 278
-7.30 1.00 63 277
-7.20 1.00 66 277
-7.10 1.00 71 273
-7.00 1.00 74 273
-6.90 1.00 78 273
-6.80 1.00 80 273
-6.70 1.00 83 272
-6.60 1.00 86 272
-6.50 1.00 88 272
-6.40 1.00 91 271
-6.30 1.00 94 271
-6.20 1.00 97 271
-6.10 1.00 100 271
-6.00 1.00 103 270
-5.90 1.00 106 270
-5.80 1.00 109 270
-5.70 1.00 112 269
-5.60 1.00 114 269
-5.50 1.00 117 268
-5.40 1.00 121 268
-5.30 1.00 124 268
-5.20 1.00 126 268
-5.10 1.00 129 267
-5.00 1.00 132 267
-4.90 1.00 135 266
-4.80 1.00 137 266
-4.70 1.00 141 266
-4.60 1.00 144 265
-4.50 1.00 146 265
-4.40 1.00 150 265
-4.30 1.00 152 264
-4.20 1.00 155 264
-4.10 1.00 158 263
-4.00 1.00 161 263
-3.90 1.00 164 262
-3.80 1.00 166 262
-3.70 1.00 169 261
-3.60 1.00 172 261
-3.50 1.00 175 260
-3.40 1.00 177 259
-3.30 1.00 181 259
-3.20 1.00 183 258
-3.10 1.00 186 258
-3.00 1.00 188 257
-2.90 1.00 192 257
-2.80 1.00 194 256
-2.70 1.00 198 256
-2.60 1.00 200 255
-2.50 1.00 203 255
-2.40 1.00 205 254
-2.30 1.00 209 254
-2.20 1.00 212 253
-2.10 1.00 214 252
-2.00 1.00 217 251
-1.90 1.00 219 251
-1.80 1.00 222 250
-1.70 1.00 225 250
-1.60 1.00 228 249
-1.50 1.00 230 248
-1.40 1.00 233 248
-1.30 1.00 235 247
-1.20 1.00 239 246
-1.10 1.00 241 245
-1.00 1.00 244 245
-0.90 1.00 247 244
-0.80 1.00 250 243
-0.70 1.00 252 243
-0.60 1.00 255 242
-0.50 1.00 258 241
-0.40 1.00 261 240
-0.30 1.00 263 240
-0.20 1.00 266 239
-0.10 1.00 269 238
-0.00 1.00 272 238
0.10 1.00 274 236
0.20 1.00 276 236
0.30 1.00 279 235
0.40 1.00 282 234
0.50 1.00 285 233
0.60 1.00 288 233
0.70 1.00 290 232
0.80 1.00 293 231
0.90 1.00 296 230
1.00 1.00 298 229
1.10 1.00 301 228
1.20 1.00 304 227
1.30 1.00 306 226
1.40 1.00 309 225
1.50 1.00 311 224
1.60 1.00 314 223
1.70 1.00 316 223
1.80 1.00 319 221
1.90 1.00 322 221
2.00 1.00 325 220
2.10 1.00 327 219
2.20 1.00 330 218
2.30 1.00 332 217
2.40 1.00 335 216
2.50 1.00 338 215
2.60 1.00 340 214
2.70 1.00 344 213
2.80 1.00 345 212
2.90 1.00 348 211
3.00 1.00 351 210
3.10 1.00 354 209
3.20 1.00 356 208
3.30 1.00 359 207
3.40 1.00 361 206
3.50 1.00 363 205
3.60 1.00 366 203
3.70 1.00 369 202
3.80 1.00 371 201
3.90 1.00 374 200
4.00 1.00 377 199
4.10 1.00 379 198
4.20 1.00 381 197
4.30 1.00 384 196
4.40 1.00 387 195
4.50 1.00 389 194
4.60 1.00 392 192
4.70 1.00 394 192
4.80 1.00 397 190
4.90 1.00 399 189
5.00 1.00 402 188
5.10 1.00 404 187
5.20 1.00 407 186
5.30 1.00 410 184
5.40 1.00 412 183
5.50 1.00 414 182
5.60 1.00 417 181
5.70 1.00 419 180
5.80 1.00 422 178
5.90 1.00 424 177
6.00 1.00 427 176
6.10 1.00 429 175
6.20 1.00 432 173
6.30 1.00 434 172
6.40 1.00 437 171
6.50 1.00 439 170
6.60 1.00 441 169
6.70 1.00 444 167
6.80 1.00 446 166
6.90 1.00 449 165
7.00 1.00 451 164
7.10 1.00 454 162
7.20 1.00 456 161
7.30 1.00 458 160
7.40 1.00 460 159
7.50 1.00 462 158
7.60 1.00 463 157
7.70 1.00 464 156
7.80 1.00 466 155
7.90 1.00 0 0
8.00 1.00 486 174
8.10 1.00 488 174
8.20 1.00 489 174
8.30 1.00 490 173
8.40 1.00 492 172
8.50 1.00 494 172
8.60 1.00 496 171
8.70 1.00 498 170
8.80 1.00 500 170
8.90 1.00 502 168
9.00 1.00 503 168
9.10 1.00 504 167
-9.00 1.10 0 0
-8.90 1.10 0 0
-8.80 1.10 0 0
-8.70 1.10 21 311
-8.60 1.10 23 311
-8.50 1.10 25 311
-8.40 1.10 28 311
-8.30 1.10 30 311
-8.20 1.10 32 310
-8.10 1.10 34 310
-8.00 1.10 37 310
-7.90 1.10 39 309
-7.80 1.10 42 309
-7.70 1.10 59 278
-7.60 1.10 60 279
-7.50 1.10 61 279
-7.40 1.10 62 279
-7.30 1.10 64 279
-7.20 1.10 67 278
-7.10 1.10 72 274
-7.00 1.10 75 274
-6.90 1.10 78 274
-6.80 1.10 81 274
-6.70 1.10 84 273
-6.60 1.10 87 273
-6.50 1.10 90 273
-6.40 1.10 92 273
-6.30 1.10 96 272
-6.20 1.10 98 272
-6.10 1.10 101 272
-6.00 1.10 104 271
-5.90 1.10 107 271
-5.80 1.10 110 271
-5.70 1.10 113 271
-5.60 1.10 116 270
-5.50 1.10 118 270
-5.40 1.10 122 270
-5.30 1.10 125 269
-5.20 1.10 127 269
-5.10 1.10 130 268
-5.00 1.10 133 268
-4.90 1.10 136 268
-4.80 1.10 139 267
-4.70 1.10 142 267
-4.60 1.10 145 267
-4.50 1.10 148 266
-4.40 1.10 150 266
-4.30 1.10 153 265
-4.20 1.10 156 265
-4.10 1.10 159 264
-4.00 1.10 162 264
-3.90 1.10 164 264
-3.80 1.10 167 263
-3.70 1.10 171 263
-3.60 1.10 173 262
-3.50 1.10 176 262
-3.40 1.10 179 261
-3.30 1.10 182 261
-3.20 1.10 184 260
-3.10 1.10 187 259
-3.00 1.10 190 259
-2.90 1.10 193 258
-2.80 1.10 196 258
-2.70 1.10 198 257
-2.60 1.10 201 257
-2.50 1.10 204 256
-2.40 1.10 207 255
-2.30 1.10 209 255
-2.20 1.10 212 254
-2.10 1.10 215 254
-2.00 1.10 218 253
-1.90 1.10 220 252
-1.80 1.10 223 252
-1.70 1.10 226 251
-1.60 1.10 229 250
-1.50 1.10 232 250
-1.40 1.10 235 249
-1.30 1.10 237 248
-1.20 1.10 240 247
-1.10 1.10 242 247
-1.00 1.10 246 246
-0.90 1.10 248 245
-0.80 1.10 251 245
-0.70 1.10 254 244
-0.60 1.10 256 243
-0.50 1.10 259 243
-0.40 1.10 262 242
-0.30 1.10 265 241
-0.20 1.10 267 240
-0.10 1.10 271 239
-0.00 1.10 273 239
0.10 1.10 275 238
0.20 1.10 278 237
0.30 1.10 280 236
0.40 1.10 283 235
0.50 1.10 286 235
0.60 1.10 289 234
0.70 1.10 291 233
0.80 1.10 294 232
0.90 1.10 297 231
1.00 1.10 300 230
1.10 1.10 302 229
1.20 1.10 305 228
1.30 1.10 307 227
1.40 1.10 310 227
1.50 1.10 313 226
1.60 1.10 316 225
1.70 1.10 318 224
1.80 1.10 321 223
1.90 1.10 323 222
2.00 1.10 326 221
2.10 1.10 328 220
2.20 1.10 331 219
2.30 1.10 334 218
2.40 1.10 336 217
2.50 1.10 339 216
2.60 1.10 341 215
2.70 1.10 344 214
2.80 1.10 347 213
2.90 1.10 349 212
3.00 1.10 352 211
3.10 1.10 355 210
3.20 1.10 357 209
3.30 1.10 360 208
3.40 1.10 362 207
3.50 1.10 365 206
3.60 1.10 367 205
3.70 1.10 370 203
3.80 1.10 372 203
3.90 1.10 375 202
4.00 1.10 378 200
4.10 1.10 380 199
4.20 1.10 383 198
4.30 1.10 386 197
4.40 1.10 387 196
4.50 1.10 390 195
4.60 1.10 393 194
4.70 1.10 396 193
4.80 1.10 398 191
4.90 1.10 400 190
5.00 1.10 403 189
5.10 1.10 406 188
5.20 1.10 408 186
5.30 1.10 411 186
5.40 1.10 413 184
5.50 1.10 415 183
5.60 1.10 418 182
5.70 1.10 420 181
5.80 1.10 423 179
5.90 1.10 425 178
6.00 1.10 428 177
6.10 1.10 431 176
6.20 1.10 433 175
6.30 1.10 435 174
6.40 1.10 438 172
6.50 1.10 440 171
6.60 1.10 443 170
6.70 1.10 445 168
6.80 1.10 447 167
6.90 1.10 450 166
7.00 1.10 453 165
7.10 1.10 455 163
7.20 1.10 457 162
7.30 1.10 459 161
7.40 1.10 461 160
7.50 1.10 463 159
7.60 1.10 464 158
7.70 1.10 466 157
7.80 1.10 468 157
7.90 1.10 0 0
8.00 1.10 488 176
8.10 1.10 489 176
8.20 1.10 490 175
8.30 1.10 492 175
8.40 1.10 493 174
8.50 1.10 495 173
8.60 1.10 497 172
8.70 1.10 499 172
8.80 1.10 501 170
8.90 1.10 502 170
9.00 1.10 503 169
9.10 1.10 505 168
-9.00 1.20 0 0
-8.90 1.20 0 0
-8.80 1.20 0 0
-8.70 1.20 0 0
-8.60 1.20 24 312
-8.50 1.20 27 312
-8.40 1.20 29 312
-8.30 1.20 31 312
-8.20 1.20 33 312
-8.10 1.20 36 312
-8.00 1.20 38 311
-7.90 1.20 41 311
-7.80 1.20 43 310
-7.70 1.20 59 279
-7.60 1.20 61 280
-7.50 1.20 62 280
-7.40 1.20 63 280
-7.30 1.20 65 280
-7.20 1.20 67 280
-7.10 1.20 71 278
-7.00 1.20 76 275
-6.90 1.20 79 275
-6.80 1.20 82 275
-6.70 1.20 85 275
-6.60 1.20 88 275
-6.50 1.20 91 274
-6.40 1.20 94 274
-6.30 1.20 96 274
-6.20 1.20 100 273
-6.10 1.20 102 273
-6.00 1.20 105 273
-5.90 1.20 108 272
-5.80 1.20 111 272
-5.70 1.20 114 272
-5.60 1.20 117 272
-5.50 1.20 119 271
-5.40 1.20 122 271
-5.30 1.20 126 270
-5.20 1.20 128 270
-5.10 1.20 131 270
-5.00 1.20 134 270
-4.90 1.20 137 269
-4.80 1.20 140 269
-4.70 1.20 143 268
-4.60 1.20 146 268
-4.50 1.20 148 267
-4.40 1.20 151 267
-4.30 1.20 154 267
-4.20 1.20 157 266
-4.10 1.20 160 266
-4.00 1.20 163 265
-3.90 1.20 165 265
-3.80 1.20 169 264
-3.70 1.20 171 264
-3.60 1.20 174 263
-3.50 1.20 177 263
-3.40 1.20 180 262
-3.30 1.20 182 262
-3.20 1.20 185 261
-3.10 1.20 188 261
-3.00 1.20 191 260
-2.90 1.20 194 259
-2.80 1.20 197 259
-2.70 1.20 199 259
-2.60 1.20 202 258
-2.50 1.20 205 257
-2.40 1.20 208 256
-2.30 1.20 211 256
-2.20 1.20 213 255
-2.10 1.20 216 255
-2.00 1.20 219 254
-1.90 1.20 222 253
-1.80 1.20 224 253
-1.70 1.20 228 252
-1.60 1.20 231 251
-1.50 1.20 233 251
-1.40 1.20 235 250
-1.30 1.20 239 250
-1.20 1.20 241 249
-1.10 1.20 244 248
-1.00 1.20 247 247
-0.90 1.20 250 247
-0.80 1.20 253 246
-0.70 1.20 255 245
-0.60 1.20 258 244
-0.50 1.20 260 244
-0.40 1.20 263 243
-0.30 1.20 265 242
-0.20 1.20 269 242
-0.10 1.20 271 241
-0.00 1.20 274 240
0.10 1.20 276 239
0.20 1.20 279 238
0.30 1.20 282 237
0.40 1.20 284 237
0.50 1.20 287 236
0.60 1.20 290 235
0.70 1.20 292 234
0.80 1.20 296 233
0.90 1.20 298 232
1.00 1.20 301 231
1.10 1.20 303 231
1.20 1.20 306 229
1.30 1.20 309 229
1.40 1.20 312 228
1.50 1.20 314 227
1.60 1.20 316 226
1.70 1.20 319 225
1.80 1.20 322 224
1.90 1.20 324 223
2.00 1.20 327 222
2.10 1.20 330 221
2.20 1.20 332 220
2.30 1.20 335 219
2.40 1.20 337 218
2.50 1.20 341 217
2.60 1.20 343 216
2.70 1.20 346 215
2.80 1.20 348 214
2.90 1.20 351 213
3.00 1.20 354 212
3.10 1.20 356 211
3.20 1.20 359 210
3.30 1.20 361 209
3.40 1.20 364 208
3.50 1.20 366 207
3.60 1.20 369 206
3.70 1.20 371 205
3.80 1.20 374 204
3.90 1.20 376 203
4.00 1.20 379 202
4.10 1.20 382 201
4.20 1.20 384 199
4.30 1.20 387 198
4.40 1.20 389 197
4.50 1.20 391 196
4.60 1.20 394 195
4.70 1.20 397 193
4.80 1.20 399 192
4.90 1.20 402 191
5.00 1.20 404 190
5.10 1.20 407 189
5.20 1.20 409 188
5.30 1.20 412 187
5.40 1.20 414 185
5.50 1.20 417 184
5.60 1.20 419 183
5.70 1.20 422 181
5.80 1.20 424 180
5.90 1.20 427 179
6.00 1.20 429 178
6.10 1.20 432 177
6.20 1.20 434 176
6.30 1.20 437 175
6.40 1.20 439 173
6.50 1.20 442 172
6.60 1.20 444 171
6.70 1.20 447 170
6.80 1.20 449 168
6.90 1.20 452 167
7.00 1.20 454 166
7.10 1.20 456 164
7.20 1.20 459 163
7.30 1.20 460 162
7.40 1.20 462 161
7.50 1.20 464 160
7.60 1.20 465 159
7.70 1.20 466 158
7.80 1.20 468 158
7.90 1.20 0 0
8.00 1.20 489 177
8.10 1.20 490 177
8.20 1.20 491 176
8.30 1.20 493 176
8.40 1.20 494 175
8.50 1.20 496 174
8.60 1.20 498 174
8.70 1.20 500 173
8.80 1.20 502 172
8.90 1.20 503 171
9.00 1.20 504 170
9.10 1.20 505 169
-9.00 1.30 0 0
-8.90 1.30 0 0
-8.80 1.30 0 0
-8.70 1.30 0 0
-8.60 1.30 26 313
-8.50 1.30 28 313
-8.40 1.30 30 313
-8.30 1.30 32 313
-8.20 1.30 35 313
-8.10 1.30 37 313
-8.00 1.30 39 313
-7.90 1.30 42 312
-7.80 1.30 44 311
-7.70 1.30 60 281
-7.60 1.30 62 281
-7.50 1.30 63 281
-7.40 1.30 64 282
-7.30 1.30 66 281
-7.20 1.30 69 281
-7.10 1.30 72 280
-7.00 1.30 76 279
-6.90 1.30 80 277
-6.80 1.30 83 276
-6.70 1.30 86 276
-6.60 1.30 89 276
-6.50 1.30 92 276
-6.40 1.30 95 275
-6.30 1.30 98 275
-6.20 1.30 101 275
-6.10 1.30 103 274
-6.00 1.30 106 274
-5.90 1.30 110 274
-5.80 1.30 112 274
-5.70 1.30 115 273
-5.60 1.30 118 273
-5.50 1.30 121 273
-5.40 1.30 124 272
-5.30 1.30 127 272
-5.20 1.30 130 272
-5.10 1.30 133 271
-5.00 1.30 135 271
-4.90 1.30 139 270
-4.80 1.30 141 270
-4.70 1.30 144 270
-4.60 1.30 147 269
-4.50 1.30 150 269
-4.40 1.30 153 268
-4.30 1.30 155 268
-4.20 1.30 159 267
-4.10 1.30 161 267
-4.00 1.30 164 267
-3.90 1.30 167 266
-3.80 1.30 170 266
-3.70 1.30 173 265
-3.60 1.30 175 265
-3.50 1.30 178 264
-3.40 1.30 181 264
-3.30 1.30 184 263
-3.20 1.30 187 263
-3.10 1.30 189 262
-3.00 1.30 192 262
-2.90 1.30 195 261
-2.80 1.30 198 260
-2.70 1.30 201 259
-2.60 1.30 204 259
-2.50 1.30 207 259
-2.40 1.30 210 258
-2.30 1.30 212 257
-2.20 1.30 214 257
-2.10 1.30 217 256
-2.00 1.30 220 255
-1.90 1.30 223 255
-1.80 1.30 225 254
-1.70 1.30 229 254
-1.60 1.30 231 253
-1.50 1.30 234 252
-1.40 1.30 237 251
-1.30 1.30 240 251
-1.20 1.30 243 250
-1.10 1.30 245 249
-1.00 1.30 248 249
-0.90 1.30 251 248
-0.80 1.30 253 247
-0.70 1.30 256 247
-0.60 1.30 259 246
-0.50 1.30 261 245
-0.40 1.30 264 244
-0.30 1.30 267 243
-0.20 1.30 270 243
-0.10 1.30 272 242
-0.00 1.30 275 241
0.10 1.30 278 240
0.20 1.30 281 239
0.30 1.30 283 238
0.40 1.30 286 238
0.50 1.30 288 237
0.60 1.30 291 236
0.70 1.30 294 235
0.80 1.30 297 234
0.90 1.30 299 234
1.00 1.30 302 233
1.10 1.30 305 232
1.20 1.30 307 231
1.30 1.30 310 230
1.40 1.30 312 229
1.50 1.30 315 228
1.60 1.30 318 227
1.70 1.30 321 226
1.80 1.30 323 225
1.90 1.30 326 224
2.00 1.30 329 223
2.10 1.30 331 222
2.20 1.30 334 221
2.30 1.30 336 221
2.40 1.30 339 219
2.50 1.30 341 218
2.60 1.30 344 218
2.70 1.30 347 217
2.80 1.30 349 216
2.90 1.30 352 214
3.00 1.30 355 213
3.10 1.30 357 212
3.20 1.30 360 211
3.30 1.30 363 210
3.40 1.30 365 209
3.50 1.30 368 208
3.60 1.30 370 207
3.70 1.30 373 206
3.80 1.30 375 205
3.90 1.30 378 204
4.00 1.30 380 203
4.10 1.30 383 202
4.20 1.30 386 200
4.30 1.30 388 199
4.40 1.30 391 198
4.50 1.30 393 197
4.60 1.30 395 196
4.70 1.30 398 195
4.80 1.30 400 194
4.90 1.30 403 193
5.00 1.30 405 191
5.10 1.30 408 190
5.20 1.30 410 189
5.30 1.30 413 188
5.40 1.30 416 187
5.50 1.30 418 186
5.60 1.30 421 184
5.70 1.30 423 183
5.80 1.30 425 182
5.90 1.30 428 180
6.00 1.30 431 179
6.10 1.30 433 178
6.20 1.30 436 177
6.30 1.30 438 175
6.40 1.30 440 174
6.50 1.30 443 173
6.60 1.30 446 172
6.70 1.30 448 171
6.80 1.30 450 169
6.90 1.30 453 168
7.00 1.30 455 167
7.10 1.30 458 165
7.20 1.30 460 164
7.30 1.30 462 163
7.40 1.30 464 162
7.50 1.30 465 161
7.60 1.30 467 160
7.70 1.30 468 159
7.80 1.30 471 158
7.90 1.30 0 0
8.00 1.30 490 179
8.10 1.30 491 179
8.20 1.30 492 178
8.30 1.30 493 177
8.40 1.30 496 176
8.50 1.30 498 175
8.60 1.30 500 175
8.70 1.30 501 174
8.80 1.30 503 173
8.90 1.30 503 172
9.00 1.30 505 171
9.10 1.30 506 170
-9.00 1.40 0 0
-8.90 1.40 0 0
-8.80 1.40 0 0
-8.70 1.40 0 0
-8.60 1.40 29 315
-8.50 1.40 30 314
-8.40 1.40 32 315
-8.30 1.40 34 315
-8.20 1.40 36 314
-8.10 1.40 39 314
-8.00 1.40 41 314
-7.90 1.40 43 314
-7.80 1.40 46 313
-7.70 1.40 60 281
-7.60 1.40 62 282
-7.50 1.40 64 282
-7.40 1.40 65 282
-7.30 1.40 68 283
-7.20 1.40 70 282
-7.10 1.40 72 282
-7.00 1.40 76 280
-6.90 1.40 82 278
-6.80 1.40 84 277
-6.70 1.40 88 277
-6.60 1.40 90 277
-6.50 1.40 93 277
-6.40 1.40 96 277
-6.30 1.40 99 277
-6.20 1.40 101 276
-6.10 1.40 105 276
-6.00 1.40 108 275
-5.90 1.40 110 275
-5.80 1.40 114 275
-5.70 1.40 117 275
-5.60 1.40 119 274
-5.50 1.40 122 274
-5.40 1.40 125 274
-5.30 1.40 128 273
-5.20 1.40 131 273
-5.10 1.40 134 272
-5.00 1.40 136 272
-4.90 1.40 139 272
-4.80 1.40 143 271
-4.70 1.40 145 271
-4.60 1.40 148 271
-4.50 1.40 151 270
-4.40 1.40 154 270
-4.30 1.40 157 269
-4.20 1.40 160 269
-4.10 1.40 163 268
-4.00 1.40 165 268
-3.90 1.40 168 268
-3.80 1.40 171 267
-3.70 1.40 173 266
-3.60 1.40 176 266
-3.50 1.40 179 265
-3.40 1.40 183 265
-3.30 1.40 185 265
-3.20 1.40 188 264
-3.10 1.40 191 263
-3.00 1.40 193 262
-2.90 1.40 196 262
-2.80 1.40 199 262
-2.70 1.40 202 261
-2.60 1.40 204 260
-2.50 1.40 208 260
-2.40 1.40 211 259
-2.30 1.40 213 259
-2.20 1.40 216 258
-2.10 1.40 219 257
-2.00 1.40 222 257
-1.90 1.40 224 256
-1.80 1.40 227 255
-1.70 1.40 230 255
-1.60 1.40 233 254
-1.50 1.40 235 253
-1.40 1.40 238 253
-1.30 1.40 241 252
-1.20 1.40 244 251
-1.10 1.40 246 251
-1.00 1.40 249 250
-0.90 1.40 252 249
-0.80 1.40 254 248
-0.70 1.40 257 248
-0.60 1.40 260 247
-0.50 1.40 263 246
-0.40 1.40 266 245
-0.30 1.40 268 245
-0.20 1.40 271 244
-0.10 1.40 273 243
-0.00 1.40 276 242
0.10 1.40 279 242
0.20 1.40 281 241
0.30 1.40 284 240
0.40 1.40 287 239
0.50 1.40 290 238
0.60 1.40 293 237
0.70 1.40 295 237
0.80 1.40 298 236
0.90 1.40 301 235
1.00 1.40 303 234
1.10 1.40 306 233
1.20 1.40 308 232
1.30 1.40 311 231
1.40 1.40 314 230
1.50 1.40 316 230
1.60 1.40 319 228
1.70 1.40 322 227
1.80 1.40 324 227
1.90 1.40 327 226
2.00 1.40 330 225
2.10 1.40 333 224
2.20 1.40 335 223
2.30 1.40 338 222
2.40 1.40 340 221
2.50 1.40 343 220
2.60 1.40 345 219
2.70 1.40 348 218
2.80 1.40 351 217
2.90 1.40 353 216
3.00 1.40 356 214
3.10 1.40 359 213
3.20 1.40 361 212
3.30 1.40 364 211
3.40 1.40 366 210
3.50 1.40 368 209
3.60 1.40 372 209
3.70 1.40 374 207
3.80 1.40 377 206
3.90 1.40 380 205
4.00 1.40 381 204
4.10 1.40 384 203
4.20 1.40 387 202
4.30 1.40 389 200
4.40 1.40 392 199
4.50 1.40 394 198
4.60 1.40 397 197
4.70 1.40 400 196
4.80 1.40 402 195
4.90 1.40 405 194
5.00 1.40 407 193
5.10 1.40 410 191
5.20 1.40 412 190
5.30 1.40 415 189
5.40 1.40 417 188
5.50 1.40 419 186
5.60 1.40 422 185
5.70 1.40 424 184
5.80 1.40 427 183
5.90 1.40 430 182
6.00 1.40 432 180
6.10 1.40 435 179
6.20 1.40 437 178
6.30 1.40 439 177
6.40 1.40 442 176
6.50 1.40 444 174
6.60 1.40 447 173
6.70 1.40 449 172
6.80 1.40 452 171
6.90 1.40 454 169
7.00 1.40 456 168
7.10 1.40 458 167
7.20 1.40 461 165
7.30 1.40 463 164
7.40 1.40 464 163
7.50 1.40 466 162
7.60 1.40 467 161
7.70 1.40 469 160
7.80 1.40 472 159
7.90 1.40 490 182
8.00 1.40 491 181
8.10 1.40 492 180
8.20 1.40 493 179
8.30 1.40 495 178
8.40 1.40 497 177
8.50 1.40 499 176
8.60 1.40 501 176
8.70 1.40 502 175
8.80 1.40 504 174
8.90 1.40 505 173
9.00 1.40 506 172
9.10 1.40 507 172
-9.00 1.50 0 0
-8.90 1.50 0 0
-8.80 1.50 0 0
-8.70 1.50 0 0
-8.60 1.50 0 0
-8.50 1.50 32 316
-8.40 1.50 33 316
-8.30 1.50 35 316
-8.20 1.50 37 316
-8.10 1.50 40 316
-8.00 1.50 42 315
-7.90 1.50 45 315
-7.80 1.50 47 314
-7.70 1.50 49 314
-7.60 1.50 63 283
-7.50 1.50 65 283
-7.40 1.50 67 284
-7.30 1.50 69 284
-7.20 1.50 72 284
-7.10 1.50 74 283
-7.00 1.50 76 283
-6.90 1.50 82 279
-6.80 1.50 85 279
-6.70 1.50 88 278
-6.60 1.50 91 279
-6.50 1.50 94 278
-6.40 1.50 97 278
-6.30 1.50 100 278
-6.20 1.50 103 277
-6.10 1.50 106 277
-6.00 1.50 109 277
-5.90 1.50 111 276
-5.80 1.50 114 276
-5.70 1.50 117 276
-5.60 1.50 121 275
-5.50 1.50 123 275
-5.40 1.50 126 275
-5.30 1.50 129 274
-5.20 1.50 132 274
-5.10 1.50 135 274
-5.00 1.50 138 274
-4.90 1.50 140 273
-4.80 1.50 144 273
-4.70 1.50 146 272
-4.60 1.50 150 272
-4.50 1.50 152 272
-4.40 1.50 155 271
-4.30 1.50 158 271
-4.20 1.50 161 270
-4.10 1.50 163 270
-4.00 1.50 166 269
-3.90 1.50 170 269
-3.80 1.50 172 268
-3.70 1.50 175 268
-3.60 1.50 178 267
-3.50 1.50 181 267
-3.40 1.50 183 266
-3.30 1.50 186 266
-3.20 1.50 189 265
-3.10 1.50 192 264
-3.00 1.50 195 264
-2.90 1.50 198 263
-2.80 1.50 200 263
-2.70 1.50 203 262
-2.60 1.50 206 262
-2.50 1.50 209 261
-2.40 1.50 212 261
-2.30 1.50 215 260
-2.20 1.50 218 259
-2.10 1.50 220 259
-2.00 1.50 223 258
-1.90 1.50 226 257
-1.80 1.50 228 257
-1.70 1.50 231 256
-1.60 1.50 234 255
-1.50 1.50 237 255
-1.40 1.50 239 254
-1.30 1.50 242 253
-1.20 1.50 245 253
-1.10 1.50 248 252
-1.00 1.50 250 251
-0.90 1.50 253 250
-0.80 1.50 256 250
-0.70 1.50 259 249
-0.60 1.50 261 248
-0.50 1.50 264 248
-0.40 1.50 267 246
-0.30 1.50 270 246
-0.20 1.50 272 245
-0.10 1.50 275 244
-0.00 1.50 278 243
0.10 1.50 280 243
0.20 1.50 283 242
0.30 1.50 285 241
0.40 1.50 289 240
0.50 1.50 291 239
0.60 1.50 294 239
0.70 1.50 297 238
0.80 1.50 299 237
0.90 1.50 302 236
1.00 1.50 304 235
1.10 1.50 307 234
1.20 1.50 310 233
1.30 1.50 313 233
1.40 1.50 315 231
1.50 1.50 318 230
1.60 1.50 321 229
1.70 1.50 323 229
1.80 1.50 326 228
1.90 1.50 328 227
2.00 1.50 331 226
2.10 1.50 334 225
2.20 1.50 337 224
2.30 1.50 339 223
2.40 1.50 341 222
2.50 1.50 344 221
2.60 1.50 347 220
2.70 1.50 350 219
2.80 1.50 352 218
2.90 1.50 354 217
3.00 1.50 357 216
3.10 1.50 360 215
3.20 1.50 362 214
3.30 1.50 365 212
3.40 1.50 368 212
3.50 1.50 370 211
3.60 1.50 373 210
3.70 1.50 375 208
3.80 1.50 378 207
3.90 1.50 380 206
4.00 1.50 383 205
4.10 1.50 386 204
4.20 1.50 388 203
4.30 1.50 391 201
4.40 1.50 393 200
4.50 1.50 396 199
4.60 1.50 398 198
4.70 1.50 401 197
4.80 1.50 403 196
4.90 1.50 405 195
5.00 1.50 408 194
5.10 1.50 411 192
5.20 1.50 413 191
5.30 1.50 416 190
5.40 1.50 418 189
5.50 1.50 421 188
5.60 1.50 423 186
5.70 1.50 426 185
5.80 1.50 428 184
5.90 1.50 431 183
6.00 1.50 433 181
6.10 1.50 436 180
6.20 1.50 438 179
6.30 1.50 441 178
6.40 1.50 443 177
6.50 1.50 446 175
6.60 1.50 448 174
6.70 1.50 451 173
6.80 1.50 453 172
6.90 1.50 455 170
7.00 1.50 458 169
7.10 1.50 460 168
7.20 1.50 462 166
7.30 1.50 464 166
7.40 1.50 465 164
7.50 1.50 467 163
7.60 1.50 468 162
7.70 1.50 470 161
7.80 1.50 489 185
7.90 1.50 491 184
8.00 1.50 492 183
8.10 1.50 493 181
8.20 1.50 495 180
8.30 1.50 497 180
8.40 1.50 498 179
8.50 1.50 500 178
8.60 1.50 501 177
8.70 1.50 502 176
8.80 1.50 504 175
8.90 1.50 505 174
9.00 1.50 506 174
9.10 1.50 507 173
-9.00 1.60 0 0
-8.90 1.60 0 0
-8.80 1.60 0 0
-8.70 1.60 0 0
-8.60 1.60 0 0
-8.50 1.60 33 317
-8.40 1.60 35 317
-8.30 1.60 37 317
-8.20 1.60 40 317
-8.10 1.60 41 317
-8.00 1.60 44 316
-7.90 1.60 46 316
-7.80 1.60 48 316
-7.70 1.60 51 316
-7.60 1.60 65 283
-7.50 1.60 67 284
-7.40 1.60 69 284
-7.30 1.60 70 285
-7.20 1.60 73 284
-7.10 1.60 75 284
-7.00 1.60 77 284
-6.90 1.60 83 280
-6.80 1.60 87 280
-6.70 1.60 89 280
-6.60 1.60 92 280
-6.50 1.60 95 279
-6.40 1.60 98 279
-6.30 1.60 101 279
-6.20 1.60 104 278
-6.10 1.60 107 278
-6.00 1.60 110 278
-5.90 1.60 113 278
-5.80 1.60 115 277
-5.70 1.60 118 277
-5.60 1.60 121 277
-5.50 1.60 125 276
-5.40 1.60 127 276
-5.30 1.60 130 276
-5.20 1.60 133 275
-5.10 1.60 136 275
-5.00 1.60 139 275
-4.90 1.60 142 274
-4.80 1.60 145 274
-4.70 1.60 147 273
-4.60 1.60 150 273
-4.50 1.60 153 273
-4.40 1.60 156 272
-4.30 1.60 159 272
-4.20 1.60 162 271
-4.10 1.60 165 271
-4.00 1.60 168 270
-3.90 1.60 170 270
-3.80 1.60 173 270
-3.70 1.60 176 269
-3.60 1.60 178 268
-3.50 1.60 182 268
-3.40 1.60 185 267
-3.30 1.60 187 267
-3.20 1.60 190 266
-3.10 1.60 193 266
-3.00 1.60 196 265
-2.90 1.60 198 265
-2.80 1.60 201 264
-2.70 1.60 204 263
-2.60 1.60 207 263
-2.50 1.60 210 262
-2.40 1.60 213 262
-2.30 1.60 215 261
-2.20 1.60 218 260
-2.10 1.60 221 260
-2.00 1.60 224 259
-1.90 1.60 227 259
-1.80 1.60 229 258
-1.70 1.60 232 257
-1.60 1.60 235 256
-1.50 1.60 238 256
-1.40 1.60 240 255
-1.30 1.60 243 254
-1.20 1.60 246 254
-1.10 1.60 249 253
-1.00 1.60 251 252
-0.90 1.60 254 252
-0.80 1.60 257 251
-0.70 1.60 260 250
-0.60 1.60 262 249
-0.50 1.60 265 249
-0.40 1.60 268 248
-0.30 1.60 271 247
-0.20 1.60 273 246
-0.10 1.60 276 245
-0.00 1.60 279 245
0.10 1.60 282 244
0.20 1.60 284 243
0.30 1.60 287 242
0.40 1.60 290 242
0.50 1.60 292 241
0.60 1.60 296 240
0.70 1.60 298 239
0.80 1.60 300 238
0.90 1.60 303 237
1.00 1.60 306 236
1.10 1.60 308 236
1.20 1.60 311 234
1.30 1.60 314 234
1.40 1.60 316 233
1.50 1.60 319 232
1.60 1.60 322 231
1.70 1.60 324 230
1.80 1.60 327 229
1.90 1.60 330 228
2.00 1.60 332 227
2.10 1.60 335 226
2.20 1.60 337 225
2.30 1.60 340 224
2.40 1.60 343 223
2.50 1.60 345 222
2.60 1.60 348 221
2.70 1.60 351 220
2.80 1.60 353 219
2.90 1.60 356 218
3.00 1.60 358 217
3.10 1.60 361 216
3.20 1.60 364 215
3.30 1.60 366 214
3.40 1.60 369 212
3.50 1.60 372 212
3.60 1.60 374 211
3.70 1.60 377 210
3.80 1.60 379 208
3.90 1.60 382 207
4.00 1.60 384 206
4.10 1.60 387 205
4.20 1.60 389 204
4.30 1.60 392 203
4.40 1.60 394 202
4.50 1.60 397 200
4.60 1.60 400 200
4.70 1.60 402 198
4.80 1.60 405 197
4.90 1.60 407 196
5.00 1.60 410 195
5.10 1.60 412 193
5.20 1.60 415 192
5.30 1.60 417 191
5.40 1.60 419 190
5.50 1.60 422 189
5.60 1.60 424 187
5.70 1.60 427 186
5.80 1.60 430 185
5.90 1.60 433 184
6.00 1.60 435 182
6.10 1.60 437 181
6.20 1.60 440 180
6.30 1.60 442 179
6.40 1.60 445 178
6.50 1.60 447 176
6.60 1.60 449 175
6.70 1.60 452 174
6.80 1.60 455 173
6.90 1.60 457 171
7.00 1.60 459 170
7.10 1.60 461 168
7.20 1.60 463 168
7.30 1.60 465 166
7.40 1.60 466 165
7.50 1.60 468 164
7.60 1.60 469 162
7.70 1.60 472 161
7.80 1.60 490 185
7.90 1.60 491 185
8.00 1.60 492 184
8.10 1.60 494 182
8.20 1.60 496 182
8.30 1.60 497 181
8.40 1.60 499 180
8.50 1.60 501 179
8.60 1.60 502 178
8.70 1.60 503 177
8.80 1.60 505 176
8.90 1.60 506 176
9.00 1.60 507 175
9.10 1.60 0 0
-9.00 1.70 0 0
-8.90 1.70 0 0
-8.80 1.70 0 0
-8.70 1.70 0 0
-8.60 1.70 0 0
-8.50 1.70 35 318
-8.40 1.70 36 318
-8.30 1.70 39 318
-8.20 1.70 40 318
-8.10 1.70 43 318
-8.00 1.70 45 318
-7.90 1.70 48 317
-7.80 1.70 49 317
-7.70 1.70 52 317
-7.60 1.70 55 316
-7.50 1.70 69 285
-7.40 1.70 70 286
-7.30 1.70 72 286
-7.20 1.70 74 286
-7.10 1.70 76 286
-7.00 1.70 79 285
-6.90 1.70 82 284
-6.80 1.70 87 282
-6.70 1.70 90 281
-6.60 1.70 93 281
-6.50 1.70 96 281
-6.40 1.70 99 281
-6.30 1.70 102 280
-6.20 1.70 105 280
-6.10 1.70 108 280
-6.00 1.70 111 279
-5.90 1.70 114 279
-5.80 1.70 117 279
-5.70 1.70 120 279
-5.60 1.70 122 278
-5.50 1.70 125 278
-5.40 1.70 128 277
-5.30 1.70 131 277
-5.20 1.70 134 277
-5.10 1.70 137 276
-5.00 1.70 140 276
-4.90 1.70 143 275
-4.80 1.70 146 275
-4.70 1.70 149 275
-4.60 1.70 152 274
-4.50 1.70 154 274
-4.40 1.70 157 273
-4.30 1.70 160 273
-4.20 1.70 163 273
-4.10 1.70 166 272
-4.00 1.70 169 272
-3.90 1.70 171 271
-3.80 1.70 174 271
-3.70 1.70 177 270
-3.60 1.70 180 270
-3.50 1.70 183 269
-3.40 1.70 186 269
-3.30 1.70 189 268
-3.20 1.70 191 268
-3.10 1.70 194 267
-3.00 1.70 198 267
-2.90 1.70 200 266
-2.80 1.70 203 265
-2.70 1.70 206 265
-2.60 1.70 208 264
-2.50 1.70 211 264
-2.40 1.70 214 263
-2.30 1.70 217 263
-2.20 1.70 220 262
-2.10 1.70 222 261
-2.00 1.70 225 260
-1.90 1.70 228 260
-1.80 1.70 231 259
-1.70 1.70 234 258
-1.60 1.70 237 258
-1.50 1.70 239 257
-1.40 1.70 242 257
-1.30 1.70 244 256
-1.20 1.70 248 255
-1.10 1.70 250 254
-1.00 1.70 253 254
-0.90 1.70 256 253
-0.80 1.70 258 252
-0.70 1.70 261 251
-0.60 1.70 264 251
-0.50 1.70 267 250
-0.40 1.70 269 249
-0.30 1.70 272 248
-0.20 1.70 275 248
-0.10 1.70 277 247
-0.00 1.70 280 246
0.10 1.70 283 245
0.20 1.70 286 245
0.30 1.70 289 244
0.40 1.70 291 243
0.50 1.70 294 242
0.60 1.70 296 241
0.70 1.70 299 240
0.80 1.70 302 239
0.90 1.70 305 238
1.00 1.70 307 237
1.10 1.70 310 237
1.20 1.70 312 236
1.30 1.70 315 235
1.40 1.70 318 234
1.50 1.70 320 233
1.60 1.70 323 232
1.70 1.70 326 231
1.80 1.70 329 230
1.90 1.70 331 229
2.00 1.70 334 228
2.10 1.70 337 227
2.20 1.70 339 226
2.30 1.70 341 225
2.40 1.70 344 224
2.50 1.70 347 223
2.60 1.70 349 222
2.70 1.70 352 221
2.80 1.70 355 220
2.90 1.70 358 219
3.00 1.70 360 218
3.10 1.70 363 217
3.20 1.70 365 216
3.30 1.70 368 215
3.40 1.70 370 214
3.50 1.70 373 213
3.60 1.70 375 212
3.70 1.70 378 211
3.80 1.70 381 210
3.90 1.70 383 208
4.00 1.70 386 208
4.10 1.70 388 206
4.20 1.70 391 205
4.30 1.70 394 204
4.40 1.70 396 203
4.50 1.70 398 202
4.60 1.70 401 201
4.70 1.70 403 199
4.80 1.70 406 198
4.90 1.70 409 197
5.00 1.70 410 196
5.10 1.70 413 195
5.20 1.70 416 194
5.30 1.70 418 192
5.40 1.70 421 191
5.50 1.70 423 190
5.60 1.70 426 189
5.70 1.70 429 187
5.80 1.70 431 186
5.90 1.70 433 185
6.00 1.70 436 184
6.10 1.70 439 182
6.20 1.70 441 181
6.30 1.70 443 180
6.40 1.70 446 179
6.50 1.70 448 178
6.60 1.70 451 176
6.70 1.70 453 175
6.80 1.70 456 173
6.90 1.70 458 172
7.00 1.70 460 171
7.10 1.70 462 170
7.20 1.70 464 169
7.30 1.70 465 168
7.40 1.70 467 167
7.50 1.70 468 165
7.60 1.70 471 164
7.70 1.70 490 187
7.80 1.70 491 187
7.90 1.70 492 186
8.00 1.70 494 185
8.10 1.70 495 184
8.20 1.70 497 183
8.30 1.70 499 182
8.40 1.70 500 181
8.50 1.70 501 180
8.60 1.70 502 179
8.70 1.70 504 179
8.80 1.70 505 178
8.90 1.70 506 177
9.00 1.70 507 175
9.10 1.70 0 0
-9.00 1.80 0 0
-8.90 1.80 0 0
-8.80 1.80 0 0
-8.70 1.80 0 0
-8.60 1.80 0 0
-8.50 1.80 37 320
-8.40 1.80 39 320
-8.30 1.80 40 320
-8.20 1.80 42 319
-8.10 1.80 44 319
-8.00 1.80 47 319
-7.90 1.80 49 318
-7.80 1.80 51 318
-7.70 1.80 54 318
-7.60 1.80 57 317
-7.50 1.80 58 317
-7.40 1.80 72 287
-7.30 1.80 73 287
-7.20 1.80 75 287
-7.10 1.80 77 287
-7.00 1.80 80 286
-6.90 1.80 83 285
-6.80 1.80 89 283
-6.70 1.80 92 282
-6.60 1.80 94 282
-6.50 1.80 97 282
-6.40 1.80 100 282
-6.30 1.80 103 281
-6.20 1.80 106 281
-6.10 1.80 109 281
-6.00 1.80 112 281
-5.90 1.80 115 280
-5.80 1.80 118 280
-5.70 1.80 121 280
-5.60 1.80 123 279
-5.50 1.80 126 279
-5.40 1.80 130 279
-5.30 1.80 132 279
-5.20 1.80 136 278
-5.10 1.80 139 278
-5.00 1.80 141 277
-4.90 1.80 145 277
-4.80 1.80 147 276
-4.70 1.80 149 276
-4.60 1.80 153 276
-4.50 1.80 155 275
-4.40 1.80 159 275
-4.30 1.80 161 274
-4.20 1.80 164 274
-4.10 1.80 167 274
-4.00 1.80 171 273
-3.90 1.80 172 273
-3.80 1.80 175 272
-3.70 1.80 178 272
-3.60 1.80 182 271
-3.50 1.80 184 270
-3.40 1.80 187 270
-3.30 1.80 190 269
-3.20 1.80 193 269
-3.10 1.80 195 268
-3.00 1.80 198 268
-2.90 1.80 201 267
-2.80 1.80 204 267
-2.70 1.80 207 266
-2.60 1.80 210 265
-2.50 1.80 212 265
-2.40 1.80 215 264
-2.30 1.80 218 264
-2.20 1.80 220 263
-2.10 1.80 224 263
-2.00 1.80 226 262
-1.90 1.80 229 261
-1.80 1.80 232 260
-1.70 1.80 235 259
-1.60 1.80 238 259
-1.50 1.80 241 258
-1.40 1.80 243 258
-1.30 1.80 246 257
-1.20 1.80 249 257
-1.10 1.80 251 256
-1.00 1.80 254 255
-0.90 1.80 257 254
-0.80 1.80 260 253
-0.70 1.80 262 253
-0.60 1.80 265 252
-0.50 1.80 267 251
-0.40 1.80 271 250
-0.30 1.80 273 250
-0.20 1.80 276 249
-0.10 1.80 279 248
-0.00 1.80 281 247
0.10 1.80 284 246
0.20 1.80 287 246
0.30 1.80 289 245
0.40 1.80 292 244
0.50 1.80 295 243
0.60 1.80 298 242
0.70 1.80 300 241
0.80 1.80 303 240
0.90 1.80 306 240
1.00 1.80 309 239
1.10 1.80 311 238
1.20 1.80 313 237
1.30 1.80 316 236
1.40 1.80 319 235
1.50 1.80 322 234
1.60 1.80 324 233
1.70 1.80 327 232
1.80 1.80 330 231
1.90 1.80 332 230
2.00 1.80 335 229
2.10 1.80 338 228
2.20 1.80 340 227
2.30 1.80 343 226
2.40 1.80 346 225
2.50 1.80 348 224
2.60 1.80 351 224
2.70 1.80 354 222
2.80 1.80 356 221
2.90 1.80 359 221
3.00 1.80 361 219
3.10 1.80 364 218
3.20 1.80 366 217
3.30 1.80 369 216
3.40 1.80 372 215
3.50 1.80 374 214
3.60 1.80 377 213
3.70 1.80 380 212
3.80 1.80 382 211
3.90 1.80 384 209
4.00 1.80 387 208
4.10 1.80 390 207
4.20 1.80 392 206
4.30 1.80 395 205
4.40 1.80 397 204
4.50 1.80 400 203
4.60 1.80 402 202
4.70 1.80 405 200
4.80 1.80 407 199
4.90 1.80 409 198
5.00 1.80 413 197
5.10 1.80 415 196
5.20 1.80 418 194
5.30 1.80 420 193
5.40 1.80 422 192
5.50 1.80 424 191
5.60 1.80 427 190
5.70 1.80 430 188
5.80 1.80 432 187
5.90 1.80 435 186
6.00 1.80 437 185
6.10 1.80 440 184
6.20 1.80 442 182
6.30 1.80 445 181
6.40 1.80 447 180
6.50 1.80 450 179
6.60 1.80 452 177
6.70 1.80 455 176
6.80 1.80 457 175
6.90 1.80 459 173
7.00 1.80 462 172
7.10 1.80 463 171
7.20 1.80 466 170
7.30 1.80 467 169
7.40 1.80 468 168
7.50 1.80 470 167
7.60 1.80 471 165
7.70 1.80 490 188
7.80 1.80 491 187
7.90 1.80 493 186
8.00 1.80 494 186
8.10 1.80 496 185
8.20 1.80 498 184
8.30 1.80 499 183
8.40 1.80 501 182
8.50 1.80 502 181
8.60 1.80 503 180
8.70 1.80 505 180
8.80 1.80 506 179
8.90 1.80 507 177
9.00 1.80 0 0
9.10 1.80 0 0
-9.00 1.90 0 0
-8.90 1.90 0 0
-8.80 1.90 0 0
-8.70 1.90 0 0
-8.60 1.90 0 0
-8.50 1.90 0 0
-8.40 1.90 40 321
-8.30 1.90 42 321
-8.20 1.90 43 321
-8.10 1.90 45 320
-8.00 1.90 47 320
-7.90 1.90 50 320
-7.80 1.90 52 320
-7.70 1.90 55 319
-7.60 1.90 58 319
-7.50 1.90 60 318
-7.40 1.90 74 288
-7.30 1.90 75 288
-7.20 1.90 77 288
-7.10 1.90 78 288
-7.00 1.90 81 287
-6.90 1.90 84 286
-6.80 1.90 88 285
-6.70 1.90 92 284
-6.60 1.90 95 283
-6.50 1.90 99 283
-6.40 1.90 101 283
-6.30 1.90 104 283
-6.20 1.90 107 282
-6.10 1.90 110 282
-6.00 1.90 113 282
-5.90 1.90 116 282
-5.80 1.90 119 281
-5.70 1.90 122 281
-5.60 1.90 125 281
-5.50 1.90 128 280
-5.40 1.90 130 280
-5.30 1.90 134 280
-5.20 1.90 136 279
-5.10 1.90 139 279
-5.00 1.90 142 278
-4.90 1.90 145 278
-4.80 1.90 148 278
-4.70 1.90 151 277
-4.60 1.90 154 277
-4.50 1.90 156 276
-4.40 1.90 160 276
-4.30 1.90 162 276
-4.20 1.90 165 275
-4.10 1.90 168 275
-4.00 1.90 171 274
-3.90 1.90 174 274
-3.80 1.90 177 273
-3.70 1.90 179 273
-3.60 1.90 183 272
-3.50 1.90 186 272
-3.40 1.90 188 271
-3.30 1.90 191 271
-3.20 1.90 194 270
-3.10 1.90 197 270
-3.00 1.90 200 269
-2.90 1.90 202 269
-2.80 1.90 205 268
-2.70 1.90 208 267
-2.60 1.90 211 267
-2.50 1.90 213 266
-2.40 1.90 216 266
-2.30 1.90 220 265
-2.20 1.90 222 264
-2.10 1.90 225 263
-2.00 1.90 228 263
-1.90 1.90 231 262
-1.80 1.90 234 262
-1.70 1.90 236 261
-1.60 1.90 239 260
-1.50 1.90 242 260
-1.40 1.90 244 259
-1.30 1.90 247 258
-1.20 1.90 250 258
-1.10 1.90 253 257
-1.00 1.90 255 256
-0.90 1.90 258 255
-0.80 1.90 261 255
-0.70 1.90 264 254
-0.60 1.90 266 253
-0.50 1.90 269 252
-0.40 1.90 272 252
-0.30 1.90 274 251
-0.20 1.90 277 250
-0.10 1.90 280 249
-0.00 1.90 283 248
0.10 1.90 285 248
0.20 1.90 288 247
0.30 1.90 291 246
0.40 1.90 294 245
0.50 1.90 296 244
0.60 1.90 299 243
0.70 1.90 302 242
0.80 1.90 304 242
0.90 1.90 307 241
1.00 1.90 310 240
1.10 1.90 313 239
1.20 1.90 315 238
1.30 1.90 318 237
1.40 1.90 320 236
1.50 1.90 323 235
1.60 1.90 326 234
1.70 1.90 328 233
1.80 1.90 331 232
1.90 1.90 334 231
2.00 1.90 336 230
2.10 1.90 339 229
2.20 1.90 341 229
2.30 1.90 344 227
2.40 1.90 347 227
2.50 1.90 350 226
2.60 1.90 352 225
2.70 1.90 354 224
2.80 1.90 357 222
2.90 1.90 360 221
3.00 1.90 362 220
3.10 1.90 365 219
3.20 1.90 368 218
3.30 1.90 370 217
3.40 1.90 373 216
3.50 1.90 375 215
3.60 1.90 379 214
3.70 1.90 381 213
3.80 1.90 383 212
3.90 1.90 386 210
4.00 1.90 388 210
4.10 1.90 391 208
4.20 1.90 393 207
4.30 1.90 396 206
4.40 1.90 399 205
4.50 1.90 401 204
4.60 1.90 404 203
4.70 1.90 406 202
4.80 1.90 409 200
4.90 1.90 411 199
5.00 1.90 414 198
5.10 1.90 416 197
5.20 1.90 418 196
5.30 1.90 421 195
5.40 1.90 424 193
5.50 1.90 426 192
5.60 1.90 429 191
5.70 1.90 431 189
5.80 1.90 434 188
5.90 1.90 436 187
6.00 1.90 439 186
6.10 1.90 441 184
6.20 1.90 444 183
6.30 1.90 446 182
6.40 1.90 448 181
6.50 1.90 451 180
6.60 1.90 454 178
6.70 1.90 456 177
6.80 1.90 458 176
6.90 1.90 461 175
7.00 1.90 463 173
7.10 1.90 465 172
7.20 1.90 466 171
7.30 1.90 468 170
7.40 1.90 470 169
7.50 1.90 471 168
7.60 1.90 490 189
7.70 1.90 491 188
7.80 1.90 492 188
7.90 1.90 494 187
8.00 1.90 495 187
8.10 1.90 497 186
8.20 1.90 498 185
8.30 1.90 500 184
8.40 1.90 501 183
8.50 1.90 503 183
8.60 1.90 504 182
8.70 1.90 505 181
8.80 1.90 506 180
8.90 1.90 0 0
9.00 1.90 0 0
9.10 1.90 0 0
-9.00 2.00 0 0
-8.90 2.00 0 0
-8.80 2.00 0 0
-8.70 2.00 0 0
-8.60 2.00 0 0
-8.50 2.00 0 0
-8.40 2.00 41 322
-8.30 2.00 43 322
-8.20 2.00 44 322
-8.10 2.00 47 322
-8.00 2.00 49 321
-7.90 2.00 51 321
-7.80 2.00 54 321
-7.70 2.00 56 320
-7.60 2.00 60 320
-7.50 2.00 61 319
-7.40 2.00 75 288
-7.30 2.00 77 288
-7.20 2.00 78 289
-7.10 2.00 80 289
-7.00 2.00 82 289
-6.90 2.00 85 288
-6.80 2.00 90 286
-6.70 2.00 94 285
-6.60 2.00 97 285
-6.50 2.00 100 285
-6.40 2.00 103 284
-6.30 2.00 106 284
-6.20 2.00 108 284
-6.10 2.00 111 283
-6.00 2.00 114 283
-5.90 2.00 117 283
-5.80 2.00 120 283
-5.70 2.00 123 282
-5.60 2.00 126 282
-5.50 2.00 129 282
-5.40 2.00 132 281
-5.30 2.00 135 281
-5.20 2.00 137 281
-5.10 2.00 141 280
-5.00 2.00 143 280
-4.90 2.00 146 279
-4.80 2.00 149 279
-4.70 2.00 152 279
-4.60 2.00 155 278
-4.50 2.00 158 278
-4.40 2.00 161 278
-4.30 2.00 164 277
-4.20 2.00 166 276
-4.10 2.00 170 276
-4.00 2.00 172 276
-3.90 2.00 175 275
-3.80 2.00 178 275
-3.70 2.00 181 274
-3.60 2.00 184 274
-3.50 2.00 186 273
-3.40 2.00 189 273
-3.30 2.00 192 272
-3.20 2.00 195 271
-3.10 2.00 198 271
-3.00 2.00 201 270
-2.90 2.00 204 270
-2.80 2.00 206 269
-2.70 2.00 209 269
-2.60 2.00 212 268
-2.50 2.00 215 267
-2.40 2.00 217 266
-2.30 2.00 221 266
-2.20 2.00 223 265
-2.10 2.00 226 265
-2.00 2.00 229 264
-1.90 2.00 232 264
-1.80 2.00 235 263
-1.70 2.00 237 263
-1.60 2.00 240 262
-1.50 2.00 243 261
-1.40 2.00 245 260
-1.30 2.00 248 259
-1.20 2.00 251 259
-1.10 2.00 254 258
-1.00 2.00 256 257
-0.90 2.00 259 256
-0.80 2.00 262 256
-0.70 2.00 264 255
-0.60 2.00 267 254
-0.50 2.00 270 254
-0.40 2.00 273 253
-0.30 2.00 276 252
-0.20 2.00 279 251
-0.10 2.00 281 251
-0.00 2.00 284 250
0.10 2.00 287 249
0.20 2.00 290 248
0.30 2.00 292 247
0.40 2.00 295 246
0.50 2.00 298 246
0.60 2.00 300 245
0.70 2.00 303 244
0.80 2.00 306 243
0.90 2.00 308 242
1.00 2.00 311 241
1.10 2.00 314 240
1.20 2.00 317 239
1.30 2.00 319 238
1.40 2.00 322 237
1.50 2.00 324 236
1.60 2.00 327 236
1.70 2.00 330 235
1.80 2.00 332 234
1.90 2.00 335 233
2.00 2.00 338 232
2.10 2.00 340 231
2.20 2.00 343 230
2.30 2.00 346 229
2.40 2.00 348 228
2.50 2.00 350 227
2.60 2.00 353 226
2.70 2.00 356 225
2.80 2.00 359 224
2.90 2.00 361 223
3.00 2.00 364 222
3.10 2.00 367 220
3.20 2.00 369 220
3.30 2.00 372 218
3.40 2.00 374 217
3.50 2.00 377 216
3.60 2.00 379 215
3.70 2.00 382 214
3.80 2.00 384 213
3.90 2.00 387 212
4.00 2.00 390 211
4.10 2.00 392 210
4.20 2.00 394 209
4.30 2.00 398 207
4.40 2.00 400 206
4.50 2.00 402 205
4.60 2.00 405 204
4.70 2.00 407 203
4.80 2.00 410 202
4.90 2.00 413 200
5.00 2.00 415 199
5.10 2.00 418 198
5.20 2.00 420 197
5.30 2.00 422 196
5.40 2.00 425 194
5.50 2.00 428 193
5.60 2.00 430 192
5.70 2.00 433 191
5.80 2.00 435 189
5.90 2.00 438 188
6.00 2.00 440 187
6.10 2.00 443 185
6.20 2.00 445 184
6.30 2.00 447 183
6.40 2.00 450 182
6.50 2.00 452 181
6.60 2.00 455 180
6.70 2.00 457 178
6.80 2.00 460 177
6.90 2.00 462 176
7.00 2.00 464 175
7.10 2.00 466 173
7.20 2.00 467 172
7.30 2.00 469 171
7.40 2.00 471 170
7.50 2.00 473 169
7.60 2.00 491 190
7.70 2.00 492 190
7.80 2.00 493 189
7.90 2.00 494 189
8.00 2.00 496 188
8.10 2.00 498 187
8.20 2.00 499 186
8.30 2.00 501 186
8.40 2.00 502 185
8.50 2.00 503 184
8.60 2.00 505 183
8.70 2.00 506 182
8.80 2.00 507 181
8.90 2.00 0 0
9.00 2.00 0 0
9.10 2.00 0 0
-9.00 2.10 0 0
-8.90 2.10 0 0
-8.80 2.10 0 0
-8.70 2.10 0 0
-8.60 2.10 0 0
-8.50 2.10 0 0
-8.40 2.10 0 0
-8.30 2.10 44 323
-8.20 2.10 46 323
-8.10 2.10 48 323
-8.00 2.10 50 323
-7.90 2.10 53 323
-7.80 2.10 55 322
-7.70 2.10 58 322
-7.60 2.10 60 321
-7.50 2.10 63 321
-7.40 2.10 64 320
-7.30 2.10 78 290
-7.20 2.10 79 290
-7.10 2.10 81 290
-7.00 2.10 83 290
-6.90 2.10 86 289
-6.80 2.10 90 287
-6.70 2.10 95 287
-6.60 2.10 98 286
-6.50 2.10 101 286
-6.40 2.10 104 286
-6.30 2.10 106 285
-6.20 2.10 109 285
-6.10 2.10 113 285
-6.00 2.10 115 284
-5.90 2.10 118 284
-5.80 2.10 121 284
-5.70 2.10 124 284
-5.60 2.10 127 283
-5.50 2.10 130 283
-5.40 2.10 133 282
-5.30 2.10 136 282
-5.20 2.10 138 282
-5.10 2.10 141 281
-5.00 2.10 144 281
-4.90 2.10 147 281
-4.80 2.10 151 280
-4.70 2.10 154 280
-4.60 2.10 156 279
-4.50 2.10 160 279
-4.40 2.10 162 279
-4.30 2.10 165 278
-4.20 2.10 168 278
-4.10 2.10 171 277
-4.00 2.10 173 277
-3.90 2.10 176 276
-3.80 2.10 179 276
-3.70 2.10 182 275
-3.60 2.10 185 275
-3.50 2.10 188 274
-3.40 2.10 190 274
-3.30 2.10 194 273
-3.20 2.10 196 272
-3.10 2.10 199 272
-3.00 2.10 202 272
-2.90 2.10 205 271
-2.80 2.10 208 270
-2.70 2.10 211 270
-2.60 2.10 213 269
-2.50 2.10 216 268
-2.40 2.10 218 268
-2.30 2.10 222 267
-2.20 2.10 224 267
-2.10 2.10 227 266
-2.00 2.10 230 265
-1.90 2.10 233 265
-1.80 2.10 236 264
-1.70 2.10 239 263
-1.60 2.10 241 263
-1.50 2.10 244 262
-1.40 2.10 247 261
-1.30 2.10 250 261
-1.20 2.10 252 260
-1.10 2.10 255 259
-1.00 2.10 258 259
-0.90 2.10 261 258
-0.80 2.10 263 257
-0.70 2.10 266 256
-0.60 2.10 269 256
-0.50 2.10 272 255
-0.40 2.10 275 254
-0.30 2.10 277 253
-0.20 2.10 280 252
-0.10 2.10 283 252
-0.00 2.10 285 251
0.10 2.10 288 250
0.20 2.10 291 249
0.30 2.10 293 248
0.40 2.10 296 247
0.50 2.10 299 247
0.60 2.10 301 246
0.70 2.10 305 245
0.80 2.10 307 244
0.90 2.10 309 243
1.00 2.10 312 242
1.10 2.10 315 241
1.20 2.10 318 240
1.30 2.10 320 240
1.40 2.10 323 239
1.50 2.10 325 238
1.60 2.10 328 237
1.70 2.10 331 236
1.80 2.10 334 235
1.90 2.10 336 234
2.00 2.10 339 233
2.10 2.10 342 232
2.20 2.10 344 231
2.30 2.10 347 230
2.40 2.10 349 229
2.50 2.10 352 228
2.60 2.10 354 227
2.70 2.10 357 226
2.80 2.10 360 225
2.90 2.10 363 224
3.00 2.10 365 223
3.10 2.10 368 222
3.20 2.10 371 221
3.30 2.10 373 220
3.40 2.10 376 218
3.50 2.10 378 217
3.60 2.10 381 216
3.70 2.10 383 215
3.80 2.10 386 214
3.90 2.10 388 213
4.00 2.10 391 212
4.10 2.10 394 211
4.20 2.10 396 210
4.30 2.10 399 208
4.40 2.10 401 208
4.50 2.10 404 206
4.60 2.10 406 205
4.70 2.10 409 204
4.80 2.10 411 203
4.90 2.10 414 202
5.00 2.10 416 200
5.10 2.10 419 199
5.20 2.10 422 198
5.30 2.10 424 196
5.40 2.10 427 195
5.50 2.10 429 194
5.60 2.10 431 193
5.70 2.10 434 192
5.80 2.10 436 191
5.90 2.10 439 190
6.00 2.10 441 188
6.10 2.10 444 187
6.20 2.10 446 185
6.30 2.10 449 184
6.40 2.10 452 183
6.50 2.10 454 182
6.60 2.10 456 181
6.70 2.10 459 179
6.80 2.10 461 178
6.90 2.10 463 177
7.00 2.10 465 175
7.10 2.10 467 174
7.20 2.10 469 173
7.30 2.10 471 173
7.40 2.10 473 171
7.50 2.10 475 171
7.60 2.10 492 191
7.70 2.10 493 191
7.80 2.10 494 190
7.90 2.10 495 190
8.00 2.10 497 189
8.10 2.10 499 189
8.20 2.10 500 187
8.30 2.10 501 187
8.40 2.10 503 186
8.50 2.10 504 185
8.60 2.10 506 184
8.70 2.10 507 183
8.80 2.10 507 182
8.90 2.10 0 0
9.00 2.10 0 0
9.10 2.10 0 0
-9.00 2.20 0 0
-8.90 2.20 0 0
-8.80 2.20 0 0
-8.70 2.20 0 0
-8.60 2.20 0 0
-8.50 2.20 0 0
-8.40 2.20 0 0
-8.30 2.20 45 324
-8.20 2.20 48 324
-8.10 2.20 50 324
-8.00 2.20 52 324
-7.90 2.20 54 324
-7.80 2.20 56 323
-7.70 2.20 59 323
-7.60 2.20 62 323
-7.50 2.20 64 322
-7.40 2.20 66 322
-7.30 2.20 80 291
-7.20 2.20 81 291
-7.10 2.20 83 291
-7.00 2.20 85 291
-6.90 2.20 87 290
-6.80 2.20 92 289
-6.70 2.20 96 288
-6.60 2.20 99 287
-6.50 2.20 102 287
-6.40 2.20 105 287
-6.30 2.20 107 287
-6.20 2.20 111 286
-6.10 2.20 114 286
-6.00 2.20 117 286
-5.90 2.20 119 285
-5.80 2.20 122 285
-5.70 2.20 125 285
-5.60 2.20 128 285
-5.50 2.20 131 284
-5.40 2.20 134 284
-5.30 2.20 137 283
-5.20 2.20 140 283
-5.10 2.20 143 283
-5.00 2.20 146 282
-4.90 2.20 149 282
-4.80 2.20 151 281
-4.70 2.20 155 281
-4.60 2.20 157 281
-4.50 2.20 160 280
-4.40 2.20 163 280
-4.30 2.20 166 279
-4.20 2.20 169 279
-4.10 2.20 172 279
-4.00 2.20 175 278
-3.90 2.20 177 277
-3.80 2.20 180 277
-3.70 2.20 183 277
-3.60 2.20 186 276
-3.50 2.20 189 276
-3.40 2.20 192 275
-3.30 2.20 194 274
-3.20 2.20 197 274
-3.10 2.20 200 273
-3.00 2.20 203 273
-2.90 2.20 206 272
-2.80 2.20 209 272
-2.70 2.20 212 271
-2.60 2.20 215 270
-2.50 2.20 217 270
-2.40 2.20 220 269
-2.30 2.20 223 268
-2.20 2.20 226 268
-2.10 2.20 229 267
-2.00 2.20 232 267
-1.90 2.20 234 266
-1.80 2.20 237 265
-1.70 2.20 240 265
-1.60 2.20 242 264
-1.50 2.20 245 263
-1.40 2.20 248 263
-1.30 2.20 251 262
-1.20 2.20 254 261
-1.10 2.20 256 261
-1.00 2.20 259 260
-0.90 2.20 262 259
-0.80 2.20 265 258
-0.70 2.20 267 258
-0.60 2.20 270 257
-0.50 2.20 273 256
-0.40 2.20 276 255
-0.30 2.20 279 254
-0.20 2.20 281 254
-0.10 2.20 283 253
-0.00 2.20 287 252
0.10 2.20 289 251
0.20 2.20 292 251
0.30 2.20 295 250
0.40 2.20 297 248
0.50 2.20 300 248
0.60 2.20 303 247
0.70 2.20 306 246
0.80 2.20 308 245
0.90 2.20 311 244
1.00 2.20 314 243
1.10 2.20 316 242
1.20 2.20 319 242
1.30 2.20 321 240
1.40 2.20 324 240
1.50 2.20 327 239
1.60 2.20 330 238
1.70 2.20 332 237
1.80 2.20 335 236
1.90 2.20 338 235
2.00 2.20 341 234
2.10 2.20 343 233
2.20 2.20 346 232
2.30 2.20 348 231
2.40 2.20 351 230
2.50 2.20 353 229
2.60 2.20 356 228
2.70 2.20 359 227
2.80 2.20 361 226
2.90 2.20 364 225
3.00 2.20 366 224
3.10 2.20 369 223
3.20 2.20 372 222
3.30 2.20 374 220
3.40 2.20 377 219
3.50 2.20 379 218
3.60 2.20 382 217
3.70 2.20 385 216
3.80 2.20 387 215
3.90 2.20 390 214
4.00 2.20 392 213
4.10 2.20 395 212
4.20 2.20 397 211
4.30 2.20 400 209
4.40 2.20 402 208
4.50 2.20 405 207
4.60 2.20 407 206
4.70 2.20 410 205
4.80 2.20 413 203
4.90 2.20 415 203
5.00 2.20 418 201
5.10 2.20 420 200
5.20 2.20 423 199
5.30 2.20 425 198
5.40 2.20 428 196
5.50 2.20 430 195
5.60 2.20 433 194
5.70 2.20 435 193
5.80 2.20 437 192
5.90 2.20 440 190
6.00 2.20 443 189
6.10 2.20 445 188
6.20 2.20 448 186
6.30 2.20 450 185
6.40 2.20 453 184
6.50 2.20 455 183
6.60 2.20 457 181
6.70 2.20 460 180
6.80 2.20 462 179
6.90 2.20 465 178
7.00 2.20 467 176
7.10 2.20 469 176
7.20 2.20 470 175
7.30 2.20 472 174
7.40 2.20 473 172
7.50 2.20 0 0
7.60 2.20 493 192
7.70 2.20 494 192
7.80 2.20 495 191
7.90 2.20 496 191
8.00 2.20 498 190
8.10 2.20 500 190
8.20 2.20 501 189
8.30 2.20 502 188
8.40 2.20 504 187
8.50 2.20 505 186
8.60 2.20 506 185
8.70 2.20 507 184
8.80 2.20 0 0
8.90 2.20 0 0
9.00 2.20 0 0
9.10 2.20 0 0
-9.00 2.30 0 0
-8.90 2.30 0 0
-8.80 2.30 0 0
-8.70 2.30 0 0
-8.60 2.30 0 0
-8.50 2.30 0 0
-8.40 2.30 0 0
-8.30 2.30 0 0
-8.20 2.30 49 325
-8.10 2.30 50 325
-8.00 2.30 53 325
-7.90 2.30 55 325
-7.80 2.30 58 324
-7.70 2.30 60 324
-7.60 2.30 62 324
-7.50 2.30 65 323
-7.40 2.30 67 323
-7.30 2.30 81 293
-7.20 2.30 83 293
-7.10 2.30 84 293
-7.00 2.30 86 293
-6.90 2.30 88 292
-6.80 2.30 92 290
-6.70 2.30 97 289
-6.60 2.30 100 289
-6.50 2.30 103 289
-6.40 2.30 106 288
-6.30 2.30 109 288
-6.20 2.30 112 288
-6.10 2.30 115 287
-6.00 2.30 117 287
-5.90 2.30 121 287
-5.80 2.30 123 286
-5.70 2.30 127 286
-5.60 2.30 129 286
-5.50 2.30 132 285
-5.40 2.30 135 285
-5.30 2.30 138 285
-5.20 2.30 141 284
-5.10 2.30 144 284
-5.00 2.30 147 283
-4.90 2.30 150 283
-4.80 2.30 153 283
-4.70 2.30 156 282
-4.60 2.30 158 282
-4.50 2.30 162 281
-4.40 2.30 164 281
-4.30 2.30 167 281
-4.20 2.30 170 280
-4.10 2.30 173 280
-4.00 2.30 176 279
-3.90 2.30 179 279
-3.80 2.30 181 278
-3.70 2.30 185 278
-3.60 2.30 187 277
-3.50 2.30 190 277
-3.40 2.30 193 276
-3.30 2.30 195 276
-3.20 2.30 199 275
-3.10 2.30 201 275
-3.00 2.30 204 274
-2.90 2.30 207 274
-2.80 2.30 210 273
-2.70 2.30 213 273
-2.60 2.30 216 272
-2.50 2.30 218 271
-2.40 2.30 221 270
-2.30 2.30 224 270
-2.20 2.30 227 269
-2.10 2.30 230 269
-2.00 2.30 232 268
-1.90 2.30 235 267
-1.80 2.30 238 267
-1.70 2.30 241 266
-1.60 2.30 243 265
-1.50 2.30 246 265
-1.40 2.30 250 264
-1.30 2.30 252 263
-1.20 2.30 255 262
-1.10 2.30 258 262
-1.00 2.30 260 261
-0.90 2.30 263 260
-0.80 2.30 266 260
-0.70 2.30 269 259
-0.60 2.30 271 258
-0.50 2.30 274 257
-0.40 2.30 277 257
-0.30 2.30 280 256
-0.20 2.30 282 255
-0.10 2.30 285 254
-0.00 2.30 288 253
0.10 2.30 291 252
0.20 2.30 293 252
0.30 2.30 296 251
0.40 2.30 299 250
0.50 2.30 301 249
0.60 2.30 304 248
0.70 2.30 307 247
0.80 2.30 310 247
0.90 2.30 312 245
1.00 2.30 315 245
1.10 2.30 317 244
1.20 2.30 320 243
1.30 2.30 323 242
1.40 2.30 326 241
1.50 2.30 328 240
1.60 2.30 331 239
1.70 2.30 333 238
1.80 2.30 336 237
1.90 2.30 339 236
2.00 2.30 342 235
2.10 2.30 344 234
2.20 2.30 347 233
2.30 2.30 350 232
2.40 2.30 352 231
2.50 2.30 355 230
2.60 2.30 357 229
2.70 2.30 360 228
2.80 2.30 362 227
2.90 2.30 365 226
3.00 2.30 368 225
3.10 2.30 371 224
3.20 2.30 373 223
3.30 2.30 376 222
3.40 2.30 378 221
3.50 2.30 381 220
3.60 2.30 383 218
3.70 2.30 386 217
3.80 2.30 388 216
3.90 2.30 391 215
4.00 2.30 394 214
4.10 2.30 396 213
4.20 2.30 399 212
4.30 2.30 401 211
4.40 2.30 404 210
4.50 2.30 406 208
4.60 2.30 409 207
4.70 2.30 411 206
4.80 2.30 414 205
4.90 2.30 417 204
5.00 2.30 419 202
5.10 2.30 422 201
5.20 2.30 424 200
5.30 2.30 426 199
5.40 2.30 429 197
5.50 2.30 431 196
5.60 2.30 434 195
5.70 2.30 437 194
5.80 2.30 439 193
5.90 2.30 441 191
6.00 2.30 444 190
6.10 2.30 446 189
6.20 2.30 449 187
6.30 2.30 451 186
6.40 2.30 454 185
6.50 2.30 457 184
6.60 2.30 459 183
6.70 2.30 461 181
6.80 2.30 464 180
6.90 2.30 466 179
7.00 2.30 468 178
7.10 2.30 469 177
7.20 2.30 471 176
7.30 2.30 473 175
7.40 2.30 474 174
7.50 2.30 0 0
7.60 2.30 494 194
7.70 2.30 495 193
7.80 2.30 496 193
7.90 2.30 498 192
8.00 2.30 500 192
8.10 2.30 501 191
8.20 2.30 502 190
8.30 2.30 503 189
8.40 2.30 504 188
8.50 2.30 506 187
8.60 2.30 507 186
8.70 2.30 0 0
8.80 2.30 0 0
8.90 2.30 0 0
9.00 2.30 0 0
9.10 2.30 0 0
-9.00 2.40 0 0
-8.90 2.40 0 0
-8.80 2.40 0 0
-8.70 2.40 0 0
-8.60 2.40 0 0
-8.50 2.40 0 0
-8.40 2.40 0 0
-8.30 2.40 0 0
-8.20 2.40 51 327
-8.10 2.40 52 326
-8.00 2.40 54 326
-7.90 2.40 57 326
-7.80 2.40 60 326
-7.70 2.40 61 326
-7.60 2.40 64 325
-7.50 2.40 67 325
-7.40 2.40 68 324
-7.30 2.40 83 294
-7.20 2.40 84 295
-7.10 2.40 85 295
-7.00 2.40 87 295
-6.90 2.40 89 294
-6.80 2.40 95 290
-6.70 2.40 98 290
-6.60 2.40 101 290
-6.50 2.40 104 290
-6.40 2.40 107 290
-6.30 2.40 110 289
-6.20 2.40 113 289
-6.10 2.40 116 288
-6.00 2.40 119 288
-5.90 2.40 121 288
-5.80 2.40 125 288
-5.70 2.40 127 287
-5.60 2.40 130 287
-5.50 2.40 133 286
-5.40 2.40 136 286
-5.30 2.40 139 286
-5.20 2.40 142 286
-5.10 2.40 145 285
-5.00 2.40 148 285
-4.90 2.40 152 284
-4.80 2.40 154 284
-4.70 2.40 157 284
-4.60 2.40 160 283
-4.50 2.40 163 283
-4.40 2.40 166 282
-4.30 2.40 168 282
-4.20 2.40 171 282
-4.10 2.40 174 281
-4.00 2.40 177 280
-3.90 2.40 180 280
-3.80 2.40 183 280
-3.70 2.40 186 279
-3.60 2.40 188 279
-3.50 2.40 191 278
-3.40 2.40 194 277
-3.30 2.40 197 277
-3.20 2.40 200 276
-3.10 2.40 202 276
-3.00 2.40 206 275
-2.90 2.40 208 275
-2.80 2.40 211 274
-2.70 2.40 214 274
-2.60 2.40 217 273
-2.50 2.40 219 272
-2.40 2.40 223 272
-2.30 2.40 226 271
-2.20 2.40 228 270
-2.10 2.40 231 270
-2.00 2.40 234 269
-1.90 2.40 236 269
-1.80 2.40 239 268
-1.70 2.40 242 267
-1.60 2.40 245 266
-1.50 2.40 248 266
-1.40 2.40 251 265
-1.30 2.40 253 264
-1.20 2.40 256 264
-1.10 2.40 259 263
-1.00 2.40 262 262
-0.90 2.40 265 261
-0.80 2.40 268 261
-0.70 2.40 270 260
-0.60 2.40 273 259
-0.50 2.40 276 258
-0.40 2.40 278 258
-0.30 2.40 282 257
-0.20 2.40 284 256
-0.10 2.40 286 255
-0.00 2.40 289 254
0.10 2.40 292 254
0.20 2.40 295 253
0.30 2.40 297 252
0.40 2.40 300 251
0.50 2.40 302 250
0.60 2.40 306 249
0.70 2.40 308 249
0.80 2.40 310 247
0.90 2.40 313 247
1.00 2.40 316 246
1.10 2.40 319 245
1.20 2.40 321 244
1.30 2.40 324 243
1.40 2.40 326 242
1.50 2.40 330 241
1.60 2.40 332 240
1.70 2.40 335 239
1.80 2.40 337 238
1.90 2.40 340 237
2.00 2.40 343 236
2.10 2.40 345 236
2.20 2.40 348 234
2.30 2.40 351 233
2.40 2.40 353 232
2.50 2.40 356 231
2.60 2.40 358 230
2.70 2.40 361 229
2.80 2.40 364 228
2.90 2.40 366 227
3.00 2.40 369 226
3.10 2.40 372 225
3.20 2.40 375 224
3.30 2.40 377 223
3.40 2.40 380 222
3.50 2.40 382 221
3.60 2.40 385 219
3.70 2.40 388 218
3.80 2.40 390 217
3.90 2.40 393 216
4.00 2.40 395 215
4.10 2.40 398 214
4.20 2.40 400 213
4.30 2.40 403 212
4.40 2.40 405 211
4.50 2.40 408 209
4.60 2.40 410 208
4.70 2.40 413 207
4.80 2.40 415 206
4.90 2.40 418 205
5.00 2.40 420 204
5.10 2.40 423 202
5.20 2.40 425 201
5.30 2.40 428 200
5.40 2.40 431 198
5.50 2.40 433 197
5.60 2.40 435 196
5.70 2.40 438 195
5.80 2.40 440 194
5.90 2.40 443 192
6.00 2.40 445 191
6.10 2.40 448 190
6.20 2.40 450 189
6.30 2.40 453 187
6.40 2.40 456 186
6.50 2.40 458 184
6.60 2.40 460 184
6.70 2.40 463 182
6.80 2.40 465 181
6.90 2.40 467 180
7.00 2.40 469 179
7.10 2.40 471 178
7.20 2.40 473 177
7.30 2.40 474 176
7.40 2.40 476 175
7.50 2.40 494 196
7.60 2.40 496 195
7.70 2.40 497 195
7.80 2.40 498 194
7.90 2.40 499 194
8.00 2.40 500 193
8.10 2.40 501 192
8.20 2.40 502 191
8.30 2.40 503 190
8.40 2.40 505 189
8.50 2.40 506 188
8.60 2.40 507 187
8.70 2.40 0 0
8.80 2.40 0 0
8.90 2.40 0 0
9.00 2.40 0 0
9.10 2.40 0 0
-9.00 2.50 0 0
-8.90 2.50 0 0
-8.80 2.50 0 0
-8.70 2.50 0 0
-8.60 2.50 0 0
-8.50 2.50 0 0
-8.40 2.50 0 0
-8.30 2.50 0 0
-8.20 2.50 52 327
-8.10 2.50 55 327
-8.00 2.50 57 327
-7.90 2.50 59 327
-7.80 2.50 61 327
-7.70 2.50 63 327
-7.60 2.50 66 327
-7.50 2.50 68 326
-7.40 2.50 69 326
-7.30 2.50 85 296
-7.20 2.50 86 297
-7.10 2.50 87 297
-7.00 2.50 89 296
-6.90 2.50 91 296
-6.80 2.50 93 295
-6.70 2.50 99 291
-6.60 2.50 103 291
-6.50 2.50 105 291
-6.40 2.50 109 291
-6.30 2.50 111 290
-6.20 2.50 114 290
-6.10 2.50 117 290
-6.00 2.50 120 289
-5.90 2.50 123 289
-5.80 2.50 126 289
-5.70 2.50 129 288
-5.60 2.50 132 288
-5.50 2.50 134 288
-5.40 2.50 137 287
-5.30 2.50 140 287
-5.20 2.50 143 287
-5.10 2.50 146 286
-5.00 2.50 149 286
-4.90 2.50 152 285
-4.80 2.50 155 285
-4.70 2.50 158 285
-4.60 2.50 161 284
-4.50 2.50 164 284
-4.40 2.50 167 284
-4.30 2.50 170 283
-4.20 2.50 173 283
-4.10 2.50 175 282
-4.00 2.50 178 282
-3.90 2.50 181 281
-3.80 2.50 184 281
-3.70 2.50 187 280
-3.60 2.50 190 280
-3.50 2.50 192 279
-3.40 2.50 196 279
-3.30 2.50 198 278
-3.20 2.50 201 277
-3.10 2.50 204 277
-3.00 2.50 207 277
-2.90 2.50 209 276
-2.80 2.50 212 275
-2.70 2.50 215 275
-2.60 2.50 218 274
-2.50 2.50 221 273
-2.40 2.50 224 273
-2.30 2.50 227 272
-2.20 2.50 230 272
-2.10 2.50 232 271
-2.00 2.50 235 270
-1.90 2.50 238 270
-1.80 2.50 241 269
-1.70 2.50 243 268
-1.60 2.50 247 268
-1.50 2.50 249 267
-1.40 2.50 252 266
-1.30 2.50 255 265
-1.20 2.50 257 265
-1.10 2.50 260 264
-1.00 2.50 263 263
-0.90 2.50 265 262
-0.80 2.50 269 262
-0.70 2.50 271 261
-0.60 2.50 274 260
-0.50 2.50 277 260
-0.40 2.50 279 259
-0.30 2.50 283 258
-0.20 2.50 284 257
-0.10 2.50 288 256
-0.00 2.50 290 256
0.10 2.50 293 255
0.20 2.50 296 254
0.30 2.50 298 253
0.40 2.50 302 252
0.50 2.50 304 251
0.60 2.50 307 250
0.70 2.50 309 250
0.80 2.50 312 249
0.90 2.50 315 248
1.00 2.50 318 247
1.10 2.50 320 246
1.20 2.50 323 245
1.30 2.50 326 244
1.40 2.50 328 243
1.50 2.50 331 242
1.60 2.50 333 241
1.70 2.50 337 240
1.80 2.50 339 239
1.90 2.50 342 238
2.00 2.50 345 238
2.10 2.50 347 237
2.20 2.50 349 235
2.30 2.50 352 235
2.40 2.50 355 234
2.50 2.50 358 233
2.60 2.50 360 231
2.70 2.50 363 231
2.80 2.50 365 230
2.90 2.50 368 228
3.00 2.50 370 227
3.10 2.50 373 226
3.20 2.50 375 225
3.30 2.50 378 224
3.40 2.50 381 223
3.50 2.50 383 222
3.60 2.50 387 220
3.70 2.50 389 220
3.80 2.50 391 218
3.90 2.50 394 217
4.00 2.50 396 216
4.10 2.50 399 215
4.20 2.50 402 214
4.30 2.50 404 213
4.40 2.50 406 212
4.50 2.50 409 210
4.60 2.50 412 209
4.70 2.50 414 208
4.80 2.50 417 207
4.90 2.50 419 206
5.00 2.50 422 205
5.10 2.50 424 203
5.20 2.50 427 202
5.30 2.50 430 201
5.40 2.50 432 200
5.50 2.50 434 198
5.60 2.50 437 197
5.70 2.50 440 196
5.80 2.50 442 195
5.90 2.50 444 194
6.00 2.50 447 192
6.10 2.50 449 191
6.20 2.50 452 190
6.30 2.50 455 189
6.40 2.50 457 187
6.50 2.50 459 186
6.60 2.50 461 185
6.70 2.50 464 183
6.80 2.50 466 182
6.90 2.50 469 181
7.00 2.50 471 180
7.10 2.50 473 179
7.20 2.50 474 178
7.30 2.50 476 177
7.40 2.50 477 177
7.50 2.50 496 198
7.60 2.50 497 197
7.70 2.50 498 196
7.80 2.50 499 195
7.90 2.50 500 195
8.00 2.50 501 194
8.10 2.50 502 193
8.20 2.50 504 192
8.30 2.50 505 191
8.40 2.50 506 191
8.50 2.50 507 190
8.60 2.50 0 0
8.70 2.50 0 0
8.80 2.50 0 0
8.90 2.50 0 0
9.00 2.50 0 0
9.10 2.50 0 0
-9.00 2.60 0 0
-8.90 2.60 0 0
-8.80 2.60 0 0
-8.70 2.60 0 0
-8.60 2.60 0 0
-8.50 2.60 0 0
-8.40 2.60 0 0
-8.30 2.60 0 0
-8.20 2.60 54 329
-8.10 2.60 56 329
-8.00 2.60 58 329
-7.90 2.60 60 328
-7.80 2.60 62 328
-7.70 2.60 64 328
-7.60 2.60 67 328
-7.50 2.60 69 328
-7.40 2.60 71 327
-7.30 2.60 86 298
-7.20 2.60 88 298
-7.10 2.60 89 298
-7.00 2.60 90 298
-6.90 2.60 92 297
-6.80 2.60 95 297
-6.70 2.60 101 293
-6.60 2.60 103 293
-6.50 2.60 106 292
-6.40 2.60 109 292
-6.30 2.60 112 292
-6.20 2.60 115 291
-6.10 2.60 118 291
-6.00 2.60 121 291
-5.90 2.60 124 290
-5.80 2.60 127 290
-5.70 2.60 130 290
-5.60 2.60 133 289
-5.50 2.60 136 289
-5.40 2.60 139 289
-5.30 2.60 142 288
-5.20 2.60 144 288
-5.10 2.60 147 288
-5.00 2.60 150 287
-4.90 2.60 153 287
-4.80 2.60 157 287
-4.70 2.60 159 286
-4.60 2.60 162 286
-4.50 2.60 165 285
-4.40 2.60 168 285
-4.30 2.60 171 284
-4.20 2.60 174 284
-4.10 2.60 177 284
-4.00 2.60 180 283
-3.90 2.60 183 283
-3.80 2.60 185 282
-3.70 2.60 188 281
-3.60 2.60 191 281
-3.50 2.60 194 280
-3.40 2.60 197 280
-3.30 2.60 199 279
-3.20 2.60 203 279
-3.10 2.60 205 278
-3.00 2.60 208 278
-2.90 2.60 210 277
-2.80 2.60 214 277
-2.70 2.60 217 276
-2.60 2.60 220 275
-2.50 2.60 222 275
-2.40 2.60 225 274
-2.30 2.60 228 274
-2.20 2.60 231 273
-2.10 2.60 233 272
-2.00 2.60 237 271
-1.90 2.60 239 271
-1.80 2.60 242 270
-1.70 2.60 245 270
-1.60 2.60 248 269
-1.50 2.60 250 268
-1.40 2.60 253 267
-1.30 2.60 256 267
-1.20 2.60 259 266
-1.10 2.60 262 265
-1.00 2.60 265 265
-0.90 2.60 267 264
-0.80 2.60 270 263
-0.70 2.60 272 262
-0.60 2.60 275 261
-0.50 2.60 278 261
-0.40 2.60 281 260
-0.30 2.60 283 259
-0.20 2.60 287 258
-0.10 2.60 289 258
-0.00 2.60 292 257
0.10 2.60 294 256
0.20 2.60 297 255
0.30 2.60 300 254
0.40 2.60 302 253
0.50 2.60 306 253
0.60 2.60 308 252
0.70 2.60 310 251
0.80 2.60 313 250
0.90 2.60 316 249
1.00 2.60 319 248
1.10 2.60 322 247
1.20 2.60 324 246
1.30 2.60 327 245
1.40 2.60 329 244
1.50 2.60 332 243
1.60 2.60 335 242
1.70 2.60 338 241
1.80 2.60 341 240
1.90 2.60 343 240
2.00 2.60 345 238
2.10 2.60 348 237
2.20 2.60 351 237
2.30 2.60 354 236
2.40 2.60 357 234
2.50 2.60 359 233
2.60 2.60 361 233
2.70 2.60 364 231
2.80 2.60 367 230
2.90 2.60 370 229
3.00 2.60 372 228
3.10 2.60 375 227
3.20 2.60 377 226
3.30 2.60 380 225
3.40 2.60 383 224
3.50 2.60 385 223
3.60 2.60 387 222
3.70 2.60 390 221
3.80 2.60 393 220
3.90 2.60 395 218
4.00 2.60 398 217
4.10 2.60 400 216
4.20 2.60 403 215
4.30 2.60 405 214
4.40 2.60 407 213
4.50 2.60 410 212
4.60 2.60 413 211
4.70 2.60 415 209
4.80 2.60 418 208
4.90 2.60 421 207
5.00 2.60 423 206
5.10 2.60 426 204
5.20 2.60 428 203
5.30 2.60 431 202
5.40 2.60 433 201
5.50 2.60 436 199
5.60 2.60 438 198
5.70 2.60 440 197
5.80 2.60 443 196
5.90 2.60 446 195
6.00 2.60 448 193
6.10 2.60 451 192
6.20 2.60 453 191
6.30 2.60 456 189
6.40 2.60 458 188
6.50 2.60 461 187
6.60 2.60 463 186
6.70 2.60 465 184
6.80 2.60 468 183
6.90 2.60 470 182
7.00 2.60 472 181
7.10 2.60 473 180
7.20 2.60 475 179
7.30 2.60 477 178
7.40 2.60 479 178
7.50 2.60 497 199
7.60 2.60 498 198
7.70 2.60 499 198
7.80 2.60 500 197
7.90 2.60 501 196
8.00 2.60 502 195
8.10 2.60 503 194
8.20 2.60 504 193
8.30 2.60 505 193
8.40 2.60 506 191
8.50 2.60 508 191
8.60 2.60 0 0
8.70 2.60 0 0
8.80 2.60 0 0
8.90 2.60 0 0
9.00 2.60 0 0
9.10 2.60 0 0
-9.00 2.70 0 0
-8.90 2.70 0 0
-8.80 2.70 0 0
-8.70 2.70 0 0
-8.60 2.70 0 0
-8.50 2.70 0 0
-8.40 2.70 0 0
-8.30 2.70 0 0
-8.20 2.70 0 0
-8.10 2.70 58 330
-8.00 2.70 59 330
-7.90 2.70 62 330
-7.80 2.70 64 329
-7.70 2.70 66 329
-7.60 2.70 68 329
-7.50 2.70 70 329
-7.40 2.70 71 329
-7.30 2.70 87 299
-7.20 2.70 89 299
-7.10 2.70 90 299
-7.00 2.70 91 299
-6.90 2.70 93 299
-6.80 2.70 95 298
-6.70 2.70 99 296
-6.60 2.70 105 294
-6.50 2.70 108 293
-6.40 2.70 110 293
-6.30 2.70 113 293
-6.20 2.70 116 293
-6.10 2.70 119 292
-6.00 2.70 122 292
-5.90 2.70 125 292
-5.80 2.70 128 291
-5.70 2.70 131 291
-5.60 2.70 134 291
-5.50 2.70 136 291
-5.40 2.70 139 290
-5.30 2.70 142 289
-5.20 2.70 145 289
-5.10 2.70 149 289
-5.00 2.70 152 288
-4.90 2.70 155 288
-4.80 2.70 158 288
-4.70 2.70 161 287
-4.60 2.70 163 287
-4.50 2.70 166 286
-4.40 2.70 169 286
-4.30 2.70 172 286
-4.20 2.70 175 285
-4.10 2.70 177 285
-4.00 2.70 181 284
-3.90 2.70 184 284
-3.80 2.70 186 283
-3.70 2.70 189 283
-3.60 2.70 192 282
-3.50 2.70 195 282
-3.40 2.70 198 281
-3.30 2.70 201 281
-3.20 2.70 204 280
-3.10 2.70 207 280
-3.00 2.70 209 279
-2.90 2.70 212 278
-2.80 2.70 215 278
-2.70 2.70 217 277
-2.60 2.70 220 276
-2.50 2.70 224 276
-2.40 2.70 226 275
-2.30 2.70 229 275
-2.20 2.70 232 274
-2.10 2.70 234 273
-2.00 2.70 238 273
-1.90 2.70 240 272
-1.80 2.70 243 271
-1.70 2.70 246 271
-1.60 2.70 249 270
-1.50 2.70 252 269
-1.40 2.70 254 269
-1.30 2.70 257 268
-1.20 2.70 260 267
-1.10 2.70 263 267
-1.00 2.70 266 266
-0.90 2.70 268 265
-0.80 2.70 271 264
-0.70 2.70 274 263
-0.60 2.70 277 263
-0.50 2.70 280 262
-0.40 2.70 282 261
-0.30 2.70 285 260
-0.20 2.70 288 259
-0.10 2.70 290 259
-0.00 2.70 293 258
0.10 2.70 296 257
0.20 2.70 299 256
0.30 2.70 301 255
0.40 2.70 304 255
0.50 2.70 306 253
0.60 2.70 309 253
0.70 2.70 312 252
0.80 2.70 315 251
0.90 2.70 317 250
1.00 2.70 320 249
1.10 2.70 323 248
1.20 2.70 325 247
1.30 2.70 328 246
1.40 2.70 331 246
1.50 2.70 333 245
1.60 2.70 337 244
1.70 2.70 339 242
1.80 2.70 342 242
1.90 2.70 344 241
2.00 2.70 347 240
2.10 2.70 350 239
2.20 2.70 352 237
2.30 2.70 355 237
2.40 2.70 357 236
2.50 2.70 360 235
2.60 2.70 363 233
2.70 2.70 365 232
2.80 2.70 368 231
2.90 2.70 371 230
3.00 2.70 373 229
3.10 2.70 375 228
3.20 2.70 378 227
3.30 2.70 381 226
3.40 2.70 384 225
3.50 2.70 386 224
3.60 2.70 389 223
3.70 2.70 391 222
3.80 2.70 394 221
3.90 2.70 397 220
4.00 2.70 399 218
4.10 2.70 402 217
4.20 2.70 404 216
4.30 2.70 406 215
4.40 2.70 409 214
4.50 2.70 412 213
4.60 2.70 414 212
4.70 2.70 417 210
4.80 2.70 419 209
4.90 2.70 422 208
5.00 2.70 424 207
5.10 2.70 427 205
5.20 2.70 429 204
5.30 2.70 432 203
5.40 2.70 435 202
5.50 2.70 437 201
5.60 2.70 440 199
5.70 2.70 442 198
5.80 2.70 444 197
5.90 2.70 447 196
6.00 2.70 449 195
6.10 2.70 452 193
6.20 2.70 455 192
6.30 2.70 457 190
6.40 2.70 460 189
6.50 2.70 462 188
6.60 2.70 465 187
6.70 2.70 467 185
6.80 2.70 469 184
6.90 2.70 471 183
7.00 2.70 473 182
7.10 2.70 475 181
7.20 2.70 476 180
7.30 2.70 478 179
7.40 2.70 480 178
7.50 2.70 497 201
7.60 2.70 499 200
7.70 2.70 500 199
7.80 2.70 501 198
7.90 2.70 502 198
8.00 2.70 502 196
8.10 2.70 503 196
8.20 2.70 504 195
8.30 2.70 506 193
8.40 2.70 507 193
8.50 2.70 0 0
8.60 2.70 0 0
8.70 2.70 0 0
8.80 2.70 0 0
8.90 2.70 0 0
9.00 2.70 0 0
9.10 2.70 0 0
-9.00 2.80 0 0
-8.90 2.80 0 0
-8.80 2.80 0 0
-8.70 2.80 0 0
-8.60 2.80 0 0
-8.50 2.80 0 0
-8.40 2.80 0 0
-8.30 2.80 0 0
-8.20 2.80 0 0
-8.10 2.80 59 331
-8.00 2.80 61 331
-7.90 2.80 63 331
-7.80 2.80 65 331
-7.70 2.80 68 330
-7.60 2.80 70 330
-7.50 2.80 71 330
-7.40 2.80 73 330
-7.30 2.80 89 300
-7.20 2.80 90 300
-7.10 2.80 91 300
-7.00 2.80 92 300
-6.90 2.80 94 300
-6.80 2.80 97 300
-6.70 2.80 99 299
-6.60 2.80 106 295
-6.50 2.80 108 295
-6.40 2.80 111 295
-6.30 2.80 115 294
-6.20 2.80 117 294
-6.10 2.80 120 294
-6.00 2.80 123 293
-5.90 2.80 126 293
-5.80 2.80 129 293
-5.70 2.80 132 292
-5.60 2.80 135 292
-5.50 2.80 138 291
-5.40 2.80 141 291
-5.30 2.80 144 291
-5.20 2.80 147 290
-5.10 2.80 150 290
-5.00 2.80 153 290
-4.90 2.80 156 289
-4.80 2.80 159 289
-4.70 2.80 161 289
-4.60 2.80 164 288
-4.50 2.80 167 288
-4.40 2.80 170 287
-4.30 2.80 173 287
-4.20 2.80 176 286
-4.10 2.80 179 286
-4.00 2.80 181 285
-3.90 2.80 185 285
-3.80 2.80 188 284
-3.70 2.80 191 284
-3.60 2.80 193 284
-3.50 2.80 196 283
-3.40 2.80 199 282
-3.30 2.80 202 282
-3.20 2.80 205 281
-3.10 2.80 208 281
-3.00 2.80 210 280
-2.90 2.80 213 279
-2.80 2.80 216 279
-2.70 2.80 218 278
-2.60 2.80 221 278
-2.50 2.80 224 277
-2.40 2.80 228 277
-2.30 2.80 230 276
-2.20 2.80 233 275
-2.10 2.80 236 275
-2.00 2.80 239 274
-1.90 2.80 242 273
-1.80 2.80 244 273
-1.70 2.80 247 272
-1.60 2.80 250 271
-1.50 2.80 253 271
-1.40 2.80 256 270
-1.30 2.80 259 269
-1.20 2.80 261 268
-1.10 2.80 264 268
-1.00 2.80 267 267
-0.90 2.80 270 266
-0.80 2.80 272 266
-0.70 2.80 276 265
-0.60 2.80 278 264
-0.50 2.80 280 263
-0.40 2.80 284 263
-0.30 2.80 286 262
-0.20 2.80 289 261
-0.10 2.80 292 260
-0.00 2.80 294 259
0.10 2.80 297 258
0.20 2.80 299 257
0.30 2.80 303 256
0.40 2.80 304 255
0.50 2.80 308 255
0.60 2.80 311 254
0.70 2.80 313 253
0.80 2.80 316 252
0.90 2.80 319 251
1.00 2.80 321 250
1.10 2.80 325 249
1.20 2.80 327 249
1.30 2.80 330 248
1.40 2.80 332 247
1.50 2.80 335 246
1.60 2.80 338 245
1.70 2.80 340 244
1.80 2.80 343 243
1.90 2.80 345 242
2.00 2.80 349 241
2.10 2.80 351 240
2.20 2.80 354 239
2.30 2.80 356 238
2.40 2.80 359 237
2.50 2.80 361 236
2.60 2.80 364 235
2.70 2.80 367 234
2.80 2.80 370 233
2.90 2.80 372 231
3.00 2.80 374 231
3.10 2.80 377 229
3.20 2.80 380 228
3.30 2.80 383 227
3.40 2.80 385 226
3.50 2.80 388 225
3.60 2.80 390 224
3.70 2.80 392 223
3.80 2.80 395 222
3.90 2.80 398 221
4.00 2.80 400 219
4.10 2.80 403 218
4.20 2.80 406 217
4.30 2.80 408 216
4.40 2.80 411 215
4.50 2.80 413 214
4.60 2.80 416 212
4.70 2.80 418 211
4.80 2.80 421 210
4.90 2.80 423 209
5.00 2.80 426 208
5.10 2.80 429 206
5.20 2.80 431 205
5.30 2.80 433 204
5.40 2.80 436 203
5.50 2.80 439 201
5.60 2.80 441 200
5.70 2.80 443 199
5.80 2.80 446 198
5.90 2.80 448 196
6.00 2.80 451 195
6.10 2.80 453 194
6.20 2.80 456 193
6.30 2.80 458 192
6.40 2.80 461 190
6.50 2.80 463 189
6.60 2.80 466 188
6.70 2.80 468 186
6.80 2.80 470 185
6.90 2.80 472 184
7.00 2.80 474 183
7.10 2.80 476 181
7.20 2.80 477 181
7.30 2.80 479 180
7.40 2.80 481 179
7.50 2.80 498 202
7.60 2.80 499 201
7.70 2.80 501 201
7.80 2.80 502 200
7.90 2.80 502 198
8.00 2.80 503 198
8.10 2.80 504 197
8.20 2.80 505 196
8.30 2.80 506 195
8.40 2.80 508 194
8.50 2.80 0 0
8.60 2.80 0 0
8.70 2.80 0 0
8.80 2.80 0 0
8.90 2.80 0 0
9.00 2.80 0 0
9.10 2.80 0 0
-9.00 2.90 0 0
-8.90 2.90 0 0
-8.80 2.90 0 0
-8.70 2.90 0 0
-8.60 2.90 0 0
-8.50 2.90 0 0
-8.40 2.90 0 0
-8.30 2.90 0 0
-8.20 2.90 0 0
-8.10 2.90 0 0
-8.00 2.90 62 332
-7.90 2.90 65 332
-7.80 2.90 67 332
-7.70 2.90 69 332
-7.60 2.90 71 331
-7.50 2.90 73 331
-7.40 2.90 75 332
-7.30 2.90 89 301
-7.20 2.90 91 301
-7.10 2.90 92 301
-7.00 2.90 94 301
-6.90 2.90 96 301
-6.80 2.90 98 301
-6.70 2.90 101 300
-6.60 2.90 104 298
-6.50 2.90 109 296
-6.40 2.90 113 296
-6.30 2.90 116 295
-6.20 2.90 118 295
-6.10 2.90 122 295
-6.00 2.90 124 294
-5.90 2.90 128 294
-5.80 2.90 131 294
-5.70 2.90 133 294
-5.60 2.90 136 293
-5.50 2.90 139 293
-5.40 2.90 141 292
-5.30 2.90 145 292
-5.20 2.90 148 291
-5.10 2.90 151 291
-5.00 2.90 154 291
-4.90 2.90 157 290
-4.80 2.90 160 290
-4.70 2.90 163 290
-4.60 2.90 166 289
-4.50 2.90 168 289
-4.40 2.90 171 288
-4.30 2.90 174 288
-4.20 2.90 177 288
-4.10 2.90 181 287
-4.00 2.90 183 287
-3.90 2.90 186 286
-3.80 2.90 189 286
-3.70 2.90 192 285
-3.60 2.90 195 284
[truncated: 197,106 more chars]
