# Supplementary material for: Imaging brain activity during complex social behaviors in Drosophila with Flyception2
Source: Nat Commun. 2020 Jan 30;11:623. doi: 10.1038/s41467-020-14487-7 (PMC6992788; doi:10.1038/s41467-020-14487-7)
Supplement: Supplementary file 20 — Supplementary Software 1 [file 41467_2020_14487_MOESM20_ESM.zip › Supplementary Software 1/flyception2_tracking/calibration/raster/fmfrecord/map_old.txt]

-9.00 -9.00 0 0
-8.90 -9.00 0 0
-8.80 -9.00 0 0
-8.70 -9.00 0 0
-8.60 -9.00 0 0
-8.50 -9.00 0 0
-8.40 -9.00 0 0
-8.30 -9.00 0 0
-8.20 -9.00 0 0
-8.10 -9.00 0 0
-8.00 -9.00 0 0
-7.90 -9.00 0 0
-7.80 -9.00 0 0
-7.70 -9.00 0 0
-7.60 -9.00 0 0
-7.50 -9.00 0 0
-7.40 -9.00 0 0
-7.30 -9.00 0 0
-7.20 -9.00 0 0
-7.10 -9.00 0 0
-7.00 -9.00 0 0
-6.90 -9.00 0 0
-6.80 -9.00 0 0
-6.70 -9.00 0 0
-6.60 -9.00 0 0
-6.50 -9.00 0 0
-6.40 -9.00 0 0
-6.30 -9.00 3 160
-6.20 -9.00 4 158
-6.10 -9.00 5 157
-6.00 -9.00 6 157
-5.90 -9.00 7 156
-5.80 -9.00 9 156
-5.70 -9.00 10 155
-5.60 -9.00 11 155
-5.50 -9.00 12 154
-5.40 -9.00 13 153
-5.30 -9.00 15 152
-5.20 -9.00 16 152
-5.10 -9.00 18 151
-5.00 -9.00 19 150
-4.90 -9.00 20 149
-4.80 -9.00 22 149
-4.70 -9.00 24 148
-4.60 -9.00 25 147
-4.50 -9.00 27 146
-4.40 -9.00 29 146
-4.30 -9.00 32 145
-4.20 -9.00 35 144
-4.10 -9.00 37 143
-4.00 -9.00 39 142
-3.90 -9.00 42 141
-3.80 -9.00 44 140
-3.70 -9.00 46 139
-3.60 -9.00 48 138
-3.50 -9.00 50 137
-3.40 -9.00 53 137
-3.30 -9.00 55 135
-3.20 -9.00 57 134
-3.10 -9.00 59 133
-3.00 -9.00 61 132
-2.90 -9.00 64 131
-2.80 -9.00 67 130
-2.70 -9.00 68 129
-2.60 -9.00 71 128
-2.50 -9.00 73 127
-2.40 -9.00 76 126
-2.30 -9.00 77 125
-2.20 -9.00 80 124
-2.10 -9.00 83 123
-2.00 -9.00 85 122
-1.90 -9.00 88 121
-1.80 -9.00 90 120
-1.70 -9.00 93 119
-1.60 -9.00 95 118
-1.50 -9.00 100 117
-1.40 -9.00 103 115
-1.30 -9.00 108 114
-1.20 -9.00 111 113
-1.10 -9.00 113 112
-1.00 -9.00 118 111
-0.90 -9.00 120 110
-0.80 -9.00 123 109
-0.70 -9.00 127 108
-0.60 -9.00 130 107
-0.50 -9.00 135 106
-0.40 -9.00 138 105
-0.30 -9.00 143 104
-0.20 -9.00 151 103
-0.10 -9.00 152 102
-0.00 -9.00 153 101
0.10 -9.00 155 101
0.20 -9.00 160 100
0.30 -9.00 162 99
0.40 -9.00 164 99
0.50 -9.00 166 98
0.60 -9.00 169 97
0.70 -9.00 172 97
0.80 -9.00 173 96
0.90 -9.00 176 95
1.00 -9.00 178 95
1.10 -9.00 182 94
1.20 -9.00 182 93
1.30 -9.00 183 93
1.40 -9.00 184 92
1.50 -9.00 185 91
1.60 -9.00 0 0
1.70 -9.00 0 0
1.80 -9.00 193 89
1.90 -9.00 199 89
2.00 -9.00 201 89
2.10 -9.00 203 88
2.20 -9.00 203 88
2.30 -9.00 206 88
2.40 -9.00 208 87
2.50 -9.00 210 87
2.60 -9.00 212 87
2.70 -9.00 214 86
2.80 -9.00 217 86
2.90 -9.00 220 85
3.00 -9.00 222 85
3.10 -9.00 225 85
3.20 -9.00 228 84
3.30 -9.00 231 84
3.40 -9.00 234 83
3.50 -9.00 236 83
3.60 -9.00 240 83
3.70 -9.00 242 82
3.80 -9.00 244 82
3.90 -9.00 248 81
4.00 -9.00 250 81
4.10 -9.00 253 81
4.20 -9.00 255 80
4.30 -9.00 258 80
4.40 -9.00 261 80
4.50 -9.00 263 79
4.60 -9.00 266 79
4.70 -9.00 269 79
4.80 -9.00 271 78
4.90 -9.00 274 78
5.00 -9.00 276 77
5.10 -9.00 279 77
5.20 -9.00 281 77
5.30 -9.00 284 74
5.40 -9.00 287 72
5.50 -9.00 290 71
5.60 -9.00 292 70
5.70 -9.00 295 70
5.80 -9.00 298 69
5.90 -9.00 300 68
6.00 -9.00 302 67
6.10 -9.00 305 67
6.20 -9.00 307 66
6.30 -9.00 309 66
6.40 -9.00 312 65
6.50 -9.00 314 65
6.60 -9.00 317 64
6.70 -9.00 319 63
6.80 -9.00 321 62
6.90 -9.00 324 61
7.00 -9.00 326 60
7.10 -9.00 329 58
7.20 -9.00 331 57
7.30 -9.00 333 55
7.40 -9.00 336 52
7.50 -9.00 338 48
7.60 -9.00 341 46
7.70 -9.00 344 41
7.80 -9.00 347 34
7.90 -9.00 349 31
8.00 -9.00 352 29
8.10 -9.00 354 27
8.20 -9.00 357 25
8.30 -9.00 359 24
8.40 -9.00 361 23
8.50 -9.00 363 22
8.60 -9.00 365 22
8.70 -9.00 367 22
8.80 -9.00 370 22
8.90 -9.00 371 21
9.00 -9.00 373 21
9.10 -9.00 375 21
-9.00 -8.90 0 0
-8.90 -8.90 0 0
-8.80 -8.90 0 0
-8.70 -8.90 0 0
-8.60 -8.90 0 0
-8.50 -8.90 0 0
-8.40 -8.90 0 0
-8.30 -8.90 0 0
-8.20 -8.90 0 0
-8.10 -8.90 0 0
-8.00 -8.90 0 0
-7.90 -8.90 0 0
-7.80 -8.90 0 0
-7.70 -8.90 0 0
-7.60 -8.90 0 0
-7.50 -8.90 0 0
-7.40 -8.90 0 0
-7.30 -8.90 0 0
-7.20 -8.90 0 0
-7.10 -8.90 0 0
-7.00 -8.90 0 0
-6.90 -8.90 0 0
-6.80 -8.90 0 0
-6.70 -8.90 0 0
-6.60 -8.90 0 0
-6.50 -8.90 0 0
-6.40 -8.90 0 0
-6.30 -8.90 4 160
-6.20 -8.90 5 159
-6.10 -8.90 6 159
-6.00 -8.90 7 159
-5.90 -8.90 8 158
-5.80 -8.90 9 157
-5.70 -8.90 11 156
-5.60 -8.90 12 156
-5.50 -8.90 13 155
-5.40 -8.90 14 154
-5.30 -8.90 16 153
-5.20 -8.90 17 153
-5.10 -8.90 18 152
-5.00 -8.90 19 151
-4.90 -8.90 21 151
-4.80 -8.90 23 150
-4.70 -8.90 24 149
-4.60 -8.90 26 149
-4.50 -8.90 28 148
-4.40 -8.90 30 147
-4.30 -8.90 32 146
-4.20 -8.90 35 145
-4.10 -8.90 38 144
-4.00 -8.90 40 143
-3.90 -8.90 42 142
-3.80 -8.90 44 141
-3.70 -8.90 46 140
-3.60 -8.90 48 139
-3.50 -8.90 50 138
-3.40 -8.90 53 137
-3.30 -8.90 55 136
-3.20 -8.90 57 135
-3.10 -8.90 59 134
-3.00 -8.90 62 133
-2.90 -8.90 64 132
-2.80 -8.90 66 131
-2.70 -8.90 68 130
-2.60 -8.90 71 129
-2.50 -8.90 73 128
-2.40 -8.90 75 127
-2.30 -8.90 78 126
-2.20 -8.90 80 125
-2.10 -8.90 82 124
-2.00 -8.90 86 123
-1.90 -8.90 88 122
-1.80 -8.90 90 121
-1.70 -8.90 97 119
-1.60 -8.90 102 117
-1.50 -8.90 106 116
-1.40 -8.90 110 114
-1.30 -8.90 115 113
-1.20 -8.90 118 112
-1.10 -8.90 122 111
-1.00 -8.90 124 111
-0.90 -8.90 129 109
-0.80 -8.90 133 109
-0.70 -8.90 137 108
-0.60 -8.90 145 106
-0.50 -8.90 147 106
-0.40 -8.90 149 105
-0.30 -8.90 152 105
-0.20 -8.90 155 104
-0.10 -8.90 157 103
-0.00 -8.90 160 103
0.10 -8.90 163 102
0.20 -8.90 165 101
0.30 -8.90 168 100
0.40 -8.90 170 100
0.50 -8.90 173 99
0.60 -8.90 175 98
0.70 -8.90 178 98
0.80 -8.90 180 97
0.90 -8.90 182 96
1.00 -8.90 184 96
1.10 -8.90 186 95
1.20 -8.90 187 94
1.30 -8.90 189 94
1.40 -8.90 191 94
1.50 -8.90 193 93
1.60 -8.90 0 0
1.70 -8.90 0 0
1.80 -8.90 0 0
1.90 -8.90 0 0
2.00 -8.90 0 0
2.10 -8.90 205 89
2.20 -8.90 204 88
2.30 -8.90 207 88
2.40 -8.90 208 88
2.50 -8.90 210 88
2.60 -8.90 213 87
2.70 -8.90 214 87
2.80 -8.90 217 86
2.90 -8.90 220 86
3.00 -8.90 223 86
3.10 -8.90 225 85
3.20 -8.90 229 85
3.30 -8.90 232 84
3.40 -8.90 234 84
3.50 -8.90 238 83
3.60 -8.90 240 83
3.70 -8.90 243 83
3.80 -8.90 246 83
3.90 -8.90 248 82
4.00 -8.90 252 82
4.10 -8.90 254 81
4.20 -8.90 257 81
4.30 -8.90 259 81
4.40 -8.90 262 80
4.50 -8.90 264 80
4.60 -8.90 267 80
4.70 -8.90 270 79
4.80 -8.90 272 79
4.90 -8.90 275 79
5.00 -8.90 277 78
5.10 -8.90 280 78
5.20 -8.90 283 78
5.30 -8.90 285 77
5.40 -8.90 288 76
5.50 -8.90 291 74
5.60 -8.90 294 72
5.70 -8.90 296 71
5.80 -8.90 298 70
5.90 -8.90 301 69
6.00 -8.90 303 69
6.10 -8.90 306 68
6.20 -8.90 308 68
6.30 -8.90 311 67
6.40 -8.90 313 67
6.50 -8.90 315 66
6.60 -8.90 318 65
6.70 -8.90 320 65
6.80 -8.90 323 64
6.90 -8.90 325 63
7.00 -8.90 328 62
7.10 -8.90 330 60
7.20 -8.90 332 59
7.30 -8.90 335 57
7.40 -8.90 337 55
7.50 -8.90 340 52
7.60 -8.90 342 49
7.70 -8.90 344 45
7.80 -8.90 347 40
7.90 -8.90 350 34
8.00 -8.90 353 31
8.10 -8.90 355 29
8.20 -8.90 358 27
8.30 -8.90 360 26
8.40 -8.90 362 24
8.50 -8.90 365 23
8.60 -8.90 366 23
8.70 -8.90 368 22
8.80 -8.90 371 22
8.90 -8.90 373 22
9.00 -8.90 374 22
9.10 -8.90 376 21
-9.00 -8.80 0 0
-8.90 -8.80 0 0
-8.80 -8.80 0 0
-8.70 -8.80 0 0
-8.60 -8.80 0 0
-8.50 -8.80 0 0
-8.40 -8.80 0 0
-8.30 -8.80 0 0
-8.20 -8.80 0 0
-8.10 -8.80 0 0
-8.00 -8.80 0 0
-7.90 -8.80 0 0
-7.80 -8.80 0 0
-7.70 -8.80 0 0
-7.60 -8.80 0 0
-7.50 -8.80 0 0
-7.40 -8.80 0 0
-7.30 -8.80 0 0
-7.20 -8.80 0 0
-7.10 -8.80 0 0
-7.00 -8.80 0 0
-6.90 -8.80 0 0
-6.80 -8.80 0 0
-6.70 -8.80 0 0
-6.60 -8.80 0 0
-6.50 -8.80 0 0
-6.40 -8.80 3 162
-6.30 -8.80 4 161
-6.20 -8.80 5 160
-6.10 -8.80 6 160
-6.00 -8.80 7 159
-5.90 -8.80 9 159
-5.80 -8.80 10 158
-5.70 -8.80 11 157
-5.60 -8.80 13 157
-5.50 -8.80 14 156
-5.40 -8.80 15 156
-5.30 -8.80 16 155
-5.20 -8.80 18 154
-5.10 -8.80 19 153
-5.00 -8.80 21 153
-4.90 -8.80 22 152
-4.80 -8.80 24 151
-4.70 -8.80 25 150
-4.60 -8.80 27 150
-4.50 -8.80 29 149
-4.40 -8.80 30 148
-4.30 -8.80 33 147
-4.20 -8.80 35 146
-4.10 -8.80 38 145
-4.00 -8.80 40 144
-3.90 -8.80 42 143
-3.80 -8.80 44 142
-3.70 -8.80 46 141
-3.60 -8.80 48 140
-3.50 -8.80 51 139
-3.40 -8.80 53 138
-3.30 -8.80 55 137
-3.20 -8.80 57 136
-3.10 -8.80 60 135
-3.00 -8.80 62 134
-2.90 -8.80 64 133
-2.80 -8.80 67 132
-2.70 -8.80 68 131
-2.60 -8.80 71 130
-2.50 -8.80 73 129
-2.40 -8.80 75 128
-2.30 -8.80 78 127
-2.20 -8.80 82 125
-2.10 -8.80 84 124
-2.00 -8.80 89 122
-1.90 -8.80 95 121
-1.80 -8.80 98 120
-1.70 -8.80 104 118
-1.60 -8.80 109 116
-1.50 -8.80 113 115
-1.40 -8.80 117 114
-1.30 -8.80 121 113
-1.20 -8.80 125 112
-1.10 -8.80 129 111
-1.00 -8.80 131 111
-0.90 -8.80 134 110
-0.80 -8.80 137 109
-0.70 -8.80 144 108
-0.60 -8.80 146 108
-0.50 -8.80 148 107
-0.40 -8.80 151 107
-0.30 -8.80 153 106
-0.20 -8.80 156 105
-0.10 -8.80 158 104
-0.00 -8.80 161 104
0.10 -8.80 163 103
0.20 -8.80 166 102
0.30 -8.80 169 102
0.40 -8.80 171 101
0.50 -8.80 174 100
0.60 -8.80 176 99
0.70 -8.80 178 99
0.80 -8.80 180 98
0.90 -8.80 183 98
1.00 -8.80 185 97
1.10 -8.80 187 96
1.20 -8.80 188 96
1.30 -8.80 191 95
1.40 -8.80 192 95
1.50 -8.80 194 94
1.60 -8.80 196 93
1.70 -8.80 199 93
1.80 -8.80 200 92
1.90 -8.80 0 0
2.00 -8.80 0 0
2.10 -8.80 207 89
2.20 -8.80 207 89
2.30 -8.80 208 89
2.40 -8.80 209 89
2.50 -8.80 211 88
2.60 -8.80 213 88
2.70 -8.80 215 87
2.80 -8.80 218 87
2.90 -8.80 220 86
3.00 -8.80 224 86
3.10 -8.80 227 85
3.20 -8.80 230 85
3.30 -8.80 233 84
3.40 -8.80 236 84
3.50 -8.80 239 84
3.60 -8.80 242 84
3.70 -8.80 244 83
3.80 -8.80 247 83
3.90 -8.80 250 82
4.00 -8.80 252 82
4.10 -8.80 255 82
4.20 -8.80 258 82
4.30 -8.80 260 81
4.40 -8.80 263 81
4.50 -8.80 266 81
4.60 -8.80 268 81
4.70 -8.80 271 80
4.80 -8.80 273 80
4.90 -8.80 276 80
5.00 -8.80 279 79
5.10 -8.80 281 79
5.20 -8.80 284 79
5.30 -8.80 287 78
5.40 -8.80 289 78
5.50 -8.80 292 77
5.60 -8.80 294 76
5.70 -8.80 297 73
5.80 -8.80 300 72
5.90 -8.80 302 71
6.00 -8.80 305 70
6.10 -8.80 307 69
6.20 -8.80 310 69
6.30 -8.80 312 68
6.40 -8.80 314 68
6.50 -8.80 317 67
6.60 -8.80 319 66
6.70 -8.80 321 66
6.80 -8.80 324 65
6.90 -8.80 326 64
7.00 -8.80 329 63
7.10 -8.80 331 62
7.20 -8.80 334 60
7.30 -8.80 336 59
7.40 -8.80 338 57
7.50 -8.80 340 55
7.60 -8.80 343 51
7.70 -8.80 346 48
7.80 -8.80 348 44
7.90 -8.80 351 39
8.00 -8.80 354 34
8.10 -8.80 356 31
8.20 -8.80 359 29
8.30 -8.80 361 27
8.40 -8.80 363 26
8.50 -8.80 365 24
8.60 -8.80 368 24
8.70 -8.80 370 23
8.80 -8.80 372 23
8.90 -8.80 374 23
9.00 -8.80 376 22
9.10 -8.80 378 22
-9.00 -8.70 0 0
-8.90 -8.70 0 0
-8.80 -8.70 0 0
-8.70 -8.70 0 0
-8.60 -8.70 0 0
-8.50 -8.70 0 0
-8.40 -8.70 0 0
-8.30 -8.70 0 0
-8.20 -8.70 0 0
-8.10 -8.70 0 0
-8.00 -8.70 0 0
-7.90 -8.70 0 0
-7.80 -8.70 0 0
-7.70 -8.70 0 0
-7.60 -8.70 0 0
-7.50 -8.70 0 0
-7.40 -8.70 0 0
-7.30 -8.70 0 0
-7.20 -8.70 0 0
-7.10 -8.70 0 0
-7.00 -8.70 0 0
-6.90 -8.70 0 0
-6.80 -8.70 0 0
-6.70 -8.70 0 0
-6.60 -8.70 0 0
-6.50 -8.70 0 0
-6.40 -8.70 3 163
-6.30 -8.70 4 163
-6.20 -8.70 6 162
-6.10 -8.70 7 162
-6.00 -8.70 8 161
-5.90 -8.70 9 160
-5.80 -8.70 10 159
-5.70 -8.70 11 159
-5.60 -8.70 13 158
-5.50 -8.70 14 157
-5.40 -8.70 15 157
-5.30 -8.70 17 156
-5.20 -8.70 18 155
-5.10 -8.70 20 155
-5.00 -8.70 21 154
-4.90 -8.70 23 153
-4.80 -8.70 24 152
-4.70 -8.70 25 151
-4.60 -8.70 27 151
-4.50 -8.70 29 150
-4.40 -8.70 32 149
-4.30 -8.70 34 148
-4.20 -8.70 36 147
-4.10 -8.70 38 146
-4.00 -8.70 41 145
-3.90 -8.70 43 144
-3.80 -8.70 45 143
-3.70 -8.70 47 142
-3.60 -8.70 49 141
-3.50 -8.70 51 140
-3.40 -8.70 53 139
-3.30 -8.70 55 138
-3.20 -8.70 57 137
-3.10 -8.70 60 136
-3.00 -8.70 62 135
-2.90 -8.70 64 134
-2.80 -8.70 67 132
-2.70 -8.70 69 131
-2.60 -8.70 71 130
-2.50 -8.70 73 129
-2.40 -8.70 78 128
-2.30 -8.70 81 126
-2.20 -8.70 85 125
-2.10 -8.70 90 123
-2.00 -8.70 96 122
-1.90 -8.70 101 120
-1.80 -8.70 105 119
-1.70 -8.70 111 117
-1.60 -8.70 115 116
-1.50 -8.70 120 115
-1.40 -8.70 124 114
-1.30 -8.70 127 113
-1.20 -8.70 130 113
-1.10 -8.70 133 112
-1.00 -8.70 136 111
-0.90 -8.70 139 111
-0.80 -8.70 142 110
-0.70 -8.70 144 109
-0.60 -8.70 147 109
-0.50 -8.70 149 108
-0.40 -8.70 152 108
-0.30 -8.70 154 107
-0.20 -8.70 157 106
-0.10 -8.70 159 105
-0.00 -8.70 162 105
0.10 -8.70 164 104
0.20 -8.70 167 103
0.30 -8.70 169 103
0.40 -8.70 172 102
0.50 -8.70 174 101
0.60 -8.70 177 101
0.70 -8.70 179 100
0.80 -8.70 181 99
0.90 -8.70 184 99
1.00 -8.70 186 98
1.10 -8.70 188 98
1.20 -8.70 190 97
1.30 -8.70 192 96
1.40 -8.70 194 96
1.50 -8.70 196 95
1.60 -8.70 198 95
1.70 -8.70 200 94
1.80 -8.70 203 94
1.90 -8.70 205 93
2.00 -8.70 209 92
2.10 -8.70 211 92
2.20 -8.70 0 0
2.30 -8.70 212 89
2.40 -8.70 212 89
2.50 -8.70 213 88
2.60 -8.70 213 88
2.70 -8.70 216 88
2.80 -8.70 217 87
2.90 -8.70 221 87
3.00 -8.70 226 86
3.10 -8.70 228 86
3.20 -8.70 232 85
3.30 -8.70 235 85
3.40 -8.70 237 84
3.50 -8.70 240 84
3.60 -8.70 243 84
3.70 -8.70 245 84
3.80 -8.70 248 83
3.90 -8.70 251 83
4.00 -8.70 254 83
4.10 -8.70 256 82
4.20 -8.70 259 82
4.30 -8.70 261 82
4.40 -8.70 265 82
4.50 -8.70 267 81
4.60 -8.70 270 81
4.70 -8.70 272 81
4.80 -8.70 275 81
4.90 -8.70 277 80
5.00 -8.70 280 80
5.10 -8.70 283 79
5.20 -8.70 285 79
5.30 -8.70 288 79
5.40 -8.70 290 78
5.50 -8.70 293 78
5.60 -8.70 295 78
5.70 -8.70 298 74
5.80 -8.70 300 74
5.90 -8.70 304 72
6.00 -8.70 306 71
6.10 -8.70 308 70
6.20 -8.70 311 70
6.30 -8.70 313 69
6.40 -8.70 316 68
6.50 -8.70 318 68
6.60 -8.70 320 67
6.70 -8.70 323 67
6.80 -8.70 325 66
6.90 -8.70 328 65
7.00 -8.70 330 65
7.10 -8.70 332 64
7.20 -8.70 335 62
7.30 -8.70 337 61
7.40 -8.70 339 59
7.50 -8.70 342 57
7.60 -8.70 344 55
7.70 -8.70 347 51
7.80 -8.70 349 48
7.90 -8.70 352 44
8.00 -8.70 355 37
8.10 -8.70 358 34
8.20 -8.70 360 31
8.30 -8.70 362 29
8.40 -8.70 364 28
8.50 -8.70 367 26
8.60 -8.70 369 25
8.70 -8.70 371 24
8.80 -8.70 373 24
8.90 -8.70 375 23
9.00 -8.70 377 23
9.10 -8.70 379 23
-9.00 -8.60 0 0
-8.90 -8.60 0 0
-8.80 -8.60 0 0
-8.70 -8.60 0 0
-8.60 -8.60 0 0
-8.50 -8.60 0 0
-8.40 -8.60 0 0
-8.30 -8.60 0 0
-8.20 -8.60 0 0
-8.10 -8.60 0 0
-8.00 -8.60 0 0
-7.90 -8.60 0 0
-7.80 -8.60 0 0
-7.70 -8.60 0 0
-7.60 -8.60 0 0
-7.50 -8.60 0 0
-7.40 -8.60 0 0
-7.30 -8.60 0 0
-7.20 -8.60 0 0
-7.10 -8.60 0 0
-7.00 -8.60 0 0
-6.90 -8.60 0 0
-6.80 -8.60 0 0
-6.70 -8.60 0 0
-6.60 -8.60 0 0
-6.50 -8.60 0 0
-6.40 -8.60 4 164
-6.30 -8.60 5 165
-6.20 -8.60 6 164
-6.10 -8.60 8 163
-6.00 -8.60 9 162
-5.90 -8.60 10 162
-5.80 -8.60 11 161
-5.70 -8.60 12 160
-5.60 -8.60 13 160
-5.50 -8.60 15 159
-5.40 -8.60 16 158
-5.30 -8.60 17 157
-5.20 -8.60 19 157
-5.10 -8.60 20 156
-5.00 -8.60 22 155
-4.90 -8.60 23 154
-4.80 -8.60 24 153
-4.70 -8.60 26 153
-4.60 -8.60 28 152
-4.50 -8.60 29 151
-4.40 -8.60 31 150
-4.30 -8.60 34 149
-4.20 -8.60 36 148
-4.10 -8.60 38 147
-4.00 -8.60 41 146
-3.90 -8.60 42 145
-3.80 -8.60 45 145
-3.70 -8.60 47 143
-3.60 -8.60 49 142
-3.50 -8.60 51 141
-3.40 -8.60 53 140
-3.30 -8.60 55 139
-3.20 -8.60 57 138
-3.10 -8.60 60 137
-3.00 -8.60 62 136
-2.90 -8.60 65 134
-2.80 -8.60 67 133
-2.70 -8.60 71 132
-2.60 -8.60 76 130
-2.50 -8.60 80 128
-2.40 -8.60 84 127
-2.30 -8.60 88 125
-2.20 -8.60 94 124
-2.10 -8.60 98 122
-2.00 -8.60 103 121
-1.90 -8.60 108 119
-1.80 -8.60 112 118
-1.70 -8.60 118 117
-1.60 -8.60 124 115
-1.50 -8.60 126 115
-1.40 -8.60 129 114
-1.30 -8.60 132 114
-1.20 -8.60 134 113
-1.10 -8.60 136 113
-1.00 -8.60 138 112
-0.90 -8.60 140 112
-0.80 -8.60 143 111
-0.70 -8.60 145 110
-0.60 -8.60 147 110
-0.50 -8.60 150 109
-0.40 -8.60 153 108
-0.30 -8.60 155 108
-0.20 -8.60 158 107
-0.10 -8.60 160 106
-0.00 -8.60 163 106
0.10 -8.60 165 105
0.20 -8.60 168 104
0.30 -8.60 170 104
0.40 -8.60 173 103
0.50 -8.60 175 102
0.60 -8.60 178 102
0.70 -8.60 180 101
0.80 -8.60 182 101
0.90 -8.60 184 100
1.00 -8.60 187 99
1.10 -8.60 188 99
1.20 -8.60 191 98
1.30 -8.60 193 98
1.40 -8.60 195 97
1.50 -8.60 197 97
1.60 -8.60 199 96
1.70 -8.60 201 95
1.80 -8.60 204 95
1.90 -8.60 206 94
2.00 -8.60 210 94
2.10 -8.60 213 93
2.20 -8.60 216 92
2.30 -8.60 218 91
2.40 -8.60 219 90
2.50 -8.60 220 90
2.60 -8.60 220 89
2.70 -8.60 219 88
2.80 -8.60 220 87
2.90 -8.60 223 87
3.00 -8.60 225 86
3.10 -8.60 231 86
3.20 -8.60 234 85
3.30 -8.60 237 85
3.40 -8.60 240 84
3.50 -8.60 242 84
3.60 -8.60 245 84
3.70 -8.60 247 84
3.80 -8.60 250 84
3.90 -8.60 251 84
4.00 -8.60 255 83
4.10 -8.60 257 83
4.20 -8.60 260 83
4.30 -8.60 263 82
4.40 -8.60 266 82
4.50 -8.60 268 82
4.60 -8.60 271 82
4.70 -8.60 274 81
4.80 -8.60 276 81
4.90 -8.60 278 81
5.00 -8.60 281 81
5.10 -8.60 284 80
5.20 -8.60 286 80
5.30 -8.60 289 80
5.40 -8.60 291 79
5.50 -8.60 294 79
5.60 -8.60 296 78
5.70 -8.60 299 78
5.80 -8.60 302 76
5.90 -8.60 305 73
6.00 -8.60 307 73
6.10 -8.60 310 72
6.20 -8.60 312 71
6.30 -8.60 315 70
6.40 -8.60 317 69
6.50 -8.60 319 69
6.60 -8.60 322 68
6.70 -8.60 324 68
6.80 -8.60 326 67
6.90 -8.60 328 67
7.00 -8.60 331 66
7.10 -8.60 334 65
7.20 -8.60 336 64
7.30 -8.60 338 62
7.40 -8.60 340 61
7.50 -8.60 343 59
7.60 -8.60 345 57
7.70 -8.60 348 54
7.80 -8.60 350 51
7.90 -8.60 352 47
8.00 -8.60 355 43
8.10 -8.60 358 36
8.20 -8.60 361 34
8.30 -8.60 363 31
8.40 -8.60 366 29
8.50 -8.60 368 27
8.60 -8.60 370 26
8.70 -8.60 372 25
8.80 -8.60 374 25
8.90 -8.60 376 24
9.00 -8.60 378 24
9.10 -8.60 380 23
-9.00 -8.50 0 0
-8.90 -8.50 0 0
-8.80 -8.50 0 0
-8.70 -8.50 0 0
-8.60 -8.50 0 0
-8.50 -8.50 0 0
-8.40 -8.50 0 0
-8.30 -8.50 0 0
-8.20 -8.50 0 0
-8.10 -8.50 0 0
-8.00 -8.50 0 0
-7.90 -8.50 0 0
-7.80 -8.50 0 0
-7.70 -8.50 0 0
-7.60 -8.50 0 0
-7.50 -8.50 0 0
-7.40 -8.50 0 0
-7.30 -8.50 0 0
-7.20 -8.50 0 0
-7.10 -8.50 0 0
-7.00 -8.50 0 0
-6.90 -8.50 0 0
-6.80 -8.50 0 0
-6.70 -8.50 0 0
-6.60 -8.50 0 0
-6.50 -8.50 3 167
-6.40 -8.50 4 166
-6.30 -8.50 5 166
-6.20 -8.50 6 165
-6.10 -8.50 8 164
-6.00 -8.50 9 164
-5.90 -8.50 10 163
-5.80 -8.50 11 162
-5.70 -8.50 13 161
-5.60 -8.50 14 161
-5.50 -8.50 15 160
-5.40 -8.50 17 159
-5.30 -8.50 18 159
-5.20 -8.50 20 158
-5.10 -8.50 21 157
-5.00 -8.50 22 156
-4.90 -8.50 23 156
-4.80 -8.50 25 155
-4.70 -8.50 26 154
-4.60 -8.50 28 153
-4.50 -8.50 30 152
-4.40 -8.50 32 151
-4.30 -8.50 35 150
-4.20 -8.50 37 150
-4.10 -8.50 39 148
-4.00 -8.50 41 147
-3.90 -8.50 43 147
-3.80 -8.50 45 146
-3.70 -8.50 47 144
-3.60 -8.50 49 143
-3.50 -8.50 51 142
-3.40 -8.50 53 141
-3.30 -8.50 55 140
-3.20 -8.50 58 139
-3.10 -8.50 61 138
-3.00 -8.50 64 136
-2.90 -8.50 68 134
-2.80 -8.50 72 133
-2.70 -8.50 77 131
-2.60 -8.50 81 129
-2.50 -8.50 86 128
-2.40 -8.50 90 126
-2.30 -8.50 95 125
-2.20 -8.50 99 124
-2.10 -8.50 104 122
-2.00 -8.50 110 121
-1.90 -8.50 114 119
-1.80 -8.50 121 118
-1.70 -8.50 124 117
-1.60 -8.50 126 117
-1.50 -8.50 128 116
-1.40 -8.50 130 116
-1.30 -8.50 132 115
-1.20 -8.50 134 114
-1.10 -8.50 136 114
-1.00 -8.50 139 113
-0.90 -8.50 141 113
-0.80 -8.50 143 112
-0.70 -8.50 146 111
-0.60 -8.50 148 111
-0.50 -8.50 150 110
-0.40 -8.50 153 109
-0.30 -8.50 156 109
-0.20 -8.50 158 108
-0.10 -8.50 161 107
-0.00 -8.50 163 107
0.10 -8.50 166 106
0.20 -8.50 168 105
0.30 -8.50 171 104
0.40 -8.50 173 104
0.50 -8.50 176 103
0.60 -8.50 178 103
0.70 -8.50 181 102
0.80 -8.50 183 101
0.90 -8.50 185 101
1.00 -8.50 187 100
1.10 -8.50 189 100
1.20 -8.50 191 99
1.30 -8.50 194 99
1.40 -8.50 196 98
1.50 -8.50 198 98
1.60 -8.50 200 97
1.70 -8.50 202 96
1.80 -8.50 205 96
1.90 -8.50 208 95
2.00 -8.50 211 95
2.10 -8.50 215 94
2.20 -8.50 217 93
2.30 -8.50 220 93
2.40 -8.50 222 92
2.50 -8.50 224 92
2.60 -8.50 225 91
2.70 -8.50 227 90
2.80 -8.50 228 89
2.90 -8.50 0 0
3.00 -8.50 0 0
3.10 -8.50 235 86
3.20 -8.50 238 85
3.30 -8.50 239 85
3.40 -8.50 242 85
3.50 -8.50 242 85
3.60 -8.50 245 84
3.70 -8.50 247 84
3.80 -8.50 250 84
3.90 -8.50 253 84
4.00 -8.50 256 84
4.10 -8.50 259 83
4.20 -8.50 262 83
4.30 -8.50 264 83
4.40 -8.50 267 83
4.50 -8.50 269 82
4.60 -8.50 272 82
4.70 -8.50 275 82
4.80 -8.50 277 82
4.90 -8.50 280 82
5.00 -8.50 283 81
5.10 -8.50 285 81
5.20 -8.50 287 81
5.30 -8.50 290 80
5.40 -8.50 292 80
5.50 -8.50 295 80
5.60 -8.50 297 79
5.70 -8.50 300 79
5.80 -8.50 303 78
5.90 -8.50 306 76
6.00 -8.50 308 74
6.10 -8.50 311 73
6.20 -8.50 314 72
6.30 -8.50 316 72
6.40 -8.50 318 71
6.50 -8.50 320 70
6.60 -8.50 323 69
6.70 -8.50 325 69
6.80 -8.50 327 69
6.90 -8.50 330 68
7.00 -8.50 332 67
7.10 -8.50 335 66
7.20 -8.50 337 65
7.30 -8.50 339 64
7.40 -8.50 342 63
7.50 -8.50 344 61
7.60 -8.50 347 60
7.70 -8.50 349 57
7.80 -8.50 351 54
7.90 -8.50 354 51
8.00 -8.50 356 47
8.10 -8.50 359 43
8.20 -8.50 362 36
8.30 -8.50 364 33
8.40 -8.50 366 31
8.50 -8.50 369 29
8.60 -8.50 371 28
8.70 -8.50 374 27
8.80 -8.50 375 26
8.90 -8.50 378 25
9.00 -8.50 380 25
9.10 -8.50 382 24
-9.00 -8.40 0 0
-8.90 -8.40 0 0
-8.80 -8.40 0 0
-8.70 -8.40 0 0
-8.60 -8.40 0 0
-8.50 -8.40 0 0
-8.40 -8.40 0 0
-8.30 -8.40 0 0
-8.20 -8.40 0 0
-8.10 -8.40 0 0
-8.00 -8.40 0 0
-7.90 -8.40 0 0
-7.80 -8.40 0 0
-7.70 -8.40 0 0
-7.60 -8.40 0 0
-7.50 -8.40 0 0
-7.40 -8.40 0 0
-7.30 -8.40 0 0
-7.20 -8.40 0 0
-7.10 -8.40 0 0
-7.00 -8.40 0 0
-6.90 -8.40 0 0
-6.80 -8.40 0 0
-6.70 -8.40 0 0
-6.60 -8.40 0 0
-6.50 -8.40 3 168
-6.40 -8.40 5 168
-6.30 -8.40 6 167
-6.20 -8.40 7 166
-6.10 -8.40 8 165
-6.00 -8.40 9 165
-5.90 -8.40 11 164
-5.80 -8.40 12 163
-5.70 -8.40 13 163
-5.60 -8.40 14 162
-5.50 -8.40 16 161
-5.40 -8.40 17 160
-5.30 -8.40 18 160
-5.20 -8.40 20 159
-5.10 -8.40 21 158
-5.00 -8.40 22 157
-4.90 -8.40 24 157
-4.80 -8.40 25 156
-4.70 -8.40 27 155
-4.60 -8.40 28 154
-4.50 -8.40 31 153
-4.40 -8.40 33 152
-4.30 -8.40 35 151
-4.20 -8.40 37 151
-4.10 -8.40 39 149
-4.00 -8.40 41 149
-3.90 -8.40 43 148
-3.80 -8.40 45 146
-3.70 -8.40 47 145
-3.60 -8.40 49 144
-3.50 -8.40 51 143
-3.40 -8.40 53 142
-3.30 -8.40 55 141
-3.20 -8.40 57 140
-3.10 -8.40 64 137
-3.00 -8.40 69 135
-2.90 -8.40 73 134
-2.80 -8.40 79 131
-2.70 -8.40 83 130
-2.60 -8.40 88 128
-2.50 -8.40 92 127
-2.40 -8.40 97 126
-2.30 -8.40 102 124
-2.20 -8.40 106 123
-2.10 -8.40 111 122
-2.00 -8.40 116 121
-1.90 -8.40 119 120
-1.80 -8.40 122 119
-1.70 -8.40 124 118
-1.60 -8.40 126 118
-1.50 -8.40 129 117
-1.40 -8.40 131 117
-1.30 -8.40 133 116
-1.20 -8.40 135 115
-1.10 -8.40 137 115
-1.00 -8.40 139 114
-0.90 -8.40 142 113
-0.80 -8.40 144 113
-0.70 -8.40 146 112
-0.60 -8.40 149 111
-0.50 -8.40 151 111
-0.40 -8.40 154 110
-0.30 -8.40 156 109
-0.20 -8.40 159 109
-0.10 -8.40 162 108
-0.00 -8.40 164 108
0.10 -8.40 166 107
0.20 -8.40 169 106
0.30 -8.40 171 106
0.40 -8.40 174 105
0.50 -8.40 176 104
0.60 -8.40 179 104
0.70 -8.40 181 103
0.80 -8.40 184 102
0.90 -8.40 186 102
1.00 -8.40 188 101
1.10 -8.40 190 101
1.20 -8.40 192 100
1.30 -8.40 194 100
1.40 -8.40 196 99
1.50 -8.40 199 98
1.60 -8.40 201 98
1.70 -8.40 204 97
1.80 -8.40 206 97
1.90 -8.40 210 96
2.00 -8.40 212 96
2.10 -8.40 216 95
2.20 -8.40 218 94
2.30 -8.40 221 94
2.40 -8.40 223 93
2.50 -8.40 225 93
2.60 -8.40 227 91
2.70 -8.40 229 91
2.80 -8.40 232 90
2.90 -8.40 234 90
3.00 -8.40 238 89
3.10 -8.40 240 87
3.20 -8.40 240 86
3.30 -8.40 242 85
3.40 -8.40 243 85
3.50 -8.40 244 85
3.60 -8.40 246 85
3.70 -8.40 249 85
3.80 -8.40 252 84
3.90 -8.40 254 84
4.00 -8.40 257 84
4.10 -8.40 260 84
4.20 -8.40 263 83
4.30 -8.40 265 83
4.40 -8.40 268 83
4.50 -8.40 271 83
4.60 -8.40 273 83
4.70 -8.40 276 83
4.80 -8.40 278 82
4.90 -8.40 281 82
5.00 -8.40 284 82
5.10 -8.40 287 82
5.20 -8.40 289 81
5.30 -8.40 292 81
5.40 -8.40 294 81
5.50 -8.40 296 81
5.60 -8.40 299 80
5.70 -8.40 301 80
5.80 -8.40 304 79
5.90 -8.40 306 79
6.00 -8.40 309 76
6.10 -8.40 312 75
6.20 -8.40 315 73
6.30 -8.40 317 72
6.40 -8.40 320 72
6.50 -8.40 322 71
6.60 -8.40 324 70
6.70 -8.40 327 70
6.80 -8.40 329 70
6.90 -8.40 331 69
7.00 -8.40 334 68
7.10 -8.40 336 68
7.20 -8.40 338 67
7.30 -8.40 341 66
7.40 -8.40 343 65
7.50 -8.40 345 63
7.60 -8.40 348 61
7.70 -8.40 350 60
7.80 -8.40 352 57
7.90 -8.40 355 54
8.00 -8.40 357 50
8.10 -8.40 360 46
8.20 -8.40 362 41
8.30 -8.40 365 36
8.40 -8.40 368 33
8.50 -8.40 370 31
8.60 -8.40 372 29
8.70 -8.40 375 28
8.80 -8.40 377 27
8.90 -8.40 379 26
9.00 -8.40 381 26
9.10 -8.40 383 25
-9.00 -8.30 0 0
-8.90 -8.30 0 0
-8.80 -8.30 0 0
-8.70 -8.30 0 0
-8.60 -8.30 0 0
-8.50 -8.30 0 0
-8.40 -8.30 0 0
-8.30 -8.30 0 0
-8.20 -8.30 0 0
-8.10 -8.30 0 0
-8.00 -8.30 0 0
-7.90 -8.30 0 0
-7.80 -8.30 0 0
-7.70 -8.30 0 0
-7.60 -8.30 0 0
-7.50 -8.30 0 0
-7.40 -8.30 0 0
-7.30 -8.30 0 0
-7.20 -8.30 0 0
-7.10 -8.30 0 0
-7.00 -8.30 0 0
-6.90 -8.30 0 0
-6.80 -8.30 0 0
-6.70 -8.30 0 0
-6.60 -8.30 0 0
-6.50 -8.30 4 169
-6.40 -8.30 5 169
-6.30 -8.30 6 168
-6.20 -8.30 7 168
-6.10 -8.30 9 167
-6.00 -8.30 10 166
-5.90 -8.30 11 165
-5.80 -8.30 12 165
-5.70 -8.30 13 164
-5.60 -8.30 15 163
-5.50 -8.30 16 163
-5.40 -8.30 17 162
-5.30 -8.30 19 161
-5.20 -8.30 20 160
-5.10 -8.30 21 160
-5.00 -8.30 22 159
-4.90 -8.30 24 158
-4.80 -8.30 25 157
-4.70 -8.30 27 156
-4.60 -8.30 29 155
-4.50 -8.30 31 154
-4.40 -8.30 34 153
-4.30 -8.30 35 152
-4.20 -8.30 37 152
-4.10 -8.30 39 150
-4.00 -8.30 41 150
-3.90 -8.30 43 148
-3.80 -8.30 46 148
-3.70 -8.30 48 146
-3.60 -8.30 49 145
-3.50 -8.30 52 144
-3.40 -8.30 53 143
-3.30 -8.30 56 142
-3.20 -8.30 63 139
-3.10 -8.30 70 136
-3.00 -8.30 75 134
-2.90 -8.30 78 133
-2.80 -8.30 85 131
-2.70 -8.30 90 129
-2.60 -8.30 94 128
-2.50 -8.30 99 127
-2.40 -8.30 103 126
-2.30 -8.30 107 124
-2.20 -8.30 112 123
-2.10 -8.30 115 123
-2.00 -8.30 117 122
-1.90 -8.30 119 121
-1.80 -8.30 122 120
-1.70 -8.30 124 119
-1.60 -8.30 127 119
-1.50 -8.30 129 118
-1.40 -8.30 131 117
-1.30 -8.30 133 117
-1.20 -8.30 135 116
-1.10 -8.30 138 115
-1.00 -8.30 140 115
-0.90 -8.30 142 114
-0.80 -8.30 144 114
-0.70 -8.30 147 113
-0.60 -8.30 149 112
-0.50 -8.30 152 112
-0.40 -8.30 154 111
-0.30 -8.30 157 110
-0.20 -8.30 160 110
-0.10 -8.30 162 109
-0.00 -8.30 165 108
0.10 -8.30 167 108
0.20 -8.30 170 107
0.30 -8.30 172 106
0.40 -8.30 174 106
0.50 -8.30 177 105
0.60 -8.30 179 104
0.70 -8.30 182 104
0.80 -8.30 184 103
0.90 -8.30 187 103
1.00 -8.30 189 102
1.10 -8.30 191 101
1.20 -8.30 193 101
1.30 -8.30 195 100
1.40 -8.30 198 100
1.50 -8.30 200 99
1.60 -8.30 202 99
1.70 -8.30 205 98
1.80 -8.30 208 98
1.90 -8.30 210 97
2.00 -8.30 213 96
2.10 -8.30 216 96
2.20 -8.30 219 95
2.30 -8.30 222 95
2.40 -8.30 224 94
2.50 -8.30 226 94
2.60 -8.30 228 93
2.70 -8.30 230 92
2.80 -8.30 233 92
2.90 -8.30 235 91
3.00 -8.30 237 91
3.10 -8.30 240 89
3.20 -8.30 242 88
3.30 -8.30 243 87
3.40 -8.30 244 86
3.50 -8.30 245 86
3.60 -8.30 247 85
3.70 -8.30 249 85
3.80 -8.30 253 85
3.90 -8.30 255 85
4.00 -8.30 257 85
4.10 -8.30 261 84
4.20 -8.30 264 84
4.30 -8.30 266 84
4.40 -8.30 269 84
4.50 -8.30 271 84
4.60 -8.30 275 83
4.70 -8.30 277 83
4.80 -8.30 280 83
4.90 -8.30 283 83
5.00 -8.30 285 83
5.10 -8.30 288 82
5.20 -8.30 290 82
5.30 -8.30 292 82
5.40 -8.30 295 82
5.50 -8.30 298 81
5.60 -8.30 300 81
5.70 -8.30 303 81
5.80 -8.30 305 80
5.90 -8.30 307 80
6.00 -8.30 310 79
6.10 -8.30 313 76
6.20 -8.30 316 75
6.30 -8.30 319 74
6.40 -8.30 321 73
6.50 -8.30 324 72
6.60 -8.30 326 72
6.70 -8.30 328 71
6.80 -8.30 330 71
6.90 -8.30 333 70
7.00 -8.30 335 70
7.10 -8.30 337 69
7.20 -8.30 340 68
7.30 -8.30 342 67
7.40 -8.30 344 66
7.50 -8.30 347 65
7.60 -8.30 349 63
7.70 -8.30 351 62
7.80 -8.30 353 60
7.90 -8.30 356 57
8.00 -8.30 358 54
8.10 -8.30 361 50
8.20 -8.30 363 45
8.30 -8.30 366 38
8.40 -8.30 369 36
8.50 -8.30 371 33
8.60 -8.30 373 31
8.70 -8.30 376 29
8.80 -8.30 378 28
8.90 -8.30 380 27
9.00 -8.30 382 26
9.10 -8.30 384 26
-9.00 -8.20 0 0
-8.90 -8.20 0 0
-8.80 -8.20 0 0
-8.70 -8.20 0 0
-8.60 -8.20 0 0
-8.50 -8.20 0 0
-8.40 -8.20 0 0
-8.30 -8.20 0 0
-8.20 -8.20 0 0
-8.10 -8.20 0 0
-8.00 -8.20 0 0
-7.90 -8.20 0 0
-7.80 -8.20 0 0
-7.70 -8.20 0 0
-7.60 -8.20 0 0
-7.50 -8.20 0 0
-7.40 -8.20 0 0
-7.30 -8.20 0 0
-7.20 -8.20 0 0
-7.10 -8.20 0 0
-7.00 -8.20 0 0
-6.90 -8.20 0 0
-6.80 -8.20 0 0
-6.70 -8.20 0 0
-6.60 -8.20 3 172
-6.50 -8.20 4 171
-6.40 -8.20 6 170
-6.30 -8.20 7 170
-6.20 -8.20 8 169
-6.10 -8.20 9 168
-6.00 -8.20 10 167
-5.90 -8.20 11 167
-5.80 -8.20 13 166
-5.70 -8.20 14 166
-5.60 -8.20 15 165
-5.50 -8.20 17 164
-5.40 -8.20 18 163
-5.30 -8.20 19 162
-5.20 -8.20 21 162
-5.10 -8.20 22 161
-5.00 -8.20 23 160
-4.90 -8.20 24 159
-4.80 -8.20 25 158
-4.70 -8.20 27 157
-4.60 -8.20 30 157
-4.50 -8.20 32 155
-4.40 -8.20 34 154
-4.30 -8.20 36 153
-4.20 -8.20 37 152
-4.10 -8.20 39 151
-4.00 -8.20 41 151
-3.90 -8.20 43 149
-3.80 -8.20 45 148
-3.70 -8.20 48 147
-3.60 -8.20 50 146
-3.50 -8.20 55 144
-3.40 -8.20 60 142
-3.30 -8.20 65 140
-3.20 -8.20 69 138
-3.10 -8.20 75 136
-3.00 -8.20 80 134
-2.90 -8.20 86 132
-2.80 -8.20 90 131
-2.70 -8.20 94 129
-2.60 -8.20 99 128
-2.50 -8.20 103 127
-2.40 -8.20 107 126
-2.30 -8.20 110 125
-2.20 -8.20 112 124
-2.10 -8.20 115 124
-2.00 -8.20 117 123
-1.90 -8.20 120 122
-1.80 -8.20 123 121
-1.70 -8.20 125 121
-1.60 -8.20 127 120
-1.50 -8.20 129 119
-1.40 -8.20 132 119
-1.30 -8.20 134 118
-1.20 -8.20 136 117
-1.10 -8.20 138 117
-1.00 -8.20 141 116
-0.90 -8.20 143 115
-0.80 -8.20 145 115
-0.70 -8.20 148 114
-0.60 -8.20 150 113
-0.50 -8.20 152 113
-0.40 -8.20 155 112
-0.30 -8.20 157 112
-0.20 -8.20 160 111
-0.10 -8.20 162 110
-0.00 -8.20 165 109
0.10 -8.20 167 109
0.20 -8.20 170 108
0.30 -8.20 173 107
0.40 -8.20 175 107
0.50 -8.20 178 106
0.60 -8.20 180 105
0.70 -8.20 182 105
0.80 -8.20 185 104
0.90 -8.20 187 103
1.00 -8.20 189 103
1.10 -8.20 192 102
1.20 -8.20 194 102
1.30 -8.20 196 101
1.40 -8.20 199 101
1.50 -8.20 201 100
1.60 -8.20 204 100
1.70 -8.20 206 99
1.80 -8.20 209 98
1.90 -8.20 212 98
2.00 -8.20 214 97
2.10 -8.20 217 97
2.20 -8.20 220 96
2.30 -8.20 222 96
2.40 -8.20 225 95
2.50 -8.20 227 95
2.60 -8.20 229 94
2.70 -8.20 231 93
2.80 -8.20 234 93
2.90 -8.20 236 92
3.00 -8.20 238 91
3.10 -8.20 241 91
3.20 -8.20 243 90
3.30 -8.20 244 89
3.40 -8.20 245 88
3.50 -8.20 246 87
3.60 -8.20 0 0
3.70 -8.20 0 0
3.80 -8.20 252 85
3.90 -8.20 256 85
4.00 -8.20 258 85
4.10 -8.20 261 84
4.20 -8.20 265 84
4.30 -8.20 267 84
4.40 -8.20 270 84
4.50 -8.20 273 84
4.60 -8.20 276 84
4.70 -8.20 279 84
4.80 -8.20 281 84
4.90 -8.20 284 83
5.00 -8.20 287 83
5.10 -8.20 289 83
5.20 -8.20 292 83
5.30 -8.20 294 83
5.40 -8.20 297 82
5.50 -8.20 299 82
5.60 -8.20 301 82
5.70 -8.20 304 82
5.80 -8.20 306 81
5.90 -8.20 309 81
6.00 -8.20 311 81
6.10 -8.20 313 80
6.20 -8.20 316 79
6.30 -8.20 319 76
6.40 -8.20 322 75
6.50 -8.20 324 74
6.60 -8.20 327 73
6.70 -8.20 329 73
6.80 -8.20 332 72
6.90 -8.20 334 71
7.00 -8.20 336 71
7.10 -8.20 339 70
7.20 -8.20 341 69
7.30 -8.20 343 69
7.40 -8.20 345 68
7.50 -8.20 348 66
7.60 -8.20 350 65
7.70 -8.20 352 63
7.80 -8.20 355 62
7.90 -8.20 357 59
8.00 -8.20 359 57
8.10 -8.20 362 53
8.20 -8.20 364 49
8.30 -8.20 367 44
8.40 -8.20 370 38
8.50 -8.20 372 35
8.60 -8.20 375 33
8.70 -8.20 377 31
8.80 -8.20 379 29
8.90 -8.20 381 28
9.00 -8.20 383 27
9.10 -8.20 385 27
-9.00 -8.10 0 0
-8.90 -8.10 0 0
-8.80 -8.10 0 0
-8.70 -8.10 0 0
-8.60 -8.10 0 0
-8.50 -8.10 0 0
-8.40 -8.10 0 0
-8.30 -8.10 0 0
-8.20 -8.10 0 0
-8.10 -8.10 0 0
-8.00 -8.10 0 0
-7.90 -8.10 0 0
-7.80 -8.10 0 0
-7.70 -8.10 0 0
-7.60 -8.10 0 0
-7.50 -8.10 0 0
-7.40 -8.10 0 0
-7.30 -8.10 0 0
-7.20 -8.10 0 0
-7.10 -8.10 0 0
-7.00 -8.10 0 0
-6.90 -8.10 0 0
-6.80 -8.10 0 0
-6.70 -8.10 0 0
-6.60 -8.10 3 172
-6.50 -8.10 4 172
-6.40 -8.10 5 171
-6.30 -8.10 7 171
-6.20 -8.10 8 170
-6.10 -8.10 9 170
-6.00 -8.10 11 169
-5.90 -8.10 12 168
-5.80 -8.10 13 168
-5.70 -8.10 15 167
-5.60 -8.10 16 166
-5.50 -8.10 17 165
-5.40 -8.10 18 164
-5.30 -8.10 19 164
-5.20 -8.10 21 163
-5.10 -8.10 22 162
-5.00 -8.10 23 161
-4.90 -8.10 24 161
-4.80 -8.10 26 159
-4.70 -8.10 28 158
-4.60 -8.10 30 158
-4.50 -8.10 32 156
-4.40 -8.10 34 155
-4.30 -8.10 36 154
-4.20 -8.10 38 153
-4.10 -8.10 40 153
-4.00 -8.10 42 152
-3.90 -8.10 44 150
-3.80 -8.10 45 149
-3.70 -8.10 50 147
-3.60 -8.10 54 145
-3.50 -8.10 59 143
-3.40 -8.10 65 141
-3.30 -8.10 70 139
-3.20 -8.10 74 137
-3.10 -8.10 81 135
-3.00 -8.10 86 133
-2.90 -8.10 91 132
-2.80 -8.10 95 131
-2.70 -8.10 101 129
-2.60 -8.10 104 129
-2.50 -8.10 106 128
-2.40 -8.10 108 127
-2.30 -8.10 110 126
-2.20 -8.10 113 126
-2.10 -8.10 115 125
-2.00 -8.10 117 124
-1.90 -8.10 120 123
-1.80 -8.10 123 123
-1.70 -8.10 125 122
-1.60 -8.10 127 121
-1.50 -8.10 130 120
-1.40 -8.10 132 120
-1.30 -8.10 134 119
-1.20 -8.10 136 118
-1.10 -8.10 139 118
-1.00 -8.10 141 117
-0.90 -8.10 143 116
-0.80 -8.10 146 116
-0.70 -8.10 148 115
-0.60 -8.10 151 114
-0.50 -8.10 153 114
-0.40 -8.10 156 113
-0.30 -8.10 158 112
-0.20 -8.10 161 112
-0.10 -8.10 163 111
-0.00 -8.10 166 110
0.10 -8.10 168 110
0.20 -8.10 171 109
0.30 -8.10 173 108
0.40 -8.10 176 108
0.50 -8.10 178 107
0.60 -8.10 181 106
0.70 -8.10 183 106
0.80 -8.10 186 105
0.90 -8.10 188 104
1.00 -8.10 190 104
1.10 -8.10 192 103
1.20 -8.10 195 103
1.30 -8.10 197 102
1.40 -8.10 200 102
1.50 -8.10 202 101
1.60 -8.10 205 100
1.70 -8.10 207 100
1.80 -8.10 210 99
1.90 -8.10 213 99
2.00 -8.10 215 98
2.10 -8.10 218 98
2.20 -8.10 221 97
2.30 -8.10 223 97
2.40 -8.10 226 96
2.50 -8.10 228 96
2.60 -8.10 230 95
2.70 -8.10 233 94
2.80 -8.10 235 94
2.90 -8.10 237 93
3.00 -8.10 239 93
3.10 -8.10 241 92
3.20 -8.10 244 91
3.30 -8.10 246 91
3.40 -8.10 248 90
3.50 -8.10 250 89
3.60 -8.10 252 88
3.70 -8.10 0 0
3.80 -8.10 0 0
3.90 -8.10 0 0
4.00 -8.10 260 85
4.10 -8.10 262 85
4.20 -8.10 265 85
4.30 -8.10 269 85
4.40 -8.10 271 84
4.50 -8.10 275 84
4.60 -8.10 277 84
4.70 -8.10 280 84
4.80 -8.10 283 84
4.90 -8.10 286 84
5.00 -8.10 288 84
5.10 -8.10 291 84
5.20 -8.10 293 84
5.30 -8.10 296 83
5.40 -8.10 298 83
5.50 -8.10 300 83
5.60 -8.10 303 83
5.70 -8.10 305 82
5.80 -8.10 307 82
5.90 -8.10 310 82
6.00 -8.10 312 82
6.10 -8.10 315 81
6.20 -8.10 317 81
6.30 -8.10 320 78
6.40 -8.10 323 77
6.50 -8.10 326 75
6.60 -8.10 328 74
6.70 -8.10 331 74
6.80 -8.10 333 73
6.90 -8.10 335 73
7.00 -8.10 337 72
7.10 -8.10 340 71
7.20 -8.10 342 71
7.30 -8.10 344 70
7.40 -8.10 347 69
7.50 -8.10 349 68
7.60 -8.10 352 67
7.70 -8.10 354 65
7.80 -8.10 356 64
7.90 -8.10 358 62
8.00 -8.10 361 59
8.10 -8.10 363 56
8.20 -8.10 365 52
8.30 -8.10 368 48
8.40 -8.10 371 42
8.50 -8.10 374 38
8.60 -8.10 376 35
8.70 -8.10 378 33
8.80 -8.10 380 31
8.90 -8.10 383 30
9.00 -8.10 385 28
9.10 -8.10 387 28
-9.00 -8.00 0 0
-8.90 -8.00 0 0
-8.80 -8.00 0 0
-8.70 -8.00 0 0
-8.60 -8.00 0 0
-8.50 -8.00 0 0
-8.40 -8.00 0 0
-8.30 -8.00 0 0
-8.20 -8.00 0 0
-8.10 -8.00 0 0
-8.00 -8.00 0 0
-7.90 -8.00 0 0
-7.80 -8.00 0 0
-7.70 -8.00 0 0
-7.60 -8.00 0 0
-7.50 -8.00 0 0
-7.40 -8.00 0 0
-7.30 -8.00 0 0
-7.20 -8.00 0 0
-7.10 -8.00 0 0
-7.00 -8.00 0 0
-6.90 -8.00 0 0
-6.80 -8.00 0 0
-6.70 -8.00 3 175
-6.60 -8.00 4 174
-6.50 -8.00 5 174
-6.40 -8.00 6 173
-6.30 -8.00 7 172
-6.20 -8.00 9 172
-6.10 -8.00 10 171
-6.00 -8.00 11 170
-5.90 -8.00 13 170
-5.80 -8.00 14 169
-5.70 -8.00 15 168
-5.60 -8.00 16 167
-5.50 -8.00 17 167
-5.40 -8.00 19 166
-5.30 -8.00 20 165
-5.20 -8.00 21 164
-5.10 -8.00 22 163
-5.00 -8.00 23 162
-4.90 -8.00 24 161
-4.80 -8.00 26 160
-4.70 -8.00 28 160
-4.60 -8.00 30 159
-4.50 -8.00 32 157
-4.40 -8.00 34 156
-4.30 -8.00 36 155
-4.20 -8.00 38 154
-4.10 -8.00 40 153
-4.00 -8.00 43 152
-3.90 -8.00 46 150
-3.80 -8.00 50 148
-3.70 -8.00 54 146
-3.60 -8.00 60 144
-3.50 -8.00 65 142
-3.40 -8.00 70 140
-3.30 -8.00 75 138
-3.20 -8.00 80 137
-3.10 -8.00 85 135
-3.00 -8.00 90 133
-2.90 -8.00 95 132
-2.80 -8.00 100 131
-2.70 -8.00 102 130
-2.60 -8.00 104 129
-2.50 -8.00 106 129
-2.40 -8.00 108 128
-2.30 -8.00 111 127
-2.20 -8.00 113 127
-2.10 -8.00 116 126
-2.00 -8.00 118 125
-1.90 -8.00 121 124
-1.80 -8.00 123 124
-1.70 -8.00 125 123
-1.60 -8.00 128 122
-1.50 -8.00 130 121
-1.40 -8.00 132 121
-1.30 -8.00 135 120
-1.20 -8.00 137 119
-1.10 -8.00 139 119
-1.00 -8.00 142 118
-0.90 -8.00 144 117
-0.80 -8.00 146 117
-0.70 -8.00 148 116
-0.60 -8.00 151 115
-0.50 -8.00 154 115
-0.40 -8.00 156 114
-0.30 -8.00 159 113
-0.20 -8.00 161 113
-0.10 -8.00 164 112
-0.00 -8.00 167 111
0.10 -8.00 169 111
0.20 -8.00 172 110
0.30 -8.00 174 109
0.40 -8.00 177 109
0.50 -8.00 179 108
0.60 -8.00 181 107
0.70 -8.00 184 106
0.80 -8.00 187 106
0.90 -8.00 188 105
1.00 -8.00 191 105
1.10 -8.00 194 104
1.20 -8.00 196 104
1.30 -8.00 198 103
1.40 -8.00 201 102
1.50 -8.00 203 102
1.60 -8.00 206 101
1.70 -8.00 208 101
1.80 -8.00 211 100
1.90 -8.00 214 100
2.00 -8.00 217 99
2.10 -8.00 219 99
2.20 -8.00 222 98
2.30 -8.00 224 98
2.40 -8.00 226 97
2.50 -8.00 229 97
2.60 -8.00 231 96
2.70 -8.00 233 95
2.80 -8.00 236 95
2.90 -8.00 238 94
3.00 -8.00 241 94
3.10 -8.00 242 93
3.20 -8.00 245 93
3.30 -8.00 247 92
3.40 -8.00 249 91
3.50 -8.00 252 90
3.60 -8.00 254 90
3.70 -8.00 257 89
3.80 -8.00 259 88
3.90 -8.00 261 87
4.00 -8.00 0 0
4.10 -8.00 263 85
4.20 -8.00 267 85
4.30 -8.00 270 85
4.40 -8.00 273 85
4.50 -8.00 277 85
4.60 -8.00 279 85
4.70 -8.00 282 85
4.80 -8.00 284 84
4.90 -8.00 288 84
5.00 -8.00 290 84
5.10 -8.00 292 84
5.20 -8.00 295 84
5.30 -8.00 297 84
5.40 -8.00 299 84
5.50 -8.00 302 84
5.60 -8.00 304 83
5.70 -8.00 306 83
5.80 -8.00 309 83
5.90 -8.00 311 83
6.00 -8.00 313 82
6.10 -8.00 315 82
6.20 -8.00 318 82
6.30 -8.00 321 81
6.40 -8.00 324 79
6.50 -8.00 327 76
6.60 -8.00 330 76
6.70 -8.00 332 75
6.80 -8.00 335 74
6.90 -8.00 337 73
7.00 -8.00 339 73
7.10 -8.00 341 72
7.20 -8.00 344 72
7.30 -8.00 346 71
7.40 -8.00 348 70
7.50 -8.00 351 70
7.60 -8.00 353 68
7.70 -8.00 355 67
7.80 -8.00 357 66
7.90 -8.00 359 64
8.00 -8.00 362 62
8.10 -8.00 364 59
8.20 -8.00 366 55
8.30 -8.00 369 51
8.40 -8.00 371 47
8.50 -8.00 374 40
8.60 -8.00 377 37
8.70 -8.00 379 35
8.80 -8.00 381 33
8.90 -8.00 384 31
9.00 -8.00 386 30
9.10 -8.00 388 29
-9.00 -7.90 0 0
-8.90 -7.90 0 0
-8.80 -7.90 0 0
-8.70 -7.90 0 0
-8.60 -7.90 0 0
-8.50 -7.90 0 0
-8.40 -7.90 0 0
-8.30 -7.90 0 0
-8.20 -7.90 0 0
-8.10 -7.90 0 0
-8.00 -7.90 0 0
-7.90 -7.90 0 0
-7.80 -7.90 0 0
-7.70 -7.90 0 0
-7.60 -7.90 0 0
-7.50 -7.90 0 0
-7.40 -7.90 0 0
-7.30 -7.90 0 0
-7.20 -7.90 0 0
-7.10 -7.90 0 0
-7.00 -7.90 0 0
-6.90 -7.90 0 0
-6.80 -7.90 0 0
-6.70 -7.90 3 176
-6.60 -7.90 4 175
-6.50 -7.90 6 174
-6.40 -7.90 7 174
-6.30 -7.90 8 173
-6.20 -7.90 9 173
-6.10 -7.90 10 172
-6.00 -7.90 12 171
-5.90 -7.90 13 171
-5.80 -7.90 14 170
-5.70 -7.90 15 169
-5.60 -7.90 17 168
-5.50 -7.90 18 168
-5.40 -7.90 19 167
-5.30 -7.90 20 166
-5.20 -7.90 21 165
-5.10 -7.90 22 164
-5.00 -7.90 23 163
-4.90 -7.90 25 162
-4.80 -7.90 26 162
-4.70 -7.90 28 160
-4.60 -7.90 30 159
-4.50 -7.90 32 159
-4.40 -7.90 34 157
-4.30 -7.90 36 156
-4.20 -7.90 38 156
-4.10 -7.90 42 153
-4.00 -7.90 47 151
-3.90 -7.90 51 149
-3.80 -7.90 54 148
-3.70 -7.90 60 145
-3.60 -7.90 65 144
-3.50 -7.90 69 142
-3.40 -7.90 74 140
-3.30 -7.90 79 138
-3.20 -7.90 91 135
-3.10 -7.90 93 134
-3.00 -7.90 95 133
-2.90 -7.90 98 133
-2.80 -7.90 100 132
-2.70 -7.90 102 131
-2.60 -7.90 104 131
-2.50 -7.90 106 130
-2.40 -7.90 109 129
-2.30 -7.90 111 129
-2.20 -7.90 114 128
-2.10 -7.90 116 127
-2.00 -7.90 118 126
-1.90 -7.90 121 125
-1.80 -7.90 123 125
-1.70 -7.90 126 124
-1.60 -7.90 128 123
-1.50 -7.90 131 122
-1.40 -7.90 133 122
-1.30 -7.90 135 121
-1.20 -7.90 137 120
-1.10 -7.90 140 119
-1.00 -7.90 142 119
-0.90 -7.90 145 118
-0.80 -7.90 147 118
-0.70 -7.90 150 117
-0.60 -7.90 152 116
-0.50 -7.90 154 116
-0.40 -7.90 157 115
-0.30 -7.90 159 114
-0.20 -7.90 162 114
-0.10 -7.90 164 113
-0.00 -7.90 167 112
0.10 -7.90 169 112
0.20 -7.90 172 111
0.30 -7.90 175 110
0.40 -7.90 177 110
0.50 -7.90 180 109
0.60 -7.90 182 108
0.70 -7.90 185 108
0.80 -7.90 187 107
0.90 -7.90 189 106
1.00 -7.90 192 106
1.10 -7.90 194 105
1.20 -7.90 196 105
1.30 -7.90 199 104
1.40 -7.90 202 104
1.50 -7.90 204 103
1.60 -7.90 207 102
1.70 -7.90 209 102
1.80 -7.90 212 101
1.90 -7.90 214 101
2.00 -7.90 217 100
2.10 -7.90 220 100
2.20 -7.90 222 99
2.30 -7.90 225 99
2.40 -7.90 228 98
2.50 -7.90 229 97
2.60 -7.90 232 97
2.70 -7.90 234 96
2.80 -7.90 236 96
2.90 -7.90 239 95
3.00 -7.90 241 95
3.10 -7.90 243 94
3.20 -7.90 246 94
3.30 -7.90 248 93
3.40 -7.90 250 92
3.50 -7.90 253 92
3.60 -7.90 255 91
3.70 -7.90 258 91
3.80 -7.90 261 90
3.90 -7.90 263 89
4.00 -7.90 267 88
4.10 -7.90 0 0
4.20 -7.90 0 0
4.30 -7.90 276 86
4.40 -7.90 276 85
4.50 -7.90 278 85
4.60 -7.90 281 85
4.70 -7.90 284 85
4.80 -7.90 286 85
4.90 -7.90 289 85
5.00 -7.90 291 85
5.10 -7.90 293 85
5.20 -7.90 296 85
5.30 -7.90 298 84
5.40 -7.90 301 84
5.50 -7.90 303 84
5.60 -7.90 305 84
5.70 -7.90 308 84
5.80 -7.90 310 83
5.90 -7.90 312 83
6.00 -7.90 315 83
6.10 -7.90 317 83
6.20 -7.90 319 82
6.30 -7.90 322 82
6.40 -7.90 325 80
6.50 -7.90 328 77
6.60 -7.90 331 76
6.70 -7.90 333 75
6.80 -7.90 336 74
6.90 -7.90 338 74
7.00 -7.90 341 74
7.10 -7.90 342 73
7.20 -7.90 345 72
7.30 -7.90 347 72
7.40 -7.90 350 71
7.50 -7.90 351 71
7.60 -7.90 354 70
7.70 -7.90 356 69
7.80 -7.90 358 67
7.90 -7.90 361 66
8.00 -7.90 363 63
8.10 -7.90 365 61
8.20 -7.90 367 59
8.30 -7.90 370 54
8.40 -7.90 372 52
8.50 -7.90 375 47
8.60 -7.90 378 40
8.70 -7.90 380 37
8.80 -7.90 382 35
8.90 -7.90 385 33
9.00 -7.90 387 31
9.10 -7.90 389 30
-9.00 -7.80 0 0
-8.90 -7.80 0 0
-8.80 -7.80 0 0
-8.70 -7.80 0 0
-8.60 -7.80 0 0
-8.50 -7.80 0 0
-8.40 -7.80 0 0
-8.30 -7.80 0 0
-8.20 -7.80 0 0
-8.10 -7.80 0 0
-8.00 -7.80 0 0
-7.90 -7.80 0 0
-7.80 -7.80 0 0
-7.70 -7.80 0 0
-7.60 -7.80 0 0
-7.50 -7.80 0 0
-7.40 -7.80 0 0
-7.30 -7.80 0 0
-7.20 -7.80 0 0
-7.10 -7.80 0 0
-7.00 -7.80 0 0
-6.90 -7.80 0 0
-6.80 -7.80 3 178
-6.70 -7.80 4 178
-6.60 -7.80 6 177
-6.50 -7.80 7 176
-6.40 -7.80 8 176
-6.30 -7.80 9 175
-6.20 -7.80 10 174
-6.10 -7.80 12 174
-6.00 -7.80 13 173
-5.90 -7.80 14 172
-5.80 -7.80 15 171
-5.70 -7.80 16 170
-5.60 -7.80 17 170
-5.50 -7.80 18 168
-5.40 -7.80 19 168
-5.30 -7.80 20 167
-5.20 -7.80 21 166
-5.10 -7.80 22 165
-5.00 -7.80 23 164
-4.90 -7.80 25 163
-4.80 -7.80 26 162
-4.70 -7.80 28 161
-4.60 -7.80 30 160
-4.50 -7.80 32 159
-4.40 -7.80 34 158
-4.30 -7.80 38 156
-4.20 -7.80 42 154
-4.10 -7.80 46 152
-4.00 -7.80 50 151
-3.90 -7.80 55 149
-3.80 -7.80 60 147
-3.70 -7.80 64 145
-3.60 -7.80 68 144
-3.50 -7.80 73 142
-3.40 -7.80 79 140
-3.30 -7.80 83 139
-3.20 -7.80 88 137
-3.10 -7.80 92 136
-3.00 -7.80 97 135
-2.90 -7.80 98 134
-2.80 -7.80 101 133
-2.70 -7.80 103 133
-2.60 -7.80 105 132
-2.50 -7.80 107 131
-2.40 -7.80 110 131
-2.30 -7.80 112 130
-2.20 -7.80 114 129
-2.10 -7.80 117 128
-2.00 -7.80 119 128
-1.90 -7.80 121 127
-1.80 -7.80 124 126
-1.70 -7.80 126 125
-1.60 -7.80 129 125
-1.50 -7.80 131 124
-1.40 -7.80 134 123
-1.30 -7.80 136 122
-1.20 -7.80 138 122
-1.10 -7.80 141 121
-1.00 -7.80 143 120
-0.90 -7.80 145 120
-0.80 -7.80 147 119
-0.70 -7.80 150 118
-0.60 -7.80 153 118
-0.50 -7.80 155 117
-0.40 -7.80 158 116
-0.30 -7.80 160 116
-0.20 -7.80 163 115
-0.10 -7.80 165 114
-0.00 -7.80 168 114
0.10 -7.80 171 113
0.20 -7.80 173 112
0.30 -7.80 176 111
0.40 -7.80 178 111
0.50 -7.80 180 110
0.60 -7.80 183 110
0.70 -7.80 185 109
0.80 -7.80 188 108
0.90 -7.80 190 108
1.00 -7.80 193 107
1.10 -7.80 195 106
1.20 -7.80 198 106
1.30 -7.80 200 105
1.40 -7.80 203 105
1.50 -7.80 205 104
1.60 -7.80 207 103
1.70 -7.80 210 103
1.80 -7.80 213 102
1.90 -7.80 216 102
2.00 -7.80 218 101
2.10 -7.80 221 101
2.20 -7.80 224 100
2.30 -7.80 226 99
2.40 -7.80 228 99
2.50 -7.80 231 98
2.60 -7.80 233 98
2.70 -7.80 236 97
2.80 -7.80 237 97
2.90 -7.80 240 96
3.00 -7.80 242 96
3.10 -7.80 244 95
3.20 -7.80 247 95
3.30 -7.80 249 94
3.40 -7.80 252 93
3.50 -7.80 254 93
3.60 -7.80 256 92
3.70 -7.80 259 91
3.80 -7.80 262 91
3.90 -7.80 264 90
4.00 -7.80 266 89
4.10 -7.80 269 89
4.20 -7.80 270 88
4.30 -7.80 0 0
4.40 -7.80 279 86
4.50 -7.80 282 86
4.60 -7.80 283 86
4.70 -7.80 286 86
4.80 -7.80 289 86
4.90 -7.80 291 86
5.00 -7.80 293 86
5.10 -7.80 295 85
5.20 -7.80 297 85
5.30 -7.80 300 85
5.40 -7.80 302 85
5.50 -7.80 304 85
5.60 -7.80 307 85
5.70 -7.80 308 85
5.80 -7.80 311 84
5.90 -7.80 314 84
6.00 -7.80 316 84
6.10 -7.80 318 84
6.20 -7.80 321 83
6.30 -7.80 323 83
6.40 -7.80 325 82
6.50 -7.80 328 82
6.60 -7.80 332 79
6.70 -7.80 334 77
6.80 -7.80 337 76
6.90 -7.80 339 76
7.00 -7.80 342 75
7.10 -7.80 344 74
7.20 -7.80 346 74
7.30 -7.80 348 73
7.40 -7.80 351 73
7.50 -7.80 353 72
7.60 -7.80 355 71
7.70 -7.80 357 70
7.80 -7.80 360 69
7.90 -7.80 362 68
8.00 -7.80 364 66
8.10 -7.80 366 64
8.20 -7.80 368 61
8.30 -7.80 371 58
8.40 -7.80 374 54
8.50 -7.80 376 50
8.60 -7.80 379 43
8.70 -7.80 381 39
8.80 -7.80 383 37
8.90 -7.80 386 35
9.00 -7.80 388 33
9.10 -7.80 390 31
-9.00 -7.70 0 0
-8.90 -7.70 0 0
-8.80 -7.70 0 0
-8.70 -7.70 0 0
-8.60 -7.70 0 0
-8.50 -7.70 0 0
-8.40 -7.70 0 0
-8.30 -7.70 0 0
-8.20 -7.70 0 0
-8.10 -7.70 0 0
-8.00 -7.70 0 0
-7.90 -7.70 0 0
-7.80 -7.70 0 0
-7.70 -7.70 0 0
-7.60 -7.70 0 0
-7.50 -7.70 0 0
-7.40 -7.70 0 0
-7.30 -7.70 0 0
-7.20 -7.70 0 0
-7.10 -7.70 0 0
-7.00 -7.70 0 0
-6.90 -7.70 0 0
-6.80 -7.70 3 179
-6.70 -7.70 4 179
-6.60 -7.70 5 178
-6.50 -7.70 6 177
-6.40 -7.70 8 176
-6.30 -7.70 9 176
-6.20 -7.70 10 175
-6.10 -7.70 11 175
-6.00 -7.70 13 174
-5.90 -7.70 14 173
-5.80 -7.70 15 172
-5.70 -7.70 16 172
-5.60 -7.70 17 170
-5.50 -7.70 18 170
-5.40 -7.70 19 169
-5.30 -7.70 20 168
-5.20 -7.70 21 167
-5.10 -7.70 22 166
-5.00 -7.70 23 165
-4.90 -7.70 25 164
-4.80 -7.70 27 163
-4.70 -7.70 29 162
-4.60 -7.70 31 161
-4.50 -7.70 33 160
-4.40 -7.70 37 158
-4.30 -7.70 41 156
-4.20 -7.70 46 154
-4.10 -7.70 50 152
-4.00 -7.70 54 150
-3.90 -7.70 59 148
-3.80 -7.70 64 146
-3.70 -7.70 69 145
-3.60 -7.70 73 143
-3.50 -7.70 78 142
-3.40 -7.70 83 140
-3.30 -7.70 90 138
-3.20 -7.70 92 137
-3.10 -7.70 94 136
-3.00 -7.70 97 136
-2.90 -7.70 99 135
-2.80 -7.70 101 134
-2.70 -7.70 103 134
-2.60 -7.70 105 133
-2.50 -7.70 107 132
-2.40 -7.70 110 131
-2.30 -7.70 112 131
-2.20 -7.70 115 130
-2.10 -7.70 117 129
-2.00 -7.70 119 129
-1.90 -7.70 122 128
-1.80 -7.70 124 127
-1.70 -7.70 127 126
-1.60 -7.70 129 126
-1.50 -7.70 132 125
-1.40 -7.70 134 124
-1.30 -7.70 136 123
-1.20 -7.70 139 123
-1.10 -7.70 141 122
-1.00 -7.70 143 121
-0.90 -7.70 146 121
-0.80 -7.70 148 120
-0.70 -7.70 151 119
-0.60 -7.70 153 119
-0.50 -7.70 156 118
-0.40 -7.70 158 117
-0.30 -7.70 161 117
-0.20 -7.70 163 116
-0.10 -7.70 166 115
-0.00 -7.70 169 115
0.10 -7.70 171 114
0.20 -7.70 174 113
0.30 -7.70 176 113
0.40 -7.70 179 112
0.50 -7.70 181 111
0.60 -7.70 184 111
0.70 -7.70 186 110
0.80 -7.70 189 109
0.90 -7.70 191 109
1.00 -7.70 194 108
1.10 -7.70 196 107
1.20 -7.70 198 107
1.30 -7.70 201 106
1.40 -7.70 203 105
1.50 -7.70 206 105
1.60 -7.70 209 104
1.70 -7.70 211 104
1.80 -7.70 214 103
1.90 -7.70 216 103
2.00 -7.70 219 102
2.10 -7.70 222 102
2.20 -7.70 224 101
2.30 -7.70 226 100
2.40 -7.70 229 100
2.50 -7.70 231 99
2.60 -7.70 234 99
2.70 -7.70 236 98
2.80 -7.70 238 98
2.90 -7.70 241 97
3.00 -7.70 243 96
3.10 -7.70 246 96
3.20 -7.70 248 96
3.30 -7.70 250 95
3.40 -7.70 253 95
3.50 -7.70 256 94
3.60 -7.70 258 93
3.70 -7.70 260 93
3.80 -7.70 263 92
3.90 -7.70 265 91
4.00 -7.70 267 91
4.10 -7.70 269 90
4.20 -7.70 272 89
4.30 -7.70 274 88
4.40 -7.70 279 87
4.50 -7.70 282 87
4.60 -7.70 285 86
4.70 -7.70 287 86
4.80 -7.70 289 86
4.90 -7.70 291 86
5.00 -7.70 294 86
5.10 -7.70 297 86
5.20 -7.70 299 86
5.30 -7.70 301 86
5.40 -7.70 303 86
5.50 -7.70 306 85
5.60 -7.70 308 85
5.70 -7.70 311 85
5.80 -7.70 312 85
5.90 -7.70 315 85
6.00 -7.70 317 85
6.10 -7.70 319 84
6.20 -7.70 322 84
6.30 -7.70 324 84
6.40 -7.70 327 83
6.50 -7.70 329 83
6.60 -7.70 332 80
6.70 -7.70 336 78
6.80 -7.70 338 77
6.90 -7.70 341 76
7.00 -7.70 343 75
7.10 -7.70 346 75
7.20 -7.70 348 74
7.30 -7.70 350 74
7.40 -7.70 352 73
7.50 -7.70 354 73
7.60 -7.70 357 72
7.70 -7.70 359 71
7.80 -7.70 361 70
7.90 -7.70 363 69
8.00 -7.70 365 68
8.10 -7.70 367 66
8.20 -7.70 370 64
8.30 -7.70 372 61
8.40 -7.70 375 57
8.50 -7.70 377 53
8.60 -7.70 379 50
8.70 -7.70 382 42
8.80 -7.70 385 39
8.90 -7.70 387 37
9.00 -7.70 389 34
9.10 -7.70 392 33
-9.00 -7.60 0 0
-8.90 -7.60 0 0
-8.80 -7.60 0 0
-8.70 -7.60 0 0
-8.60 -7.60 0 0
-8.50 -7.60 0 0
-8.40 -7.60 0 0
-8.30 -7.60 0 0
-8.20 -7.60 0 0
-8.10 -7.60 0 0
-8.00 -7.60 0 0
-7.90 -7.60 0 0
-7.80 -7.60 0 0
-7.70 -7.60 0 0
-7.60 -7.60 0 0
-7.50 -7.60 0 0
-7.40 -7.60 0 0
-7.30 -7.60 0 0
-7.20 -7.60 0 0
-7.10 -7.60 0 0
-7.00 -7.60 0 0
-6.90 -7.60 0 0
-6.80 -7.60 3 181
-6.70 -7.60 5 180
-6.60 -7.60 6 179
-6.50 -7.60 7 179
-6.40 -7.60 8 178
-6.30 -7.60 10 177
-6.20 -7.60 11 176
-6.10 -7.60 12 176
-6.00 -7.60 13 175
-5.90 -7.60 14 174
-5.80 -7.60 15 174
-5.70 -7.60 16 173
-5.60 -7.60 17 172
-5.50 -7.60 18 171
-5.40 -7.60 19 170
-5.30 -7.60 20 169
-5.20 -7.60 21 168
-5.10 -7.60 22 167
-5.00 -7.60 23 166
-4.90 -7.60 25 166
-4.80 -7.60 27 164
-4.70 -7.60 29 164
-4.60 -7.60 31 162
-4.50 -7.60 36 160
-4.40 -7.60 40 158
-4.30 -7.60 44 156
-4.20 -7.60 50 154
-4.10 -7.60 54 152
-4.00 -7.60 59 150
-3.90 -7.60 63 148
-3.80 -7.60 68 146
-3.70 -7.60 73 145
-3.60 -7.60 76 143
-3.50 -7.60 81 142
-3.40 -7.60 88 140
-3.30 -7.60 90 139
-3.20 -7.60 93 138
-3.10 -7.60 95 137
-3.00 -7.60 97 137
-2.90 -7.60 99 136
-2.80 -7.60 101 135
-2.70 -7.60 103 135
-2.60 -7.60 106 134
-2.50 -7.60 108 133
-2.40 -7.60 110 132
-2.30 -7.60 113 132
-2.20 -7.60 115 131
-2.10 -7.60 117 130
-2.00 -7.60 120 130
-1.90 -7.60 122 129
-1.80 -7.60 125 128
-1.70 -7.60 127 127
-1.60 -7.60 130 127
-1.50 -7.60 132 126
-1.40 -7.60 135 125
-1.30 -7.60 137 124
-1.20 -7.60 139 124
-1.10 -7.60 142 123
-1.00 -7.60 144 122
-0.90 -7.60 146 122
-0.80 -7.60 149 121
-0.70 -7.60 152 121
-0.60 -7.60 154 120
-0.50 -7.60 156 119
-0.40 -7.60 159 118
-0.30 -7.60 162 118
-0.20 -7.60 164 117
-0.10 -7.60 167 117
-0.00 -7.60 169 116
0.10 -7.60 172 115
0.20 -7.60 174 115
0.30 -7.60 177 114
0.40 -7.60 179 113
0.50 -7.60 182 112
0.60 -7.60 185 112
0.70 -7.60 187 111
0.80 -7.60 190 110
0.90 -7.60 192 110
1.00 -7.60 194 109
1.10 -7.60 196 109
1.20 -7.60 199 108
1.30 -7.60 202 107
1.40 -7.60 204 107
1.50 -7.60 207 106
1.60 -7.60 209 105
1.70 -7.60 212 105
1.80 -7.60 215 104
1.90 -7.60 217 104
2.00 -7.60 220 103
2.10 -7.60 223 102
2.20 -7.60 225 102
2.30 -7.60 228 101
2.40 -7.60 230 101
2.50 -7.60 232 100
2.60 -7.60 235 100
2.70 -7.60 237 99
2.80 -7.60 239 99
2.90 -7.60 242 98
3.00 -7.60 244 98
3.10 -7.60 246 97
3.20 -7.60 249 96
3.30 -7.60 252 96
3.40 -7.60 254 95
3.50 -7.60 256 95
3.60 -7.60 259 94
3.70 -7.60 261 94
3.80 -7.60 263 93
3.90 -7.60 266 93
4.00 -7.60 268 92
4.10 -7.60 270 91
4.20 -7.60 273 90
4.30 -7.60 275 90
4.40 -7.60 278 89
4.50 -7.60 281 88
4.60 -7.60 285 87
4.70 -7.60 287 87
4.80 -7.60 291 87
4.90 -7.60 293 87
5.00 -7.60 295 87
5.10 -7.60 298 87
5.20 -7.60 300 86
5.30 -7.60 302 86
5.40 -7.60 304 86
5.50 -7.60 308 86
5.60 -7.60 309 86
5.70 -7.60 312 86
5.80 -7.60 314 86
5.90 -7.60 317 85
6.00 -7.60 318 85
6.10 -7.60 321 85
6.20 -7.60 323 85
6.30 -7.60 325 84
6.40 -7.60 328 84
6.50 -7.60 330 83
6.60 -7.60 333 82
6.70 -7.60 337 79
6.80 -7.60 340 78
6.90 -7.60 342 77
7.00 -7.60 344 76
7.10 -7.60 347 75
7.20 -7.60 349 75
7.30 -7.60 351 75
7.40 -7.60 353 74
7.50 -7.60 356 74
7.60 -7.60 358 73
7.70 -7.60 360 73
7.80 -7.60 362 72
7.90 -7.60 364 70
8.00 -7.60 367 69
8.10 -7.60 369 68
8.20 -7.60 371 66
8.30 -7.60 373 64
8.40 -7.60 376 60
8.50 -7.60 378 56
8.60 -7.60 380 52
8.70 -7.60 383 47
8.80 -7.60 386 41
8.90 -7.60 388 38
9.00 -7.60 390 36
9.10 -7.60 393 34
-9.00 -7.50 0 0
-8.90 -7.50 0 0
-8.80 -7.50 0 0
-8.70 -7.50 0 0
-8.60 -7.50 0 0
-8.50 -7.50 0 0
-8.40 -7.50 0 0
-8.30 -7.50 0 0
-8.20 -7.50 0 0
-8.10 -7.50 0 0
-8.00 -7.50 0 0
-7.90 -7.50 0 0
-7.80 -7.50 0 0
-7.70 -7.50 0 0
-7.60 -7.50 0 0
-7.50 -7.50 0 0
-7.40 -7.50 0 0
-7.30 -7.50 0 0
-7.20 -7.50 0 0
-7.10 -7.50 0 0
-7.00 -7.50 0 0
-6.90 -7.50 3 183
-6.80 -7.50 4 182
-6.70 -7.50 5 182
-6.60 -7.50 7 181
-6.50 -7.50 8 180
-6.40 -7.50 9 180
-6.30 -7.50 10 179
-6.20 -7.50 11 178
-6.10 -7.50 13 177
-6.00 -7.50 13 177
-5.90 -7.50 15 176
-5.80 -7.50 16 175
-5.70 -7.50 16 174
-5.60 -7.50 17 173
-5.50 -7.50 18 172
-5.40 -7.50 19 171
-5.30 -7.50 20 170
-5.20 -7.50 21 169
-5.10 -7.50 22 168
-5.00 -7.50 23 167
-4.90 -7.50 25 166
-4.80 -7.50 27 165
-4.70 -7.50 31 163
-4.60 -7.50 35 162
-4.50 -7.50 39 159
-4.40 -7.50 44 157
-4.30 -7.50 48 155
-4.20 -7.50 54 153
-4.10 -7.50 58 151
-4.00 -7.50 63 150
-3.90 -7.50 67 148
-3.80 -7.50 72 146
-3.70 -7.50 76 145
-3.60 -7.50 80 144
-3.50 -7.50 86 142
-3.40 -7.50 88 141
-3.30 -7.50 91 140
-3.20 -7.50 93 140
-3.10 -7.50 95 139
-3.00 -7.50 97 138
-2.90 -7.50 99 137
-2.80 -7.50 102 137
-2.70 -7.50 104 136
-2.60 -7.50 106 135
-2.50 -7.50 108 135
-2.40 -7.50 111 134
-2.30 -7.50 113 133
-2.20 -7.50 116 132
-2.10 -7.50 118 132
-2.00 -7.50 121 131
-1.90 -7.50 123 130
-1.80 -7.50 125 130
-1.70 -7.50 128 129
-1.60 -7.50 130 128
-1.50 -7.50 133 127
-1.40 -7.50 135 127
-1.30 -7.50 138 126
-1.20 -7.50 140 125
-1.10 -7.50 143 125
-1.00 -7.50 145 124
-0.90 -7.50 147 123
-0.80 -7.50 150 123
-0.70 -7.50 152 122
-0.60 -7.50 155 121
-0.50 -7.50 158 120
-0.40 -7.50 160 120
-0.30 -7.50 163 119
-0.20 -7.50 165 119
-0.10 -7.50 168 118
-0.00 -7.50 170 117
0.10 -7.50 173 117
0.20 -7.50 175 116
0.30 -7.50 178 115
0.40 -7.50 181 114
0.50 -7.50 183 114
0.60 -7.50 185 113
0.70 -7.50 188 112
0.80 -7.50 190 112
0.90 -7.50 193 111
1.00 -7.50 195 110
1.10 -7.50 198 110
1.20 -7.50 200 109
1.30 -7.50 203 109
1.40 -7.50 205 108
1.50 -7.50 208 107
1.60 -7.50 211 107
1.70 -7.50 213 106
1.80 -7.50 216 105
1.90 -7.50 218 105
2.00 -7.50 221 104
2.10 -7.50 223 104
2.20 -7.50 226 103
2.30 -7.50 228 102
2.40 -7.50 231 102
2.50 -7.50 233 101
2.60 -7.50 236 101
2.70 -7.50 238 100
2.80 -7.50 241 100
2.90 -7.50 243 99
3.00 -7.50 245 98
3.10 -7.50 248 98
3.20 -7.50 250 97
3.30 -7.50 253 97
3.40 -7.50 255 96
3.50 -7.50 257 96
3.60 -7.50 260 95
3.70 -7.50 262 95
3.80 -7.50 265 94
3.90 -7.50 267 94
4.00 -7.50 269 93
4.10 -7.50 271 92
4.20 -7.50 274 92
4.30 -7.50 276 91
4.40 -7.50 278 90
4.50 -7.50 280 89
4.60 -7.50 284 88
4.70 -7.50 288 88
4.80 -7.50 291 87
4.90 -7.50 293 87
5.00 -7.50 296 87
5.10 -7.50 299 87
5.20 -7.50 301 87
5.30 -7.50 304 87
5.40 -7.50 306 87
5.50 -7.50 309 87
5.60 -7.50 311 87
5.70 -7.50 313 86
5.80 -7.50 315 86
5.90 -7.50 318 86
6.00 -7.50 320 86
6.10 -7.50 322 86
6.20 -7.50 324 85
6.30 -7.50 327 85
6.40 -7.50 329 85
6.50 -7.50 332 84
6.60 -7.50 334 84
6.70 -7.50 336 83
6.80 -7.50 340 80
6.90 -7.50 343 79
7.00 -7.50 346 78
7.10 -7.50 348 77
7.20 -7.50 350 77
7.30 -7.50 352 76
7.40 -7.50 355 76
7.50 -7.50 357 75
7.60 -7.50 359 75
7.70 -7.50 361 74
7.80 -7.50 363 73
7.90 -7.50 366 72
8.00 -7.50 368 71
8.10 -7.50 370 69
8.20 -7.50 372 68
8.30 -7.50 375 65
8.40 -7.50 376 63
8.50 -7.50 379 59
8.60 -7.50 381 55
8.70 -7.50 384 51
8.80 -7.50 387 44
8.90 -7.50 389 41
9.00 -7.50 392 38
9.10 -7.50 394 36
-9.00 -7.40 0 0
-8.90 -7.40 0 0
-8.80 -7.40 0 0
-8.70 -7.40 0 0
-8.60 -7.40 0 0
-8.50 -7.40 0 0
-8.40 -7.40 0 0
-8.30 -7.40 0 0
-8.20 -7.40 0 0
-8.10 -7.40 0 0
-8.00 -7.40 0 0
-7.90 -7.40 0 0
-7.80 -7.40 0 0
-7.70 -7.40 0 0
-7.60 -7.40 0 0
-7.50 -7.40 0 0
-7.40 -7.40 0 0
-7.30 -7.40 0 0
-7.20 -7.40 0 0
-7.10 -7.40 0 0
-7.00 -7.40 0 0
-6.90 -7.40 3 184
-6.80 -7.40 4 184
-6.70 -7.40 6 183
-6.60 -7.40 7 182
-6.50 -7.40 8 181
-6.40 -7.40 9 181
-6.30 -7.40 11 180
-6.20 -7.40 11 179
-6.10 -7.40 12 179
-6.00 -7.40 14 178
-5.90 -7.40 14 177
-5.80 -7.40 15 176
-5.70 -7.40 16 175
-5.60 -7.40 17 174
-5.50 -7.40 18 173
-5.40 -7.40 19 172
-5.30 -7.40 20 171
-5.20 -7.40 21 170
-5.10 -7.40 22 170
-5.00 -7.40 24 169
-4.90 -7.40 25 167
-4.80 -7.40 28 166
-4.70 -7.40 33 164
-4.60 -7.40 38 162
-4.50 -7.40 42 159
-4.40 -7.40 48 157
-4.30 -7.40 53 155
-4.20 -7.40 58 153
-4.10 -7.40 62 151
-4.00 -7.40 67 149
-3.90 -7.40 71 148
-3.80 -7.40 75 146
-3.70 -7.40 82 144
-3.60 -7.40 84 143
-3.50 -7.40 86 142
-3.40 -7.40 88 142
-3.30 -7.40 91 141
-3.20 -7.40 93 140
-3.10 -7.40 95 140
-3.00 -7.40 97 139
-2.90 -7.40 99 138
-2.80 -7.40 102 137
-2.70 -7.40 104 137
-2.60 -7.40 106 136
-2.50 -7.40 108 135
-2.40 -7.40 111 135
-2.30 -7.40 114 134
-2.20 -7.40 116 133
-2.10 -7.40 119 133
-2.00 -7.40 121 132
-1.90 -7.40 123 131
-1.80 -7.40 126 130
-1.70 -7.40 128 130
-1.60 -7.40 131 129
-1.50 -7.40 133 128
-1.40 -7.40 136 128
-1.30 -7.40 138 127
-1.20 -7.40 140 126
-1.10 -7.40 143 125
-1.00 -7.40 146 125
-0.90 -7.40 148 124
-0.80 -7.40 150 124
-0.70 -7.40 153 123
-0.60 -7.40 156 122
-0.50 -7.40 158 122
-0.40 -7.40 161 121
-0.30 -7.40 163 120
-0.20 -7.40 166 119
-0.10 -7.40 168 119
-0.00 -7.40 171 118
0.10 -7.40 173 118
0.20 -7.40 176 117
0.30 -7.40 179 116
0.40 -7.40 181 115
0.50 -7.40 184 115
0.60 -7.40 186 114
0.70 -7.40 188 113
0.80 -7.40 191 113
0.90 -7.40 194 112
1.00 -7.40 196 111
1.10 -7.40 199 111
1.20 -7.40 201 110
1.30 -7.40 204 109
1.40 -7.40 206 109
1.50 -7.40 209 108
1.60 -7.40 211 108
1.70 -7.40 214 107
1.80 -7.40 216 106
1.90 -7.40 219 106
2.00 -7.40 222 105
2.10 -7.40 224 104
2.20 -7.40 227 104
2.30 -7.40 229 103
2.40 -7.40 231 102
2.50 -7.40 234 102
2.60 -7.40 236 101
2.70 -7.40 239 101
2.80 -7.40 241 100
2.90 -7.40 244 100
3.00 -7.40 246 99
3.10 -7.40 249 98
3.20 -7.40 251 98
3.30 -7.40 254 97
3.40 -7.40 256 97
3.50 -7.40 259 96
3.60 -7.40 261 96
3.70 -7.40 263 95
3.80 -7.40 266 95
3.90 -7.40 268 94
4.00 -7.40 270 94
4.10 -7.40 272 93
4.20 -7.40 274 93
4.30 -7.40 277 92
4.40 -7.40 278 91
4.50 -7.40 281 90
4.60 -7.40 284 90
4.70 -7.40 288 89
4.80 -7.40 291 88
4.90 -7.40 292 88
5.00 -7.40 298 88
5.10 -7.40 300 88
5.20 -7.40 303 88
5.30 -7.40 305 88
5.40 -7.40 308 88
5.50 -7.40 310 88
5.60 -7.40 312 87
5.70 -7.40 314 87
5.80 -7.40 317 87
5.90 -7.40 319 87
6.00 -7.40 321 87
6.10 -7.40 323 87
6.20 -7.40 326 86
6.30 -7.40 328 86
6.40 -7.40 330 86
6.50 -7.40 332 86
6.60 -7.40 335 85
6.70 -7.40 337 85
6.80 -7.40 340 84
6.90 -7.40 343 82
7.00 -7.40 346 81
7.10 -7.40 349 79
7.20 -7.40 352 78
7.30 -7.40 354 78
7.40 -7.40 356 77
7.50 -7.40 358 76
7.60 -7.40 361 76
7.70 -7.40 363 75
7.80 -7.40 365 75
7.90 -7.40 367 74
8.00 -7.40 369 72
8.10 -7.40 372 71
8.20 -7.40 374 70
8.30 -7.40 376 68
8.40 -7.40 378 66
8.50 -7.40 380 62
8.60 -7.40 383 58
8.70 -7.40 385 54
8.80 -7.40 388 48
8.90 -7.40 390 43
9.00 -7.40 393 40
9.10 -7.40 395 38
-9.00 -7.30 0 0
-8.90 -7.30 0 0
-8.80 -7.30 0 0
-8.70 -7.30 0 0
-8.60 -7.30 0 0
-8.50 -7.30 0 0
-8.40 -7.30 0 0
-8.30 -7.30 0 0
-8.20 -7.30 0 0
-8.10 -7.30 0 0
-8.00 -7.30 0 0
-7.90 -7.30 0 0
-7.80 -7.30 0 0
-7.70 -7.30 0 0
-7.60 -7.30 0 0
-7.50 -7.30 0 0
-7.40 -7.30 0 0
-7.30 -7.30 0 0
-7.20 -7.30 0 0
-7.10 -7.30 0 0
-7.00 -7.30 0 0
-6.90 -7.30 3 186
-6.80 -7.30 5 185
-6.70 -7.30 6 184
-6.60 -7.30 7 183
-6.50 -7.30 9 183
-6.40 -7.30 10 182
-6.30 -7.30 11 181
-6.20 -7.30 12 180
-6.10 -7.30 13 180
-6.00 -7.30 14 179
-5.90 -7.30 15 178
-5.80 -7.30 15 177
-5.70 -7.30 16 176
-5.60 -7.30 17 175
-5.50 -7.30 18 174
-5.40 -7.30 19 173
-5.30 -7.30 20 172
-5.20 -7.30 20 172
-5.10 -7.30 22 171
-5.00 -7.30 24 170
-4.90 -7.30 27 168
-4.80 -7.30 32 166
-4.70 -7.30 37 163
-4.60 -7.30 42 161
-4.50 -7.30 47 159
-4.40 -7.30 51 156
-4.30 -7.30 56 155
-4.20 -7.30 61 153
-4.10 -7.30 66 151
-4.00 -7.30 71 149
-3.90 -7.30 78 146
-3.80 -7.30 80 146
-3.70 -7.30 82 145
-3.60 -7.30 84 144
-3.50 -7.30 87 144
-3.40 -7.30 89 143
-3.30 -7.30 91 142
-3.20 -7.30 93 141
-3.10 -7.30 95 141
-3.00 -7.30 98 140
-2.90 -7.30 100 139
-2.80 -7.30 102 139
-2.70 -7.30 105 138
-2.60 -7.30 107 137
-2.50 -7.30 109 136
-2.40 -7.30 112 136
-2.30 -7.30 114 135
-2.20 -7.30 117 134
-2.10 -7.30 119 134
-2.00 -7.30 121 133
-1.90 -7.30 124 132
-1.80 -7.30 126 132
-1.70 -7.30 129 131
-1.60 -7.30 132 130
-1.50 -7.30 134 130
-1.40 -7.30 136 129
-1.30 -7.30 139 128
-1.20 -7.30 141 128
-1.10 -7.30 144 127
-1.00 -7.30 146 126
-0.90 -7.30 149 126
-0.80 -7.30 151 125
-0.70 -7.30 154 124
-0.60 -7.30 156 124
-0.50 -7.30 159 123
-0.40 -7.30 161 122
-0.30 -7.30 164 122
-0.20 -7.30 167 121
-0.10 -7.30 169 121
-0.00 -7.30 172 120
0.10 -7.30 175 119
0.20 -7.30 177 118
0.30 -7.30 179 117
0.40 -7.30 182 117
0.50 -7.30 184 116
0.60 -7.30 187 116
0.70 -7.30 190 115
0.80 -7.30 192 114
0.90 -7.30 195 113
1.00 -7.30 197 113
1.10 -7.30 200 112
1.20 -7.30 202 112
1.30 -7.30 205 111
1.40 -7.30 207 110
1.50 -7.30 210 109
1.60 -7.30 212 109
1.70 -7.30 215 108
1.80 -7.30 218 107
1.90 -7.30 220 107
2.00 -7.30 223 106
2.10 -7.30 225 106
2.20 -7.30 227 105
2.30 -7.30 230 104
2.40 -7.30 233 104
2.50 -7.30 235 103
2.60 -7.30 237 102
2.70 -7.30 240 102
2.80 -7.30 243 101
2.90 -7.30 245 101
3.00 -7.30 247 100
3.10 -7.30 250 100
3.20 -7.30 252 99
3.30 -7.30 255 98
3.40 -7.30 257 98
3.50 -7.30 259 97
3.60 -7.30 262 97
3.70 -7.30 264 97
3.80 -7.30 267 96
3.90 -7.30 269 96
4.00 -7.30 271 95
4.10 -7.30 273 95
4.20 -7.30 275 94
4.30 -7.30 277 93
4.40 -7.30 280 92
4.50 -7.30 282 92
4.60 -7.30 285 91
4.70 -7.30 287 90
4.80 -7.30 290 89
4.90 -7.30 293 89
5.00 -7.30 297 88
5.10 -7.30 301 88
5.20 -7.30 304 88
5.30 -7.30 307 88
5.40 -7.30 309 88
5.50 -7.30 311 88
5.60 -7.30 314 88
5.70 -7.30 315 88
5.80 -7.30 317 88
5.90 -7.30 320 87
6.00 -7.30 322 87
6.10 -7.30 325 87
6.20 -7.30 327 87
6.30 -7.30 329 87
6.40 -7.30 332 86
6.50 -7.30 334 86
6.60 -7.30 336 86
6.70 -7.30 339 85
6.80 -7.30 341 85
6.90 -7.30 345 83
7.00 -7.30 348 80
7.10 -7.30 351 80
7.20 -7.30 353 79
7.30 -7.30 355 78
7.40 -7.30 358 78
7.50 -7.30 360 77
7.60 -7.30 362 77
7.70 -7.30 364 76
7.80 -7.30 366 75
7.90 -7.30 368 75
8.00 -7.30 371 74
8.10 -7.30 373 73
8.20 -7.30 375 71
8.30 -7.30 377 70
8.40 -7.30 379 68
8.50 -7.30 382 65
8.60 -7.30 384 61
8.70 -7.30 386 57
8.80 -7.30 389 52
8.90 -7.30 392 46
9.00 -7.30 394 42
9.10 -7.30 396 40
-9.00 -7.20 0 0
-8.90 -7.20 0 0
-8.80 -7.20 0 0
-8.70 -7.20 0 0
-8.60 -7.20 0 0
-8.50 -7.20 0 0
-8.40 -7.20 0 0
-8.30 -7.20 0 0
-8.20 -7.20 0 0
-8.10 -7.20 0 0
-8.00 -7.20 0 0
-7.90 -7.20 0 0
-7.80 -7.20 0 0
-7.70 -7.20 0 0
-7.60 -7.20 0 0
-7.50 -7.20 0 0
-7.40 -7.20 0 0
-7.30 -7.20 0 0
-7.20 -7.20 0 0
-7.10 -7.20 0 0
-7.00 -7.20 3 187
-6.90 -7.20 4 186
-6.80 -7.20 5 186
-6.70 -7.20 7 185
-6.60 -7.20 8 185
-6.50 -7.20 9 184
-6.40 -7.20 10 184
-6.30 -7.20 11 183
-6.20 -7.20 12 182
-6.10 -7.20 13 181
-6.00 -7.20 14 180
-5.90 -7.20 15 179
-5.80 -7.20 15 178
-5.70 -7.20 16 177
-5.60 -7.20 17 176
-5.50 -7.20 18 175
-5.40 -7.20 19 174
-5.30 -7.20 19 173
-5.20 -7.20 20 173
-5.10 -7.20 22 172
-5.00 -7.20 26 170
-4.90 -7.20 30 167
-4.80 -7.20 35 165
-4.70 -7.20 40 163
-4.60 -7.20 45 161
-4.50 -7.20 50 158
-4.40 -7.20 54 156
-4.30 -7.20 59 155
-4.20 -7.20 65 153
-4.10 -7.20 69 151
-4.00 -7.20 74 150
-3.90 -7.20 79 148
-3.80 -7.20 81 147
-3.70 -7.20 83 146
-3.60 -7.20 85 146
-3.50 -7.20 87 145
-3.40 -7.20 89 144
-3.30 -7.20 91 143
-3.20 -7.20 94 143
-3.10 -7.20 96 142
-3.00 -7.20 98 141
-2.90 -7.20 101 141
-2.80 -7.20 103 140
-2.70 -7.20 105 139
-2.60 -7.20 108 138
-2.50 -7.20 110 138
-2.40 -7.20 112 137
-2.30 -7.20 115 136
-2.20 -7.20 117 136
-2.10 -7.20 120 135
-2.00 -7.20 122 134
-1.90 -7.20 125 134
-1.80 -7.20 127 133
-1.70 -7.20 130 133
-1.60 -7.20 132 132
-1.50 -7.20 135 131
-1.40 -7.20 137 131
-1.30 -7.20 140 130
-1.20 -7.20 142 129
-1.10 -7.20 144 128
-1.00 -7.20 147 128
-0.90 -7.20 150 127
-0.80 -7.20 152 127
-0.70 -7.20 155 126
-0.60 -7.20 158 125
-0.50 -7.20 160 125
-0.40 -7.20 163 124
-0.30 -7.20 165 123
-0.20 -7.20 168 123
-0.10 -7.20 170 122
-0.00 -7.20 173 121
0.10 -7.20 175 120
0.20 -7.20 178 120
0.30 -7.20 181 119
0.40 -7.20 183 118
0.50 -7.20 185 118
0.60 -7.20 188 117
0.70 -7.20 190 116
0.80 -7.20 193 116
0.90 -7.20 196 115
1.00 -7.20 198 114
1.10 -7.20 200 113
1.20 -7.20 203 113
1.30 -7.20 206 112
1.40 -7.20 208 111
1.50 -7.20 211 111
1.60 -7.20 213 110
1.70 -7.20 216 109
1.80 -7.20 218 109
1.90 -7.20 221 108
2.00 -7.20 224 107
2.10 -7.20 226 107
2.20 -7.20 229 106
2.30 -7.20 231 106
2.40 -7.20 234 105
2.50 -7.20 236 104
2.60 -7.20 239 103
2.70 -7.20 241 103
2.80 -7.20 243 102
2.90 -7.20 246 102
3.00 -7.20 249 101
3.10 -7.20 251 101
3.20 -7.20 254 100
3.30 -7.20 256 99
3.40 -7.20 258 99
3.50 -7.20 261 98
3.60 -7.20 263 98
3.70 -7.20 265 97
3.80 -7.20 268 97
3.90 -7.20 270 96
4.00 -7.20 272 96
4.10 -7.20 274 96
4.20 -7.20 276 95
4.30 -7.20 278 94
4.40 -7.20 281 94
4.50 -7.20 283 93
4.60 -7.20 285 92
4.70 -7.20 288 91
4.80 -7.20 290 90
4.90 -7.20 292 90
5.00 -7.20 296 89
5.10 -7.20 301 89
5.20 -7.20 305 89
5.30 -7.20 308 89
5.40 -7.20 310 89
5.50 -7.20 313 88
5.60 -7.20 315 89
5.70 -7.20 317 88
5.80 -7.20 319 88
5.90 -7.20 322 88
6.00 -7.20 323 88
6.10 -7.20 326 88
6.20 -7.20 328 88
6.30 -7.20 330 87
6.40 -7.20 333 87
6.50 -7.20 335 87
6.60 -7.20 337 86
6.70 -7.20 340 86
6.80 -7.20 342 86
6.90 -7.20 345 85
7.00 -7.20 349 82
7.10 -7.20 352 81
7.20 -7.20 354 80
7.30 -7.20 357 79
7.40 -7.20 359 78
7.50 -7.20 362 78
7.60 -7.20 364 77
7.70 -7.20 366 77
7.80 -7.20 368 76
7.90 -7.20 370 76
8.00 -7.20 372 75
8.10 -7.20 374 74
8.20 -7.20 377 73
8.30 -7.20 379 71
8.40 -7.20 381 69
8.50 -7.20 383 67
8.60 -7.20 385 64
8.70 -7.20 387 60
8.80 -7.20 390 56
8.90 -7.20 392 52
9.00 -7.20 395 45
9.10 -7.20 397 42
-9.00 -7.10 0 0
-8.90 -7.10 0 0
-8.80 -7.10 0 0
-8.70 -7.10 0 0
-8.60 -7.10 0 0
-8.50 -7.10 0 0
-8.40 -7.10 0 0
-8.30 -7.10 0 0
-8.20 -7.10 0 0
-8.10 -7.10 0 0
-8.00 -7.10 0 0
-7.90 -7.10 0 0
-7.80 -7.10 0 0
-7.70 -7.10 0 0
-7.60 -7.10 0 0
-7.50 -7.10 0 0
-7.40 -7.10 0 0
-7.30 -7.10 0 0
-7.20 -7.10 0 0
-7.10 -7.10 0 0
-7.00 -7.10 4 189
-6.90 -7.10 5 188
-6.80 -7.10 6 187
-6.70 -7.10 7 187
-6.60 -7.10 9 186
-6.50 -7.10 10 186
-6.40 -7.10 11 185
-6.30 -7.10 12 184
-6.20 -7.10 13 183
-6.10 -7.10 13 182
-6.00 -7.10 14 181
-5.90 -7.10 15 180
-5.80 -7.10 15 179
-5.70 -7.10 16 178
-5.60 -7.10 17 177
-5.50 -7.10 18 176
-5.40 -7.10 18 175
-5.30 -7.10 19 174
-5.20 -7.10 20 174
-5.10 -7.10 25 171
-5.00 -7.10 29 169
-4.90 -7.10 33 167
-4.80 -7.10 38 165
-4.70 -7.10 43 162
-4.60 -7.10 49 160
-4.50 -7.10 53 158
-4.40 -7.10 59 156
-4.30 -7.10 64 154
-4.20 -7.10 67 153
-4.10 -7.10 72 151
-4.00 -7.10 77 149
-3.90 -7.10 79 149
-3.80 -7.10 81 148
-3.70 -7.10 83 147
-3.60 -7.10 85 147
-3.50 -7.10 88 146
-3.40 -7.10 90 145
-3.30 -7.10 92 145
-3.20 -7.10 94 144
-3.10 -7.10 96 143
-3.00 -7.10 99 142
-2.90 -7.10 101 142
-2.80 -7.10 104 141
-2.70 -7.10 106 140
-2.60 -7.10 108 140
-2.50 -7.10 111 139
-2.40 -7.10 113 138
-2.30 -7.10 115 138
-2.20 -7.10 118 137
-2.10 -7.10 120 136
-2.00 -7.10 123 136
-1.90 -7.10 125 135
-1.80 -7.10 128 135
-1.70 -7.10 131 134
-1.60 -7.10 133 133
-1.50 -7.10 136 133
-1.40 -7.10 138 132
-1.30 -7.10 141 131
-1.20 -7.10 143 131
-1.10 -7.10 146 130
-1.00 -7.10 148 129
-0.90 -7.10 151 129
-0.80 -7.10 153 128
-0.70 -7.10 156 127
-0.60 -7.10 158 127
-0.50 -7.10 161 126
-0.40 -7.10 164 125
-0.30 -7.10 166 125
-0.20 -7.10 168 124
-0.10 -7.10 171 123
-0.00 -7.10 174 123
0.10 -7.10 176 122
0.20 -7.10 179 121
0.30 -7.10 182 121
0.40 -7.10 184 120
0.50 -7.10 187 119
0.60 -7.10 189 119
0.70 -7.10 192 118
0.80 -7.10 194 117
0.90 -7.10 196 116
1.00 -7.10 199 116
1.10 -7.10 202 115
1.20 -7.10 204 114
1.30 -7.10 207 113
1.40 -7.10 209 113
1.50 -7.10 212 112
1.60 -7.10 214 111
1.70 -7.10 217 111
1.80 -7.10 220 110
1.90 -7.10 222 109
2.00 -7.10 225 108
2.10 -7.10 227 108
2.20 -7.10 230 107
2.30 -7.10 232 107
2.40 -7.10 235 106
2.50 -7.10 237 105
2.60 -7.10 239 104
2.70 -7.10 242 104
2.80 -7.10 244 103
2.90 -7.10 247 103
3.00 -7.10 249 102
3.10 -7.10 252 101
3.20 -7.10 254 101
3.30 -7.10 257 100
3.40 -7.10 259 100
3.50 -7.10 262 99
3.60 -7.10 264 99
3.70 -7.10 266 98
3.80 -7.10 269 98
3.90 -7.10 271 97
4.00 -7.10 273 97
4.10 -7.10 275 96
4.20 -7.10 277 96
4.30 -7.10 279 95
4.40 -7.10 282 95
4.50 -7.10 284 94
4.60 -7.10 286 93
4.70 -7.10 288 93
4.80 -7.10 291 92
4.90 -7.10 294 91
5.00 -7.10 297 90
5.10 -7.10 300 89
5.20 -7.10 305 89
5.30 -7.10 308 89
5.40 -7.10 312 89
5.50 -7.10 315 89
5.60 -7.10 315 89
5.70 -7.10 319 89
5.80 -7.10 321 89
5.90 -7.10 323 89
6.00 -7.10 325 89
6.10 -7.10 327 88
6.20 -7.10 329 88
6.30 -7.10 331 88
6.40 -7.10 334 88
6.50 -7.10 337 87
6.60 -7.10 339 87
6.70 -7.10 341 87
6.80 -7.10 344 87
6.90 -7.10 346 86
7.00 -7.10 348 86
7.10 -7.10 352 83
7.20 -7.10 356 81
7.30 -7.10 358 81
7.40 -7.10 361 80
7.50 -7.10 363 79
7.60 -7.10 365 79
7.70 -7.10 367 78
7.80 -7.10 369 78
7.90 -7.10 371 78
8.00 -7.10 373 76
8.10 -7.10 375 75
8.20 -7.10 378 74
8.30 -7.10 380 73
8.40 -7.10 382 71
8.50 -7.10 384 69
8.60 -7.10 386 67
8.70 -7.10 388 63
8.80 -7.10 391 59
8.90 -7.10 393 54
9.00 -7.10 396 49
9.10 -7.10 399 44
-9.00 -7.00 0 0
-8.90 -7.00 0 0
-8.80 -7.00 0 0
-8.70 -7.00 0 0
-8.60 -7.00 0 0
-8.50 -7.00 0 0
-8.40 -7.00 0 0
-8.30 -7.00 0 0
-8.20 -7.00 0 0
-8.10 -7.00 0 0
-8.00 -7.00 0 0
-7.90 -7.00 0 0
-7.80 -7.00 0 0
-7.70 -7.00 0 0
-7.60 -7.00 0 0
-7.50 -7.00 0 0
-7.40 -7.00 0 0
-7.30 -7.00 0 0
-7.20 -7.00 0 0
-7.10 -7.00 0 0
-7.00 -7.00 4 191
-6.90 -7.00 5 190
-6.80 -7.00 7 189
-6.70 -7.00 8 188
-6.60 -7.00 9 188
-6.50 -7.00 10 187
-6.40 -7.00 11 186
-6.30 -7.00 11 185
-6.20 -7.00 12 184
-6.10 -7.00 13 183
-6.00 -7.00 14 182
-5.90 -7.00 14 181
-5.80 -7.00 15 181
-5.70 -7.00 16 180
-5.60 -7.00 17 178
-5.50 -7.00 17 178
-5.40 -7.00 18 177
-5.30 -7.00 19 176
-5.20 -7.00 22 174
-5.10 -7.00 27 172
-5.00 -7.00 32 169
-4.90 -7.00 37 167
-4.80 -7.00 41 165
-4.70 -7.00 48 162
-4.60 -7.00 51 160
-4.50 -7.00 57 158
-4.40 -7.00 61 156
-4.30 -7.00 67 154
-4.20 -7.00 73 152
-4.10 -7.00 75 151
-4.00 -7.00 77 151
-3.90 -7.00 79 150
-3.80 -7.00 82 149
-3.70 -7.00 83 149
-3.60 -7.00 86 148
-3.50 -7.00 88 147
-3.40 -7.00 90 146
-3.30 -7.00 92 146
-3.20 -7.00 94 145
-3.10 -7.00 97 144
-3.00 -7.00 99 143
-2.90 -7.00 101 143
-2.80 -7.00 104 142
-2.70 -7.00 106 142
-2.60 -7.00 109 141
-2.50 -7.00 111 140
-2.40 -7.00 114 140
-2.30 -7.00 116 139
-2.20 -7.00 119 138
-2.10 -7.00 121 138
-2.00 -7.00 124 137
-1.90 -7.00 126 137
-1.80 -7.00 129 136
-1.70 -7.00 132 135
-1.60 -7.00 134 135
-1.50 -7.00 136 134
-1.40 -7.00 139 133
-1.30 -7.00 142 133
-1.20 -7.00 144 132
-1.10 -7.00 147 132
-1.00 -7.00 149 131
-0.90 -7.00 152 130
-0.80 -7.00 155 130
-0.70 -7.00 157 129
-0.60 -7.00 159 128
-0.50 -7.00 162 128
-0.40 -7.00 165 127
-0.30 -7.00 167 126
-0.20 -7.00 170 126
-0.10 -7.00 172 125
-0.00 -7.00 175 124
0.10 -7.00 177 124
0.20 -7.00 180 123
0.30 -7.00 182 122
0.40 -7.00 185 122
0.50 -7.00 187 121
0.60 -7.00 190 120
0.70 -7.00 192 119
0.80 -7.00 195 119
0.90 -7.00 198 118
1.00 -7.00 200 117
1.10 -7.00 203 116
1.20 -7.00 205 116
1.30 -7.00 208 115
1.40 -7.00 210 114
1.50 -7.00 213 113
1.60 -7.00 215 113
1.70 -7.00 218 112
1.80 -7.00 221 111
1.90 -7.00 223 111
2.00 -7.00 226 110
2.10 -7.00 228 109
2.20 -7.00 231 108
2.30 -7.00 233 108
2.40 -7.00 235 107
2.50 -7.00 238 106
2.60 -7.00 240 106
2.70 -7.00 243 105
2.80 -7.00 245 104
2.90 -7.00 248 104
3.00 -7.00 251 103
3.10 -7.00 253 102
3.20 -7.00 255 102
3.30 -7.00 258 101
3.40 -7.00 260 101
3.50 -7.00 263 100
3.60 -7.00 265 99
3.70 -7.00 267 99
3.80 -7.00 270 98
3.90 -7.00 272 98
4.00 -7.00 274 98
4.10 -7.00 276 97
4.20 -7.00 278 97
4.30 -7.00 281 96
4.40 -7.00 282 96
4.50 -7.00 285 95
4.60 -7.00 287 94
4.70 -7.00 290 94
4.80 -7.00 292 93
4.90 -7.00 294 93
5.00 -7.00 297 91
5.10 -7.00 299 91
5.20 -7.00 304 90
5.30 -7.00 308 90
5.40 -7.00 314 90
5.50 -7.00 315 90
5.60 -7.00 317 89
5.70 -7.00 319 89
5.80 -7.00 322 89
5.90 -7.00 324 89
6.00 -7.00 326 89
6.10 -7.00 328 89
6.20 -7.00 331 89
6.30 -7.00 333 89
6.40 -7.00 335 89
6.50 -7.00 337 88
6.60 -7.00 340 88
6.70 -7.00 342 88
6.80 -7.00 345 87
6.90 -7.00 347 87
7.00 -7.00 349 87
7.10 -7.00 353 86
7.20 -7.00 356 83
7.30 -7.00 359 81
7.40 -7.00 362 81
7.50 -7.00 365 80
7.60 -7.00 366 80
7.70 -7.00 368 79
7.80 -7.00 371 79
7.90 -7.00 373 78
8.00 -7.00 375 78
8.10 -7.00 377 77
8.20 -7.00 379 76
8.30 -7.00 381 74
8.40 -7.00 383 73
8.50 -7.00 385 71
8.60 -7.00 388 69
8.70 -7.00 390 66
8.80 -7.00 392 62
8.90 -7.00 394 58
9.00 -7.00 397 53
9.10 -7.00 400 47
-9.00 -6.90 0 0
-8.90 -6.90 0 0
-8.80 -6.90 0 0
-8.70 -6.90 0 0
-8.60 -6.90 0 0
-8.50 -6.90 0 0
-8.40 -6.90 0 0
-8.30 -6.90 0 0
-8.20 -6.90 0 0
-8.10 -6.90 0 0
-8.00 -6.90 0 0
-7.90 -6.90 0 0
-7.80 -6.90 0 0
-7.70 -6.90 0 0
-7.60 -6.90 0 0
-7.50 -6.90 0 0
-7.40 -6.90 0 0
-7.30 -6.90 0 0
-7.20 -6.90 0 0
-7.10 -6.90 3 192
-7.00 -6.90 4 192
-6.90 -6.90 6 191
-6.80 -6.90 7 190
-6.70 -6.90 8 189
-6.60 -6.90 9 189
-6.50 -6.90 10 188
-6.40 -6.90 11 187
-6.30 -6.90 12 186
-6.20 -6.90 12 185
-6.10 -6.90 13 184
-6.00 -6.90 14 184
-5.90 -6.90 14 183
-5.80 -6.90 15 182
-5.70 -6.90 16 180
-5.60 -6.90 16 180
-5.50 -6.90 17 179
-5.40 -6.90 18 178
-5.30 -6.90 21 176
-5.20 -6.90 25 174
-5.10 -6.90 30 171
-5.00 -6.90 35 169
-4.90 -6.90 40 167
-4.80 -6.90 45 164
-4.70 -6.90 50 162
-4.60 -6.90 55 160
-4.50 -6.90 60 158
-4.40 -6.90 65 156
-4.30 -6.90 72 154
-4.20 -6.90 74 153
-4.10 -6.90 76 152
-4.00 -6.90 78 152
-3.90 -6.90 80 151
-3.80 -6.90 82 150
-3.70 -6.90 84 150
-3.60 -6.90 86 149
-3.50 -6.90 88 148
-3.40 -6.90 90 148
-3.30 -6.90 93 147
-3.20 -6.90 95 146
-3.10 -6.90 97 146
-3.00 -6.90 100 145
-2.90 -6.90 102 144
-2.80 -6.90 104 144
-2.70 -6.90 107 143
-2.60 -6.90 110 142
-2.50 -6.90 112 142
-2.40 -6.90 114 141
-2.30 -6.90 117 140
-2.20 -6.90 119 140
-2.10 -6.90 122 139
-2.00 -6.90 125 139
-1.90 -6.90 127 138
-1.80 -6.90 130 138
-1.70 -6.90 132 137
-1.60 -6.90 135 136
-1.50 -6.90 137 135
-1.40 -6.90 140 135
-1.30 -6.90 142 134
-1.20 -6.90 145 134
-1.10 -6.90 148 133
-1.00 -6.90 150 132
-0.90 -6.90 153 132
-0.80 -6.90 155 131
-0.70 -6.90 158 130
-0.60 -6.90 160 130
-0.50 -6.90 163 129
-0.40 -6.90 165 129
-0.30 -6.90 168 128
-0.20 -6.90 171 127
-0.10 -6.90 173 127
-0.00 -6.90 176 126
0.10 -6.90 178 125
0.20 -6.90 181 124
0.30 -6.90 184 124
0.40 -6.90 186 123
0.50 -6.90 189 122
0.60 -6.90 191 121
0.70 -6.90 194 121
0.80 -6.90 196 120
0.90 -6.90 198 119
1.00 -6.90 201 119
1.10 -6.90 204 118
1.20 -6.90 206 117
1.30 -6.90 209 116
1.40 -6.90 211 116
1.50 -6.90 214 115
1.60 -6.90 217 114
1.70 -6.90 219 113
1.80 -6.90 221 113
1.90 -6.90 224 112
2.00 -6.90 227 111
2.10 -6.90 229 110
2.20 -6.90 232 109
2.30 -6.90 234 109
2.40 -6.90 237 108
2.50 -6.90 239 107
2.60 -6.90 241 107
2.70 -6.90 244 106
2.80 -6.90 246 105
2.90 -6.90 249 105
3.00 -6.90 252 104
3.10 -6.90 254 103
3.20 -6.90 256 103
3.30 -6.90 259 102
3.40 -6.90 261 102
3.50 -6.90 264 101
3.60 -6.90 266 100
3.70 -6.90 269 100
3.80 -6.90 271 99
3.90 -6.90 273 99
4.00 -6.90 275 98
4.10 -6.90 278 98
4.20 -6.90 280 97
4.30 -6.90 282 97
4.40 -6.90 284 96
4.50 -6.90 286 96
4.60 -6.90 289 95
4.70 -6.90 291 95
4.80 -6.90 293 94
4.90 -6.90 295 93
5.00 -6.90 298 93
5.10 -6.90 300 92
5.20 -6.90 303 91
5.30 -6.90 308 91
5.40 -6.90 312 90
5.50 -6.90 316 90
5.60 -6.90 319 90
5.70 -6.90 321 90
5.80 -6.90 323 90
5.90 -6.90 325 90
6.00 -6.90 328 90
6.10 -6.90 330 90
6.20 -6.90 331 89
6.30 -6.90 335 89
6.40 -6.90 336 89
6.50 -6.90 339 89
6.60 -6.90 341 89
6.70 -6.90 344 89
6.80 -6.90 346 88
6.90 -6.90 348 88
7.00 -6.90 351 88
7.10 -6.90 354 87
7.20 -6.90 357 85
7.30 -6.90 361 83
7.40 -6.90 363 82
7.50 -6.90 366 81
7.60 -6.90 368 81
7.70 -6.90 370 80
7.80 -6.90 372 80
7.90 -6.90 374 79
8.00 -6.90 376 79
8.10 -6.90 378 78
8.20 -6.90 380 77
8.30 -6.90 382 76
8.40 -6.90 385 75
8.50 -6.90 387 73
8.60 -6.90 389 71
8.70 -6.90 391 68
8.80 -6.90 393 65
8.90 -6.90 395 61
9.00 -6.90 398 56
9.10 -6.90 400 51
-9.00 -6.80 0 0
-8.90 -6.80 0 0
-8.80 -6.80 0 0
-8.70 -6.80 0 0
-8.60 -6.80 0 0
-8.50 -6.80 0 0
-8.40 -6.80 0 0
-8.30 -6.80 0 0
-8.20 -6.80 0 0
-8.10 -6.80 0 0
-8.00 -6.80 0 0
-7.90 -6.80 0 0
-7.80 -6.80 0 0
-7.70 -6.80 0 0
-7.60 -6.80 0 0
-7.50 -6.80 0 0
-7.40 -6.80 0 0
-7.30 -6.80 0 0
-7.20 -6.80 0 0
-7.10 -6.80 3 193
-7.00 -6.80 5 193
-6.90 -6.80 6 192
-6.80 -6.80 7 192
-6.70 -6.80 9 191
-6.60 -6.80 9 190
-6.50 -6.80 10 189
-6.40 -6.80 11 188
-6.30 -6.80 12 187
-6.20 -6.80 12 186
-6.10 -6.80 13 185
-6.00 -6.80 14 185
-5.90 -6.80 14 184
-5.80 -6.80 15 183
-5.70 -6.80 16 182
-5.60 -6.80 16 181
-5.50 -6.80 17 180
-5.40 -6.80 20 178
-5.30 -6.80 23 176
-5.20 -6.80 28 173
-5.10 -6.80 33 171
-5.00 -6.80 38 168
-4.90 -6.80 44 166
-4.80 -6.80 49 164
-4.70 -6.80 54 162
-4.60 -6.80 59 160
-4.50 -6.80 64 158
-4.40 -6.80 70 156
-4.30 -6.80 72 155
-4.20 -6.80 74 154
-4.10 -6.80 76 153
-4.00 -6.80 78 153
-3.90 -6.80 80 152
-3.80 -6.80 82 152
-3.70 -6.80 84 151
-3.60 -6.80 86 150
-3.50 -6.80 89 149
-3.40 -6.80 91 149
-3.30 -6.80 93 148
-3.20 -6.80 96 147
-3.10 -6.80 98 147
-3.00 -6.80 100 146
-2.90 -6.80 103 146
-2.80 -6.80 105 145
-2.70 -6.80 108 144
-2.60 -6.80 110 144
-2.50 -6.80 113 143
-2.40 -6.80 115 142
-2.30 -6.80 118 142
-2.20 -6.80 120 141
-2.10 -6.80 123 141
-2.00 -6.80 126 140
-1.90 -6.80 128 139
-1.80 -6.80 131 139
-1.70 -6.80 133 138
-1.60 -6.80 136 138
-1.50 -6.80 139 137
-1.40 -6.80 141 136
-1.30 -6.80 144 136
-1.20 -6.80 146 135
-1.10 -6.80 149 135
-1.00 -6.80 151 134
-0.90 -6.80 154 133
-0.80 -6.80 156 133
-0.70 -6.80 159 132
-0.60 -6.80 162 131
-0.50 -6.80 164 131
-0.40 -6.80 167 130
-0.30 -6.80 169 130
-0.20 -6.80 172 129
-0.10 -6.80 174 128
-0.00 -6.80 177 127
0.10 -6.80 179 127
0.20 -6.80 182 126
0.30 -6.80 184 125
0.40 -6.80 187 125
0.50 -6.80 190 124
0.60 -6.80 192 123
0.70 -6.80 195 122
0.80 -6.80 197 122
0.90 -6.80 200 121
1.00 -6.80 202 120
1.10 -6.80 205 119
1.20 -6.80 207 119
1.30 -6.80 210 118
1.40 -6.80 212 117
1.50 -6.80 215 116
1.60 -6.80 217 116
1.70 -6.80 220 115
1.80 -6.80 223 114
1.90 -6.80 225 113
2.00 -6.80 228 113
2.10 -6.80 230 112
2.20 -6.80 233 111
2.30 -6.80 235 110
2.40 -6.80 238 109
2.50 -6.80 240 109
2.60 -6.80 242 108
2.70 -6.80 245 107
2.80 -6.80 248 106
2.90 -6.80 250 106
3.00 -6.80 253 105
3.10 -6.80 255 104
3.20 -6.80 258 104
3.30 -6.80 260 103
3.40 -6.80 262 102
3.50 -6.80 265 102
3.60 -6.80 267 101
3.70 -6.80 269 101
3.80 -6.80 272 100
3.90 -6.80 274 100
4.00 -6.80 276 99
4.10 -6.80 279 99
4.20 -6.80 281 98
4.30 -6.80 283 98
4.40 -6.80 285 97
4.50 -6.80 288 97
4.60 -6.80 289 96
4.70 -6.80 292 96
4.80 -6.80 294 95
4.90 -6.80 297 95
5.00 -6.80 298 94
5.10 -6.80 301 93
5.20 -6.80 304 93
5.30 -6.80 307 92
5.40 -6.80 313 91
5.50 -6.80 317 91
5.60 -6.80 320 91
5.70 -6.80 323 90
5.80 -6.80 325 91
5.90 -6.80 326 90
6.00 -6.80 328 90
6.10 -6.80 330 90
6.20 -6.80 333 90
6.30 -6.80 335 90
6.40 -6.80 338 90
6.50 -6.80 340 89
6.60 -6.80 342 89
6.70 -6.80 345 89
6.80 -6.80 347 89
6.90 -6.80 350 89
7.00 -6.80 352 88
7.10 -6.80 355 88
7.20 -6.80 357 87
7.30 -6.80 362 85
7.40 -6.80 365 83
7.50 -6.80 367 82
7.60 -6.80 369 81
7.70 -6.80 372 81
7.80 -6.80 374 80
7.90 -6.80 376 80
8.00 -6.80 378 80
8.10 -6.80 380 79
8.20 -6.80 382 78
8.30 -6.80 384 77
8.40 -6.80 386 76
8.50 -6.80 388 75
8.60 -6.80 390 73
8.70 -6.80 392 71
8.80 -6.80 394 67
8.90 -6.80 397 64
9.00 -6.80 399 59
9.10 -6.80 402 54
-9.00 -6.70 0 0
-8.90 -6.70 0 0
-8.80 -6.70 0 0
-8.70 -6.70 0 0
-8.60 -6.70 0 0
-8.50 -6.70 0 0
-8.40 -6.70 0 0
-8.30 -6.70 0 0
-8.20 -6.70 0 0
-8.10 -6.70 0 0
-8.00 -6.70 0 0
-7.90 -6.70 0 0
-7.80 -6.70 0 0
-7.70 -6.70 0 0
-7.60 -6.70 0 0
-7.50 -6.70 0 0
-7.40 -6.70 0 0
-7.30 -6.70 0 0
-7.20 -6.70 3 196
-7.10 -6.70 5 195
-7.00 -6.70 6 194
-6.90 -6.70 7 194
-6.80 -6.70 8 193
-6.70 -6.70 9 192
-6.60 -6.70 10 191
-6.50 -6.70 10 190
-6.40 -6.70 11 189
-6.30 -6.70 12 189
-6.20 -6.70 12 188
-6.10 -6.70 13 187
-6.00 -6.70 13 186
-5.90 -6.70 14 185
-5.80 -6.70 15 184
-5.70 -6.70 15 183
-5.60 -6.70 16 182
-5.50 -6.70 17 181
-5.40 -6.70 23 177
-5.30 -6.70 27 175
-5.20 -6.70 32 173
-5.10 -6.70 37 170
-5.00 -6.70 42 168
-4.90 -6.70 47 166
-4.80 -6.70 52 164
-4.70 -6.70 57 162
-4.60 -6.70 62 160
-4.50 -6.70 69 158
-4.40 -6.70 70 157
-4.30 -6.70 72 156
-4.20 -6.70 75 155
-4.10 -6.70 76 155
-4.00 -6.70 78 154
-3.90 -6.70 81 154
-3.80 -6.70 83 153
-3.70 -6.70 85 152
-3.60 -6.70 87 151
-3.50 -6.70 89 151
-3.40 -6.70 92 150
-3.30 -6.70 94 149
-3.20 -6.70 96 149
-3.10 -6.70 99 148
-3.00 -6.70 101 147
-2.90 -6.70 103 147
-2.80 -6.70 106 146
-2.70 -6.70 109 146
-2.60 -6.70 111 145
-2.50 -6.70 114 145
-2.40 -6.70 116 144
-2.30 -6.70 119 143
-2.20 -6.70 121 143
-2.10 -6.70 124 142
-2.00 -6.70 127 142
-1.90 -6.70 129 141
-1.80 -6.70 132 141
-1.70 -6.70 135 140
-1.60 -6.70 137 139
-1.50 -6.70 140 139
-1.40 -6.70 142 138
-1.30 -6.70 144 137
-1.20 -6.70 147 137
-1.10 -6.70 150 136
-1.00 -6.70 152 135
-0.90 -6.70 155 135
-0.80 -6.70 157 134
-0.70 -6.70 160 133
-0.60 -6.70 162 133
-0.50 -6.70 165 132
-0.40 -6.70 168 132
-0.30 -6.70 170 131
-0.20 -6.70 173 130
-0.10 -6.70 175 130
-0.00 -6.70 178 129
0.10 -6.70 180 128
0.20 -6.70 183 128
0.30 -6.70 186 127
0.40 -6.70 188 126
0.50 -6.70 191 125
0.60 -6.70 193 124
0.70 -6.70 196 124
0.80 -6.70 198 123
0.90 -6.70 200 122
1.00 -6.70 203 122
1.10 -6.70 206 121
1.20 -6.70 208 120
1.30 -6.70 211 119
1.40 -6.70 213 118
1.50 -6.70 216 118
1.60 -6.70 219 117
1.70 -6.70 221 116
1.80 -6.70 224 115
1.90 -6.70 226 115
2.00 -6.70 229 114
2.10 -6.70 231 113
2.20 -6.70 234 113
2.30 -6.70 236 112
2.40 -6.70 239 111
2.50 -6.70 241 110
2.60 -6.70 244 109
2.70 -6.70 246 109
2.80 -6.70 249 108
2.90 -6.70 251 107
3.00 -6.70 254 107
3.10 -6.70 256 106
3.20 -6.70 258 105
3.30 -6.70 261 104
3.40 -6.70 264 104
3.50 -6.70 266 103
3.60 -6.70 268 103
3.70 -6.70 270 102
3.80 -6.70 273 101
3.90 -6.70 275 101
4.00 -6.70 277 100
4.10 -6.70 280 100
4.20 -6.70 282 99
4.30 -6.70 284 99
4.40 -6.70 286 99
4.50 -6.70 288 98
4.60 -6.70 291 97
4.70 -6.70 293 97
4.80 -6.70 296 96
4.90 -6.70 298 96
5.00 -6.70 300 95
5.10 -6.70 302 95
5.20 -6.70 304 94
5.30 -6.70 307 93
5.40 -6.70 311 92
5.50 -6.70 317 92
5.60 -6.70 319 91
5.70 -6.70 323 91
5.80 -6.70 325 91
5.90 -6.70 328 91
6.00 -6.70 330 91
6.10 -6.70 332 91
6.20 -6.70 334 91
6.30 -6.70 336 90
6.40 -6.70 339 90
6.50 -6.70 342 90
6.60 -6.70 343 90
6.70 -6.70 346 90
6.80 -6.70 349 89
6.90 -6.70 351 90
7.00 -6.70 353 89
7.10 -6.70 356 89
7.20 -6.70 359 89
7.30 -6.70 362 87
7.40 -6.70 366 85
7.50 -6.70 368 83
7.60 -6.70 371 83
7.70 -6.70 373 82
7.80 -6.70 375 82
7.90 -6.70 377 81
8.00 -6.70 379 81
8.10 -6.70 381 80
8.20 -6.70 383 80
8.30 -6.70 385 79
8.40 -6.70 388 78
8.50 -6.70 389 76
8.60 -6.70 391 75
8.70 -6.70 393 72
8.80 -6.70 395 70
8.90 -6.70 398 66
9.00 -6.70 400 62
9.10 -6.70 403 57
-9.00 -6.60 0 0
-8.90 -6.60 0 0
-8.80 -6.60 0 0
-8.70 -6.60 0 0
-8.60 -6.60 0 0
-8.50 -6.60 0 0
-8.40 -6.60 0 0
-8.30 -6.60 0 0
-8.20 -6.60 0 0
-8.10 -6.60 0 0
-8.00 -6.60 0 0
-7.90 -6.60 0 0
-7.80 -6.60 0 0
-7.70 -6.60 0 0
-7.60 -6.60 0 0
-7.50 -6.60 0 0
-7.40 -6.60 0 0
-7.30 -6.60 0 0
-7.20 -6.60 3 197
-7.10 -6.60 5 196
-7.00 -6.60 6 196
-6.90 -6.60 7 195
-6.80 -6.60 8 194
-6.70 -6.60 9 193
-6.60 -6.60 10 193
-6.50 -6.60 11 192
-6.40 -6.60 11 191
-6.30 -6.60 12 190
-6.20 -6.60 12 189
-6.10 -6.60 13 188
-6.00 -6.60 13 187
-5.90 -6.60 14 186
-5.80 -6.60 14 185
-5.70 -6.60 15 184
-5.60 -6.60 18 182
-5.50 -6.60 21 180
-5.40 -6.60 25 177
-5.30 -6.60 29 176
-5.20 -6.60 35 173
-5.10 -6.60 40 170
-5.00 -6.60 45 168
-4.90 -6.60 50 166
-4.80 -6.60 55 164
-4.70 -6.60 65 160
-4.60 -6.60 67 160
-4.50 -6.60 68 159
-4.40 -6.60 70 158
-4.30 -6.60 73 157
-4.20 -6.60 75 157
-4.10 -6.60 77 156
-4.00 -6.60 79 155
-3.90 -6.60 81 155
-3.80 -6.60 83 154
-3.70 -6.60 85 153
-3.60 -6.60 87 153
-3.50 -6.60 90 152
-3.40 -6.60 92 151
-3.30 -6.60 94 151
-3.20 -6.60 96 150
-3.10 -6.60 99 149
-3.00 -6.60 102 149
-2.90 -6.60 104 148
-2.80 -6.60 107 148
-2.70 -6.60 109 147
-2.60 -6.60 112 147
-2.50 -6.60 115 146
-2.40 -6.60 117 145
-2.30 -6.60 120 145
-2.20 -6.60 122 144
-2.10 -6.60 125 144
-2.00 -6.60 128 143
-1.90 -6.60 130 143
-1.80 -6.60 132 142
-1.70 -6.60 135 141
-1.60 -6.60 138 141
-1.50 -6.60 141 140
-1.40 -6.60 143 139
-1.30 -6.60 145 139
-1.20 -6.60 148 138
-1.10 -6.60 151 138
-1.00 -6.60 153 137
-0.90 -6.60 156 136
-0.80 -6.60 158 136
-0.70 -6.60 161 135
-0.60 -6.60 164 134
-0.50 -6.60 166 134
-0.40 -6.60 169 133
-0.30 -6.60 171 132
-0.20 -6.60 174 132
-0.10 -6.60 176 131
-0.00 -6.60 179 130
0.10 -6.60 182 130
0.20 -6.60 184 129
0.30 -6.60 187 128
0.40 -6.60 189 128
0.50 -6.60 192 127
0.60 -6.60 194 126
0.70 -6.60 197 125
0.80 -6.60 199 125
0.90 -6.60 202 124
1.00 -6.60 204 123
1.10 -6.60 207 122
1.20 -6.60 209 122
1.30 -6.60 212 121
1.40 -6.60 215 120
1.50 -6.60 217 119
1.60 -6.60 220 119
1.70 -6.60 222 118
1.80 -6.60 225 117
1.90 -6.60 227 116
2.00 -6.60 230 115
2.10 -6.60 232 114
2.20 -6.60 235 114
2.30 -6.60 237 113
2.40 -6.60 239 112
2.50 -6.60 242 112
2.60 -6.60 245 111
2.70 -6.60 247 110
2.80 -6.60 250 109
2.90 -6.60 252 108
3.00 -6.60 255 108
3.10 -6.60 257 107
3.20 -6.60 260 106
3.30 -6.60 262 105
3.40 -6.60 264 105
3.50 -6.60 267 104
3.60 -6.60 269 104
3.70 -6.60 272 103
3.80 -6.60 274 102
3.90 -6.60 276 102
4.00 -6.60 279 101
4.10 -6.60 281 101
4.20 -6.60 283 100
4.30 -6.60 286 100
4.40 -6.60 288 99
4.50 -6.60 290 99
4.60 -6.60 292 98
4.70 -6.60 295 98
4.80 -6.60 296 97
4.90 -6.60 299 97
5.00 -6.60 301 97
5.10 -6.60 304 96
5.20 -6.60 306 95
5.30 -6.60 308 95
5.40 -6.60 311 94
5.50 -6.60 314 92
5.60 -6.60 318 92
5.70 -6.60 322 91
5.80 -6.60 327 91
5.90 -6.60 329 91
6.00 -6.60 331 91
6.10 -6.60 333 91
6.20 -6.60 336 91
6.30 -6.60 338 91
6.40 -6.60 341 91
6.50 -6.60 343 91
6.60 -6.60 345 91
6.70 -6.60 347 90
6.80 -6.60 350 90
6.90 -6.60 352 90
7.00 -6.60 355 90
7.10 -6.60 357 90
7.20 -6.60 360 89
7.30 -6.60 363 89
7.40 -6.60 366 87
7.50 -6.60 370 85
7.60 -6.60 372 84
7.70 -6.60 374 83
7.80 -6.60 377 83
7.90 -6.60 379 82
8.00 -6.60 381 82
8.10 -6.60 382 81
8.20 -6.60 384 81
8.30 -6.60 386 80
8.40 -6.60 389 79
8.50 -6.60 390 78
8.60 -6.60 393 76
8.70 -6.60 395 75
8.80 -6.60 397 72
8.90 -6.60 399 69
9.00 -6.60 401 65
9.10 -6.60 403 61
-9.00 -6.50 0 0
-8.90 -6.50 0 0
-8.80 -6.50 0 0
-8.70 -6.50 0 0
-8.60 -6.50 0 0
-8.50 -6.50 0 0
-8.40 -6.50 0 0
-8.30 -6.50 0 0
-8.20 -6.50 0 0
-8.10 -6.50 0 0
-8.00 -6.50 0 0
-7.90 -6.50 0 0
-7.80 -6.50 0 0
-7.70 -6.50 0 0
-7.60 -6.50 0 0
-7.50 -6.50 0 0
-7.40 -6.50 0 0
-7.30 -6.50 3 199
-7.20 -6.50 4 198
-7.10 -6.50 5 197
-7.00 -6.50 7 197
-6.90 -6.50 8 196
-6.80 -6.50 9 195
-6.70 -6.50 9 195
-6.60 -6.50 10 194
-6.50 -6.50 11 193
-6.40 -6.50 11 192
-6.30 -6.50 12 191
-6.20 -6.50 12 190
-6.10 -6.50 13 189
-6.00 -6.50 13 189
-5.90 -6.50 14 188
-5.80 -6.50 14 187
-5.70 -6.50 15 186
-5.60 -6.50 20 182
-5.50 -6.50 24 179
-5.40 -6.50 28 177
-5.30 -6.50 33 175
-5.20 -6.50 38 173
-5.10 -6.50 43 170
-5.00 -6.50 48 168
-4.90 -6.50 53 166
-4.80 -6.50 63 162
-4.70 -6.50 65 162
-4.60 -6.50 67 161
-4.50 -6.50 69 160
-4.40 -6.50 71 159
-4.30 -6.50 73 159
-4.20 -6.50 75 158
-4.10 -6.50 77 157
-4.00 -6.50 80 157
-3.90 -6.50 81 156
-3.80 -6.50 84 155
-3.70 -6.50 86 154
-3.60 -6.50 88 154
-3.50 -6.50 90 153
-3.40 -6.50 93 153
-3.30 -6.50 95 152
-3.20 -6.50 98 151
-3.10 -6.50 100 151
-3.00 -6.50 102 150
-2.90 -6.50 105 150
-2.80 -6.50 108 149
-2.70 -6.50 110 149
-2.60 -6.50 113 148
-2.50 -6.50 115 148
-2.40 -6.50 118 147
-2.30 -6.50 121 146
-2.20 -6.50 123 146
-2.10 -6.50 126 145
-2.00 -6.50 128 145
-1.90 -6.50 131 144
-1.80 -6.50 134 144
-1.70 -6.50 136 143
-1.60 -6.50 139 142
-1.50 -6.50 141 142
-1.40 -6.50 144 141
-1.30 -6.50 147 141
-1.20 -6.50 149 140
-1.10 -6.50 152 139
-1.00 -6.50 154 139
-0.90 -6.50 157 138
-0.80 -6.50 160 138
-0.70 -6.50 162 137
-0.60 -6.50 165 136
-0.50 -6.50 167 135
-0.40 -6.50 170 135
-0.30 -6.50 172 134
-0.20 -6.50 175 133
-0.10 -6.50 178 133
-0.00 -6.50 180 132
0.10 -6.50 182 131
0.20 -6.50 185 130
0.30 -6.50 188 130
0.40 -6.50 190 129
0.50 -6.50 193 128
0.60 -6.50 195 127
0.70 -6.50 198 127
0.80 -6.50 200 126
0.90 -6.50 203 125
1.00 -6.50 205 125
1.10 -6.50 208 124
1.20 -6.50 210 123
1.30 -6.50 213 122
1.40 -6.50 216 122
1.50 -6.50 218 121
1.60 -6.50 221 120
1.70 -6.50 223 119
1.80 -6.50 226 119
1.90 -6.50 229 118
2.00 -6.50 231 117
2.10 -6.50 233 116
2.20 -6.50 236 115
2.30 -6.50 239 114
2.40 -6.50 241 114
2.50 -6.50 244 113
2.60 -6.50 246 112
2.70 -6.50 248 111
2.80 -6.50 251 110
2.90 -6.50 253 110
3.00 -6.50 256 109
3.10 -6.50 259 108
3.20 -6.50 261 107
3.30 -6.50 263 107
3.40 -6.50 266 106
3.50 -6.50 268 105
3.60 -6.50 270 105
3.70 -6.50 273 104
3.80 -6.50 275 103
3.90 -6.50 277 103
4.00 -6.50 280 102
4.10 -6.50 282 102
4.20 -6.50 284 101
4.30 -6.50 286 101
4.40 -6.50 289 100
4.50 -6.50 291 100
4.60 -6.50 293 100
4.70 -6.50 295 99
4.80 -6.50 298 98
4.90 -6.50 300 98
5.00 -6.50 302 97
5.10 -6.50 304 97
5.20 -6.50 307 96
5.30 -6.50 308 96
5.40 -6.50 312 95
5.50 -6.50 314 94
5.60 -6.50 318 93
5.70 -6.50 322 92
5.80 -6.50 327 92
5.90 -6.50 330 92
6.00 -6.50 333 92
6.10 -6.50 335 92
6.20 -6.50 337 92
6.30 -6.50 338 92
6.40 -6.50 341 91
6.50 -6.50 344 91
6.60 -6.50 346 91
6.70 -6.50 349 91
6.80 -6.50 351 91
6.90 -6.50 354 91
7.00 -6.50 356 90
7.10 -6.50 359 90
7.20 -6.50 362 90
7.30 -6.50 364 90
7.40 -6.50 367 90
7.50 -6.50 371 87
7.60 -6.50 373 86
7.70 -6.50 376 84
7.80 -6.50 378 84
7.90 -6.50 380 84
8.00 -6.50 382 83
8.10 -6.50 384 83
8.20 -6.50 386 82
8.30 -6.50 388 81
8.40 -6.50 390 81
8.50 -6.50 392 79
8.60 -6.50 394 78
8.70 -6.50 396 76
8.80 -6.50 398 74
8.90 -6.50 400 71
9.00 -6.50 402 68
9.10 -6.50 405 63
-9.00 -6.40 0 0
-8.90 -6.40 0 0
-8.80 -6.40 0 0
-8.70 -6.40 0 0
-8.60 -6.40 0 0
-8.50 -6.40 0 0
-8.40 -6.40 0 0
-8.30 -6.40 0 0
-8.20 -6.40 0 0
-8.10 -6.40 0 0
-8.00 -6.40 0 0
-7.90 -6.40 0 0
-7.80 -6.40 0 0
-7.70 -6.40 0 0
-7.60 -6.40 0 0
-7.50 -6.40 0 0
-7.40 -6.40 0 0
-7.30 -6.40 3 200
-7.20 -6.40 5 200
-7.10 -6.40 6 199
-7.00 -6.40 7 198
-6.90 -6.40 8 197
-6.80 -6.40 9 197
-6.70 -6.40 10 196
-6.60 -6.40 10 195
-6.50 -6.40 11 194
-6.40 -6.40 11 193
-6.30 -6.40 12 192
-6.20 -6.40 12 192
-6.10 -6.40 13 191
-6.00 -6.40 13 189
-5.90 -6.40 13 189
-5.80 -6.40 16 187
-5.70 -6.40 20 184
-5.60 -6.40 23 182
-5.50 -6.40 27 179
-5.40 -6.40 30 178
-5.30 -6.40 36 175
-5.20 -6.40 41 172
-5.10 -6.40 46 170
-5.00 -6.40 51 168
-4.90 -6.40 62 164
-4.80 -6.40 64 163
-4.70 -6.40 66 163
-4.60 -6.40 67 162
-4.50 -6.40 69 161
-4.40 -6.40 71 161
-4.30 -6.40 73 160
-4.20 -6.40 76 159
-4.10 -6.40 78 159
-4.00 -6.40 80 158
-3.90 -6.40 82 157
-3.80 -6.40 84 156
-3.70 -6.40 86 156
-3.60 -6.40 88 155
-3.50 -6.40 91 155
-3.40 -6.40 93 154
-3.30 -6.40 96 153
-3.20 -6.40 99 153
-3.10 -6.40 101 152
-3.00 -6.40 103 152
-2.90 -6.40 106 151
-2.80 -6.40 109 151
-2.70 -6.40 111 150
-2.60 -6.40 114 150
-2.50 -6.40 117 149
-2.40 -6.40 119 148
-2.30 -6.40 122 148
-2.20 -6.40 124 147
-2.10 -6.40 127 147
-2.00 -6.40 129 146
-1.90 -6.40 132 146
-1.80 -6.40 135 145
-1.70 -6.40 137 145
-1.60 -6.40 140 144
-1.50 -6.40 142 143
-1.40 -6.40 145 143
-1.30 -6.40 147 142
-1.20 -6.40 150 141
-1.10 -6.40 153 141
-1.00 -6.40 155 140
-0.90 -6.40 158 139
-0.80 -6.40 161 139
-0.70 -6.40 163 138
-0.60 -6.40 166 137
-0.50 -6.40 168 137
-0.40 -6.40 171 136
-0.30 -6.40 173 135
-0.20 -6.40 176 135
-0.10 -6.40 178 134
-0.00 -6.40 181 133
0.10 -6.40 184 133
0.20 -6.40 186 132
0.30 -6.40 189 131
0.40 -6.40 192 130
0.50 -6.40 194 130
0.60 -6.40 196 129
0.70 -6.40 199 128
0.80 -6.40 201 128
0.90 -6.40 204 127
1.00 -6.40 206 126
1.10 -6.40 209 125
1.20 -6.40 211 125
1.30 -6.40 214 124
1.40 -6.40 217 123
1.50 -6.40 219 122
1.60 -6.40 222 122
1.70 -6.40 224 121
1.80 -6.40 227 120
1.90 -6.40 229 119
2.00 -6.40 232 118
2.10 -6.40 234 118
2.20 -6.40 237 117
2.30 -6.40 239 116
2.40 -6.40 242 115
2.50 -6.40 244 114
2.60 -6.40 247 114
2.70 -6.40 250 113
2.80 -6.40 252 112
2.90 -6.40 254 111
3.00 -6.40 257 110
3.10 -6.40 259 109
3.20 -6.40 262 109
3.30 -6.40 264 108
3.40 -6.40 267 107
3.50 -6.40 269 106
3.60 -6.40 271 106
3.70 -6.40 274 105
3.80 -6.40 276 105
3.90 -6.40 279 104
4.00 -6.40 281 103
4.10 -6.40 283 103
4.20 -6.40 286 102
4.30 -6.40 288 102
4.40 -6.40 290 101
4.50 -6.40 292 101
4.60 -6.40 295 100
4.70 -6.40 297 100
4.80 -6.40 299 99
4.90 -6.40 301 99
5.00 -6.40 303 98
5.10 -6.40 306 98
5.20 -6.40 308 97
5.30 -6.40 310 96
5.40 -6.40 313 96
5.50 -6.40 315 95
5.60 -6.40 317 95
5.70 -6.40 321 94
5.80 -6.40 326 93
5.90 -6.40 332 93
6.00 -6.40 333 92
6.10 -6.40 336 92
6.20 -6.40 338 92
6.30 -6.40 341 92
6.40 -6.40 343 92
6.50 -6.40 345 92
6.60 -6.40 348 92
6.70 -6.40 350 92
6.80 -6.40 353 92
6.90 -6.40 356 92
7.00 -6.40 357 92
7.10 -6.40 360 91
7.20 -6.40 363 91
7.30 -6.40 366 91
7.40 -6.40 368 91
7.50 -6.40 371 90
7.60 -6.40 375 88
7.70 -6.40 377 86
7.80 -6.40 380 85
7.90 -6.40 382 85
8.00 -6.40 383 84
8.10 -6.40 385 84
8.20 -6.40 387 83
8.30 -6.40 389 82
8.40 -6.40 391 82
8.50 -6.40 393 81
8.60 -6.40 395 79
8.70 -6.40 397 78
8.80 -6.40 400 76
8.90 -6.40 401 73
9.00 -6.40 404 70
9.10 -6.40 406 66
-9.00 -6.30 0 0
-8.90 -6.30 0 0
-8.80 -6.30 0 0
-8.70 -6.30 0 0
-8.60 -6.30 0 0
-8.50 -6.30 0 0
-8.40 -6.30 0 0
-8.30 -6.30 0 0
-8.20 -6.30 0 0
-8.10 -6.30 0 0
-8.00 -6.30 0 0
-7.90 -6.30 0 0
-7.80 -6.30 0 0
-7.70 -6.30 0 0
-7.60 -6.30 0 0
-7.50 -6.30 0 0
-7.40 -6.30 0 0
-7.30 -6.30 4 201
-7.20 -6.30 5 201
-7.10 -6.30 6 201
-7.00 -6.30 7 199
-6.90 -6.30 8 199
-6.80 -6.30 9 198
-6.70 -6.30 10 197
-6.60 -6.30 10 197
-6.50 -6.30 11 195
-6.40 -6.30 11 195
-6.30 -6.30 11 194
-6.20 -6.30 12 193
-6.10 -6.30 12 192
-6.00 -6.30 13 191
-5.90 -6.30 13 190
-5.80 -6.30 18 186
-5.70 -6.30 22 184
-5.60 -6.30 25 182
-5.50 -6.30 29 179
-5.40 -6.30 34 177
-5.30 -6.30 39 175
-5.20 -6.30 45 172
-5.10 -6.30 50 170
-5.00 -6.30 60 166
-4.90 -6.30 62 165
-4.80 -6.30 64 165
-4.70 -6.30 66 164
-4.60 -6.30 68 163
-4.50 -6.30 70 162
-4.40 -6.30 72 162
-4.30 -6.30 74 161
-4.20 -6.30 76 160
-4.10 -6.30 78 160
-4.00 -6.30 80 159
-3.90 -6.30 82 159
-3.80 -6.30 84 158
-3.70 -6.30 87 157
-3.60 -6.30 89 157
-3.50 -6.30 92 156
-3.40 -6.30 94 156
-3.30 -6.30 97 155
-3.20 -6.30 99 154
-3.10 -6.30 102 154
-3.00 -6.30 105 153
-2.90 -6.30 107 153
-2.80 -6.30 110 152
-2.70 -6.30 112 152
-2.60 -6.30 115 151
-2.50 -6.30 118 151
-2.40 -6.30 120 150
-2.30 -6.30 123 150
-2.20 -6.30 125 149
-2.10 -6.30 128 148
-2.00 -6.30 131 148
-1.90 -6.30 133 147
-1.80 -6.30 136 147
-1.70 -6.30 138 146
-1.60 -6.30 141 146
-1.50 -6.30 143 145
-1.40 -6.30 146 144
-1.30 -6.30 149 144
-1.20 -6.30 151 143
-1.10 -6.30 154 142
-1.00 -6.30 156 142
-0.90 -6.30 159 141
-0.80 -6.30 161 140
-0.70 -6.30 164 140
-0.60 -6.30 167 139
-0.50 -6.30 169 138
-0.40 -6.30 171 138
-0.30 -6.30 174 137
-0.20 -6.30 177 136
-0.10 -6.30 179 136
-0.00 -6.30 182 135
0.10 -6.30 185 134
0.20 -6.30 187 134
0.30 -6.30 190 133
0.40 -6.30 192 132
0.50 -6.30 195 131
0.60 -6.30 197 131
0.70 -6.30 200 130
0.80 -6.30 202 129
0.90 -6.30 205 128
1.00 -6.30 207 128
1.10 -6.30 210 127
1.20 -6.30 212 126
1.30 -6.30 215 125
1.40 -6.30 218 125
1.50 -6.30 220 124
1.60 -6.30 223 123
1.70 -6.30 225 122
1.80 -6.30 228 121
1.90 -6.30 230 121
2.00 -6.30 233 120
2.10 -6.30 236 119
2.20 -6.30 238 118
2.30 -6.30 240 118
2.40 -6.30 243 117
2.50 -6.30 245 116
2.60 -6.30 248 115
2.70 -6.30 251 114
2.80 -6.30 253 113
2.90 -6.30 255 112
3.00 -6.30 258 112
3.10 -6.30 260 111
3.20 -6.30 263 110
3.30 -6.30 265 109
3.40 -6.30 268 108
3.50 -6.30 270 108
3.60 -6.30 273 107
3.70 -6.30 275 106
3.80 -6.30 277 106
3.90 -6.30 280 105
4.00 -6.30 282 104
4.10 -6.30 284 104
4.20 -6.30 287 103
4.30 -6.30 289 102
4.40 -6.30 291 102
4.50 -6.30 294 102
4.60 -6.30 296 101
4.70 -6.30 298 101
4.80 -6.30 301 100
4.90 -6.30 303 100
5.00 -6.30 305 99
5.10 -6.30 307 99
5.20 -6.30 309 98
5.30 -6.30 311 98
5.40 -6.30 314 97
5.50 -6.30 316 97
5.60 -6.30 318 96
5.70 -6.30 321 95
5.80 -6.30 325 94
5.90 -6.30 331 93
6.00 -6.30 335 93
6.10 -6.30 337 93
6.20 -6.30 339 93
6.30 -6.30 341 92
6.40 -6.30 343 92
6.50 -6.30 346 92
6.60 -6.30 350 92
6.70 -6.30 352 92
6.80 -6.30 354 92
6.90 -6.30 357 92
7.00 -6.30 359 92
7.10 -6.30 362 92
7.20 -6.30 365 92
7.30 -6.30 367 92
7.40 -6.30 369 91
7.50 -6.30 372 91
7.60 -6.30 376 88
7.70 -6.30 379 87
7.80 -6.30 381 86
7.90 -6.30 383 85
8.00 -6.30 385 85
8.10 -6.30 387 84
8.20 -6.30 389 84
8.30 -6.30 391 84
8.40 -6.30 392 83
8.50 -6.30 395 82
8.60 -6.30 396 81
8.70 -6.30 399 79
8.80 -6.30 401 78
8.90 -6.30 403 75
9.00 -6.30 405 73
9.10 -6.30 407 69
-9.00 -6.20 0 0
-8.90 -6.20 0 0
-8.80 -6.20 0 0
-8.70 -6.20 0 0
-8.60 -6.20 0 0
-8.50 -6.20 0 0
-8.40 -6.20 0 0
-8.30 -6.20 0 0
-8.20 -6.20 0 0
-8.10 -6.20 0 0
-8.00 -6.20 0 0
-7.90 -6.20 0 0
-7.80 -6.20 0 0
-7.70 -6.20 0 0
-7.60 -6.20 0 0
-7.50 -6.20 0 0
-7.40 -6.20 3 204
-7.30 -6.20 4 203
-7.20 -6.20 6 202
-7.10 -6.20 6 202
-7.00 -6.20 8 201
-6.90 -6.20 9 200
-6.80 -6.20 9 200
-6.70 -6.20 10 199
-6.60 -6.20 10 198
-6.50 -6.20 11 197
-6.40 -6.20 11 196
-6.30 -6.20 11 195
-6.20 -6.20 12 194
-6.10 -6.20 12 193
-6.00 -6.20 15 191
-5.90 -6.20 18 188
-5.80 -6.20 21 186
-5.70 -6.20 24 184
-5.60 -6.20 28 181
-5.50 -6.20 32 179
-5.40 -6.20 37 177
-5.30 -6.20 42 175
-5.20 -6.20 47 173
-5.10 -6.20 53 170
-5.00 -6.20 60 167
-4.90 -6.20 62 167
-4.80 -6.20 64 166
-4.70 -6.20 66 165
-4.60 -6.20 68 165
-4.50 -6.20 70 164
-4.40 -6.20 72 163
-4.30 -6.20 74 163
-4.20 -6.20 76 162
-4.10 -6.20 79 161
-4.00 -6.20 81 160
-3.90 -6.20 83 160
-3.80 -6.20 85 159
-3.70 -6.20 88 159
-3.60 -6.20 90 158
-3.50 -6.20 93 158
-3.40 -6.20 95 157
-3.30 -6.20 98 156
-3.20 -6.20 100 156
-3.10 -6.20 103 155
-3.00 -6.20 105 155
-2.90 -6.20 108 154
-2.80 -6.20 111 154
-2.70 -6.20 113 153
-2.60 -6.20 116 153
-2.50 -6.20 118 152
-2.40 -6.20 121 152
-2.30 -6.20 124 151
-2.20 -6.20 126 151
-2.10 -6.20 129 150
-2.00 -6.20 132 149
-1.90 -6.20 134 149
-1.80 -6.20 136 148
-1.70 -6.20 139 148
-1.60 -6.20 142 147
-1.50 -6.20 144 146
-1.40 -6.20 147 146
-1.30 -6.20 150 145
-1.20 -6.20 152 145
-1.10 -6.20 155 144
-1.00 -6.20 157 143
-0.90 -6.20 160 143
-0.80 -6.20 162 142
-0.70 -6.20 165 141
-0.60 -6.20 168 141
-0.50 -6.20 170 140
-0.40 -6.20 173 139
-0.30 -6.20 175 139
-0.20 -6.20 178 138
-0.10 -6.20 181 137
-0.00 -6.20 183 136
0.10 -6.20 185 136
0.20 -6.20 188 135
0.30 -6.20 191 134
0.40 -6.20 193 133
0.50 -6.20 196 133
0.60 -6.20 198 132
0.70 -6.20 201 132
0.80 -6.20 203 130
0.90 -6.20 206 130
1.00 -6.20 208 129
1.10 -6.20 211 128
1.20 -6.20 213 128
1.30 -6.20 216 127
1.40 -6.20 219 126
1.50 -6.20 221 125
1.60 -6.20 224 124
1.70 -6.20 227 124
1.80 -6.20 229 123
1.90 -6.20 231 122
2.00 -6.20 234 121
2.10 -6.20 236 120
2.20 -6.20 239 119
2.30 -6.20 241 119
2.40 -6.20 244 118
2.50 -6.20 246 117
2.60 -6.20 249 116
2.70 -6.20 251 116
2.80 -6.20 254 115
2.90 -6.20 256 114
3.00 -6.20 259 113
3.10 -6.20 262 112
3.20 -6.20 264 111
3.30 -6.20 266 111
3.40 -6.20 269 110
3.50 -6.20 271 109
3.60 -6.20 274 108
3.70 -6.20 276 107
3.80 -6.20 279 107
3.90 -6.20 281 106
4.00 -6.20 283 106
4.10 -6.20 286 105
4.20 -6.20 288 104
4.30 -6.20 290 104
4.40 -6.20 293 103
4.50 -6.20 295 103
4.60 -6.20 297 102
4.70 -6.20 300 102
4.80 -6.20 302 101
4.90 -6.20 304 101
5.00 -6.20 307 100
5.10 -6.20 309 100
5.20 -6.20 311 99
5.30 -6.20 313 99
5.40 -6.20 315 98
5.50 -6.20 317 98
5.60 -6.20 320 97
5.70 -6.20 322 96
5.80 -6.20 325 95
5.90 -6.20 328 95
6.00 -6.20 0 0
6.10 -6.20 338 93
6.20 -6.20 339 93
6.30 -6.20 342 93
6.40 -6.20 345 93
6.50 -6.20 347 93
6.60 -6.20 351 93
6.70 -6.20 353 93
6.80 -6.20 356 93
6.90 -6.20 358 93
7.00 -6.20 361 93
7.10 -6.20 364 93
7.20 -6.20 366 93
7.30 -6.20 368 92
7.40 -6.20 371 92
7.50 -6.20 373 92
7.60 -6.20 377 90
7.70 -6.20 380 89
7.80 -6.20 383 87
7.90 -6.20 385 87
8.00 -6.20 387 86
8.10 -6.20 389 86
8.20 -6.20 391 85
8.30 -6.20 393 85
8.40 -6.20 394 84
8.50 -6.20 396 83
8.60 -6.20 398 82
8.70 -6.20 400 81
8.80 -6.20 402 80
8.90 -6.20 404 77
9.00 -6.20 406 75
9.10 -6.20 408 71
-9.00 -6.10 0 0
-8.90 -6.10 0 0
-8.80 -6.10 0 0
-8.70 -6.10 0 0
-8.60 -6.10 0 0
-8.50 -6.10 0 0
-8.40 -6.10 0 0
-8.30 -6.10 0 0
-8.20 -6.10 0 0
-8.10 -6.10 0 0
-8.00 -6.10 0 0
-7.90 -6.10 0 0
-7.80 -6.10 0 0
-7.70 -6.10 0 0
-7.60 -6.10 0 0
-7.50 -6.10 0 0
-7.40 -6.10 4 205
-7.30 -6.10 5 204
-7.20 -6.10 6 203
-7.10 -6.10 7 203
-7.00 -6.10 8 203
-6.90 -6.10 9 202
-6.80 -6.10 9 201
-6.70 -6.10 10 200
-6.60 -6.10 10 199
-6.50 -6.10 11 198
-6.40 -6.10 11 197
-6.30 -6.10 11 197
-6.20 -6.10 12 196
-6.10 -6.10 12 195
-6.00 -6.10 17 191
-5.90 -6.10 20 188
-5.80 -6.10 23 186
-5.70 -6.10 27 184
-5.60 -6.10 30 182
-5.50 -6.10 35 179
-5.40 -6.10 40 177
-5.30 -6.10 45 175
-5.20 -6.10 51 172
-5.10 -6.10 59 169
-5.00 -6.10 60 169
-4.90 -6.10 62 168
-4.80 -6.10 64 167
-4.70 -6.10 67 166
-4.60 -6.10 69 166
-4.50 -6.10 71 165
-4.40 -6.10 72 164
-4.30 -6.10 75 164
-4.20 -6.10 77 163
-4.10 -6.10 79 162
-4.00 -6.10 81 162
-3.90 -6.10 84 161
-3.80 -6.10 86 161
-3.70 -6.10 88 160
-3.60 -6.10 91 159
-3.50 -6.10 94 159
-3.40 -6.10 96 159
-3.30 -6.10 99 158
-3.20 -6.10 101 157
-3.10 -6.10 104 157
-3.00 -6.10 107 157
-2.90 -6.10 109 156
-2.80 -6.10 112 155
-2.70 -6.10 114 155
-2.60 -6.10 117 154
-2.50 -6.10 120 154
-2.40 -6.10 122 153
-2.30 -6.10 124 153
-2.20 -6.10 128 152
-2.10 -6.10 130 152
-2.00 -6.10 132 151
-1.90 -6.10 135 150
-1.80 -6.10 138 150
-1.70 -6.10 140 149
-1.60 -6.10 143 148
-1.50 -6.10 146 148
-1.40 -6.10 148 147
-1.30 -6.10 151 147
-1.20 -6.10 153 146
-1.10 -6.10 156 145
-1.00 -6.10 158 145
-0.90 -6.10 161 144
-0.80 -6.10 163 143
-0.70 -6.10 166 143
-0.60 -6.10 169 142
-0.50 -6.10 171 141
-0.40 -6.10 174 141
-0.30 -6.10 177 140
-0.20 -6.10 179 139
-0.10 -6.10 181 139
-0.00 -6.10 184 138
0.10 -6.10 187 137
0.20 -6.10 189 137
0.30 -6.10 192 136
0.40 -6.10 194 135
0.50 -6.10 197 134
0.60 -6.10 199 133
0.70 -6.10 202 133
0.80 -6.10 205 132
0.90 -6.10 207 131
1.00 -6.10 210 131
1.10 -6.10 212 130
1.20 -6.10 215 129
1.30 -6.10 217 129
1.40 -6.10 220 128
1.50 -6.10 222 127
1.60 -6.10 225 126
1.70 -6.10 227 125
1.80 -6.10 230 124
1.90 -6.10 232 124
2.00 -6.10 235 123
2.10 -6.10 238 122
2.20 -6.10 240 121
2.30 -6.10 243 120
2.40 -6.10 245 119
2.50 -6.10 247 119
2.60 -6.10 250 118
2.70 -6.10 253 117
2.80 -6.10 255 116
2.90 -6.10 257 115
3.00 -6.10 260 114
3.10 -6.10 262 113
3.20 -6.10 265 113
3.30 -6.10 268 112
3.40 -6.10 270 111
3.50 -6.10 272 110
3.60 -6.10 275 109
3.70 -6.10 277 109
3.80 -6.10 279 108
3.90 -6.10 282 107
4.00 -6.10 284 107
4.10 -6.10 287 106
4.20 -6.10 289 105
4.30 -6.10 292 105
4.40 -6.10 294 104
4.50 -6.10 296 104
4.60 -6.10 298 103
4.70 -6.10 301 103
4.80 -6.10 303 102
4.90 -6.10 305 102
5.00 -6.10 307 101
5.10 -6.10 310 101
5.20 -6.10 312 100
5.30 -6.10 314 100
5.40 -6.10 316 99
5.50 -6.10 318 99
5.60 -6.10 321 98
5.70 -6.10 323 98
5.80 -6.10 325 97
5.90 -6.10 328 96
6.00 -6.10 332 95
6.10 -6.10 0 0
6.20 -6.10 340 93
6.30 -6.10 343 93
6.40 -6.10 347 93
6.50 -6.10 349 93
6.60 -6.10 353 93
6.70 -6.10 354 93
6.80 -6.10 358 93
6.90 -6.10 360 93
7.00 -6.10 363 94
7.10 -6.10 366 94
7.20 -6.10 368 93
7.30 -6.10 370 93
7.40 -6.10 372 93
7.50 -6.10 374 93
7.60 -6.10 377 93
7.70 -6.10 382 90
7.80 -6.10 384 88
7.90 -6.10 386 88
8.00 -6.10 388 87
8.10 -6.10 390 86
8.20 -6.10 392 86
8.30 -6.10 394 86
8.40 -6.10 396 85
8.50 -6.10 398 85
8.60 -6.10 400 84
8.70 -6.10 401 82
8.80 -6.10 404 81
8.90 -6.10 405 79
9.00 -6.10 407 77
9.10 -6.10 409 74
-9.00 -6.00 0 0
-8.90 -6.00 0 0
-8.80 -6.00 0 0
-8.70 -6.00 0 0
-8.60 -6.00 0 0
-8.50 -6.00 0 0
-8.40 -6.00 0 0
-8.30 -6.00 0 0
-8.20 -6.00 0 0
-8.10 -6.00 0 0
-8.00 -6.00 0 0
-7.90 -6.00 0 0
-7.80 -6.00 0 0
-7.70 -6.00 0 0
-7.60 -6.00 0 0
-7.50 -6.00 3 207
-7.40 -6.00 4 207
-7.30 -6.00 5 206
-7.20 -6.00 6 205
-7.10 -6.00 8 204
-7.00 -6.00 8 204
-6.90 -6.00 9 203
-6.80 -6.00 10 202
-6.70 -6.00 10 201
-6.60 -6.00 10 201
-6.50 -6.00 11 200
-6.40 -6.00 11 199
-6.30 -6.00 11 198
-6.20 -6.00 12 197
-6.10 -6.00 17 193
-6.00 -6.00 19 190
-5.90 -6.00 22 188
-5.80 -6.00 26 186
-5.70 -6.00 29 184
-5.60 -6.00 33 182
-5.50 -6.00 38 180
-5.40 -6.00 43 177
-5.30 -6.00 48 175
-5.20 -6.00 57 171
-5.10 -6.00 59 171
-5.00 -6.00 61 170
-4.90 -6.00 63 169
-4.80 -6.00 65 169
-4.70 -6.00 67 168
-4.60 -6.00 69 167
-4.50 -6.00 71 166
-4.40 -6.00 73 166
-4.30 -6.00 75 165
-4.20 -6.00 77 164
-4.10 -6.00 80 164
-4.00 -6.00 82 163
-3.90 -6.00 84 163
-3.80 -6.00 87 162
-3.70 -6.00 89 162
-3.60 -6.00 92 161
-3.50 -6.00 95 161
-3.40 -6.00 97 160
-3.30 -6.00 100 160
-3.20 -6.00 102 159
-3.10 -6.00 105 159
-3.00 -6.00 108 158
-2.90 -6.00 110 157
-2.80 -6.00 113 157
-2.70 -6.00 115 156
-2.60 -6.00 118 156
-2.50 -6.00 120 155
-2.40 -6.00 123 155
-2.30 -6.00 126 154
-2.20 -6.00 128 153
-2.10 -6.00 131 153
-2.00 -6.00 134 152
-1.90 -6.00 136 152
-1.80 -6.00 139 151
-1.70 -6.00 141 151
-1.60 -6.00 144 150
-1.50 -6.00 147 149
-1.40 -6.00 149 149
-1.30 -6.00 152 148
-1.20 -6.00 154 148
-1.10 -6.00 157 147
-1.00 -6.00 159 146
-0.90 -6.00 162 146
-0.80 -6.00 165 145
-0.70 -6.00 167 144
-0.60 -6.00 169 144
-0.50 -6.00 172 143
-0.40 -6.00 175 142
-0.30 -6.00 178 142
-0.20 -6.00 180 141
-0.10 -6.00 183 140
-0.00 -6.00 185 140
0.10 -6.00 188 139
0.20 -6.00 190 138
0.30 -6.00 193 137
0.40 -6.00 195 136
0.50 -6.00 198 136
0.60 -6.00 201 135
0.70 -6.00 203 134
0.80 -6.00 206 134
0.90 -6.00 208 133
1.00 -6.00 210 132
1.10 -6.00 213 131
1.20 -6.00 216 131
1.30 -6.00 218 130
1.40 -6.00 221 129
1.50 -6.00 223 128
1.60 -6.00 226 127
1.70 -6.00 228 127
1.80 -6.00 231 126
1.90 -6.00 234 125
2.00 -6.00 236 124
2.10 -6.00 238 124
2.20 -6.00 241 123
2.30 -6.00 244 122
2.40 -6.00 246 121
2.50 -6.00 248 120
2.60 -6.00 251 119
2.70 -6.00 254 118
2.80 -6.00 256 118
2.90 -6.00 258 117
3.00 -6.00 261 116
3.10 -6.00 264 115
3.20 -6.00 266 114
3.30 -6.00 269 113
3.40 -6.00 271 113
3.50 -6.00 273 112
3.60 -6.00 276 111
3.70 -6.00 278 110
3.80 -6.00 281 109
3.90 -6.00 283 108
4.00 -6.00 286 108
4.10 -6.00 288 107
4.20 -6.00 290 106
4.30 -6.00 293 106
4.40 -6.00 295 105
4.50 -6.00 298 105
4.60 -6.00 300 104
4.70 -6.00 302 104
4.80 -6.00 304 103
4.90 -6.00 306 103
5.00 -6.00 309 102
5.10 -6.00 311 102
5.20 -6.00 313 101
5.30 -6.00 315 101
5.40 -6.00 318 100
5.50 -6.00 320 100
5.60 -6.00 322 99
5.70 -6.00 325 99
5.80 -6.00 327 98
5.90 -6.00 329 97
6.00 -6.00 332 96
6.10 -6.00 335 95
6.20 -6.00 340 94
6.30 -6.00 344 94
6.40 -6.00 346 93
6.50 -6.00 350 94
6.60 -6.00 354 94
6.70 -6.00 356 94
6.80 -6.00 359 94
6.90 -6.00 362 94
7.00 -6.00 365 94
7.10 -6.00 367 94
7.20 -6.00 369 94
7.30 -6.00 372 94
7.40 -6.00 374 94
7.50 -6.00 376 94
7.60 -6.00 379 94
7.70 -6.00 381 93
7.80 -6.00 385 90
7.90 -6.00 388 89
8.00 -6.00 390 88
8.10 -6.00 392 87
8.20 -6.00 394 87
8.30 -6.00 396 87
8.40 -6.00 397 86
8.50 -6.00 399 86
8.60 -6.00 401 85
8.70 -6.00 403 84
8.80 -6.00 405 82
8.90 -6.00 407 81
9.00 -6.00 409 79
9.10 -6.00 411 76
-9.00 -5.90 0 0
-8.90 -5.90 0 0
-8.80 -5.90 0 0
-8.70 -5.90 0 0
-8.60 -5.90 0 0
-8.50 -5.90 0 0
-8.40 -5.90 0 0
-8.30 -5.90 0 0
-8.20 -5.90 0 0
-8.10 -5.90 0 0
-8.00 -5.90 0 0
-7.90 -5.90 0 0
-7.80 -5.90 0 0
-7.70 -5.90 0 0
-7.60 -5.90 0 0
-7.50 -5.90 3 208
-7.40 -5.90 4 208
-7.30 -5.90 6 207
-7.20 -5.90 7 206
-7.10 -5.90 8 206
-7.00 -5.90 9 205
-6.90 -5.90 9 205
-6.80 -5.90 10 203
-6.70 -5.90 10 203
-6.60 -5.90 10 202
-6.50 -5.90 11 201
-6.40 -5.90 11 200
-6.30 -5.90 11 199
-6.20 -5.90 15 196
-6.10 -5.90 19 193
-6.00 -5.90 22 190
-5.90 -5.90 25 188
-5.80 -5.90 28 186
-5.70 -5.90 31 184
-5.60 -5.90 36 182
-5.50 -5.90 41 180
-5.40 -5.90 46 177
-5.30 -5.90 55 173
-5.20 -5.90 57 173
-5.10 -5.90 59 172
-5.00 -5.90 61 171
-4.90 -5.90 63 171
-4.80 -5.90 65 170
-4.70 -5.90 67 169
-4.60 -5.90 69 169
-4.50 -5.90 71 168
-4.40 -5.90 74 167
-4.30 -5.90 76 166
-4.20 -5.90 78 166
-4.10 -5.90 81 165
-4.00 -5.90 83 165
-3.90 -5.90 85 164
-3.80 -5.90 87 164
-3.70 -5.90 91 163
-3.60 -5.90 93 163
-3.50 -5.90 95 162
-3.40 -5.90 98 162
-3.30 -5.90 101 161
-3.20 -5.90 103 160
-3.10 -5.90 106 160
-3.00 -5.90 108 159
-2.90 -5.90 111 159
-2.80 -5.90 114 158
-2.70 -5.90 116 158
-2.60 -5.90 119 157
-2.50 -5.90 121 157
-2.40 -5.90 124 156
-2.30 -5.90 127 156
-2.20 -5.90 130 155
-2.10 -5.90 132 155
-2.00 -5.90 135 154
-1.90 -5.90 137 153
-1.80 -5.90 140 153
-1.70 -5.90 142 152
-1.60 -5.90 145 152
-1.50 -5.90 147 151
-1.40 -5.90 150 150
-1.30 -5.90 153 150
-1.20 -5.90 155 149
-1.10 -5.90 158 148
-1.00 -5.90 160 148
-0.90 -5.90 163 147
-0.80 -5.90 166 146
-0.70 -5.90 168 146
-0.60 -5.90 171 145
-0.50 -5.90 173 144
-0.40 -5.90 176 144
-0.30 -5.90 178 143
-0.20 -5.90 181 142
-0.10 -5.90 184 142
-0.00 -5.90 186 141
0.10 -5.90 189 140
0.20 -5.90 191 139
0.30 -5.90 194 139
0.40 -5.90 196 138
0.50 -5.90 199 137
0.60 -5.90 202 137
0.70 -5.90 204 136
0.80 -5.90 207 135
0.90 -5.90 209 134
1.00 -5.90 212 133
1.10 -5.90 215 133
1.20 -5.90 217 132
1.30 -5.90 219 131
1.40 -5.90 222 131
1.50 -5.90 224 130
1.60 -5.90 227 129
1.70 -5.90 230 128
1.80 -5.90 232 127
1.90 -5.90 235 127
2.00 -5.90 237 125
2.10 -5.90 240 125
2.20 -5.90 242 124
2.30 -5.90 245 123
2.40 -5.90 247 122
2.50 -5.90 250 122
2.60 -5.90 252 121
2.70 -5.90 255 120
2.80 -5.90 257 119
2.90 -5.90 259 118
3.00 -5.90 262 117
3.10 -5.90 265 116
3.20 -5.90 267 116
3.30 -5.90 270 115
3.40 -5.90 272 114
3.50 -5.90 275 113
3.60 -5.90 277 112
3.70 -5.90 279 111
3.80 -5.90 282 110
3.90 -5.90 284 110
4.00 -5.90 287 109
4.10 -5.90 289 108
4.20 -5.90 291 108
4.30 -5.90 294 107
4.40 -5.90 296 106
4.50 -5.90 299 106
4.60 -5.90 301 105
4.70 -5.90 303 105
4.80 -5.90 306 104
4.90 -5.90 308 104
5.00 -5.90 310 103
5.10 -5.90 312 103
5.20 -5.90 315 102
5.30 -5.90 317 102
5.40 -5.90 319 101
5.50 -5.90 321 101
5.60 -5.90 323 100
5.70 -5.90 326 100
5.80 -5.90 329 99
5.90 -5.90 331 98
6.00 -5.90 333 98
6.10 -5.90 336 97
6.20 -5.90 338 95
6.30 -5.90 0 0
6.40 -5.90 349 94
6.50 -5.90 353 94
6.60 -5.90 356 94
6.70 -5.90 359 95
6.80 -5.90 361 95
6.90 -5.90 364 95
7.00 -5.90 367 95
7.10 -5.90 369 95
7.20 -5.90 372 95
7.30 -5.90 373 95
7.40 -5.90 376 95
7.50 -5.90 378 95
7.60 -5.90 380 95
7.70 -5.90 382 94
7.80 -5.90 386 92
7.90 -5.90 389 90
8.00 -5.90 392 89
8.10 -5.90 393 89
8.20 -5.90 395 88
8.30 -5.90 397 88
8.40 -5.90 399 87
8.50 -5.90 401 87
8.60 -5.90 402 86
8.70 -5.90 404 85
8.80 -5.90 406 84
8.90 -5.90 408 82
9.00 -5.90 410 81
9.10 -5.90 412 78
-9.00 -5.80 0 0
-8.90 -5.80 0 0
-8.80 -5.80 0 0
-8.70 -5.80 0 0
-8.60 -5.80 0 0
-8.50 -5.80 0 0
-8.40 -5.80 0 0
-8.30 -5.80 0 0
-8.20 -5.80 0 0
-8.10 -5.80 0 0
-8.00 -5.80 0 0
-7.90 -5.80 0 0
-7.80 -5.80 0 0
-7.70 -5.80 0 0
-7.60 -5.80 0 0
-7.50 -5.80 3 210
-7.40 -5.80 5 209
-7.30 -5.80 6 209
-7.20 -5.80 7 208
-7.10 -5.80 8 207
-7.00 -5.80 9 206
-6.90 -5.80 9 206
-6.80 -5.80 10 205
-6.70 -5.80 10 204
-6.60 -5.80 10 203
-6.50 -5.80 11 202
-6.40 -5.80 11 202
-6.30 -5.80 15 197
-6.20 -5.80 18 195
-6.10 -5.80 20 193
-6.00 -5.80 23 190
-5.90 -5.80 27 188
-5.80 -5.80 30 186
-5.70 -5.80 34 184
-5.60 -5.80 39 182
-5.50 -5.80 44 180
-5.40 -5.80 53 175
-5.30 -5.80 55 175
-5.20 -5.80 57 174
-5.10 -5.80 59 173
-5.00 -5.80 62 172
-4.90 -5.80 63 172
-4.80 -5.80 65 171
-4.70 -5.80 68 170
-4.60 -5.80 70 170
-4.50 -5.80 72 169
-4.40 -5.80 74 168
-4.30 -5.80 76 168
-4.20 -5.80 78 167
-4.10 -5.80 81 167
-4.00 -5.80 83 166
-3.90 -5.80 86 166
-3.80 -5.80 89 165
-3.70 -5.80 91 165
-3.60 -5.80 94 164
-3.50 -5.80 97 164
-3.40 -5.80 99 163
-3.30 -5.80 102 163
-3.20 -5.80 104 162
-3.10 -5.80 107 161
-3.00 -5.80 109 161
-2.90 -5.80 112 161
-2.80 -5.80 114 160
-2.70 -5.80 117 159
-2.60 -5.80 120 159
-2.50 -5.80 123 158
-2.40 -5.80 125 158
-2.30 -5.80 127 157
-2.20 -5.80 130 157
-2.10 -5.80 133 156
-2.00 -5.80 136 155
-1.90 -5.80 138 155
-1.80 -5.80 141 154
-1.70 -5.80 143 154
-1.60 -5.80 146 153
-1.50 -5.80 149 153
-1.40 -5.80 151 152
-1.30 -5.80 154 151
-1.20 -5.80 156 151
-1.10 -5.80 159 150
-1.00 -5.80 161 149
-0.90 -5.80 164 149
-0.80 -5.80 167 148
-0.70 -5.80 169 147
-0.60 -5.80 172 147
-0.50 -5.80 174 146
-0.40 -5.80 177 145
-0.30 -5.80 179 145
-0.20 -5.80 182 144
-0.10 -5.80 185 143
-0.00 -5.80 187 142
0.10 -5.80 190 142
0.20 -5.80 192 141
0.30 -5.80 195 140
0.40 -5.80 198 140
0.50 -5.80 200 139
0.60 -5.80 202 138
0.70 -5.80 205 137
0.80 -5.80 208 137
0.90 -5.80 210 136
1.00 -5.80 213 135
1.10 -5.80 216 134
1.20 -5.80 218 134
1.30 -5.80 220 133
1.40 -5.80 223 132
1.50 -5.80 226 131
1.60 -5.80 228 131
1.70 -5.80 231 130
1.80 -5.80 233 129
1.90 -5.80 236 128
2.00 -5.80 238 127
2.10 -5.80 241 126
2.20 -5.80 243 126
2.30 -5.80 246 125
2.40 -5.80 248 124
2.50 -5.80 251 123
2.60 -5.80 253 122
2.70 -5.80 256 121
2.80 -5.80 258 120
2.90 -5.80 261 120
3.00 -5.80 263 119
3.10 -5.80 266 118
3.20 -5.80 268 117
3.30 -5.80 271 116
3.40 -5.80 273 115
3.50 -5.80 276 114
3.60 -5.80 278 113
3.70 -5.80 281 113
3.80 -5.80 283 112
3.90 -5.80 286 111
4.00 -5.80 288 110
4.10 -5.80 290 109
4.20 -5.80 293 109
4.30 -5.80 295 108
4.40 -5.80 298 107
4.50 -5.80 300 107
4.60 -5.80 302 106
4.70 -5.80 305 106
4.80 -5.80 307 105
4.90 -5.80 309 105
5.00 -5.80 311 104
5.10 -5.80 314 104
5.20 -5.80 316 103
5.30 -5.80 318 103
5.40 -5.80 320 102
5.50 -5.80 323 102
5.60 -5.80 325 101
5.70 -5.80 327 101
5.80 -5.80 330 100
5.90 -5.80 332 99
6.00 -5.80 335 99
6.10 -5.80 337 98
6.20 -5.80 340 97
6.30 -5.80 343 96
6.40 -5.80 0 0
6.50 -5.80 355 95
6.60 -5.80 358 95
6.70 -5.80 360 95
6.80 -5.80 363 95
6.90 -5.80 367 96
7.00 -5.80 369 96
7.10 -5.80 371 96
7.20 -5.80 373 96
7.30 -5.80 375 96
7.40 -5.80 377 96
7.50 -5.80 380 96
7.60 -5.80 382 96
7.70 -5.80 384 95
7.80 -5.80 386 95
7.90 -5.80 390 92
8.00 -5.80 393 91
8.10 -5.80 395 90
8.20 -5.80 397 89
8.30 -5.80 399 89
8.40 -5.80 400 88
8.50 -5.80 402 88
8.60 -5.80 404 87
8.70 -5.80 406 87
8.80 -5.80 408 85
8.90 -5.80 409 84
9.00 -5.80 412 82
9.10 -5.80 414 80
-9.00 -5.70 0 0
-8.90 -5.70 0 0
-8.80 -5.70 0 0
-8.70 -5.70 0 0
-8.60 -5.70 0 0
-8.50 -5.70 0 0
-8.40 -5.70 0 0
-8.30 -5.70 0 0
-8.20 -5.70 0 0
-8.10 -5.70 0 0
-8.00 -5.70 0 0
-7.90 -5.70 0 0
-7.80 -5.70 0 0
-7.70 -5.70 0 0
-7.60 -5.70 3 213
-7.50 -5.70 4 212
-7.40 -5.70 5 210
-7.30 -5.70 7 209
-7.20 -5.70 8 209
-7.10 -5.70 9 208
-7.00 -5.70 9 208
-6.90 -5.70 9 207
-6.80 -5.70 10 206
-6.70 -5.70 10 206
-6.60 -5.70 10 205
-6.50 -5.70 11 204
-6.40 -5.70 14 200
-6.30 -5.70 17 197
-6.20 -5.70 20 194
-6.10 -5.70 22 192
-6.00 -5.70 26 190
-5.90 -5.70 29 189
-5.80 -5.70 32 187
-5.70 -5.70 37 184
-5.60 -5.70 42 182
-5.50 -5.70 52 177
-5.40 -5.70 54 176
-5.30 -5.70 56 176
-5.20 -5.70 58 175
-5.10 -5.70 60 174
-5.00 -5.70 62 174
-4.90 -5.70 64 173
-4.80 -5.70 66 172
-4.70 -5.70 68 172
-4.60 -5.70 70 171
-4.50 -5.70 72 170
-4.40 -5.70 75 170
-4.30 -5.70 77 169
-4.20 -5.70 79 169
-4.10 -5.70 82 168
-4.00 -5.70 84 168
-3.90 -5.70 87 167
-3.80 -5.70 90 167
-3.70 -5.70 92 166
-3.60 -5.70 95 166
-3.50 -5.70 97 165
-3.40 -5.70 100 165
-3.30 -5.70 102 164
-3.20 -5.70 105 164
-3.10 -5.70 108 163
-3.00 -5.70 111 163
-2.90 -5.70 113 162
-2.80 -5.70 116 161
-2.70 -5.70 118 161
-2.60 -5.70 121 160
-2.50 -5.70 123 160
-2.40 -5.70 126 159
-2.30 -5.70 129 159
-2.20 -5.70 131 158
-2.10 -5.70 134 158
-2.00 -5.70 137 157
-1.90 -5.70 139 156
-1.80 -5.70 142 156
-1.70 -5.70 144 155
-1.60 -5.70 147 155
-1.50 -5.70 149 154
-1.40 -5.70 152 153
-1.30 -5.70 155 153
-1.20 -5.70 157 152
-1.10 -5.70 160 151
-1.00 -5.70 162 151
-0.90 -5.70 165 150
-0.80 -5.70 168 149
-0.70 -5.70 170 149
-0.60 -5.70 173 148
-0.50 -5.70 176 148
-0.40 -5.70 178 147
-0.30 -5.70 181 146
-0.20 -5.70 183 146
-0.10 -5.70 186 145
-0.00 -5.70 188 144
0.10 -5.70 191 143
0.20 -5.70 193 142
0.30 -5.70 196 142
0.40 -5.70 199 141
0.50 -5.70 201 140
0.60 -5.70 204 140
0.70 -5.70 206 139
0.80 -5.70 209 138
0.90 -5.70 211 137
1.00 -5.70 214 137
1.10 -5.70 217 136
1.20 -5.70 219 135
1.30 -5.70 221 134
1.40 -5.70 224 134
1.50 -5.70 226 133
1.60 -5.70 229 132
1.70 -5.70 232 131
1.80 -5.70 234 130
1.90 -5.70 237 129
2.00 -5.70 239 129
2.10 -5.70 242 128
2.20 -5.70 245 127
2.30 -5.70 247 126
2.40 -5.70 250 125
2.50 -5.70 252 124
2.60 -5.70 254 124
2.70 -5.70 257 123
2.80 -5.70 259 122
2.90 -5.70 262 121
3.00 -5.70 264 120
3.10 -5.70 267 119
3.20 -5.70 269 118
3.30 -5.70 272 117
3.40 -5.70 274 117
3.50 -5.70 276 116
3.60 -5.70 279 115
3.70 -5.70 282 114
3.80 -5.70 284 113
3.90 -5.70 286 112
4.00 -5.70 289 111
4.10 -5.70 292 111
4.20 -5.70 294 110
4.30 -5.70 296 109
4.40 -5.70 299 109
4.50 -5.70 301 108
4.60 -5.70 304 107
4.70 -5.70 306 107
4.80 -5.70 308 106
4.90 -5.70 311 106
5.00 -5.70 313 105
5.10 -5.70 315 105
5.20 -5.70 317 104
5.30 -5.70 320 103
5.40 -5.70 322 103
5.50 -5.70 324 103
5.60 -5.70 326 102
5.70 -5.70 328 102
5.80 -5.70 331 101
5.90 -5.70 333 101
6.00 -5.70 335 100
6.10 -5.70 338 99
6.20 -5.70 341 98
6.30 -5.70 343 98
6.40 -5.70 0 0
6.50 -5.70 0 0
6.60 -5.70 360 96
6.70 -5.70 363 96
6.80 -5.70 367 97
6.90 -5.70 368 96
7.00 -5.70 371 97
7.10 -5.70 373 97
7.20 -5.70 375 97
7.30 -5.70 377 97
7.40 -5.70 379 97
7.50 -5.70 381 97
7.60 -5.70 383 97
7.70 -5.70 386 97
7.80 -5.70 387 96
7.90 -5.70 390 95
8.00 -5.70 394 93
8.10 -5.70 396 91
8.20 -5.70 398 91
8.30 -5.70 400 90
8.40 -5.70 402 90
8.50 -5.70 403 89
8.60 -5.70 405 89
8.70 -5.70 407 88
8.80 -5.70 409 87
8.90 -5.70 411 86
9.00 -5.70 413 84
9.10 -5.70 415 82
-9.00 -5.60 0 0
-8.90 -5.60 0 0
-8.80 -5.60 0 0
-8.70 -5.60 0 0
-8.60 -5.60 0 0
-8.50 -5.60 0 0
-8.40 -5.60 0 0
-8.30 -5.60 0 0
-8.20 -5.60 0 0
-8.10 -5.60 0 0
-8.00 -5.60 0 0
-7.90 -5.60 0 0
-7.80 -5.60 0 0
-7.70 -5.60 0 0
-7.60 -5.60 3 213
-7.50 -5.60 5 213
-7.40 -5.60 5 212
-7.30 -5.60 7 211
-7.20 -5.60 8 211
-7.10 -5.60 9 210
-7.00 -5.60 9 209
-6.90 -5.60 10 209
-6.80 -5.60 10 208
-6.70 -5.60 10 207
-6.60 -5.60 10 206
-6.50 -5.60 11 205
-6.40 -5.60 16 199
-6.30 -5.60 19 196
-6.20 -5.60 22 195
-6.10 -5.60 25 193
-6.00 -5.60 28 190
-5.90 -5.60 31 189
-5.80 -5.60 35 186
-5.70 -5.60 40 184
-5.60 -5.60 50 179
-5.50 -5.60 52 178
-5.40 -5.60 54 178
-5.30 -5.60 56 177
-5.20 -5.60 58 176
-5.10 -5.60 60 176
-5.00 -5.60 62 175
-4.90 -5.60 64 174
-4.80 -5.60 67 174
-4.70 -5.60 69 173
-4.60 -5.60 71 172
-4.50 -5.60 73 172
-4.40 -5.60 75 171
-4.30 -5.60 78 171
-4.20 -5.60 80 170
-4.10 -5.60 83 170
-4.00 -5.60 85 169
-3.90 -5.60 88 169
-3.80 -5.60 90 168
-3.70 -5.60 93 168
-3.60 -5.60 96 167
-3.50 -5.60 98 167
-3.40 -5.60 101 166
-3.30 -5.60 103 166
-3.20 -5.60 106 165
-3.10 -5.60 109 165
-3.00 -5.60 111 164
-2.90 -5.60 114 164
-2.80 -5.60 117 163
-2.70 -5.60 119 162
-2.60 -5.60 122 162
-2.50 -5.60 124 161
-2.40 -5.60 127 161
-2.30 -5.60 130 160
-2.20 -5.60 132 160
-2.10 -5.60 135 159
-2.00 -5.60 138 159
-1.90 -5.60 140 158
-1.80 -5.60 143 157
-1.70 -5.60 145 157
-1.60 -5.60 148 156
-1.50 -5.60 151 155
-1.40 -5.60 153 155
-1.30 -5.60 156 155
-1.20 -5.60 158 154
-1.10 -5.60 161 153
-1.00 -5.60 164 152
-0.90 -5.60 166 152
-0.80 -5.60 169 151
-0.70 -5.60 171 150
-0.60 -5.60 174 150
-0.50 -5.60 176 149
-0.40 -5.60 179 148
-0.30 -5.60 181 148
-0.20 -5.60 184 147
-0.10 -5.60 187 146
-0.00 -5.60 190 146
0.10 -5.60 192 145
0.20 -5.60 195 144
0.30 -5.60 197 143
0.40 -5.60 200 143
0.50 -5.60 202 142
0.60 -5.60 205 141
0.70 -5.60 207 141
0.80 -5.60 210 140
0.90 -5.60 212 139
1.00 -5.60 215 138
1.10 -5.60 218 138
1.20 -5.60 220 137
1.30 -5.60 223 136
1.40 -5.60 225 135
1.50 -5.60 228 134
1.60 -5.60 230 133
1.70 -5.60 233 132
1.80 -5.60 235 132
1.90 -5.60 238 131
2.00 -5.60 240 130
2.10 -5.60 243 129
2.20 -5.60 245 128
2.30 -5.60 248 128
2.40 -5.60 250 127
2.50 -5.60 253 126
2.60 -5.60 255 125
2.70 -5.60 258 124
2.80 -5.60 260 123
2.90 -5.60 263 122
3.00 -5.60 265 122
3.10 -5.60 268 121
3.20 -5.60 270 120
3.30 -5.60 273 119
3.40 -5.60 275 118
3.50 -5.60 278 117
3.60 -5.60 281 117
3.70 -5.60 283 116
3.80 -5.60 285 115
3.90 -5.60 288 114
4.00 -5.60 290 113
4.10 -5.60 293 112
4.20 -5.60 295 111
4.30 -5.60 297 111
4.40 -5.60 299 110
4.50 -5.60 302 109
4.60 -5.60 305 108
4.70 -5.60 307 108
4.80 -5.60 309 107
4.90 -5.60 312 106
5.00 -5.60 314 106
5.10 -5.60 316 105
5.20 -5.60 318 105
5.30 -5.60 321 105
5.40 -5.60 323 104
5.50 -5.60 326 104
5.60 -5.60 328 103
5.70 -5.60 330 102
5.80 -5.60 332 102
5.90 -5.60 334 101
6.00 -5.60 337 101
6.10 -5.60 339 100
6.20 -5.60 342 100
6.30 -5.60 344 99
6.40 -5.60 347 98
6.50 -5.60 0 0
6.60 -5.60 0 0
6.70 -5.60 365 97
6.80 -5.60 370 98
6.90 -5.60 371 98
7.00 -5.60 373 98
7.10 -5.60 375 98
7.20 -5.60 377 98
7.30 -5.60 379 98
7.40 -5.60 380 98
7.50 -5.60 383 98
7.60 -5.60 385 98
7.70 -5.60 387 97
7.80 -5.60 389 97
7.90 -5.60 391 97
8.00 -5.60 395 94
8.10 -5.60 397 93
8.20 -5.60 400 92
8.30 -5.60 401 91
8.40 -5.60 403 91
8.50 -5.60 405 90
8.60 -5.60 407 90
8.70 -5.60 408 89
8.80 -5.60 410 88
8.90 -5.60 412 87
9.00 -5.60 414 86
9.10 -5.60 416 84
-9.00 -5.50 0 0
-8.90 -5.50 0 0
-8.80 -5.50 0 0
-8.70 -5.50 0 0
-8.60 -5.50 0 0
-8.50 -5.50 0 0
-8.40 -5.50 0 0
-8.30 -5.50 0 0
-8.20 -5.50 0 0
-8.10 -5.50 0 0
-8.00 -5.50 0 0
-7.90 -5.50 0 0
-7.80 -5.50 0 0
-7.70 -5.50 0 0
-7.60 -5.50 4 215
-7.50 -5.50 5 214
-7.40 -5.50 6 213
-7.30 -5.50 7 213
-7.20 -5.50 8 212
-7.10 -5.50 9 211
-7.00 -5.50 9 211
-6.90 -5.50 10 210
-6.80 -5.50 10 209
-6.70 -5.50 10 208
-6.60 -5.50 13 204
-6.50 -5.50 16 202
-6.40 -5.50 18 199
-6.30 -5.50 21 197
-6.20 -5.50 23 195
-6.10 -5.50 26 193
-6.00 -5.50 29 191
-5.90 -5.50 33 189
-5.80 -5.50 38 187
-5.70 -5.50 48 181
-5.60 -5.50 50 180
-5.50 -5.50 52 180
-5.40 -5.50 54 179
-5.30 -5.50 56 178
-5.20 -5.50 58 177
-5.10 -5.50 60 177
-5.00 -5.50 62 176
-4.90 -5.50 65 176
-4.80 -5.50 67 175
-4.70 -5.50 69 174
-4.60 -5.50 71 174
-4.50 -5.50 73 173
-4.40 -5.50 76 172
-4.30 -5.50 78 172
-4.20 -5.50 81 172
-4.10 -5.50 84 171
-4.00 -5.50 86 170
-3.90 -5.50 89 170
-3.80 -5.50 91 170
-3.70 -5.50 94 169
-3.60 -5.50 97 169
-3.50 -5.50 99 168
-3.40 -5.50 102 168
-3.30 -5.50 104 167
-3.20 -5.50 107 167
-3.10 -5.50 110 166
-3.00 -5.50 112 166
-2.90 -5.50 115 165
-2.80 -5.50 118 165
-2.70 -5.50 120 164
-2.60 -5.50 123 163
-2.50 -5.50 126 163
-2.40 -5.50 128 162
-2.30 -5.50 131 162
-2.20 -5.50 133 161
-2.10 -5.50 136 161
-2.00 -5.50 139 160
-1.90 -5.50 141 160
-1.80 -5.50 144 159
-1.70 -5.50 146 158
-1.60 -5.50 149 158
-1.50 -5.50 151 157
-1.40 -5.50 154 156
-1.30 -5.50 157 156
-1.20 -5.50 159 155
-1.10 -5.50 162 155
-1.00 -5.50 165 154
-0.90 -5.50 167 153
-0.80 -5.50 170 153
-0.70 -5.50 172 152
-0.60 -5.50 175 151
-0.50 -5.50 178 151
-0.40 -5.50 180 150
-0.30 -5.50 183 149
-0.20 -5.50 185 149
-0.10 -5.50 188 148
-0.00 -5.50 190 147
0.10 -5.50 193 146
0.20 -5.50 196 146
0.30 -5.50 198 145
0.40 -5.50 201 144
0.50 -5.50 203 143
0.60 -5.50 206 143
0.70 -5.50 208 142
0.80 -5.50 211 141
0.90 -5.50 214 140
1.00 -5.50 216 139
1.10 -5.50 219 139
1.20 -5.50 221 138
1.30 -5.50 224 137
1.40 -5.50 226 137
1.50 -5.50 229 136
1.60 -5.50 231 135
1.70 -5.50 234 134
1.80 -5.50 236 133
1.90 -5.50 239 132
2.00 -5.50 242 132
2.10 -5.50 244 131
2.20 -5.50 247 130
2.30 -5.50 249 129
2.40 -5.50 252 128
2.50 -5.50 254 127
2.60 -5.50 256 127
2.70 -5.50 259 126
2.80 -5.50 261 125
2.90 -5.50 264 124
3.00 -5.50 267 123
3.10 -5.50 269 122
3.20 -5.50 272 121
3.30 -5.50 274 120
3.40 -5.50 277 119
3.50 -5.50 279 119
3.60 -5.50 282 118
3.70 -5.50 284 117
3.80 -5.50 286 116
3.90 -5.50 289 115
4.00 -5.50 291 114
4.10 -5.50 294 113
4.20 -5.50 296 112
4.30 -5.50 299 112
4.40 -5.50 301 111
4.50 -5.50 303 110
4.60 -5.50 306 110
4.70 -5.50 308 109
4.80 -5.50 311 108
4.90 -5.50 313 108
5.00 -5.50 315 107
5.10 -5.50 318 107
5.20 -5.50 320 106
5.30 -5.50 322 105
5.40 -5.50 325 105
5.50 -5.50 326 104
5.60 -5.50 329 104
5.70 -5.50 331 103
5.80 -5.50 333 103
5.90 -5.50 336 102
6.00 -5.50 338 102
6.10 -5.50 340 101
6.20 -5.50 342 101
6.30 -5.50 345 100
6.40 -5.50 347 99
6.50 -5.50 350 98
6.60 -5.50 0 0
6.70 -5.50 0 0
6.80 -5.50 371 98
6.90 -5.50 373 98
7.00 -5.50 375 99
7.10 -5.50 377 99
7.20 -5.50 379 99
7.30 -5.50 381 99
7.40 -5.50 382 99
7.50 -5.50 384 99
7.60 -5.50 386 99
7.70 -5.50 389 99
7.80 -5.50 391 98
7.90 -5.50 392 98
8.00 -5.50 396 96
8.10 -5.50 399 94
8.20 -5.50 401 93
8.30 -5.50 403 92
8.40 -5.50 405 92
8.50 -5.50 407 91
8.60 -5.50 408 91
8.70 -5.50 410 90
8.80 -5.50 412 89
8.90 -5.50 414 88
9.00 -5.50 416 87
9.10 -5.50 417 85
-9.00 -5.40 0 0
-8.90 -5.40 0 0
-8.80 -5.40 0 0
-8.70 -5.40 0 0
-8.60 -5.40 0 0
-8.50 -5.40 0 0
-8.40 -5.40 0 0
-8.30 -5.40 0 0
-8.20 -5.40 0 0
-8.10 -5.40 0 0
-8.00 -5.40 0 0
-7.90 -5.40 0 0
-7.80 -5.40 0 0
-7.70 -5.40 3 217
-7.60 -5.40 4 216
-7.50 -5.40 6 216
-7.40 -5.40 7 215
-7.30 -5.40 8 214
-7.20 -5.40 9 214
-7.10 -5.40 9 213
-7.00 -5.40 10 212
-6.90 -5.40 10 211
-6.80 -5.40 10 211
-6.70 -5.40 13 207
-6.60 -5.40 15 204
-6.50 -5.40 18 201
-6.40 -5.40 20 199
-6.30 -5.40 23 197
-6.20 -5.40 25 195
-6.10 -5.40 28 193
-6.00 -5.40 31 191
-5.90 -5.40 35 189
-5.80 -5.40 47 183
-5.70 -5.40 48 182
-5.60 -5.40 51 181
-5.50 -5.40 52 181
-5.40 -5.40 54 180
-5.30 -5.40 57 179
-5.20 -5.40 59 179
-5.10 -5.40 61 178
-5.00 -5.40 63 177
-4.90 -5.40 65 177
-4.80 -5.40 67 176
-4.70 -5.40 69 176
-4.60 -5.40 72 175
-4.50 -5.40 74 175
-4.40 -5.40 77 174
-4.30 -5.40 79 173
-4.20 -5.40 82 173
-4.10 -5.40 85 173
-4.00 -5.40 87 172
-3.90 -5.40 90 172
-3.80 -5.40 93 172
-3.70 -5.40 95 171
-3.60 -5.40 98 170
-3.50 -5.40 100 170
-3.40 -5.40 103 169
-3.30 -5.40 106 169
-3.20 -5.40 108 168
-3.10 -5.40 111 168
-3.00 -5.40 113 167
-2.90 -5.40 116 167
-2.80 -5.40 119 166
-2.70 -5.40 121 166
-2.60 -5.40 124 165
-2.50 -5.40 127 164
-2.40 -5.40 129 164
-2.30 -5.40 132 163
-2.20 -5.40 135 163
-2.10 -5.40 137 162
-2.00 -5.40 140 162
-1.90 -5.40 142 161
-1.80 -5.40 145 160
-1.70 -5.40 147 160
-1.60 -5.40 150 159
-1.50 -5.40 153 159
-1.40 -5.40 155 158
-1.30 -5.40 158 157
-1.20 -5.40 161 157
-1.10 -5.40 163 156
-1.00 -5.40 166 156
-0.90 -5.40 168 155
-0.80 -5.40 171 154
-0.70 -5.40 174 153
-0.60 -5.40 176 153
-0.50 -5.40 179 152
-0.40 -5.40 181 152
-0.30 -5.40 184 151
-0.20 -5.40 186 150
-0.10 -5.40 189 149
-0.00 -5.40 192 148
0.10 -5.40 194 148
0.20 -5.40 196 147
0.30 -5.40 199 147
0.40 -5.40 202 146
0.50 -5.40 205 145
0.60 -5.40 207 144
0.70 -5.40 210 143
0.80 -5.40 212 143
0.90 -5.40 215 142
1.00 -5.40 217 141
1.10 -5.40 220 140
1.20 -5.40 222 140
1.30 -5.40 225 139
1.40 -5.40 227 138
1.50 -5.40 230 137
1.60 -5.40 233 136
1.70 -5.40 235 135
1.80 -5.40 237 135
1.90 -5.40 240 134
2.00 -5.40 243 133
2.10 -5.40 245 132
2.20 -5.40 248 131
2.30 -5.40 250 131
2.40 -5.40 252 130
2.50 -5.40 255 129
2.60 -5.40 258 128
2.70 -5.40 260 127
2.80 -5.40 263 126
2.90 -5.40 265 126
3.00 -5.40 268 125
3.10 -5.40 270 124
3.20 -5.40 273 123
3.30 -5.40 275 122
3.40 -5.40 278 121
3.50 -5.40 281 120
3.60 -5.40 283 119
3.70 -5.40 285 118
3.80 -5.40 288 117
3.90 -5.40 290 116
4.00 -5.40 292 116
4.10 -5.40 295 115
4.20 -5.40 297 114
4.30 -5.40 300 113
4.40 -5.40 302 112
4.50 -5.40 305 111
4.60 -5.40 307 111
4.70 -5.40 310 110
4.80 -5.40 312 109
4.90 -5.40 314 109
5.00 -5.40 317 108
5.10 -5.40 319 107
5.20 -5.40 321 107
5.30 -5.40 324 106
5.40 -5.40 326 106
5.50 -5.40 328 105
5.60 -5.40 330 105
5.70 -5.40 332 104
5.80 -5.40 335 104
5.90 -5.40 337 103
6.00 -5.40 339 103
6.10 -5.40 341 102
6.20 -5.40 344 102
6.30 -5.40 346 101
6.40 -5.40 348 100
6.50 -5.40 351 99
6.60 -5.40 354 99
6.70 -5.40 0 0
6.80 -5.40 373 99
6.90 -5.40 376 99
7.00 -5.40 377 99
7.10 -5.40 379 100
7.20 -5.40 381 100
7.30 -5.40 382 100
7.40 -5.40 384 100
7.50 -5.40 386 100
7.60 -5.40 388 100
7.70 -5.40 390 99
7.80 -5.40 392 99
7.90 -5.40 394 99
8.00 -5.40 397 98
8.10 -5.40 400 95
8.20 -5.40 402 95
8.30 -5.40 404 94
8.40 -5.40 407 93
8.50 -5.40 408 92
8.60 -5.40 410 92
8.70 -5.40 411 91
8.80 -5.40 413 91
8.90 -5.40 415 90
9.00 -5.40 417 88
9.10 -5.40 419 87
-9.00 -5.30 0 0
-8.90 -5.30 0 0
-8.80 -5.30 0 0
-8.70 -5.30 0 0
-8.60 -5.30 0 0
-8.50 -5.30 0 0
-8.40 -5.30 0 0
-8.30 -5.30 0 0
-8.20 -5.30 0 0
-8.10 -5.30 0 0
-8.00 -5.30 0 0
-7.90 -5.30 0 0
-7.80 -5.30 0 0
-7.70 -5.30 4 218
-7.60 -5.30 5 218
-7.50 -5.30 6 217
-7.40 -5.30 7 216
-7.30 -5.30 8 215
-7.20 -5.30 9 214
-7.10 -5.30 9 214
-7.00 -5.30 9 213
-6.90 -5.30 10 213
-6.80 -5.30 10 212
-6.70 -5.30 14 207
-6.60 -5.30 16 204
-6.50 -5.30 19 201
-6.40 -5.30 22 199
-6.30 -5.30 24 197
-6.20 -5.30 27 195
-6.10 -5.30 30 193
-6.00 -5.30 34 191
-5.90 -5.30 38 189
-5.80 -5.30 47 184
-5.70 -5.30 49 184
-5.60 -5.30 51 183
-5.50 -5.30 53 182
-5.40 -5.30 55 181
-5.30 -5.30 57 181
-5.20 -5.30 59 180
-5.10 -5.30 61 180
-5.00 -5.30 63 179
-4.90 -5.30 66 178
-4.80 -5.30 68 178
-4.70 -5.30 70 177
-4.60 -5.30 73 177
-4.50 -5.30 75 176
-4.40 -5.30 78 176
-4.30 -5.30 80 175
-4.20 -5.30 83 175
-4.10 -5.30 86 174
-4.00 -5.30 88 174
-3.90 -5.30 91 173
-3.80 -5.30 93 173
-3.70 -5.30 96 172
-3.60 -5.30 99 172
-3.50 -5.30 101 171
-3.40 -5.30 104 171
-3.30 -5.30 107 170
-3.20 -5.30 109 170
-3.10 -5.30 112 169
-3.00 -5.30 114 169
-2.90 -5.30 117 168
-2.80 -5.30 120 168
-2.70 -5.30 122 167
-2.60 -5.30 125 167
-2.50 -5.30 127 166
-2.40 -5.30 130 165
-2.30 -5.30 133 165
-2.20 -5.30 136 164
-2.10 -5.30 138 164
-2.00 -5.30 140 163
-1.90 -5.30 143 163
-1.80 -5.30 146 162
-1.70 -5.30 149 161
-1.60 -5.30 151 161
-1.50 -5.30 154 160
-1.40 -5.30 156 159
-1.30 -5.30 159 159
-1.20 -5.30 162 158
-1.10 -5.30 164 158
-1.00 -5.30 167 157
-0.90 -5.30 169 156
-0.80 -5.30 172 156
-0.70 -5.30 174 155
-0.60 -5.30 177 154
-0.50 -5.30 180 153
-0.40 -5.30 183 153
-0.30 -5.30 185 152
-0.20 -5.30 187 152
-0.10 -5.30 190 151
-0.00 -5.30 192 150
0.10 -5.30 195 149
0.20 -5.30 198 149
0.30 -5.30 201 148
0.40 -5.30 203 147
0.50 -5.30 206 146
0.60 -5.30 208 146
0.70 -5.30 210 145
0.80 -5.30 213 144
0.90 -5.30 216 143
1.00 -5.30 218 143
1.10 -5.30 221 142
1.20 -5.30 223 141
1.30 -5.30 226 140
1.40 -5.30 229 139
1.50 -5.30 231 139
1.60 -5.30 234 138
1.70 -5.30 236 137
1.80 -5.30 238 136
1.90 -5.30 241 135
2.00 -5.30 244 134
2.10 -5.30 246 134
2.20 -5.30 249 133
2.30 -5.30 251 132
2.40 -5.30 254 131
2.50 -5.30 256 130
2.60 -5.30 259 129
2.70 -5.30 261 128
2.80 -5.30 264 128
2.90 -5.30 266 127
3.00 -5.30 269 126
3.10 -5.30 271 125
3.20 -5.30 274 124
3.30 -5.30 276 123
3.40 -5.30 279 122
3.50 -5.30 282 121
3.60 -5.30 284 120
3.70 -5.30 286 120
3.80 -5.30 289 119
3.90 -5.30 291 118
4.00 -5.30 294 117
4.10 -5.30 296 116
4.20 -5.30 299 115
4.30 -5.30 301 114
4.40 -5.30 303 113
4.50 -5.30 306 112
4.60 -5.30 308 112
4.70 -5.30 311 111
4.80 -5.30 313 110
4.90 -5.30 315 110
5.00 -5.30 318 109
5.10 -5.30 320 108
5.20 -5.30 323 108
5.30 -5.30 325 107
5.40 -5.30 327 107
5.50 -5.30 329 106
5.60 -5.30 332 106
5.70 -5.30 334 105
5.80 -5.30 336 104
5.90 -5.30 339 104
6.00 -5.30 341 104
6.10 -5.30 343 103
6.20 -5.30 345 102
6.30 -5.30 347 102
6.40 -5.30 349 101
6.50 -5.30 352 101
6.60 -5.30 354 99
6.70 -5.30 357 99
6.80 -5.30 0 0
6.90 -5.30 377 100
7.00 -5.30 380 101
7.10 -5.30 381 101
7.20 -5.30 383 101
7.30 -5.30 384 101
7.40 -5.30 386 101
7.50 -5.30 388 101
7.60 -5.30 389 100
7.70 -5.30 391 100
7.80 -5.30 393 100
7.90 -5.30 395 100
8.00 -5.30 397 100
8.10 -5.30 400 98
8.20 -5.30 403 96
8.30 -5.30 405 95
8.40 -5.30 408 94
8.50 -5.30 410 94
8.60 -5.30 411 93
8.70 -5.30 413 93
8.80 -5.30 415 92
8.90 -5.30 417 91
9.00 -5.30 418 90
9.10 -5.30 420 88
-9.00 -5.20 0 0
-8.90 -5.20 0 0
-8.80 -5.20 0 0
-8.70 -5.20 0 0
-8.60 -5.20 0 0
-8.50 -5.20 0 0
-8.40 -5.20 0 0
-8.30 -5.20 0 0
-8.20 -5.20 0 0
-8.10 -5.20 0 0
-8.00 -5.20 0 0
-7.90 -5.20 0 0
-7.80 -5.20 0 0
-7.70 -5.20 4 220
-7.60 -5.20 5 218
-7.50 -5.20 6 218
-7.40 -5.20 8 217
-7.30 -5.20 8 216
-7.20 -5.20 9 216
-7.10 -5.20 9 215
-7.00 -5.20 10 214
-6.90 -5.20 10 214
-6.80 -5.20 13 209
-6.70 -5.20 16 206
-6.60 -5.20 18 204
-6.50 -5.20 21 201
-6.40 -5.20 23 199
-6.30 -5.20 26 197
-6.20 -5.20 28 195
-6.10 -5.20 32 193
-6.00 -5.20 36 191
-5.90 -5.20 45 186
-5.80 -5.20 47 185
-5.70 -5.20 49 185
-5.60 -5.20 51 184
-5.50 -5.20 53 183
-5.40 -5.20 55 183
-5.30 -5.20 57 182
-5.20 -5.20 60 181
-5.10 -5.20 62 181
-5.00 -5.20 64 180
-4.90 -5.20 66 179
-4.80 -5.20 69 179
-4.70 -5.20 71 178
-4.60 -5.20 74 178
-4.50 -5.20 76 178
-4.40 -5.20 79 177
-4.30 -5.20 82 177
-4.20 -5.20 84 176
-4.10 -5.20 87 176
-4.00 -5.20 89 175
-3.90 -5.20 92 175
-3.80 -5.20 94 174
-3.70 -5.20 97 174
-3.60 -5.20 100 173
-3.50 -5.20 102 173
-3.40 -5.20 105 172
-3.30 -5.20 108 172
-3.20 -5.20 110 171
-3.10 -5.20 113 171
-3.00 -5.20 116 170
-2.90 -5.20 118 170
-2.80 -5.20 121 169
-2.70 -5.20 123 168
-2.60 -5.20 126 168
-2.50 -5.20 129 168
-2.40 -5.20 131 167
-2.30 -5.20 134 166
-2.20 -5.20 136 166
-2.10 -5.20 139 165
-2.00 -5.20 142 165
-1.90 -5.20 144 164
-1.80 -5.20 147 163
-1.70 -5.20 150 163
-1.60 -5.20 153 162
-1.50 -5.20 155 162
-1.40 -5.20 157 161
-1.30 -5.20 160 160
-1.20 -5.20 163 160
-1.10 -5.20 165 159
-1.00 -5.20 168 158
-0.90 -5.20 170 158
-0.80 -5.20 173 157
-0.70 -5.20 175 157
-0.60 -5.20 178 156
-0.50 -5.20 181 155
-0.40 -5.20 183 154
-0.30 -5.20 186 154
-0.20 -5.20 189 153
-0.10 -5.20 191 152
-0.00 -5.20 194 152
0.10 -5.20 197 151
0.20 -5.20 199 150
0.30 -5.20 202 149
0.40 -5.20 204 149
0.50 -5.20 207 148
0.60 -5.20 209 147
0.70 -5.20 212 146
0.80 -5.20 214 146
0.90 -5.20 217 145
1.00 -5.20 220 144
1.10 -5.20 222 144
1.20 -5.20 224 143
1.30 -5.20 227 142
1.40 -5.20 230 141
1.50 -5.20 232 140
1.60 -5.20 235 140
1.70 -5.20 237 139
1.80 -5.20 240 138
1.90 -5.20 242 137
2.00 -5.20 245 136
2.10 -5.20 247 135
2.20 -5.20 250 134
2.30 -5.20 252 133
2.40 -5.20 255 132
2.50 -5.20 257 132
2.60 -5.20 260 131
2.70 -5.20 263 130
2.80 -5.20 265 129
2.90 -5.20 268 128
3.00 -5.20 270 127
3.10 -5.20 272 126
3.20 -5.20 275 126
3.30 -5.20 278 125
3.40 -5.20 280 124
3.50 -5.20 283 123
3.60 -5.20 285 122
3.70 -5.20 287 121
3.80 -5.20 290 120
3.90 -5.20 292 119
4.00 -5.20 295 118
4.10 -5.20 297 117
4.20 -5.20 300 116
4.30 -5.20 302 115
4.40 -5.20 304 115
4.50 -5.20 307 114
4.60 -5.20 310 113
4.70 -5.20 312 112
4.80 -5.20 314 112
4.90 -5.20 316 111
5.00 -5.20 319 110
5.10 -5.20 322 109
5.20 -5.20 324 109
5.30 -5.20 326 108
5.40 -5.20 328 108
5.50 -5.20 331 107
5.60 -5.20 333 106
5.70 -5.20 335 106
5.80 -5.20 337 105
5.90 -5.20 340 105
6.00 -5.20 342 104
6.10 -5.20 344 104
6.20 -5.20 346 103
6.30 -5.20 348 103
6.40 -5.20 351 102
6.50 -5.20 352 101
6.60 -5.20 354 101
6.70 -5.20 357 100
6.80 -5.20 360 99
6.90 -5.20 380 102
7.00 -5.20 381 101
7.10 -5.20 383 102
7.20 -5.20 384 102
7.30 -5.20 386 102
7.40 -5.20 388 102
7.50 -5.20 390 102
7.60 -5.20 391 102
7.70 -5.20 393 101
7.80 -5.20 395 101
7.90 -5.20 396 101
8.00 -5.20 398 101
8.10 -5.20 401 100
8.20 -5.20 405 98
8.30 -5.20 407 96
8.40 -5.20 409 96
8.50 -5.20 411 95
8.60 -5.20 413 94
8.70 -5.20 415 94
8.80 -5.20 416 93
8.90 -5.20 418 92
9.00 -5.20 420 91
9.10 -5.20 422 90
-9.00 -5.10 0 0
-8.90 -5.10 0 0
-8.80 -5.10 0 0
-8.70 -5.10 0 0
-8.60 -5.10 0 0
-8.50 -5.10 0 0
-8.40 -5.10 0 0
-8.30 -5.10 0 0
-8.20 -5.10 0 0
-8.10 -5.10 0 0
-8.00 -5.10 0 0
-7.90 -5.10 0 0
-7.80 -5.10 3 221
-7.70 -5.10 5 221
-7.60 -5.10 5 221
-7.50 -5.10 7 219
-7.40 -5.10 8 219
-7.30 -5.10 9 218
-7.20 -5.10 9 218
-7.10 -5.10 9 217
-7.00 -5.10 10 216
-6.90 -5.10 10 215
-6.80 -5.10 15 209
-6.70 -5.10 17 206
-6.60 -5.10 20 204
-6.50 -5.10 22 202
-6.40 -5.10 24 200
-6.30 -5.10 27 198
-6.20 -5.10 30 196
-6.10 -5.10 34 193
-6.00 -5.10 38 191
-5.90 -5.10 46 187
-5.80 -5.10 47 187
-5.70 -5.10 49 186
-5.60 -5.10 52 185
-5.50 -5.10 54 185
-5.40 -5.10 55 184
-5.30 -5.10 58 183
-5.20 -5.10 60 183
-5.10 -5.10 62 182
-5.00 -5.10 64 182
-4.90 -5.10 67 181
-4.80 -5.10 69 180
-4.70 -5.10 72 180
-4.60 -5.10 75 180
-4.50 -5.10 77 179
-4.40 -5.10 80 179
-4.30 -5.10 82 178
-4.20 -5.10 85 178
-4.10 -5.10 88 177
-4.00 -5.10 90 177
-3.90 -5.10 93 176
-3.80 -5.10 95 176
-3.70 -5.10 98 175
-3.60 -5.10 100 175
-3.50 -5.10 103 174
-3.40 -5.10 106 174
-3.30 -5.10 109 173
-3.20 -5.10 112 173
-3.10 -5.10 114 172
-3.00 -5.10 117 172
-2.90 -5.10 119 171
-2.80 -5.10 122 171
-2.70 -5.10 125 170
-2.60 -5.10 127 170
-2.50 -5.10 130 169
-2.40 -5.10 133 169
-2.30 -5.10 135 168
-2.20 -5.10 138 167
-2.10 -5.10 140 167
-2.00 -5.10 143 166
-1.90 -5.10 145 166
-1.80 -5.10 148 165
-1.70 -5.10 151 165
-1.60 -5.10 153 164
-1.50 -5.10 156 163
-1.40 -5.10 159 163
-1.30 -5.10 161 162
-1.20 -5.10 164 161
-1.10 -5.10 166 161
-1.00 -5.10 169 160
-0.90 -5.10 171 159
-0.80 -5.10 174 159
-0.70 -5.10 177 158
-0.60 -5.10 179 157
-0.50 -5.10 182 157
-0.40 -5.10 184 156
-0.30 -5.10 187 155
-0.20 -5.10 190 154
-0.10 -5.10 192 154
-0.00 -5.10 195 153
0.10 -5.10 197 152
0.20 -5.10 200 152
0.30 -5.10 203 151
0.40 -5.10 205 150
0.50 -5.10 208 150
0.60 -5.10 211 149
0.70 -5.10 213 148
0.80 -5.10 216 147
0.90 -5.10 218 146
1.00 -5.10 221 146
1.10 -5.10 223 145
1.20 -5.10 226 144
1.30 -5.10 228 143
1.40 -5.10 231 143
1.50 -5.10 233 142
1.60 -5.10 235 141
1.70 -5.10 238 140
1.80 -5.10 241 139
1.90 -5.10 243 138
2.00 -5.10 246 138
2.10 -5.10 248 137
2.20 -5.10 251 136
2.30 -5.10 254 135
2.40 -5.10 256 134
2.50 -5.10 258 133
2.60 -5.10 261 132
2.70 -5.10 264 131
2.80 -5.10 266 130
2.90 -5.10 269 130
3.00 -5.10 271 129
3.10 -5.10 274 128
3.20 -5.10 276 127
3.30 -5.10 278 126
3.40 -5.10 281 125
3.50 -5.10 283 124
3.60 -5.10 286 123
3.70 -5.10 289 122
3.80 -5.10 291 122
3.90 -5.10 293 121
4.00 -5.10 296 120
4.10 -5.10 298 119
4.20 -5.10 301 118
4.30 -5.10 303 117
4.40 -5.10 305 116
4.50 -5.10 308 115
4.60 -5.10 311 114
4.70 -5.10 313 113
4.80 -5.10 316 112
4.90 -5.10 318 112
5.00 -5.10 320 111
5.10 -5.10 323 110
5.20 -5.10 325 110
5.30 -5.10 327 109
5.40 -5.10 329 109
5.50 -5.10 332 108
5.60 -5.10 334 107
5.70 -5.10 336 107
5.80 -5.10 338 106
5.90 -5.10 341 106
6.00 -5.10 343 105
6.10 -5.10 345 105
6.20 -5.10 347 104
6.30 -5.10 349 104
6.40 -5.10 352 103
6.50 -5.10 353 102
6.60 -5.10 356 102
6.70 -5.10 358 101
6.80 -5.10 360 100
6.90 -5.10 374 101
7.00 -5.10 383 103
7.10 -5.10 385 103
7.20 -5.10 386 103
7.30 -5.10 388 103
7.40 -5.10 390 103
7.50 -5.10 391 103
7.60 -5.10 393 103
7.70 -5.10 395 102
7.80 -5.10 396 102
7.90 -5.10 398 102
8.00 -5.10 400 102
8.10 -5.10 402 102
8.20 -5.10 406 99
8.30 -5.10 409 98
8.40 -5.10 411 97
8.50 -5.10 412 96
8.60 -5.10 414 96
8.70 -5.10 416 95
8.80 -5.10 417 94
8.90 -5.10 419 94
9.00 -5.10 422 92
9.10 -5.10 423 91
-9.00 -5.00 0 0
-8.90 -5.00 0 0
-8.80 -5.00 0 0
-8.70 -5.00 0 0
-8.60 -5.00 0 0
-8.50 -5.00 0 0
-8.40 -5.00 0 0
-8.30 -5.00 0 0
-8.20 -5.00 0 0
-8.10 -5.00 0 0
-8.00 -5.00 0 0
-7.90 -5.00 0 0
-7.80 -5.00 3 222
-7.70 -5.00 5 222
-7.60 -5.00 6 221
-7.50 -5.00 7 221
-7.40 -5.00 8 220
-7.30 -5.00 9 220
-7.20 -5.00 9 219
-7.10 -5.00 10 218
-7.00 -5.00 10 217
-6.90 -5.00 14 211
-6.80 -5.00 16 209
-6.70 -5.00 19 206
-6.60 -5.00 21 204
-6.50 -5.00 24 202
-6.40 -5.00 26 200
-6.30 -5.00 29 198
-6.20 -5.00 32 196
-6.10 -5.00 36 194
-6.00 -5.00 44 189
-5.90 -5.00 46 188
-5.80 -5.00 48 188
-5.70 -5.00 50 187
-5.60 -5.00 52 186
-5.50 -5.00 54 186
-5.40 -5.00 56 186
-5.30 -5.00 58 185
-5.20 -5.00 60 184
-5.10 -5.00 63 184
-5.00 -5.00 65 183
-4.90 -5.00 68 182
-4.80 -5.00 70 182
-4.70 -5.00 73 181
-4.60 -5.00 75 181
-4.50 -5.00 78 181
-4.40 -5.00 80 180
-4.30 -5.00 83 180
-4.20 -5.00 86 179
-4.10 -5.00 89 179
-4.00 -5.00 91 178
-3.90 -5.00 94 178
-3.80 -5.00 96 177
-3.70 -5.00 99 177
-3.60 -5.00 102 176
-3.50 -5.00 104 176
-3.40 -5.00 107 175
-3.30 -5.00 110 175
-3.20 -5.00 112 174
-3.10 -5.00 115 174
-3.00 -5.00 118 173
-2.90 -5.00 120 173
-2.80 -5.00 123 172
-2.70 -5.00 125 172
-2.60 -5.00 128 171
-2.50 -5.00 131 171
-2.40 -5.00 134 170
-2.30 -5.00 136 170
-2.20 -5.00 139 169
-2.10 -5.00 141 168
-2.00 -5.00 144 168
-1.90 -5.00 146 167
-1.80 -5.00 149 167
-1.70 -5.00 152 166
-1.60 -5.00 154 165
-1.50 -5.00 157 165
-1.40 -5.00 159 164
-1.30 -5.00 162 163
-1.20 -5.00 165 163
-1.10 -5.00 168 162
-1.00 -5.00 170 161
-0.90 -5.00 172 161
-0.80 -5.00 175 160
-0.70 -5.00 178 159
-0.60 -5.00 180 159
-0.50 -5.00 183 158
-0.40 -5.00 185 157
-0.30 -5.00 188 157
-0.20 -5.00 191 156
-0.10 -5.00 193 155
-0.00 -5.00 196 155
0.10 -5.00 199 154
0.20 -5.00 201 153
0.30 -5.00 204 152
0.40 -5.00 206 152
0.50 -5.00 209 151
0.60 -5.00 211 150
0.70 -5.00 214 150
0.80 -5.00 216 149
0.90 -5.00 219 148
1.00 -5.00 222 147
1.10 -5.00 224 146
1.20 -5.00 227 145
1.30 -5.00 229 145
1.40 -5.00 232 144
1.50 -5.00 234 143
1.60 -5.00 237 142
1.70 -5.00 239 142
1.80 -5.00 242 140
1.90 -5.00 244 140
2.00 -5.00 247 139
2.10 -5.00 249 138
2.20 -5.00 252 137
2.30 -5.00 255 136
2.40 -5.00 257 136
2.50 -5.00 259 135
2.60 -5.00 262 134
2.70 -5.00 265 133
2.80 -5.00 267 132
2.90 -5.00 270 131
3.00 -5.00 272 130
3.10 -5.00 274 129
3.20 -5.00 277 128
3.30 -5.00 280 128
3.40 -5.00 282 127
3.50 -5.00 285 126
3.60 -5.00 287 125
3.70 -5.00 290 124
3.80 -5.00 292 123
3.90 -5.00 295 122
4.00 -5.00 297 121
4.10 -5.00 300 120
4.20 -5.00 302 119
4.30 -5.00 304 118
4.40 -5.00 307 117
4.50 -5.00 309 116
4.60 -5.00 312 116
4.70 -5.00 314 115
4.80 -5.00 317 114
4.90 -5.00 319 113
5.00 -5.00 321 112
5.10 -5.00 324 112
5.20 -5.00 326 111
5.30 -5.00 329 110
5.40 -5.00 331 109
5.50 -5.00 333 109
5.60 -5.00 335 108
5.70 -5.00 338 108
5.80 -5.00 340 107
5.90 -5.00 342 107
6.00 -5.00 344 106
6.10 -5.00 346 106
6.20 -5.00 349 105
6.30 -5.00 351 104
6.40 -5.00 352 104
6.50 -5.00 355 103
6.60 -5.00 357 103
6.70 -5.00 359 102
6.80 -5.00 361 101
6.90 -5.00 363 100
7.00 -5.00 384 103
7.10 -5.00 386 103
7.20 -5.00 388 104
7.30 -5.00 389 103
7.40 -5.00 391 104
7.50 -5.00 392 104
7.60 -5.00 394 103
7.70 -5.00 396 104
7.80 -5.00 398 103
7.90 -5.00 400 103
8.00 -5.00 402 103
8.10 -5.00 403 103
8.20 -5.00 406 102
8.30 -5.00 410 100
8.40 -5.00 412 98
8.50 -5.00 414 97
8.60 -5.00 416 96
8.70 -5.00 418 96
8.80 -5.00 419 95
8.90 -5.00 421 95
9.00 -5.00 422 94
9.10 -5.00 424 93
-9.00 -4.90 0 0
-8.90 -4.90 0 0
-8.80 -4.90 0 0
-8.70 -4.90 0 0
-8.60 -4.90 0 0
-8.50 -4.90 0 0
-8.40 -4.90 0 0
-8.30 -4.90 0 0
-8.20 -4.90 0 0
-8.10 -4.90 0 0
-8.00 -4.90 0 0
-7.90 -4.90 3 225
-7.80 -4.90 4 224
-7.70 -4.90 5 223
-7.60 -4.90 7 223
-7.50 -4.90 7 222
-7.40 -4.90 9 221
-7.30 -4.90 9 221
-7.20 -4.90 9 220
-7.10 -4.90 10 219
-7.00 -4.90 10 219
-6.90 -4.90 15 211
-6.80 -4.90 17 208
-6.70 -4.90 20 206
-6.60 -4.90 22 204
-6.50 -4.90 25 202
-6.40 -4.90 27 200
-6.30 -4.90 30 198
-6.20 -4.90 34 196
-6.10 -4.90 38 193
-6.00 -4.90 44 190
-5.90 -4.90 46 190
-5.80 -4.90 48 189
-5.70 -4.90 50 188
-5.60 -4.90 52 188
-5.50 -4.90 54 187
-5.40 -4.90 57 187
-5.30 -4.90 59 186
-5.20 -4.90 61 185
-5.10 -4.90 63 185
-5.00 -4.90 66 184
-4.90 -4.90 69 184
-4.80 -4.90 71 183
-4.70 -4.90 74 183
-4.60 -4.90 76 182
-4.50 -4.90 79 182
-4.40 -4.90 82 182
-4.30 -4.90 84 181
-4.20 -4.90 87 181
-4.10 -4.90 89 180
-4.00 -4.90 92 180
-3.90 -4.90 95 179
-3.80 -4.90 97 179
-3.70 -4.90 100 178
-3.60 -4.90 103 178
-3.50 -4.90 105 177
-3.40 -4.90 108 177
-3.30 -4.90 111 176
-3.20 -4.90 113 176
-3.10 -4.90 116 175
-3.00 -4.90 118 175
-2.90 -4.90 121 174
-2.80 -4.90 124 174
-2.70 -4.90 127 173
-2.60 -4.90 129 173
-2.50 -4.90 132 172
-2.40 -4.90 135 172
-2.30 -4.90 137 171
-2.20 -4.90 140 170
-2.10 -4.90 142 170
-2.00 -4.90 145 169
-1.90 -4.90 148 168
-1.80 -4.90 150 168
-1.70 -4.90 153 168
-1.60 -4.90 156 167
-1.50 -4.90 158 166
-1.40 -4.90 161 165
-1.30 -4.90 163 165
-1.20 -4.90 166 164
-1.10 -4.90 168 164
-1.00 -4.90 171 163
-0.90 -4.90 174 162
-0.80 -4.90 176 162
-0.70 -4.90 179 161
-0.60 -4.90 181 160
-0.50 -4.90 184 160
-0.40 -4.90 187 159
-0.30 -4.90 189 158
-0.20 -4.90 192 157
-0.10 -4.90 194 157
-0.00 -4.90 197 156
0.10 -4.90 200 155
0.20 -4.90 202 155
0.30 -4.90 205 154
0.40 -4.90 207 153
0.50 -4.90 210 152
0.60 -4.90 213 152
0.70 -4.90 215 151
0.80 -4.90 218 150
0.90 -4.90 220 149
1.00 -4.90 223 149
1.10 -4.90 225 148
1.20 -4.90 228 147
1.30 -4.90 230 146
1.40 -4.90 233 145
1.50 -4.90 235 145
1.60 -4.90 238 144
1.70 -4.90 240 143
1.80 -4.90 243 142
1.90 -4.90 246 141
2.00 -4.90 248 140
2.10 -4.90 251 139
2.20 -4.90 253 139
2.30 -4.90 256 138
2.40 -4.90 258 137
2.50 -4.90 261 136
2.60 -4.90 263 135
2.70 -4.90 266 134
2.80 -4.90 268 133
2.90 -4.90 271 133
3.00 -4.90 273 132
3.10 -4.90 276 131
3.20 -4.90 278 130
3.30 -4.90 281 129
3.40 -4.90 283 128
3.50 -4.90 286 127
3.60 -4.90 288 126
3.70 -4.90 291 125
3.80 -4.90 293 124
3.90 -4.90 296 123
4.00 -4.90 298 123
4.10 -4.90 301 122
4.20 -4.90 303 121
4.30 -4.90 305 120
4.40 -4.90 308 119
4.50 -4.90 310 118
4.60 -4.90 313 117
4.70 -4.90 315 116
4.80 -4.90 318 115
4.90 -4.90 320 114
5.00 -4.90 323 113
5.10 -4.90 325 113
5.20 -4.90 327 112
5.30 -4.90 330 111
5.40 -4.90 332 111
5.50 -4.90 334 110
5.60 -4.90 337 109
5.70 -4.90 339 109
5.80 -4.90 341 108
5.90 -4.90 343 108
6.00 -4.90 345 107
6.10 -4.90 348 106
6.20 -4.90 350 106
6.30 -4.90 352 105
6.40 -4.90 354 105
6.50 -4.90 355 104
6.60 -4.90 357 104
6.70 -4.90 359 103
6.80 -4.90 361 102
6.90 -4.90 365 101
7.00 -4.90 379 103
7.10 -4.90 386 104
7.20 -4.90 390 105
7.30 -4.90 391 104
7.40 -4.90 393 105
7.50 -4.90 395 105
7.60 -4.90 396 104
7.70 -4.90 398 104
7.80 -4.90 399 104
7.90 -4.90 401 104
8.00 -4.90 403 104
8.10 -4.90 405 104
8.20 -4.90 407 103
8.30 -4.90 411 101
8.40 -4.90 414 99
8.50 -4.90 416 98
8.60 -4.90 417 97
8.70 -4.90 419 97
8.80 -4.90 421 96
8.90 -4.90 422 96
9.00 -4.90 424 95
9.10 -4.90 426 94
-9.00 -4.80 0 0
-8.90 -4.80 0 0
-8.80 -4.80 0 0
-8.70 -4.80 0 0
-8.60 -4.80 0 0
-8.50 -4.80 0 0
-8.40 -4.80 0 0
-8.30 -4.80 0 0
-8.20 -4.80 0 0
-8.10 -4.80 0 0
-8.00 -4.80 0 0
-7.90 -4.80 3 227
-7.80 -4.80 4 226
-7.70 -4.80 6 225
-7.60 -4.80 7 224
-7.50 -4.80 8 224
-7.40 -4.80 9 223
-7.30 -4.80 9 222
-7.20 -4.80 9 222
-7.10 -4.80 10 221
-7.00 -4.80 14 214
-6.90 -4.80 16 212
-6.80 -4.80 19 209
-6.70 -4.80 21 207
-6.60 -4.80 24 205
-6.50 -4.80 26 202
-6.40 -4.80 29 201
-6.30 -4.80 32 199
-6.20 -4.80 41 193
-6.10 -4.80 43 192
-6.00 -4.80 44 192
-5.90 -4.80 46 191
-5.80 -4.80 49 190
-5.70 -4.80 51 190
-5.60 -4.80 53 189
-5.50 -4.80 55 189
-5.40 -4.80 57 188
-5.30 -4.80 59 187
-5.20 -4.80 62 187
-5.10 -4.80 64 186
-5.00 -4.80 67 186
-4.90 -4.80 69 185
-4.80 -4.80 72 185
-4.70 -4.80 75 184
-4.60 -4.80 77 184
-4.50 -4.80 80 184
-4.40 -4.80 82 183
-4.30 -4.80 85 183
-4.20 -4.80 88 182
-4.10 -4.80 91 182
-4.00 -4.80 94 181
-3.90 -4.80 96 181
-3.80 -4.80 99 180
-3.70 -4.80 101 180
-3.60 -4.80 104 179
-3.50 -4.80 107 179
-3.40 -4.80 109 178
-3.30 -4.80 112 178
-3.20 -4.80 114 177
-3.10 -4.80 117 177
-3.00 -4.80 119 176
-2.90 -4.80 122 176
-2.80 -4.80 125 175
-2.70 -4.80 128 175
-2.60 -4.80 130 174
-2.50 -4.80 133 174
-2.40 -4.80 136 173
-2.30 -4.80 138 173
-2.20 -4.80 141 172
-2.10 -4.80 143 171
-2.00 -4.80 146 171
-1.90 -4.80 149 170
-1.80 -4.80 151 169
-1.70 -4.80 154 169
-1.60 -4.80 157 168
-1.50 -4.80 159 168
-1.40 -4.80 162 167
-1.30 -4.80 164 166
-1.20 -4.80 167 166
-1.10 -4.80 169 165
-1.00 -4.80 172 164
-0.90 -4.80 175 164
-0.80 -4.80 178 163
-0.70 -4.80 180 162
-0.60 -4.80 183 162
-0.50 -4.80 185 161
-0.40 -4.80 188 160
-0.30 -4.80 190 160
-0.20 -4.80 193 159
-0.10 -4.80 196 158
-0.00 -4.80 198 158
0.10 -4.80 201 157
0.20 -4.80 203 156
0.30 -4.80 206 156
0.40 -4.80 209 155
0.50 -4.80 211 154
0.60 -4.80 214 153
0.70 -4.80 216 152
0.80 -4.80 219 152
0.90 -4.80 221 151
1.00 -4.80 224 150
1.10 -4.80 226 149
1.20 -4.80 229 148
1.30 -4.80 231 148
1.40 -4.80 234 147
1.50 -4.80 236 146
1.60 -4.80 239 145
1.70 -4.80 241 144
1.80 -4.80 244 144
1.90 -4.80 247 143
2.00 -4.80 249 142
2.10 -4.80 252 141
2.20 -4.80 254 140
2.30 -4.80 257 139
2.40 -4.80 260 139
2.50 -4.80 262 138
2.60 -4.80 264 137
2.70 -4.80 267 136
2.80 -4.80 269 135
2.90 -4.80 272 134
3.00 -4.80 274 133
3.10 -4.80 277 132
3.20 -4.80 280 131
3.30 -4.80 282 130
3.40 -4.80 284 129
3.50 -4.80 287 129
3.60 -4.80 289 128
3.70 -4.80 292 127
3.80 -4.80 294 126
3.90 -4.80 297 125
4.00 -4.80 299 124
4.10 -4.80 302 123
4.20 -4.80 304 122
4.30 -4.80 307 121
4.40 -4.80 309 120
4.50 -4.80 311 119
4.60 -4.80 314 118
4.70 -4.80 317 117
4.80 -4.80 319 116
4.90 -4.80 321 115
5.00 -4.80 324 115
5.10 -4.80 326 114
5.20 -4.80 329 113
5.30 -4.80 331 112
5.40 -4.80 334 111
5.50 -4.80 336 111
5.60 -4.80 338 110
5.70 -4.80 340 110
5.80 -4.80 342 109
5.90 -4.80 345 108
6.00 -4.80 347 108
6.10 -4.80 349 107
6.20 -4.80 351 107
6.30 -4.80 353 106
6.40 -4.80 355 106
6.50 -4.80 356 105
6.60 -4.80 358 104
6.70 -4.80 361 104
6.80 -4.80 363 103
6.90 -4.80 365 103
7.00 -4.80 374 103
7.10 -4.80 388 105
7.20 -4.80 391 105
7.30 -4.80 393 105
7.40 -4.80 395 105
7.50 -4.80 396 106
7.60 -4.80 398 105
7.70 -4.80 399 105
7.80 -4.80 401 105
7.90 -4.80 403 105
8.00 -4.80 404 105
8.10 -4.80 406 105
8.20 -4.80 408 104
8.30 -4.80 411 102
8.40 -4.80 414 101
8.50 -4.80 417 100
8.60 -4.80 418 99
8.70 -4.80 421 98
8.80 -4.80 422 98
8.90 -4.80 424 97
9.00 -4.80 426 96
9.10 -4.80 427 95
-9.00 -4.70 0 0
-8.90 -4.70 0 0
-8.80 -4.70 0 0
-8.70 -4.70 0 0
-8.60 -4.70 0 0
-8.50 -4.70 0 0
-8.40 -4.70 0 0
-8.30 -4.70 0 0
-8.20 -4.70 0 0
-8.10 -4.70 0 0
-8.00 -4.70 0 0
-7.90 -4.70 4 229
-7.80 -4.70 5 227
-7.70 -4.70 6 226
-7.60 -4.70 7 225
-7.50 -4.70 8 225
-7.40 -4.70 9 224
-7.30 -4.70 10 224
-7.20 -4.70 10 223
-7.10 -4.70 10 222
-7.00 -4.70 15 215
-6.90 -4.70 18 212
-6.80 -4.70 20 209
-6.70 -4.70 22 207
-6.60 -4.70 25 205
-6.50 -4.70 27 203
-6.40 -4.70 30 201
-6.30 -4.70 34 198
-6.20 -4.70 41 194
-6.10 -4.70 43 193
-6.00 -4.70 45 193
-5.90 -4.70 47 192
-5.80 -4.70 49 191
-5.70 -4.70 51 191
-5.60 -4.70 53 190
-5.50 -4.70 56 190
-5.40 -4.70 58 189
-5.30 -4.70 60 189
-5.20 -4.70 62 188
-5.10 -4.70 65 188
-5.00 -4.70 68 187
-4.90 -4.70 70 187
-4.80 -4.70 73 187
-4.70 -4.70 76 186
-4.60 -4.70 78 186
-4.50 -4.70 81 185
-4.40 -4.70 84 185
-4.30 -4.70 86 184
-4.20 -4.70 89 184
-4.10 -4.70 92 183
-4.00 -4.70 94 183
-3.90 -4.70 97 182
-3.80 -4.70 100 182
-3.70 -4.70 102 181
-3.60 -4.70 105 181
-3.50 -4.70 107 180
-3.40 -4.70 110 180
-3.30 -4.70 113 179
-3.20 -4.70 115 179
-3.10 -4.70 118 178
-3.00 -4.70 121 178
-2.90 -4.70 124 177
-2.80 -4.70 126 176
-2.70 -4.70 129 176
-2.60 -4.70 131 176
-2.50 -4.70 134 175
-2.40 -4.70 137 175
-2.30 -4.70 139 174
-2.20 -4.70 142 173
-2.10 -4.70 144 173
-2.00 -4.70 147 172
-1.90 -4.70 150 172
-1.80 -4.70 152 171
-1.70 -4.70 155 170
-1.60 -4.70 158 170
-1.50 -4.70 160 169
-1.40 -4.70 163 169
-1.30 -4.70 165 168
-1.20 -4.70 168 167
-1.10 -4.70 171 166
-1.00 -4.70 173 166
-0.90 -4.70 176 165
-0.80 -4.70 178 165
-0.70 -4.70 181 164
-0.60 -4.70 183 163
-0.50 -4.70 186 163
-0.40 -4.70 189 162
-0.30 -4.70 191 161
-0.20 -4.70 194 161
-0.10 -4.70 196 160
-0.00 -4.70 200 159
0.10 -4.70 202 158
0.20 -4.70 204 158
0.30 -4.70 207 157
0.40 -4.70 210 156
0.50 -4.70 212 155
0.60 -4.70 215 155
0.70 -4.70 217 154
0.80 -4.70 220 153
0.90 -4.70 222 152
1.00 -4.70 225 151
1.10 -4.70 227 151
1.20 -4.70 230 150
1.30 -4.70 232 149
1.40 -4.70 235 148
1.50 -4.70 238 148
1.60 -4.70 240 147
1.70 -4.70 243 146
1.80 -4.70 245 145
1.90 -4.70 248 144
2.00 -4.70 250 143
2.10 -4.70 253 143
2.20 -4.70 255 142
2.30 -4.70 258 141
2.40 -4.70 260 140
2.50 -4.70 263 139
2.60 -4.70 266 138
2.70 -4.70 268 137
2.80 -4.70 270 136
2.90 -4.70 273 135
3.00 -4.70 276 135
3.10 -4.70 278 134
3.20 -4.70 280 133
3.30 -4.70 283 132
3.40 -4.70 285 131
3.50 -4.70 288 130
3.60 -4.70 290 129
3.70 -4.70 293 128
3.80 -4.70 295 127
3.90 -4.70 298 126
4.00 -4.70 300 125
4.10 -4.70 303 124
4.20 -4.70 306 124
4.30 -4.70 308 122
4.40 -4.70 310 121
4.50 -4.70 313 120
4.60 -4.70 315 120
4.70 -4.70 318 119
4.80 -4.70 320 118
4.90 -4.70 323 117
5.00 -4.70 325 116
5.10 -4.70 327 115
5.20 -4.70 330 114
5.30 -4.70 332 113
5.40 -4.70 335 112
5.50 -4.70 337 112
5.60 -4.70 339 111
5.70 -4.70 342 110
5.80 -4.70 344 110
5.90 -4.70 346 109
6.00 -4.70 348 109
6.10 -4.70 350 108
6.20 -4.70 352 108
6.30 -4.70 354 107
6.40 -4.70 356 107
6.50 -4.70 358 106
6.60 -4.70 360 106
6.70 -4.70 361 105
6.80 -4.70 364 104
6.90 -4.70 366 104
7.00 -4.70 368 103
7.10 -4.70 383 105
7.20 -4.70 392 106
7.30 -4.70 395 107
7.40 -4.70 396 107
7.50 -4.70 398 107
7.60 -4.70 400 107
7.70 -4.70 401 107
7.80 -4.70 403 106
7.90 -4.70 404 106
8.00 -4.70 406 106
8.10 -4.70 408 106
8.20 -4.70 409 105
8.30 -4.70 411 105
8.40 -4.70 416 102
8.50 -4.70 418 100
8.60 -4.70 420 100
8.70 -4.70 422 99
8.80 -4.70 423 98
8.90 -4.70 425 98
9.00 -4.70 427 97
9.10 -4.70 428 96
-9.00 -4.60 0 0
-8.90 -4.60 0 0
-8.80 -4.60 0 0
-8.70 -4.60 0 0
-8.60 -4.60 0 0
-8.50 -4.60 0 0
-8.40 -4.60 0 0
-8.30 -4.60 0 0
-8.20 -4.60 0 0
-8.10 -4.60 0 0
-8.00 -4.60 3 230
-7.90 -4.60 4 229
-7.80 -4.60 5 229
-7.70 -4.60 6 228
-7.60 -4.60 8 227
-7.50 -4.60 9 226
-7.40 -4.60 9 226
-7.30 -4.60 10 225
-7.20 -4.60 10 225
-7.10 -4.60 14 217
-7.00 -4.60 16 214
-6.90 -4.60 18 212
-6.80 -4.60 21 210
-6.70 -4.60 23 208
-6.60 -4.60 26 205
-6.50 -4.60 29 203
-6.40 -4.60 32 201
-6.30 -4.60 36 199
-6.20 -4.60 42 195
-6.10 -4.60 44 195
-6.00 -4.60 46 194
-5.90 -4.60 48 193
-5.80 -4.60 50 193
-5.70 -4.60 51 192
-5.60 -4.60 54 192
-5.50 -4.60 56 191
-5.40 -4.60 58 190
-5.30 -4.60 61 190
-5.20 -4.60 63 190
-5.10 -4.60 66 189
-5.00 -4.60 68 189
-4.90 -4.60 71 189
-4.80 -4.60 74 188
-4.70 -4.60 77 187
-4.60 -4.60 79 187
-4.50 -4.60 82 187
-4.40 -4.60 85 186
-4.30 -4.60 87 186
-4.20 -4.60 90 185
-4.10 -4.60 92 185
-4.00 -4.60 95 184
-3.90 -4.60 98 184
-3.80 -4.60 100 183
-3.70 -4.60 103 183
-3.60 -4.60 106 182
-3.50 -4.60 108 182
-3.40 -4.60 111 181
-3.30 -4.60 114 181
-3.20 -4.60 116 180
-3.10 -4.60 119 180
-3.00 -4.60 122 180
-2.90 -4.60 125 179
-2.80 -4.60 127 178
-2.70 -4.60 130 178
-2.60 -4.60 132 177
-2.50 -4.60 135 177
-2.40 -4.60 138 176
-2.30 -4.60 141 176
-2.20 -4.60 143 175
-2.10 -4.60 146 174
-2.00 -4.60 148 174
-1.90 -4.60 151 173
-1.80 -4.60 153 173
-1.70 -4.60 156 172
-1.60 -4.60 159 171
-1.50 -4.60 161 171
-1.40 -4.60 164 170
-1.30 -4.60 166 170
-1.20 -4.60 169 169
-1.10 -4.60 172 168
-1.00 -4.60 174 167
-0.90 -4.60 177 167
-0.80 -4.60 180 166
-0.70 -4.60 182 166
-0.60 -4.60 185 165
-0.50 -4.60 188 164
-0.40 -4.60 190 163
-0.30 -4.60 193 163
-0.20 -4.60 195 162
-0.10 -4.60 198 161
-0.00 -4.60 200 161
0.10 -4.60 203 160
0.20 -4.60 206 159
0.30 -4.60 208 158
0.40 -4.60 210 158
0.50 -4.60 213 157
0.60 -4.60 216 156
0.70 -4.60 218 155
0.80 -4.60 221 155
0.90 -4.60 223 154
1.00 -4.60 226 153
1.10 -4.60 229 152
1.20 -4.60 231 151
1.30 -4.60 234 151
1.40 -4.60 236 150
1.50 -4.60 239 149
1.60 -4.60 241 148
1.70 -4.60 244 147
1.80 -4.60 246 146
1.90 -4.60 249 146
2.00 -4.60 251 145
2.10 -4.60 254 144
2.20 -4.60 256 143
2.30 -4.60 259 142
2.40 -4.60 262 141
2.50 -4.60 264 141
2.60 -4.60 267 140
2.70 -4.60 269 139
2.80 -4.60 271 138
2.90 -4.60 274 137
3.00 -4.60 277 136
3.10 -4.60 279 135
3.20 -4.60 282 134
3.30 -4.60 284 133
3.40 -4.60 287 132
3.50 -4.60 289 131
3.60 -4.60 292 131
3.70 -4.60 294 129
3.80 -4.60 297 128
3.90 -4.60 299 127
4.00 -4.60 301 127
4.10 -4.60 304 126
4.20 -4.60 307 125
4.30 -4.60 309 124
4.40 -4.60 312 123
4.50 -4.60 314 122
4.60 -4.60 316 121
4.70 -4.60 319 120
4.80 -4.60 321 119
4.90 -4.60 324 118
5.00 -4.60 326 117
5.10 -4.60 329 116
5.20 -4.60 331 115
5.30 -4.60 333 114
5.40 -4.60 336 113
5.50 -4.60 338 113
5.60 -4.60 340 112
5.70 -4.60 343 112
5.80 -4.60 345 111
5.90 -4.60 347 110
6.00 -4.60 349 109
6.10 -4.60 351 109
6.20 -4.60 353 108
6.30 -4.60 355 108
6.40 -4.60 357 107
6.50 -4.60 359 107
6.60 -4.60 361 106
6.70 -4.60 363 106
6.80 -4.60 365 105
6.90 -4.60 367 105
7.00 -4.60 370 104
7.10 -4.60 379 104
7.20 -4.60 394 107
7.30 -4.60 396 107
7.40 -4.60 398 107
7.50 -4.60 399 108
7.60 -4.60 401 107
7.70 -4.60 402 108
7.80 -4.60 404 108
7.90 -4.60 405 107
8.00 -4.60 407 107
8.10 -4.60 409 107
8.20 -4.60 411 107
8.30 -4.60 413 106
8.40 -4.60 416 104
8.50 -4.60 419 102
8.60 -4.60 421 101
8.70 -4.60 423 101
8.80 -4.60 425 100
8.90 -4.60 427 99
9.00 -4.60 428 99
9.10 -4.60 430 98
-9.00 -4.50 0 0
-8.90 -4.50 0 0
-8.80 -4.50 0 0
-8.70 -4.50 0 0
-8.60 -4.50 0 0
-8.50 -4.50 0 0
-8.40 -4.50 0 0
-8.30 -4.50 0 0
-8.20 -4.50 0 0
-8.10 -4.50 0 0
-8.00 -4.50 3 231
-7.90 -4.50 5 230
-7.80 -4.50 6 230
-7.70 -4.50 7 229
-7.60 -4.50 8 228
-7.50 -4.50 9 228
-7.40 -4.50 10 227
-7.30 -4.50 10 226
-7.20 -4.50 13 221
-7.10 -4.50 15 218
-7.00 -4.50 17 215
-6.90 -4.50 20 212
-6.80 -4.50 22 210
-6.70 -4.50 24 208
-6.60 -4.50 27 206
-6.50 -4.50 30 204
-6.40 -4.50 33 201
-6.30 -4.50 40 197
-6.20 -4.50 42 196
-6.10 -4.50 44 196
-6.00 -4.50 46 195
-5.90 -4.50 48 195
-5.80 -4.50 50 194
-5.70 -4.50 52 193
-5.60 -4.50 54 193
-5.50 -4.50 57 192
-5.40 -4.50 59 192
-5.30 -4.50 62 192
-5.20 -4.50 64 191
-5.10 -4.50 67 191
-5.00 -4.50 70 190
-4.90 -4.50 72 190
-4.80 -4.50 75 189
-4.70 -4.50 78 189
-4.60 -4.50 80 189
-4.50 -4.50 83 188
-4.40 -4.50 86 188
-4.30 -4.50 88 187
-4.20 -4.50 91 187
-4.10 -4.50 94 186
-4.00 -4.50 96 186
-3.90 -4.50 99 185
-3.80 -4.50 102 185
-3.70 -4.50 104 184
-3.60 -4.50 107 184
-3.50 -4.50 110 184
-3.40 -4.50 112 183
-3.30 -4.50 115 182
-3.20 -4.50 118 182
-3.10 -4.50 120 181
-3.00 -4.50 123 181
-2.90 -4.50 126 180
-2.80 -4.50 128 180
-2.70 -4.50 131 179
-2.60 -4.50 134 179
-2.50 -4.50 136 178
-2.40 -4.50 139 178
-2.30 -4.50 142 177
-2.20 -4.50 144 176
-2.10 -4.50 147 176
-2.00 -4.50 149 175
-1.90 -4.50 152 175
-1.80 -4.50 155 174
-1.70 -4.50 157 174
-1.60 -4.50 160 173
-1.50 -4.50 162 172
-1.40 -4.50 165 172
-1.30 -4.50 168 171
-1.20 -4.50 170 170
-1.10 -4.50 173 170
-1.00 -4.50 175 169
-0.90 -4.50 178 168
-0.80 -4.50 180 168
-0.70 -4.50 183 167
-0.60 -4.50 186 166
-0.50 -4.50 188 166
-0.40 -4.50 191 165
-0.30 -4.50 194 164
-0.20 -4.50 196 164
-0.10 -4.50 199 163
-0.00 -4.50 201 162
0.10 -4.50 204 161
0.20 -4.50 207 161
0.30 -4.50 209 160
0.40 -4.50 212 159
0.50 -4.50 214 158
0.60 -4.50 217 158
0.70 -4.50 219 157
0.80 -4.50 222 156
0.90 -4.50 224 155
1.00 -4.50 227 154
1.10 -4.50 230 154
1.20 -4.50 232 153
1.30 -4.50 235 152
1.40 -4.50 237 151
1.50 -4.50 240 151
1.60 -4.50 242 150
1.70 -4.50 245 149
1.80 -4.50 247 148
1.90 -4.50 250 147
2.00 -4.50 252 146
2.10 -4.50 255 145
2.20 -4.50 257 144
2.30 -4.50 260 144
2.40 -4.50 263 143
2.50 -4.50 265 142
2.60 -4.50 268 141
2.70 -4.50 270 140
2.80 -4.50 273 139
2.90 -4.50 275 138
3.00 -4.50 278 137
3.10 -4.50 280 136
3.20 -4.50 283 136
3.30 -4.50 285 135
3.40 -4.50 288 134
3.50 -4.50 290 133
3.60 -4.50 293 132
3.70 -4.50 295 131
3.80 -4.50 298 130
3.90 -4.50 300 129
4.00 -4.50 303 128
4.10 -4.50 305 127
4.20 -4.50 308 126
4.30 -4.50 310 125
4.40 -4.50 313 124
4.50 -4.50 315 123
4.60 -4.50 318 122
4.70 -4.50 320 121
4.80 -4.50 322 120
4.90 -4.50 325 119
5.00 -4.50 327 118
5.10 -4.50 330 117
5.20 -4.50 332 116
5.30 -4.50 335 116
5.40 -4.50 337 115
5.50 -4.50 339 114
5.60 -4.50 342 113
5.70 -4.50 344 113
5.80 -4.50 346 112
5.90 -4.50 348 111
6.00 -4.50 351 111
6.10 -4.50 353 110
6.20 -4.50 354 109
6.30 -4.50 356 109
6.40 -4.50 358 108
6.50 -4.50 360 108
6.60 -4.50 362 107
6.70 -4.50 364 107
6.80 -4.50 366 106
6.90 -4.50 368 106
7.00 -4.50 370 105
7.10 -4.50 378 105
7.20 -4.50 390 107
7.30 -4.50 397 108
7.40 -4.50 399 109
7.50 -4.50 401 109
7.60 -4.50 403 109
7.70 -4.50 404 109
7.80 -4.50 405 108
7.90 -4.50 407 108
8.00 -4.50 409 108
8.10 -4.50 410 108
8.20 -4.50 412 108
8.30 -4.50 414 107
8.40 -4.50 416 106
8.50 -4.50 421 104
8.60 -4.50 423 102
8.70 -4.50 425 102
8.80 -4.50 427 101
8.90 -4.50 428 100
9.00 -4.50 430 100
9.10 -4.50 431 99
-9.00 -4.40 0 0
-8.90 -4.40 0 0
-8.80 -4.40 0 0
-8.70 -4.40 0 0
-8.60 -4.40 0 0
-8.50 -4.40 0 0
-8.40 -4.40 0 0
-8.30 -4.40 0 0
-8.20 -4.40 0 0
-8.10 -4.40 0 0
-8.00 -4.40 4 232
-7.90 -4.40 5 231
-7.80 -4.40 7 231
-7.70 -4.40 8 230
-7.60 -4.40 9 230
-7.50 -4.40 9 229
-7.40 -4.40 10 229
-7.30 -4.40 10 228
-7.20 -4.40 14 221
-7.10 -4.40 16 218
-7.00 -4.40 18 216
-6.90 -4.40 20 213
-6.80 -4.40 23 211
-6.70 -4.40 25 209
-6.60 -4.40 28 206
-6.50 -4.40 31 204
-6.40 -4.40 39 199
-6.30 -4.40 41 198
-6.20 -4.40 43 198
-6.10 -4.40 45 197
-6.00 -4.40 46 196
-5.90 -4.40 49 196
-5.80 -4.40 51 195
-5.70 -4.40 53 195
-5.60 -4.40 55 194
-5.50 -4.40 58 194
-5.40 -4.40 60 193
-5.30 -4.40 63 193
-5.20 -4.40 66 193
-5.10 -4.40 68 192
-5.00 -4.40 71 192
-4.90 -4.40 73 191
-4.80 -4.40 76 191
-4.70 -4.40 79 190
-4.60 -4.40 81 190
-4.50 -4.40 84 190
-4.40 -4.40 86 189
-4.30 -4.40 89 189
-4.20 -4.40 92 188
-4.10 -4.40 94 188
-4.00 -4.40 97 187
-3.90 -4.40 100 187
-3.80 -4.40 102 186
-3.70 -4.40 105 186
-3.60 -4.40 108 185
-3.50 -4.40 110 185
-3.40 -4.40 113 184
-3.30 -4.40 116 184
-3.20 -4.40 118 183
-3.10 -4.40 121 183
-3.00 -4.40 124 182
-2.90 -4.40 127 182
-2.80 -4.40 129 181
-2.70 -4.40 132 181
-2.60 -4.40 135 180
-2.50 -4.40 137 180
-2.40 -4.40 140 179
-2.30 -4.40 142 178
-2.20 -4.40 145 178
-2.10 -4.40 147 177
-2.00 -4.40 150 177
-1.90 -4.40 153 176
-1.80 -4.40 156 176
-1.70 -4.40 158 175
-1.60 -4.40 161 174
-1.50 -4.40 163 174
-1.40 -4.40 166 173
-1.30 -4.40 169 172
-1.20 -4.40 171 172
-1.10 -4.40 174 171
-1.00 -4.40 177 171
-0.90 -4.40 179 170
-0.80 -4.40 182 169
-0.70 -4.40 185 168
-0.60 -4.40 187 168
-0.50 -4.40 190 167
-0.40 -4.40 192 166
-0.30 -4.40 195 166
-0.20 -4.40 197 165
-0.10 -4.40 200 164
-0.00 -4.40 202 164
0.10 -4.40 205 163
0.20 -4.40 208 162
0.30 -4.40 210 161
0.40 -4.40 213 161
0.50 -4.40 215 160
0.60 -4.40 218 159
0.70 -4.40 221 158
0.80 -4.40 223 157
0.90 -4.40 226 157
1.00 -4.40 228 156
1.10 -4.40 231 155
1.20 -4.40 233 154
1.30 -4.40 236 154
1.40 -4.40 239 153
1.50 -4.40 241 152
1.60 -4.40 243 151
1.70 -4.40 246 150
1.80 -4.40 249 150
1.90 -4.40 251 149
2.00 -4.40 253 148
2.10 -4.40 256 147
2.20 -4.40 259 146
2.30 -4.40 261 145
2.40 -4.40 264 144
2.50 -4.40 266 143
2.60 -4.40 269 143
2.70 -4.40 271 142
2.80 -4.40 274 141
2.90 -4.40 276 140
3.00 -4.40 279 139
3.10 -4.40 281 138
3.20 -4.40 284 137
3.30 -4.40 287 136
3.40 -4.40 289 135
3.50 -4.40 292 134
3.60 -4.40 294 133
3.70 -4.40 296 132
3.80 -4.40 299 131
3.90 -4.40 301 130
4.00 -4.40 304 129
4.10 -4.40 307 129
4.20 -4.40 309 128
4.30 -4.40 311 127
4.40 -4.40 314 125
4.50 -4.40 316 125
4.60 -4.40 319 124
4.70 -4.40 321 123
4.80 -4.40 324 122
4.90 -4.40 326 121
5.00 -4.40 329 120
5.10 -4.40 331 119
5.20 -4.40 333 118
5.30 -4.40 336 117
5.40 -4.40 338 116
5.50 -4.40 341 115
5.60 -4.40 343 114
5.70 -4.40 345 114
5.80 -4.40 347 113
5.90 -4.40 350 112
6.00 -4.40 352 112
6.10 -4.40 354 111
6.20 -4.40 356 110
6.30 -4.40 358 110
6.40 -4.40 360 109
6.50 -4.40 361 109
6.60 -4.40 363 108
6.70 -4.40 365 108
6.80 -4.40 367 107
6.90 -4.40 369 107
7.00 -4.40 371 106
7.10 -4.40 375 106
7.20 -4.40 387 107
7.30 -4.40 399 109
7.40 -4.40 401 110
7.50 -4.40 402 109
7.60 -4.40 404 110
7.70 -4.40 405 109
7.80 -4.40 407 110
7.90 -4.40 408 109
8.00 -4.40 410 109
8.10 -4.40 411 109
8.20 -4.40 414 109
8.30 -4.40 415 108
8.40 -4.40 417 108
8.50 -4.40 421 105
8.60 -4.40 424 103
8.70 -4.40 426 103
8.80 -4.40 428 102
8.90 -4.40 430 101
9.00 -4.40 431 101
9.10 -4.40 433 100
-9.00 -4.30 0 0
-8.90 -4.30 0 0
-8.80 -4.30 0 0
-8.70 -4.30 0 0
-8.60 -4.30 0 0
-8.50 -4.30 0 0
-8.40 -4.30 0 0
-8.30 -4.30 0 0
-8.20 -4.30 0 0
-8.10 -4.30 3 235
-8.00 -4.30 4 234
-7.90 -4.30 5 234
-7.80 -4.30 7 232
-7.70 -4.30 8 232
-7.60 -4.30 9 231
-7.50 -4.30 10 231
-7.40 -4.30 10 230
-7.30 -4.30 10 230
-7.20 -4.30 15 221
-7.10 -4.30 17 218
-7.00 -4.30 19 216
-6.90 -4.30 21 214
-6.80 -4.30 24 212
-6.70 -4.30 27 209
-6.60 -4.30 30 207
-6.50 -4.30 38 200
-6.40 -4.30 40 200
-6.30 -4.30 42 199
-6.20 -4.30 43 199
-6.10 -4.30 45 198
-6.00 -4.30 47 198
-5.90 -4.30 49 197
-5.80 -4.30 51 197
-5.70 -4.30 54 196
-5.60 -4.30 56 196
-5.50 -4.30 58 195
-5.40 -4.30 61 195
-5.30 -4.30 64 195
-5.20 -4.30 66 194
-5.10 -4.30 69 194
-5.00 -4.30 71 193
-4.90 -4.30 74 193
-4.80 -4.30 77 192
-4.70 -4.30 80 192
-4.60 -4.30 82 192
-4.50 -4.30 85 191
-4.40 -4.30 87 191
-4.30 -4.30 90 190
-4.20 -4.30 93 190
-4.10 -4.30 95 189
-4.00 -4.30 98 189
-3.90 -4.30 101 188
-3.80 -4.30 104 188
-3.70 -4.30 106 187
-3.60 -4.30 109 187
-3.50 -4.30 112 186
-3.40 -4.30 114 186
-3.30 -4.30 117 185
-3.20 -4.30 120 185
-3.10 -4.30 122 184
-3.00 -4.30 125 184
-2.90 -4.30 127 183
-2.80 -4.30 130 183
-2.70 -4.30 133 182
-2.60 -4.30 136 182
-2.50 -4.30 138 181
-2.40 -4.30 141 181
-2.30 -4.30 144 180
-2.20 -4.30 146 179
-2.10 -4.30 149 179
-2.00 -4.30 151 178
-1.90 -4.30 154 178
-1.80 -4.30 157 177
-1.70 -4.30 159 177
-1.60 -4.30 162 176
-1.50 -4.30 164 175
-1.40 -4.30 167 174
-1.30 -4.30 170 174
-1.20 -4.30 172 173
-1.10 -4.30 175 173
-1.00 -4.30 177 172
-0.90 -4.30 180 171
-0.80 -4.30 182 171
-0.70 -4.30 185 170
-0.60 -4.30 188 169
-0.50 -4.30 190 168
-0.40 -4.30 193 168
-0.30 -4.30 196 167
-0.20 -4.30 198 167
-0.10 -4.30 201 166
-0.00 -4.30 204 165
0.10 -4.30 206 164
0.20 -4.30 209 164
0.30 -4.30 211 163
0.40 -4.30 214 162
0.50 -4.30 217 161
0.60 -4.30 219 161
0.70 -4.30 222 160
0.80 -4.30 224 159
0.90 -4.30 227 158
1.00 -4.30 229 157
1.10 -4.30 232 157
1.20 -4.30 235 156
1.30 -4.30 237 155
1.40 -4.30 240 154
1.50 -4.30 242 153
1.60 -4.30 245 152
1.70 -4.30 247 152
1.80 -4.30 250 151
1.90 -4.30 252 150
2.00 -4.30 254 149
2.10 -4.30 257 148
2.20 -4.30 260 147
2.30 -4.30 262 147
2.40 -4.30 265 146
2.50 -4.30 267 145
2.60 -4.30 270 144
2.70 -4.30 272 143
2.80 -4.30 275 142
2.90 -4.30 278 141
3.00 -4.30 280 140
3.10 -4.30 282 139
3.20 -4.30 285 138
3.30 -4.30 287 137
3.40 -4.30 290 136
3.50 -4.30 292 136
3.60 -4.30 295 135
3.70 -4.30 298 134
3.80 -4.30 300 133
3.90 -4.30 302 132
4.00 -4.30 305 131
4.10 -4.30 308 130
4.20 -4.30 310 129
4.30 -4.30 313 128
4.40 -4.30 315 127
4.50 -4.30 317 126
4.60 -4.30 320 125
4.70 -4.30 322 124
4.80 -4.30 325 123
4.90 -4.30 327 122
5.00 -4.30 330 121
5.10 -4.30 332 120
5.20 -4.30 334 119
5.30 -4.30 337 118
5.40 -4.30 340 117
5.50 -4.30 342 116
5.60 -4.30 344 115
5.70 -4.30 346 115
5.80 -4.30 349 114
5.90 -4.30 351 113
6.00 -4.30 353 112
6.10 -4.30 355 112
6.20 -4.30 357 111
6.30 -4.30 359 111
6.40 -4.30 361 110
6.50 -4.30 363 110
6.60 -4.30 365 109
6.70 -4.30 366 109
6.80 -4.30 368 108
6.90 -4.30 370 108
7.00 -4.30 372 107
7.10 -4.30 374 106
7.20 -4.30 385 107
7.30 -4.30 397 110
7.40 -4.30 403 111
7.50 -4.30 404 111
7.60 -4.30 406 111
7.70 -4.30 407 110
7.80 -4.30 408 110
7.90 -4.30 410 110
8.00 -4.30 411 110
8.10 -4.30 413 110
8.20 -4.30 415 110
8.30 -4.30 417 109
8.40 -4.30 418 109
8.50 -4.30 423 106
8.60 -4.30 425 105
8.70 -4.30 428 104
8.80 -4.30 430 103
8.90 -4.30 431 102
9.00 -4.30 433 102
9.10 -4.30 435 101
-9.00 -4.20 0 0
-8.90 -4.20 0 0
-8.80 -4.20 0 0
-8.70 -4.20 0 0
-8.60 -4.20 0 0
-8.50 -4.20 0 0
-8.40 -4.20 0 0
-8.30 -4.20 0 0
-8.20 -4.20 0 0
-8.10 -4.20 4 236
-8.00 -4.20 5 235
-7.90 -4.20 6 234
-7.80 -4.20 7 234
-7.70 -4.20 9 233
-7.60 -4.20 10 233
-7.50 -4.20 10 232
-7.40 -4.20 10 231
-7.30 -4.20 10 231
-7.20 -4.20 16 222
-7.10 -4.20 18 219
-7.00 -4.20 20 216
-6.90 -4.20 22 214
-6.80 -4.20 24 212
-6.70 -4.20 28 210
-6.60 -4.20 37 202
-6.50 -4.20 38 202
-6.40 -4.20 40 201
-6.30 -4.20 42 201
-6.20 -4.20 43 200
-6.10 -4.20 46 200
-6.00 -4.20 47 199
-5.90 -4.20 49 198
-5.80 -4.20 52 198
-5.70 -4.20 54 198
-5.60 -4.20 57 197
-5.50 -4.20 60 197
-5.40 -4.20 62 196
-5.30 -4.20 64 196
-5.20 -4.20 67 196
-5.10 -4.20 70 195
-5.00 -4.20 72 195
-4.90 -4.20 75 195
-4.80 -4.20 78 194
-4.70 -4.20 80 194
-4.60 -4.20 83 193
-4.50 -4.20 86 193
-4.40 -4.20 88 192
-4.30 -4.20 91 192
-4.20 -4.20 94 191
-4.10 -4.20 97 191
-4.00 -4.20 99 190
-3.90 -4.20 102 190
-3.80 -4.20 104 189
-3.70 -4.20 107 189
-3.60 -4.20 110 189
-3.50 -4.20 113 188
-3.40 -4.20 115 187
-3.30 -4.20 118 187
-3.20 -4.20 121 186
-3.10 -4.20 123 186
-3.00 -4.20 126 185
-2.90 -4.20 128 185
-2.80 -4.20 131 184
-2.70 -4.20 134 183
-2.60 -4.20 137 183
-2.50 -4.20 139 183
-2.40 -4.20 142 182
-2.30 -4.20 145 181
-2.20 -4.20 147 181
-2.10 -4.20 150 180
-2.00 -4.20 152 180
-1.90 -4.20 155 179
-1.80 -4.20 158 179
-1.70 -4.20 160 178
-1.60 -4.20 163 177
-1.50 -4.20 165 177
-1.40 -4.20 168 176
-1.30 -4.20 171 175
-1.20 -4.20 173 175
-1.10 -4.20 176 174
-1.00 -4.20 179 174
-0.90 -4.20 181 173
-0.80 -4.20 184 172
-0.70 -4.20 187 171
-0.60 -4.20 189 171
-0.50 -4.20 192 170
-0.40 -4.20 194 169
-0.30 -4.20 197 169
-0.20 -4.20 199 168
-0.10 -4.20 202 167
-0.00 -4.20 205 167
0.10 -4.20 208 166
0.20 -4.20 210 165
0.30 -4.20 213 164
0.40 -4.20 215 163
0.50 -4.20 218 163
0.60 -4.20 220 162
0.70 -4.20 223 161
0.80 -4.20 225 160
0.90 -4.20 228 160
1.00 -4.20 230 159
1.10 -4.20 233 158
1.20 -4.20 235 157
1.30 -4.20 238 156
1.40 -4.20 241 156
1.50 -4.20 243 155
1.60 -4.20 246 154
1.70 -4.20 248 153
1.80 -4.20 251 152
1.90 -4.20 253 151
2.00 -4.20 256 151
2.10 -4.20 258 150
2.20 -4.20 261 149
2.30 -4.20 264 148
2.40 -4.20 266 147
2.50 -4.20 269 146
2.60 -4.20 271 145
2.70 -4.20 274 144
2.80 -4.20 276 143
2.90 -4.20 278 143
3.00 -4.20 281 142
3.10 -4.20 283 141
3.20 -4.20 286 140
3.30 -4.20 289 139
3.40 -4.20 291 138
3.50 -4.20 294 137
3.60 -4.20 296 136
3.70 -4.20 299 135
3.80 -4.20 301 134
3.90 -4.20 304 133
4.00 -4.20 306 132
4.10 -4.20 308 131
4.20 -4.20 311 130
4.30 -4.20 314 129
4.40 -4.20 316 128
4.50 -4.20 319 127
4.60 -4.20 321 126
4.70 -4.20 324 125
4.80 -4.20 326 124
4.90 -4.20 328 123
5.00 -4.20 331 122
5.10 -4.20 333 121
5.20 -4.20 335 120
5.30 -4.20 338 119
5.40 -4.20 340 118
5.50 -4.20 343 117
5.60 -4.20 345 116
5.70 -4.20 348 116
5.80 -4.20 350 115
5.90 -4.20 352 114
6.00 -4.20 354 113
6.10 -4.20 356 113
6.20 -4.20 358 112
6.30 -4.20 360 112
6.40 -4.20 362 111
6.50 -4.20 364 111
6.60 -4.20 366 110
6.70 -4.20 367 110
6.80 -4.20 369 109
6.90 -4.20 371 109
7.00 -4.20 373 108
7.10 -4.20 375 107
7.20 -4.20 384 108
7.30 -4.20 394 109
7.40 -4.20 404 112
7.50 -4.20 406 112
7.60 -4.20 407 111
7.70 -4.20 408 111
7.80 -4.20 410 111
7.90 -4.20 412 111
8.00 -4.20 413 111
8.10 -4.20 414 111
8.20 -4.20 416 111
8.30 -4.20 418 110
8.40 -4.20 420 110
8.50 -4.20 422 109
8.60 -4.20 426 106
8.70 -4.20 429 105
8.80 -4.20 431 105
8.90 -4.20 433 104
9.00 -4.20 434 103
9.10 -4.20 436 102
-9.00 -4.10 0 0
-8.90 -4.10 0 0
-8.80 -4.10 0 0
-8.70 -4.10 0 0
-8.60 -4.10 0 0
-8.50 -4.10 0 0
-8.40 -4.10 0 0
-8.30 -4.10 0 0
-8.20 -4.10 0 0
-8.10 -4.10 4 237
-8.00 -4.10 5 236
-7.90 -4.10 6 236
-7.80 -4.10 8 235
-7.70 -4.10 10 234
-7.60 -4.10 10 234
-7.50 -4.10 10 233
-7.40 -4.10 11 233
-7.30 -4.10 11 232
-7.20 -4.10 16 223
-7.10 -4.10 19 220
-7.00 -4.10 21 217
-6.90 -4.10 23 215
-6.80 -4.10 25 213
-6.70 -4.10 36 204
-6.60 -4.10 37 204
-6.50 -4.10 39 203
-6.40 -4.10 41 202
-6.30 -4.10 42 202
-6.20 -4.10 44 201
-6.10 -4.10 46 201
-6.00 -4.10 48 200
-5.90 -4.10 50 200
-5.80 -4.10 53 199
-5.70 -4.10 55 199
-5.60 -4.10 58 199
-5.50 -4.10 60 198
-5.40 -4.10 63 198
-5.30 -4.10 65 197
-5.20 -4.10 68 197
-5.10 -4.10 71 197
-5.00 -4.10 74 196
-4.90 -4.10 76 196
-4.80 -4.10 79 195
-4.70 -4.10 81 195
-4.60 -4.10 84 194
-4.50 -4.10 87 194
-4.40 -4.10 90 194
-4.30 -4.10 92 193
-4.20 -4.10 95 193
-4.10 -4.10 97 192
-4.00 -4.10 100 192
-3.90 -4.10 103 191
-3.80 -4.10 106 191
-3.70 -4.10 108 190
-3.60 -4.10 111 190
-3.50 -4.10 114 189
-3.40 -4.10 116 189
-3.30 -4.10 119 189
-3.20 -4.10 122 188
-3.10 -4.10 124 187
-3.00 -4.10 127 187
-2.90 -4.10 130 186
-2.80 -4.10 132 186
-2.70 -4.10 135 185
-2.60 -4.10 138 185
-2.50 -4.10 141 184
-2.40 -4.10 143 183
-2.30 -4.10 145 183
-2.20 -4.10 148 182
-2.10 -4.10 151 182
-2.00 -4.10 154 181
-1.90 -4.10 156 181
-1.80 -4.10 158 180
-1.70 -4.10 161 179
-1.60 -4.10 164 179
-1.50 -4.10 166 178
-1.40 -4.10 169 178
-1.30 -4.10 172 177
-1.20 -4.10 174 176
-1.10 -4.10 177 176
-1.00 -4.10 180 175
-0.90 -4.10 182 174
-0.80 -4.10 185 174
-0.70 -4.10 187 173
-0.60 -4.10 190 172
-0.50 -4.10 193 172
-0.40 -4.10 195 171
-0.30 -4.10 198 170
-0.20 -4.10 201 169
-0.10 -4.10 203 169
-0.00 -4.10 206 168
0.10 -4.10 209 167
0.20 -4.10 211 167
0.30 -4.10 214 166
0.40 -4.10 216 165
0.50 -4.10 219 164
0.60 -4.10 221 163
0.70 -4.10 224 163
0.80 -4.10 226 162
0.90 -4.10 229 161
1.00 -4.10 232 160
1.10 -4.10 234 160
1.20 -4.10 237 159
1.30 -4.10 239 158
1.40 -4.10 242 157
1.50 -4.10 244 156
1.60 -4.10 247 155
1.70 -4.10 249 155
1.80 -4.10 252 154
1.90 -4.10 255 153
2.00 -4.10 257 152
2.10 -4.10 260 151
2.20 -4.10 262 150
2.30 -4.10 265 149
2.40 -4.10 267 148
2.50 -4.10 270 148
2.60 -4.10 272 147
2.70 -4.10 275 146
2.80 -4.10 277 145
2.90 -4.10 280 144
3.00 -4.10 282 143
3.10 -4.10 285 142
3.20 -4.10 287 141
3.30 -4.10 290 140
3.40 -4.10 293 139
3.50 -4.10 295 138
3.60 -4.10 298 138
3.70 -4.10 300 136
3.80 -4.10 302 136
3.90 -4.10 305 135
4.00 -4.10 307 134
4.10 -4.10 310 133
4.20 -4.10 312 132
4.30 -4.10 315 131
4.40 -4.10 317 130
4.50 -4.10 320 128
4.60 -4.10 322 128
4.70 -4.10 325 127
4.80 -4.10 327 126
4.90 -4.10 330 125
5.00 -4.10 332 124
5.10 -4.10 335 123
5.20 -4.10 337 122
5.30 -4.10 339 121
5.40 -4.10 342 120
5.50 -4.10 344 119
5.60 -4.10 347 118
5.70 -4.10 349 117
5.80 -4.10 351 116
5.90 -4.10 353 115
6.00 -4.10 355 115
6.10 -4.10 357 114
6.20 -4.10 360 113
6.30 -4.10 362 113
6.40 -4.10 363 112
6.50 -4.10 365 112
6.60 -4.10 367 111
6.70 -4.10 369 111
6.80 -4.10 371 110
6.90 -4.10 372 110
7.00 -4.10 374 109
7.10 -4.10 376 108
7.20 -4.10 383 109
7.30 -4.10 393 110
7.40 -4.10 405 113
7.50 -4.10 407 113
7.60 -4.10 409 113
7.70 -4.10 410 113
7.80 -4.10 411 112
7.90 -4.10 413 112
8.00 -4.10 414 112
8.10 -4.10 416 112
8.20 -4.10 417 111
8.30 -4.10 420 111
8.40 -4.10 421 111
8.50 -4.10 423 110
8.60 -4.10 428 108
8.70 -4.10 430 107
8.80 -4.10 433 106
8.90 -4.10 434 105
9.00 -4.10 436 104
9.10 -4.10 437 104
-9.00 -4.00 0 0
-8.90 -4.00 0 0
-8.80 -4.00 0 0
-8.70 -4.00 0 0
-8.60 -4.00 0 0
-8.50 -4.00 0 0
-8.40 -4.00 0 0
-8.30 -4.00 0 0
-8.20 -4.00 3 240
-8.10 -4.00 4 239
-8.00 -4.00 6 239
-7.90 -4.00 7 237
-7.80 -4.00 9 237
-7.70 -4.00 10 236
-7.60 -4.00 10 235
-7.50 -4.00 11 234
-7.40 -4.00 11 234
-7.30 -4.00 16 226
-7.20 -4.00 17 223
-7.10 -4.00 20 221
-7.00 -4.00 22 218
-6.90 -4.00 24 216
-6.80 -4.00 27 213
-6.70 -4.00 30 211
-6.60 -4.00 38 205
-6.50 -4.00 40 204
-6.40 -4.00 41 204
-6.30 -4.00 43 203
-6.20 -4.00 45 203
-6.10 -4.00 47 202
-6.00 -4.00 49 202
-5.90 -4.00 51 201
-5.80 -4.00 54 201
-5.70 -4.00 56 201
-5.60 -4.00 58 200
-5.50 -4.00 61 200
-5.40 -4.00 64 199
-5.30 -4.00 66 199
-5.20 -4.00 69 199
-5.10 -4.00 72 198
-5.00 -4.00 74 198
-4.90 -4.00 77 198
-4.80 -4.00 80 197
-4.70 -4.00 83 197
-4.60 -4.00 85 196
-4.50 -4.00 88 196
-4.40 -4.00 90 195
-4.30 -4.00 93 195
-4.20 -4.00 96 194
-4.10 -4.00 99 194
-4.00 -4.00 101 193
-3.90 -4.00 104 193
-3.80 -4.00 107 192
-3.70 -4.00 109 192
-3.60 -4.00 112 192
-3.50 -4.00 115 191
-3.40 -4.00 118 190
-3.30 -4.00 120 190
-3.20 -4.00 123 189
-3.10 -4.00 125 189
-3.00 -4.00 128 188
-2.90 -4.00 131 188
-2.80 -4.00 134 187
-2.70 -4.00 136 187
-2.60 -4.00 139 186
-2.50 -4.00 141 186
-2.40 -4.00 144 185
-2.30 -4.00 147 185
-2.20 -4.00 149 184
-2.10 -4.00 152 183
-2.00 -4.00 155 183
-1.90 -4.00 157 182
-1.80 -4.00 160 181
-1.70 -4.00 163 181
-1.60 -4.00 165 180
-1.50 -4.00 168 180
-1.40 -4.00 170 179
-1.30 -4.00 173 178
-1.20 -4.00 175 178
-1.10 -4.00 178 177
-1.00 -4.00 181 176
-0.90 -4.00 184 176
-0.80 -4.00 186 175
-0.70 -4.00 189 174
-0.60 -4.00 191 174
-0.50 -4.00 194 173
-0.40 -4.00 197 172
-0.30 -4.00 199 172
-0.20 -4.00 202 171
-0.10 -4.00 204 170
-0.00 -4.00 207 170
0.10 -4.00 210 169
0.20 -4.00 212 168
0.30 -4.00 215 167
0.40 -4.00 217 167
0.50 -4.00 220 166
0.60 -4.00 222 165
0.70 -4.00 225 164
0.80 -4.00 228 163
0.90 -4.00 230 162
1.00 -4.00 233 162
1.10 -4.00 235 161
1.20 -4.00 237 160
1.30 -4.00 240 159
1.40 -4.00 243 158
1.50 -4.00 245 158
1.60 -4.00 248 157
1.70 -4.00 251 156
1.80 -4.00 253 155
1.90 -4.00 256 154
2.00 -4.00 258 153
2.10 -4.00 260 153
2.20 -4.00 263 152
2.30 -4.00 266 151
2.40 -4.00 268 150
2.50 -4.00 271 149
2.60 -4.00 273 148
2.70 -4.00 276 147
2.80 -4.00 278 146
2.90 -4.00 281 145
3.00 -4.00 283 144
3.10 -4.00 286 144
3.20 -4.00 288 143
3.30 -4.00 291 141
3.40 -4.00 293 141
3.50 -4.00 296 140
3.60 -4.00 298 139
3.70 -4.00 301 138
3.80 -4.00 303 137
3.90 -4.00 306 136
4.00 -4.00 308 135
4.10 -4.00 311 134
4.20 -4.00 313 133
4.30 -4.00 316 132
4.40 -4.00 318 131
4.50 -4.00 321 130
4.60 -4.00 323 129
4.70 -4.00 326 128
4.80 -4.00 328 127
4.90 -4.00 331 126
5.00 -4.00 333 125
5.10 -4.00 335 124
5.20 -4.00 338 123
5.30 -4.00 340 122
5.40 -4.00 343 121
5.50 -4.00 345 120
5.60 -4.00 348 119
5.70 -4.00 350 118
5.80 -4.00 352 117
5.90 -4.00 355 116
6.00 -4.00 357 116
6.10 -4.00 359 115
6.20 -4.00 361 114
6.30 -4.00 363 114
6.40 -4.00 365 113
6.50 -4.00 366 112
6.60 -4.00 368 112
6.70 -4.00 370 112
6.80 -4.00 372 111
6.90 -4.00 374 111
7.00 -4.00 376 110
7.10 -4.00 377 109
7.20 -4.00 379 109
7.30 -4.00 392 110
7.40 -4.00 404 113
7.50 -4.00 409 114
7.60 -4.00 410 114
7.70 -4.00 411 113
7.80 -4.00 413 113
7.90 -4.00 414 113
8.00 -4.00 416 113
8.10 -4.00 418 113
8.20 -4.00 419 113
8.30 -4.00 420 112
8.40 -4.00 423 112
8.50 -4.00 424 112
8.60 -4.00 428 110
8.70 -4.00 431 108
8.80 -4.00 434 107
8.90 -4.00 436 106
9.00 -4.00 437 106
9.10 -4.00 439 105
-9.00 -3.90 0 0
-8.90 -3.90 0 0
-8.80 -3.90 0 0
-8.70 -3.90 0 0
-8.60 -3.90 0 0
-8.50 -3.90 0 0
-8.40 -3.90 0 0
-8.30 -3.90 0 0
-8.20 -3.90 3 241
-8.10 -3.90 5 240
-8.00 -3.90 6 239
-7.90 -3.90 7 239
-7.80 -3.90 9 237
-7.70 -3.90 10 237
-7.60 -3.90 11 236
-7.50 -3.90 11 236
-7.40 -3.90 11 235
-7.30 -3.90 16 226
-7.20 -3.90 18 224
-7.10 -3.90 21 221
-7.00 -3.90 23 219
-6.90 -3.90 25 217
-6.80 -3.90 28 214
-6.70 -3.90 31 212
-6.60 -3.90 39 206
-6.50 -3.90 40 206
-6.40 -3.90 42 205
-6.30 -3.90 43 205
-6.20 -3.90 45 204
-6.10 -3.90 47 204
-6.00 -3.90 49 203
-5.90 -3.90 52 203
-5.80 -3.90 54 202
-5.70 -3.90 57 202
-5.60 -3.90 60 202
-5.50 -3.90 62 201
-5.40 -3.90 64 201
-5.30 -3.90 67 200
-5.20 -3.90 70 200
-5.10 -3.90 73 200
-5.00 -3.90 75 199
-4.90 -3.90 78 199
-4.80 -3.90 81 198
-4.70 -3.90 84 198
-4.60 -3.90 86 197
-4.50 -3.90 89 197
-4.40 -3.90 92 197
-4.30 -3.90 94 196
-4.20 -3.90 97 196
-4.10 -3.90 100 195
-4.00 -3.90 102 195
-3.90 -3.90 105 194
-3.80 -3.90 108 194
-3.70 -3.90 111 193
-3.60 -3.90 113 193
-3.50 -3.90 116 193
-3.40 -3.90 118 192
-3.30 -3.90 121 191
-3.20 -3.90 124 191
-3.10 -3.90 127 190
-3.00 -3.90 129 190
-2.90 -3.90 132 189
-2.80 -3.90 135 189
-2.70 -3.90 137 188
-2.60 -3.90 140 188
-2.50 -3.90 142 187
-2.40 -3.90 145 187
-2.30 -3.90 148 186
-2.20 -3.90 151 185
-2.10 -3.90 153 185
-2.00 -3.90 156 184
-1.90 -3.90 158 184
-1.80 -3.90 161 183
-1.70 -3.90 164 183
-1.60 -3.90 166 182
-1.50 -3.90 169 181
-1.40 -3.90 172 180
-1.30 -3.90 174 180
-1.20 -3.90 176 179
-1.10 -3.90 179 179
-1.00 -3.90 182 178
-0.90 -3.90 185 177
-0.80 -3.90 187 177
-0.70 -3.90 190 176
-0.60 -3.90 192 175
-0.50 -3.90 195 174
-0.40 -3.90 198 174
-0.30 -3.90 200 173
-0.20 -3.90 203 172
-0.10 -3.90 206 172
-0.00 -3.90 208 171
0.10 -3.90 211 170
0.20 -3.90 213 169
0.30 -3.90 216 169
0.40 -3.90 219 168
0.50 -3.90 221 167
0.60 -3.90 223 166
0.70 -3.90 226 166
0.80 -3.90 229 165
0.90 -3.90 231 164
1.00 -3.90 234 163
1.10 -3.90 236 162
1.20 -3.90 239 162
1.30 -3.90 242 161
1.40 -3.90 244 160
1.50 -3.90 247 159
1.60 -3.90 249 158
1.70 -3.90 252 158
1.80 -3.90 254 157
1.90 -3.90 257 156
2.00 -3.90 259 155
2.10 -3.90 262 154
2.20 -3.90 264 153
2.30 -3.90 267 152
2.40 -3.90 270 151
2.50 -3.90 272 151
2.60 -3.90 274 150
2.70 -3.90 277 149
2.80 -3.90 279 148
2.90 -3.90 282 147
3.00 -3.90 284 146
3.10 -3.90 288 145
3.20 -3.90 290 144
3.30 -3.90 292 143
3.40 -3.90 295 142
3.50 -3.90 297 141
3.60 -3.90 300 140
3.70 -3.90 302 139
3.80 -3.90 305 138
3.90 -3.90 307 137
4.00 -3.90 310 136
4.10 -3.90 312 135
4.20 -3.90 314 134
4.30 -3.90 317 133
4.40 -3.90 319 132
4.50 -3.90 322 131
4.60 -3.90 325 130
4.70 -3.90 327 129
4.80 -3.90 329 128
4.90 -3.90 331 127
5.00 -3.90 334 126
5.10 -3.90 337 125
5.20 -3.90 339 124
5.30 -3.90 342 123
5.40 -3.90 344 122
5.50 -3.90 346 121
5.60 -3.90 349 120
5.70 -3.90 351 119
5.80 -3.90 354 118
5.90 -3.90 356 117
6.00 -3.90 358 117
6.10 -3.90 360 116
6.20 -3.90 362 115
6.30 -3.90 364 115
6.40 -3.90 366 114
6.50 -3.90 368 114
6.60 -3.90 369 113
6.70 -3.90 371 113
6.80 -3.90 373 112
6.90 -3.90 375 112
7.00 -3.90 376 111
7.10 -3.90 378 110
7.20 -3.90 381 110
7.30 -3.90 391 111
7.40 -3.90 401 113
7.50 -3.90 410 115
7.60 -3.90 412 115
7.70 -3.90 413 114
7.80 -3.90 414 114
7.90 -3.90 416 114
8.00 -3.90 417 114
8.10 -3.90 419 114
8.20 -3.90 421 114
8.30 -3.90 422 113
8.40 -3.90 424 113
8.50 -3.90 426 113
8.60 -3.90 428 112
8.70 -3.90 433 109
8.80 -3.90 435 108
8.90 -3.90 437 107
9.00 -3.90 438 106
9.10 -3.90 440 106
-9.00 -3.80 0 0
-8.90 -3.80 0 0
-8.80 -3.80 0 0
-8.70 -3.80 0 0
-8.60 -3.80 0 0
-8.50 -3.80 0 0
-8.40 -3.80 0 0
-8.30 -3.80 3 243
-8.20 -3.80 4 242
-8.10 -3.80 5 241
-8.00 -3.80 7 240
-7.90 -3.80 8 240
-7.80 -3.80 10 239
-7.70 -3.80 10 239
-7.60 -3.80 11 238
-7.50 -3.80 11 237
-7.40 -3.80 15 229
-7.30 -3.80 17 227
-7.20 -3.80 19 225
-7.10 -3.80 21 222
-7.00 -3.80 23 220
-6.90 -3.80 26 218
-6.80 -3.80 29 215
-6.70 -3.80 37 208
-6.60 -3.80 39 208
-6.50 -3.80 41 207
-6.40 -3.80 42 206
-6.30 -3.80 44 206
-6.20 -3.80 46 205
-6.10 -3.80 48 205
-6.00 -3.80 50 204
-5.90 -3.80 52 204
-5.80 -3.80 55 204
-5.70 -3.80 58 203
-5.60 -3.80 61 203
-5.50 -3.80 63 203
-5.40 -3.80 66 202
-5.30 -3.80 68 202
-5.20 -3.80 71 202
-5.10 -3.80 74 201
-5.00 -3.80 76 201
-4.90 -3.80 79 200
-4.80 -3.80 82 200
-4.70 -3.80 85 199
-4.60 -3.80 87 199
-4.50 -3.80 90 199
-4.40 -3.80 93 198
-4.30 -3.80 95 198
-4.20 -3.80 98 197
-4.10 -3.80 101 197
-4.00 -3.80 104 196
-3.90 -3.80 106 196
-3.80 -3.80 109 195
-3.70 -3.80 111 195
-3.60 -3.80 114 195
-3.50 -3.80 117 194
-3.40 -3.80 120 194
-3.30 -3.80 122 193
-3.20 -3.80 125 193
-3.10 -3.80 128 192
-3.00 -3.80 130 191
-2.90 -3.80 133 191
-2.80 -3.80 136 190
-2.70 -3.80 138 190
-2.60 -3.80 141 189
-2.50 -3.80 144 189
-2.40 -3.80 146 188
-2.30 -3.80 149 187
-2.20 -3.80 152 187
-2.10 -3.80 154 186
-2.00 -3.80 157 186
-1.90 -3.80 159 185
-1.80 -3.80 162 184
-1.70 -3.80 165 184
-1.60 -3.80 167 183
-1.50 -3.80 170 183
-1.40 -3.80 172 182
-1.30 -3.80 175 181
-1.20 -3.80 178 181
-1.10 -3.80 180 180
-1.00 -3.80 183 179
-0.90 -3.80 186 179
-0.80 -3.80 188 178
-0.70 -3.80 191 177
-0.60 -3.80 193 177
-0.50 -3.80 196 176
-0.40 -3.80 199 175
-0.30 -3.80 201 175
-0.20 -3.80 204 174
-0.10 -3.80 207 173
-0.00 -3.80 209 172
0.10 -3.80 211 172
0.20 -3.80 214 171
0.30 -3.80 217 170
0.40 -3.80 219 169
0.50 -3.80 222 169
0.60 -3.80 225 168
0.70 -3.80 228 167
0.80 -3.80 230 166
0.90 -3.80 233 166
1.00 -3.80 235 165
1.10 -3.80 238 164
1.20 -3.80 240 163
1.30 -3.80 243 162
1.40 -3.80 245 161
1.50 -3.80 248 161
1.60 -3.80 250 160
1.70 -3.80 253 159
1.80 -3.80 255 158
1.90 -3.80 258 157
2.00 -3.80 260 156
2.10 -3.80 263 155
2.20 -3.80 266 155
2.30 -3.80 268 154
2.40 -3.80 271 153
2.50 -3.80 273 152
2.60 -3.80 276 151
2.70 -3.80 278 150
2.80 -3.80 281 149
2.90 -3.80 283 148
3.00 -3.80 286 147
3.10 -3.80 288 146
3.20 -3.80 291 146
3.30 -3.80 293 144
3.40 -3.80 296 143
3.50 -3.80 298 143
3.60 -3.80 301 142
3.70 -3.80 303 141
3.80 -3.80 306 140
3.90 -3.80 308 139
4.00 -3.80 311 138
4.10 -3.80 313 137
4.20 -3.80 316 136
4.30 -3.80 318 135
4.40 -3.80 321 134
4.50 -3.80 323 133
4.60 -3.80 326 132
4.70 -3.80 328 131
4.80 -3.80 330 130
4.90 -3.80 333 128
5.00 -3.80 335 128
5.10 -3.80 338 127
5.20 -3.80 340 125
5.30 -3.80 343 125
5.40 -3.80 345 124
5.50 -3.80 347 123
5.60 -3.80 350 122
5.70 -3.80 352 121
5.80 -3.80 355 120
5.90 -3.80 357 119
6.00 -3.80 359 118
6.10 -3.80 361 117
6.20 -3.80 363 116
6.30 -3.80 365 116
6.40 -3.80 367 115
6.50 -3.80 369 115
6.60 -3.80 371 114
6.70 -3.80 373 114
6.80 -3.80 374 113
6.90 -3.80 376 113
7.00 -3.80 378 112
7.10 -3.80 380 111
7.20 -3.80 382 111
7.30 -3.80 391 112
7.40 -3.80 400 113
7.50 -3.80 411 115
7.60 -3.80 413 116
7.70 -3.80 414 115
7.80 -3.80 416 115
7.90 -3.80 417 115
8.00 -3.80 419 115
8.10 -3.80 420 115
8.20 -3.80 422 114
8.30 -3.80 424 114
8.40 -3.80 425 114
8.50 -3.80 427 114
8.60 -3.80 430 113
8.70 -3.80 434 111
8.80 -3.80 436 109
8.90 -3.80 439 108
9.00 -3.80 440 108
9.10 -3.80 442 107
-9.00 -3.70 0 0
-8.90 -3.70 0 0
-8.80 -3.70 0 0
-8.70 -3.70 0 0
-8.60 -3.70 0 0
-8.50 -3.70 0 0
-8.40 -3.70 0 0
-8.30 -3.70 3 244
-8.20 -3.70 5 244
-8.10 -3.70 6 243
-8.00 -3.70 7 242
-7.90 -3.70 9 241
-7.80 -3.70 10 240
-7.70 -3.70 11 240
-7.60 -3.70 11 239
-7.50 -3.70 11 238
-7.40 -3.70 16 230
-7.30 -3.70 18 228
-7.20 -3.70 20 225
-7.10 -3.70 22 223
-7.00 -3.70 24 221
-6.90 -3.70 27 219
-6.80 -3.70 30 216
-6.70 -3.70 38 209
-6.60 -3.70 39 209
-6.50 -3.70 41 208
-6.40 -3.70 43 208
-6.30 -3.70 45 207
-6.20 -3.70 46 207
-6.10 -3.70 49 206
-6.00 -3.70 51 206
-5.90 -3.70 54 205
-5.80 -3.70 56 205
-5.70 -3.70 59 205
-5.60 -3.70 62 204
-5.50 -3.70 64 204
-5.40 -3.70 67 204
-5.30 -3.70 69 203
-5.20 -3.70 72 203
-5.10 -3.70 75 203
-5.00 -3.70 77 202
-4.90 -3.70 80 202
-4.80 -3.70 83 201
-4.70 -3.70 85 201
-4.60 -3.70 88 201
-4.50 -3.70 91 200
-4.40 -3.70 94 200
-4.30 -3.70 97 199
-4.20 -3.70 99 199
-4.10 -3.70 102 198
-4.00 -3.70 104 198
-3.90 -3.70 107 197
-3.80 -3.70 110 197
-3.70 -3.70 113 197
-3.60 -3.70 115 196
-3.50 -3.70 118 196
-3.40 -3.70 121 195
-3.30 -3.70 123 194
-3.20 -3.70 126 194
-3.10 -3.70 128 193
-3.00 -3.70 131 193
-2.90 -3.70 134 192
-2.80 -3.70 137 192
-2.70 -3.70 139 191
-2.60 -3.70 142 191
-2.50 -3.70 145 190
-2.40 -3.70 148 190
-2.30 -3.70 150 189
-2.20 -3.70 153 188
-2.10 -3.70 155 188
-2.00 -3.70 158 187
-1.90 -3.70 160 186
-1.80 -3.70 163 186
-1.70 -3.70 166 185
-1.60 -3.70 168 185
-1.50 -3.70 171 184
-1.40 -3.70 173 183
-1.30 -3.70 176 183
-1.20 -3.70 179 182
-1.10 -3.70 182 182
-1.00 -3.70 184 181
-0.90 -3.70 187 180
-0.80 -3.70 189 180
-0.70 -3.70 192 179
-0.60 -3.70 195 178
-0.50 -3.70 197 177
-0.40 -3.70 200 177
-0.30 -3.70 203 176
-0.20 -3.70 205 175
-0.10 -3.70 208 174
-0.00 -3.70 210 174
0.10 -3.70 213 173
0.20 -3.70 216 172
0.30 -3.70 218 172
0.40 -3.70 221 171
0.50 -3.70 223 170
0.60 -3.70 226 169
0.70 -3.70 228 168
0.80 -3.70 231 168
0.90 -3.70 234 167
1.00 -3.70 236 166
1.10 -3.70 239 165
1.20 -3.70 241 164
1.30 -3.70 244 164
1.40 -3.70 246 163
1.50 -3.70 249 162
1.60 -3.70 251 161
1.70 -3.70 254 161
1.80 -3.70 257 159
1.90 -3.70 259 159
2.00 -3.70 262 158
2.10 -3.70 264 157
2.20 -3.70 267 156
2.30 -3.70 269 155
2.40 -3.70 272 154
2.50 -3.70 275 153
2.60 -3.70 277 152
2.70 -3.70 279 151
2.80 -3.70 282 151
2.90 -3.70 284 150
3.00 -3.70 287 149
3.10 -3.70 290 148
3.20 -3.70 292 147
3.30 -3.70 294 146
3.40 -3.70 297 145
3.50 -3.70 299 144
3.60 -3.70 302 143
3.70 -3.70 304 142
3.80 -3.70 307 141
3.90 -3.70 309 140
4.00 -3.70 312 139
4.10 -3.70 314 138
4.20 -3.70 317 137
4.30 -3.70 319 136
4.40 -3.70 322 135
4.50 -3.70 324 134
4.60 -3.70 327 133
4.70 -3.70 329 132
4.80 -3.70 332 131
4.90 -3.70 334 130
5.00 -3.70 337 129
5.10 -3.70 339 128
5.20 -3.70 341 127
5.30 -3.70 344 126
5.40 -3.70 347 125
5.50 -3.70 349 124
5.60 -3.70 351 123
5.70 -3.70 353 122
5.80 -3.70 356 121
5.90 -3.70 358 120
6.00 -3.70 360 119
6.10 -3.70 363 118
6.20 -3.70 365 118
6.30 -3.70 366 117
6.40 -3.70 369 116
6.50 -3.70 371 116
6.60 -3.70 372 115
6.70 -3.70 374 115
6.80 -3.70 375 114
6.90 -3.70 378 114
7.00 -3.70 379 113
7.10 -3.70 381 113
7.20 -3.70 383 112
7.30 -3.70 389 112
7.40 -3.70 398 113
7.50 -3.70 409 115
7.60 -3.70 414 116
7.70 -3.70 416 116
7.80 -3.70 417 116
7.90 -3.70 418 116
8.00 -3.70 420 116
8.10 -3.70 422 116
8.20 -3.70 423 116
8.30 -3.70 425 115
8.40 -3.70 427 115
8.50 -3.70 429 115
8.60 -3.70 431 114
8.70 -3.70 435 112
8.80 -3.70 438 111
8.90 -3.70 440 110
9.00 -3.70 442 109
9.10 -3.70 443 108
-9.00 -3.60 0 0
-8.90 -3.60 0 0
-8.80 -3.60 0 0
-8.70 -3.60 0 0
-8.60 -3.60 0 0
-8.50 -3.60 0 0
-8.40 -3.60 0 0
-8.30 -3.60 4 247
-8.20 -3.60 5 246
-8.10 -3.60 6 245
-8.00 -3.60 8 244
-7.90 -3.60 9 243
-7.80 -3.60 11 242
-7.70 -3.60 11 241
-7.60 -3.60 11 241
-7.50 -3.60 15 234
-7.40 -3.60 17 231
-7.30 -3.60 19 229
-7.20 -3.60 21 226
-7.10 -3.60 23 224
-7.00 -3.60 25 222
-6.90 -3.60 28 219
-6.80 -3.60 31 217
-6.70 -3.60 38 211
-6.60 -3.60 40 210
-6.50 -3.60 42 210
-6.40 -3.60 43 209
-6.30 -3.60 45 209
-6.20 -3.60 47 208
-6.10 -3.60 49 208
-6.00 -3.60 52 207
-5.90 -3.60 54 207
-5.80 -3.60 57 207
-5.70 -3.60 60 206
-5.60 -3.60 62 206
-5.50 -3.60 65 206
-5.40 -3.60 68 205
-5.30 -3.60 70 205
-5.20 -3.60 73 204
-5.10 -3.60 76 204
-5.00 -3.60 79 204
-4.90 -3.60 81 203
-4.80 -3.60 84 203
-4.70 -3.60 86 202
-4.60 -3.60 89 202
-4.50 -3.60 92 202
-4.40 -3.60 95 201
-4.30 -3.60 97 201
-4.20 -3.60 100 200
-4.10 -3.60 103 200
-4.00 -3.60 105 200
-3.90 -3.60 108 199
-3.80 -3.60 111 198
-3.70 -3.60 114 198
-3.60 -3.60 117 197
-3.50 -3.60 119 197
-3.40 -3.60 122 196
-3.30 -3.60 125 196
-3.20 -3.60 127 195
-3.10 -3.60 130 195
-3.00 -3.60 133 194
-2.90 -3.60 135 194
-2.80 -3.60 138 193
-2.70 -3.60 140 193
-2.60 -3.60 143 192
-2.50 -3.60 146 191
-2.40 -3.60 148 191
-2.30 -3.60 151 190
-2.20 -3.60 153 190
-2.10 -3.60 156 189
-2.00 -3.60 159 189
-1.90 -3.60 162 188
-1.80 -3.60 164 187
-1.70 -3.60 167 187
-1.60 -3.60 170 186
-1.50 -3.60 172 185
-1.40 -3.60 175 185
-1.30 -3.60 177 184
-1.20 -3.60 180 184
-1.10 -3.60 183 183
-1.00 -3.60 185 182
-0.90 -3.60 188 182
-0.80 -3.60 191 181
-0.70 -3.60 193 180
-0.60 -3.60 196 180
-0.50 -3.60 198 179
-0.40 -3.60 201 178
-0.30 -3.60 203 177
-0.20 -3.60 206 177
-0.10 -3.60 209 176
-0.00 -3.60 211 175
0.10 -3.60 214 175
0.20 -3.60 216 174
0.30 -3.60 219 173
0.40 -3.60 221 172
0.50 -3.60 224 171
0.60 -3.60 227 171
0.70 -3.60 230 170
0.80 -3.60 232 169
0.90 -3.60 235 168
1.00 -3.60 237 167
1.10 -3.60 240 167
1.20 -3.60 242 166
1.30 -3.60 245 165
1.40 -3.60 247 164
1.50 -3.60 250 163
1.60 -3.60 252 163
1.70 -3.60 255 162
1.80 -3.60 258 161
1.90 -3.60 260 160
2.00 -3.60 263 159
2.10 -3.60 265 158
2.20 -3.60 268 157
2.30 -3.60 270 156
2.40 -3.60 273 156
2.50 -3.60 275 155
2.60 -3.60 278 154
2.70 -3.60 281 153
2.80 -3.60 283 152
2.90 -3.60 286 151
3.00 -3.60 288 150
3.10 -3.60 291 149
3.20 -3.60 293 148
3.30 -3.60 295 147
3.40 -3.60 298 146
3.50 -3.60 301 145
3.60 -3.60 303 144
3.70 -3.60 305 143
3.80 -3.60 308 142
3.90 -3.60 310 141
4.00 -3.60 313 140
4.10 -3.60 315 139
4.20 -3.60 318 138
4.30 -3.60 321 137
4.40 -3.60 323 136
4.50 -3.60 325 135
4.60 -3.60 328 134
4.70 -3.60 330 133
4.80 -3.60 333 132
4.90 -3.60 335 131
5.00 -3.60 338 130
5.10 -3.60 340 129
5.20 -3.60 343 128
5.30 -3.60 345 127
5.40 -3.60 348 126
5.50 -3.60 350 125
5.60 -3.60 352 124
5.70 -3.60 355 123
5.80 -3.60 357 122
5.90 -3.60 359 121
6.00 -3.60 362 120
6.10 -3.60 364 119
6.20 -3.60 366 119
6.30 -3.60 368 118
6.40 -3.60 370 117
6.50 -3.60 372 117
6.60 -3.60 374 116
6.70 -3.60 375 116
6.80 -3.60 377 115
6.90 -3.60 379 115
7.00 -3.60 380 114
7.10 -3.60 382 114
7.20 -3.60 384 113
7.30 -3.60 389 113
7.40 -3.60 397 114
7.50 -3.60 407 116
7.60 -3.60 415 117
7.70 -3.60 417 117
7.80 -3.60 419 117
7.90 -3.60 420 117
8.00 -3.60 422 117
8.10 -3.60 423 117
8.20 -3.60 425 117
8.30 -3.60 426 116
8.40 -3.60 428 116
8.50 -3.60 430 116
8.60 -3.60 432 115
8.70 -3.60 436 113
8.80 -3.60 439 112
8.90 -3.60 442 110
9.00 -3.60 443 110
9.10 -3.60 445 109
-9.00 -3.50 0 0
-8.90 -3.50 0 0
-8.80 -3.50 0 0
-8.70 -3.50 0 0
-8.60 -3.50 0 0
-8.50 -3.50 0 0
-8.40 -3.50 3 248
-8.30 -3.50 4 247
-8.20 -3.50 6 247
-8.10 -3.50 7 246
-8.00 -3.50 8 245
-7.90 -3.50 10 244
-7.80 -3.50 11 243
-7.70 -3.50 11 243
-7.60 -3.50 14 237
-7.50 -3.50 15 235
-7.40 -3.50 17 232
-7.30 -3.50 19 229
-7.20 -3.50 21 227
-7.10 -3.50 23 225
-7.00 -3.50 26 223
-6.90 -3.50 29 220
-6.80 -3.50 32 218
-6.70 -3.50 38 213
-6.60 -3.50 40 212
-6.50 -3.50 42 211
-6.40 -3.50 44 211
-6.30 -3.50 46 210
-6.20 -3.50 48 210
-6.10 -3.50 50 209
-6.00 -3.50 53 209
-5.90 -3.50 55 208
-5.80 -3.50 58 208
-5.70 -3.50 61 208
-5.60 -3.50 63 207
-5.50 -3.50 66 207
-5.40 -3.50 69 207
-5.30 -3.50 71 206
-5.20 -3.50 74 206
-5.10 -3.50 77 205
-5.00 -3.50 79 205
-4.90 -3.50 82 205
-4.80 -3.50 85 204
-4.70 -3.50 87 204
-4.60 -3.50 90 204
-4.50 -3.50 93 203
-4.40 -3.50 96 203
-4.30 -3.50 99 202
-4.20 -3.50 101 202
-4.10 -3.50 104 201
-4.00 -3.50 107 201
-3.90 -3.50 109 200
-3.80 -3.50 112 200
-3.70 -3.50 115 199
-3.60 -3.50 118 199
-3.50 -3.50 120 198
-3.40 -3.50 123 198
-3.30 -3.50 125 197
-3.20 -3.50 128 197
-3.10 -3.50 131 196
-3.00 -3.50 133 196
-2.90 -3.50 136 195
-2.80 -3.50 139 195
-2.70 -3.50 141 194
-2.60 -3.50 144 193
-2.50 -3.50 147 193
-2.40 -3.50 149 192
-2.30 -3.50 152 192
-2.20 -3.50 155 191
-2.10 -3.50 158 191
-2.00 -3.50 160 190
-1.90 -3.50 162 190
-1.80 -3.50 166 189
-1.70 -3.50 168 188
-1.60 -3.50 171 188
-1.50 -3.50 173 187
-1.40 -3.50 176 186
-1.30 -3.50 178 186
-1.20 -3.50 181 185
-1.10 -3.50 183 184
-1.00 -3.50 186 184
-0.90 -3.50 189 183
-0.80 -3.50 192 182
-0.70 -3.50 194 182
-0.60 -3.50 197 181
-0.50 -3.50 199 180
-0.40 -3.50 202 180
-0.30 -3.50 205 179
-0.20 -3.50 208 178
-0.10 -3.50 210 177
-0.00 -3.50 212 177
0.10 -3.50 215 176
0.20 -3.50 218 175
0.30 -3.50 220 174
0.40 -3.50 223 174
0.50 -3.50 225 173
0.60 -3.50 228 172
0.70 -3.50 230 171
0.80 -3.50 233 171
0.90 -3.50 236 170
1.00 -3.50 239 169
1.10 -3.50 241 168
1.20 -3.50 244 167
1.30 -3.50 246 167
1.40 -3.50 248 166
1.50 -3.50 251 165
1.60 -3.50 254 164
1.70 -3.50 256 163
1.80 -3.50 259 162
1.90 -3.50 261 161
2.00 -3.50 264 161
2.10 -3.50 266 160
2.20 -3.50 269 159
2.30 -3.50 271 158
2.40 -3.50 274 157
2.50 -3.50 277 156
2.60 -3.50 279 155
2.70 -3.50 281 154
2.80 -3.50 284 153
2.90 -3.50 286 152
3.00 -3.50 289 151
3.10 -3.50 292 151
3.20 -3.50 294 150
3.30 -3.50 297 148
3.40 -3.50 299 148
3.50 -3.50 302 147
3.60 -3.50 304 146
3.70 -3.50 307 145
3.80 -3.50 309 144
3.90 -3.50 312 143
4.00 -3.50 314 142
4.10 -3.50 317 141
4.20 -3.50 319 140
4.30 -3.50 321 139
4.40 -3.50 324 138
4.50 -3.50 326 137
4.60 -3.50 329 136
4.70 -3.50 332 135
4.80 -3.50 334 134
4.90 -3.50 337 133
5.00 -3.50 339 132
5.10 -3.50 341 131
5.20 -3.50 344 129
5.30 -3.50 346 128
5.40 -3.50 349 127
5.50 -3.50 351 126
5.60 -3.50 354 125
5.70 -3.50 356 124
5.80 -3.50 358 123
5.90 -3.50 361 122
6.00 -3.50 363 121
6.10 -3.50 365 121
6.20 -3.50 367 120
6.30 -3.50 369 119
6.40 -3.50 371 118
6.50 -3.50 373 118
6.60 -3.50 375 117
6.70 -3.50 376 117
6.80 -3.50 378 116
6.90 -3.50 380 116
7.00 -3.50 381 115
7.10 -3.50 384 115
7.20 -3.50 385 114
7.30 -3.50 390 114
7.40 -3.50 397 115
7.50 -3.50 405 115
7.60 -3.50 415 118
7.70 -3.50 418 118
7.80 -3.50 420 118
7.90 -3.50 422 118
8.00 -3.50 423 118
8.10 -3.50 425 118
8.20 -3.50 426 118
8.30 -3.50 428 117
8.40 -3.50 430 117
8.50 -3.50 432 117
8.60 -3.50 433 116
8.70 -3.50 437 115
8.80 -3.50 440 113
8.90 -3.50 443 112
9.00 -3.50 445 111
9.10 -3.50 446 110
-9.00 -3.40 0 0
-8.90 -3.40 0 0
-8.80 -3.40 0 0
-8.70 -3.40 0 0
-8.60 -3.40 0 0
-8.50 -3.40 0 0
-8.40 -3.40 4 249
-8.30 -3.40 5 249
-8.20 -3.40 6 247
-8.10 -3.40 7 248
-8.00 -3.40 9 246
-7.90 -3.40 10 245
-7.80 -3.40 11 245
-7.70 -3.40 12 241
-7.60 -3.40 14 238
-7.50 -3.40 16 235
-7.40 -3.40 18 233
-7.30 -3.40 20 230
-7.20 -3.40 22 228
-7.10 -3.40 25 226
-7.00 -3.40 27 223
-6.90 -3.40 30 221
-6.80 -3.40 33 218
-6.70 -3.40 39 214
-6.60 -3.40 41 213
-6.50 -3.40 43 212
-6.40 -3.40 45 212
-6.30 -3.40 47 211
-6.20 -3.40 49 211
-6.10 -3.40 51 211
-6.00 -3.40 54 210
-5.90 -3.40 56 210
-5.80 -3.40 59 210
-5.70 -3.40 62 209
-5.60 -3.40 64 209
-5.50 -3.40 67 208
-5.40 -3.40 70 208
-5.30 -3.40 72 208
-5.20 -3.40 75 207
-5.10 -3.40 78 207
-5.00 -3.40 81 207
-4.90 -3.40 83 206
-4.80 -3.40 86 206
-4.70 -3.40 89 205
-4.60 -3.40 91 205
-4.50 -3.40 94 205
-4.40 -3.40 97 204
-4.30 -3.40 99 204
-4.20 -3.40 102 203
-4.10 -3.40 105 203
-4.00 -3.40 107 202
-3.90 -3.40 110 202
-3.80 -3.40 113 201
-3.70 -3.40 115 201
-3.60 -3.40 119 200
-3.50 -3.40 121 200
-3.40 -3.40 124 199
-3.30 -3.40 127 199
-3.20 -3.40 129 198
-3.10 -3.40 132 198
-3.00 -3.40 135 197
-2.90 -3.40 137 197
-2.80 -3.40 140 196
-2.70 -3.40 143 196
-2.60 -3.40 145 195
-2.50 -3.40 148 194
-2.40 -3.40 150 194
-2.30 -3.40 153 193
-2.20 -3.40 156 193
-2.10 -3.40 159 192
-2.00 -3.40 161 191
-1.90 -3.40 164 191
-1.80 -3.40 166 190
-1.70 -3.40 169 190
-1.60 -3.40 172 189
-1.50 -3.40 174 188
-1.40 -3.40 177 188
-1.30 -3.40 179 187
-1.20 -3.40 182 186
-1.10 -3.40 185 186
-1.00 -3.40 188 185
-0.90 -3.40 190 185
-0.80 -3.40 193 184
-0.70 -3.40 195 183
-0.60 -3.40 198 182
-0.50 -3.40 201 182
-0.40 -3.40 203 181
-0.30 -3.40 205 180
-0.20 -3.40 208 180
-0.10 -3.40 211 179
-0.00 -3.40 214 178
0.10 -3.40 216 177
0.20 -3.40 219 177
0.30 -3.40 221 176
0.40 -3.40 224 175
0.50 -3.40 227 174
0.60 -3.40 229 173
0.70 -3.40 232 173
0.80 -3.40 234 172
0.90 -3.40 237 171
1.00 -3.40 239 170
1.10 -3.40 242 169
1.20 -3.40 245 169
1.30 -3.40 247 168
1.40 -3.40 250 167
1.50 -3.40 252 166
1.60 -3.40 255 165
1.70 -3.40 257 164
1.80 -3.40 260 164
1.90 -3.40 263 163
2.00 -3.40 265 162
2.10 -3.40 267 161
2.20 -3.40 270 160
2.30 -3.40 273 159
2.40 -3.40 275 158
2.50 -3.40 278 158
2.60 -3.40 280 157
2.70 -3.40 283 156
2.80 -3.40 285 155
2.90 -3.40 288 154
3.00 -3.40 290 153
3.10 -3.40 293 152
3.20 -3.40 295 151
3.30 -3.40 298 150
3.40 -3.40 300 149
3.50 -3.40 303 148
3.60 -3.40 305 147
3.70 -3.40 308 146
3.80 -3.40 310 145
3.90 -3.40 313 144
4.00 -3.40 315 143
4.10 -3.40 318 142
4.20 -3.40 320 141
4.30 -3.40 323 140
4.40 -3.40 325 139
4.50 -3.40 328 138
4.60 -3.40 330 137
4.70 -3.40 333 136
4.80 -3.40 335 135
4.90 -3.40 338 134
5.00 -3.40 340 133
5.10 -3.40 342 132
5.20 -3.40 345 131
5.30 -3.40 347 130
5.40 -3.40 350 129
5.50 -3.40 352 128
5.60 -3.40 355 127
5.70 -3.40 357 126
5.80 -3.40 360 125
5.90 -3.40 362 124
6.00 -3.40 364 123
6.10 -3.40 366 122
6.20 -3.40 369 121
6.30 -3.40 370 120
6.40 -3.40 372 120
6.50 -3.40 374 119
6.60 -3.40 376 118
6.70 -3.40 378 118
6.80 -3.40 379 117
6.90 -3.40 381 117
7.00 -3.40 383 116
7.10 -3.40 385 116
7.20 -3.40 387 115
7.30 -3.40 389 115
7.40 -3.40 397 115
7.50 -3.40 405 116
7.60 -3.40 415 118
7.70 -3.40 420 119
7.80 -3.40 422 119
7.90 -3.40 423 119
8.00 -3.40 424 119
8.10 -3.40 426 119
8.20 -3.40 428 119
8.30 -3.40 429 118
8.40 -3.40 431 118
8.50 -3.40 433 118
8.60 -3.40 435 118
8.70 -3.40 437 117
8.80 -3.40 441 115
8.90 -3.40 444 113
9.00 -3.40 446 112
9.10 -3.40 448 111
-9.00 -3.30 0 0
-8.90 -3.30 0 0
-8.80 -3.30 0 0
-8.70 -3.30 0 0
-8.60 -3.30 0 0
-8.50 -3.30 0 0
-8.40 -3.30 4 252
-8.30 -3.30 5 250
-8.20 -3.30 6 250
-8.10 -3.30 8 249
-8.00 -3.30 9 248
-7.90 -3.30 11 247
-7.80 -3.30 11 246
-7.70 -3.30 13 242
-7.60 -3.30 15 239
-7.50 -3.30 17 236
-7.40 -3.30 19 234
-7.30 -3.30 21 231
-7.20 -3.30 23 229
-7.10 -3.30 25 227
-7.00 -3.30 28 224
-6.90 -3.30 31 221
-6.80 -3.30 35 218
-6.70 -3.30 39 216
-6.60 -3.30 41 215
-6.50 -3.30 43 214
-6.40 -3.30 45 213
-6.30 -3.30 47 213
-6.20 -3.30 50 213
-6.10 -3.30 52 212
-6.00 -3.30 54 212
-5.90 -3.30 57 211
-5.80 -3.30 60 211
-5.70 -3.30 63 211
-5.60 -3.30 66 210
-5.50 -3.30 68 210
-5.40 -3.30 71 210
-5.30 -3.30 73 209
-5.20 -3.30 76 209
-5.10 -3.30 79 208
-5.00 -3.30 81 208
-4.90 -3.30 84 208
-4.80 -3.30 87 207
-4.70 -3.30 90 207
-4.60 -3.30 92 206
-4.50 -3.30 95 206
-4.40 -3.30 98 206
-4.30 -3.30 101 205
-4.20 -3.30 103 205
-4.10 -3.30 106 204
-4.00 -3.30 109 204
-3.90 -3.30 111 203
-3.80 -3.30 114 203
-3.70 -3.30 117 202
-3.60 -3.30 119 202
-3.50 -3.30 122 201
-3.40 -3.30 125 201
-3.30 -3.30 128 200
-3.20 -3.30 130 200
-3.10 -3.30 133 199
-3.00 -3.30 136 199
-2.90 -3.30 138 198
-2.80 -3.30 141 198
-2.70 -3.30 144 197
-2.60 -3.30 147 197
-2.50 -3.30 149 196
-2.40 -3.30 152 195
-2.30 -3.30 154 195
-2.20 -3.30 157 194
-2.10 -3.30 160 194
-2.00 -3.30 162 193
-1.90 -3.30 165 192
-1.80 -3.30 167 192
-1.70 -3.30 170 191
-1.60 -3.30 173 191
-1.50 -3.30 176 190
-1.40 -3.30 178 189
-1.30 -3.30 181 189
-1.20 -3.30 183 188
-1.10 -3.30 186 187
-1.00 -3.30 189 187
-0.90 -3.30 191 186
-0.80 -3.30 194 185
-0.70 -3.30 196 185
-0.60 -3.30 199 184
-0.50 -3.30 202 183
-0.40 -3.30 204 183
-0.30 -3.30 207 182
-0.20 -3.30 210 181
-0.10 -3.30 212 180
-0.00 -3.30 215 180
0.10 -3.30 217 179
0.20 -3.30 220 178
0.30 -3.30 222 177
0.40 -3.30 225 177
0.50 -3.30 228 176
0.60 -3.30 230 175
0.70 -3.30 233 174
0.80 -3.30 235 173
0.90 -3.30 238 172
1.00 -3.30 241 172
1.10 -3.30 243 171
1.20 -3.30 246 170
1.30 -3.30 248 169
1.40 -3.30 251 169
1.50 -3.30 254 168
1.60 -3.30 256 167
1.70 -3.30 258 166
1.80 -3.30 261 165
1.90 -3.30 264 164
2.00 -3.30 266 164
2.10 -3.30 269 162
2.20 -3.30 271 162
2.30 -3.30 274 161
2.40 -3.30 276 160
2.50 -3.30 279 159
2.60 -3.30 281 158
2.70 -3.30 284 157
2.80 -3.30 287 156
2.90 -3.30 289 155
3.00 -3.30 292 154
3.10 -3.30 294 153
3.20 -3.30 296 152
3.30 -3.30 299 151
3.40 -3.30 301 150
3.50 -3.30 304 150
3.60 -3.30 307 148
3.70 -3.30 309 147
3.80 -3.30 311 147
3.90 -3.30 314 145
4.00 -3.30 316 145
4.10 -3.30 319 144
4.20 -3.30 321 142
4.30 -3.30 324 141
4.40 -3.30 326 140
4.50 -3.30 329 139
4.60 -3.30 332 138
4.70 -3.30 334 137
4.80 -3.30 336 136
4.90 -3.30 339 135
5.00 -3.30 341 134
5.10 -3.30 344 133
5.20 -3.30 346 132
5.30 -3.30 349 131
5.40 -3.30 351 130
5.50 -3.30 354 129
5.60 -3.30 356 128
5.70 -3.30 358 127
5.80 -3.30 361 126
5.90 -3.30 363 125
6.00 -3.30 365 124
6.10 -3.30 367 123
6.20 -3.30 370 122
6.30 -3.30 372 121
6.40 -3.30 374 121
6.50 -3.30 375 120
6.60 -3.30 378 119
6.70 -3.30 379 119
6.80 -3.30 381 118
6.90 -3.30 383 118
7.00 -3.30 384 117
7.10 -3.30 386 117
7.20 -3.30 388 116
7.30 -3.30 390 116
7.40 -3.30 396 116
7.50 -3.30 404 117
7.60 -3.30 414 118
7.70 -3.30 421 120
7.80 -3.30 423 120
7.90 -3.30 425 120
8.00 -3.30 426 120
8.10 -3.30 428 120
8.20 -3.30 429 120
8.30 -3.30 430 120
8.40 -3.30 432 119
8.50 -3.30 434 119
8.60 -3.30 436 119
8.70 -3.30 438 118
8.80 -3.30 442 116
8.90 -3.30 445 115
9.00 -3.30 447 114
9.10 -3.30 449 113
-9.00 -3.20 0 0
-8.90 -3.20 0 0
-8.80 -3.20 0 0
-8.70 -3.20 0 0
-8.60 -3.20 0 0
-8.50 -3.20 3 254
-8.40 -3.20 4 252
-8.30 -3.20 6 252
-8.20 -3.20 7 251
-8.10 -3.20 8 250
-8.00 -3.20 9 249
-7.90 -3.20 11 248
-7.80 -3.20 12 246
-7.70 -3.20 14 243
-7.60 -3.20 16 240
-7.50 -3.20 17 237
-7.40 -3.20 19 235
-7.30 -3.20 21 232
-7.20 -3.20 24 230
-7.10 -3.20 26 227
-7.00 -3.20 29 225
-6.90 -3.20 32 222
-6.80 -3.20 37 218
-6.70 -3.20 40 217
-6.60 -3.20 41 216
-6.50 -3.20 44 216
-6.40 -3.20 46 215
-6.30 -3.20 48 214
-6.20 -3.20 51 214
-6.10 -3.20 53 214
-6.00 -3.20 56 213
-5.90 -3.20 58 213
-5.80 -3.20 61 213
-5.70 -3.20 64 212
-5.60 -3.20 66 212
-5.50 -3.20 69 211
-5.40 -3.20 72 211
-5.30 -3.20 74 211
-5.20 -3.20 77 210
-5.10 -3.20 80 210
-5.00 -3.20 82 210
-4.90 -3.20 85 209
-4.80 -3.20 88 209
-4.70 -3.20 91 208
-4.60 -3.20 94 208
-4.50 -3.20 96 207
-4.40 -3.20 99 207
-4.30 -3.20 101 207
-4.20 -3.20 104 206
-4.10 -3.20 107 206
-4.00 -3.20 110 205
-3.90 -3.20 113 205
-3.80 -3.20 115 204
-3.70 -3.20 118 204
-3.60 -3.20 120 203
-3.50 -3.20 123 203
-3.40 -3.20 126 202
-3.30 -3.20 128 202
-3.20 -3.20 131 201
-3.10 -3.20 134 201
-3.00 -3.20 137 200
-2.90 -3.20 139 200
-2.80 -3.20 142 199
-2.70 -3.20 145 199
-2.60 -3.20 147 198
-2.50 -3.20 150 197
-2.40 -3.20 153 197
-2.30 -3.20 155 196
-2.20 -3.20 158 196
-2.10 -3.20 161 195
-2.00 -3.20 164 195
-1.90 -3.20 166 194
-1.80 -3.20 169 193
-1.70 -3.20 172 193
-1.60 -3.20 174 192
-1.50 -3.20 177 191
-1.40 -3.20 179 191
-1.30 -3.20 182 190
-1.20 -3.20 185 190
-1.10 -3.20 187 189
-1.00 -3.20 190 188
-0.90 -3.20 192 187
-0.80 -3.20 195 187
-0.70 -3.20 198 186
-0.60 -3.20 200 185
-0.50 -3.20 203 185
-0.40 -3.20 206 184
-0.30 -3.20 208 183
-0.20 -3.20 211 182
-0.10 -3.20 213 182
-0.00 -3.20 216 181
0.10 -3.20 219 180
0.20 -3.20 221 179
0.30 -3.20 224 179
0.40 -3.20 226 178
0.50 -3.20 229 177
0.60 -3.20 231 176
0.70 -3.20 234 176
0.80 -3.20 237 175
0.90 -3.20 239 174
1.00 -3.20 242 173
1.10 -3.20 244 172
1.20 -3.20 247 172
1.30 -3.20 249 171
1.40 -3.20 252 170
1.50 -3.20 254 169
1.60 -3.20 257 168
1.70 -3.20 260 167
1.80 -3.20 262 166
1.90 -3.20 265 166
2.00 -3.20 267 165
2.10 -3.20 270 164
2.20 -3.20 273 163
2.30 -3.20 275 162
2.40 -3.20 277 161
2.50 -3.20 280 160
2.60 -3.20 283 159
2.70 -3.20 285 158
2.80 -3.20 288 158
2.90 -3.20 290 156
3.00 -3.20 293 156
3.10 -3.20 295 155
3.20 -3.20 298 154
3.30 -3.20 300 153
3.40 -3.20 303 152
3.50 -3.20 305 151
3.60 -3.20 308 150
3.70 -3.20 310 149
3.80 -3.20 313 148
3.90 -3.20 315 147
4.00 -3.20 318 146
4.10 -3.20 320 145
4.20 -3.20 322 144
4.30 -3.20 325 143
4.40 -3.20 328 142
4.50 -3.20 330 141
4.60 -3.20 332 140
4.70 -3.20 335 139
4.80 -3.20 337 138
4.90 -3.20 340 136
5.00 -3.20 342 136
5.10 -3.20 345 134
5.20 -3.20 347 133
5.30 -3.20 350 132
5.40 -3.20 352 131
5.50 -3.20 355 130
5.60 -3.20 357 129
5.70 -3.20 359 128
5.80 -3.20 362 127
5.90 -3.20 364 126
6.00 -3.20 367 125
6.10 -3.20 369 124
6.20 -3.20 371 123
6.30 -3.20 373 122
6.40 -3.20 375 122
6.50 -3.20 377 121
6.60 -3.20 379 121
6.70 -3.20 380 120
6.80 -3.20 382 119
6.90 -3.20 384 119
7.00 -3.20 385 118
7.10 -3.20 387 118
7.20 -3.20 389 117
7.30 -3.20 391 117
7.40 -3.20 396 117
7.50 -3.20 403 117
7.60 -3.20 412 118
7.70 -3.20 421 120
7.80 -3.20 425 121
7.90 -3.20 426 121
8.00 -3.20 427 121
8.10 -3.20 429 121
8.20 -3.20 430 121
8.30 -3.20 432 121
8.40 -3.20 434 120
8.50 -3.20 435 120
8.60 -3.20 437 120
8.70 -3.20 439 119
8.80 -3.20 443 117
8.90 -3.20 446 116
9.00 -3.20 449 114
9.10 -3.20 451 114
-9.00 -3.10 0 0
-8.90 -3.10 0 0
-8.80 -3.10 0 0
-8.70 -3.10 0 0
-8.60 -3.10 0 0
-8.50 -3.10 4 254
-8.40 -3.10 5 254
-8.30 -3.10 6 253
-8.20 -3.10 7 252
-8.10 -3.10 9 251
-8.00 -3.10 10 251
-7.90 -3.10 11 249
-7.80 -3.10 13 246
-7.70 -3.10 15 243
-7.60 -3.10 16 241
-7.50 -3.10 18 238
-7.40 -3.10 20 235
-7.30 -3.10 22 233
-7.20 -3.10 24 231
-7.10 -3.10 27 228
-7.00 -3.10 29 226
-6.90 -3.10 34 222
-6.80 -3.10 39 219
-6.70 -3.10 40 218
-6.60 -3.10 42 218
-6.50 -3.10 44 217
-6.40 -3.10 47 216
-6.30 -3.10 49 216
-6.20 -3.10 51 215
-6.10 -3.10 54 215
-6.00 -3.10 57 215
-5.90 -3.10 59 214
-5.80 -3.10 62 214
-5.70 -3.10 65 214
-5.60 -3.10 67 213
-5.50 -3.10 70 213
-5.40 -3.10 73 213
-5.30 -3.10 76 212
-5.20 -3.10 78 212
-5.10 -3.10 81 211
-5.00 -3.10 84 211
-4.90 -3.10 87 210
-4.80 -3.10 89 210
-4.70 -3.10 92 210
-4.60 -3.10 95 209
-4.50 -3.10 97 209
-4.40 -3.10 100 209
-4.30 -3.10 103 208
-4.20 -3.10 106 208
-4.10 -3.10 108 207
-4.00 -3.10 111 207
-3.90 -3.10 114 206
-3.80 -3.10 116 206
-3.70 -3.10 119 205
-3.60 -3.10 122 205
-3.50 -3.10 124 204
-3.40 -3.10 127 204
-3.30 -3.10 129 203
-3.20 -3.10 133 203
-3.10 -3.10 135 202
-3.00 -3.10 138 202
-2.90 -3.10 141 201
-2.80 -3.10 143 200
-2.70 -3.10 146 200
-2.60 -3.10 148 199
-2.50 -3.10 151 199
-2.40 -3.10 154 198
-2.30 -3.10 156 198
-2.20 -3.10 159 197
-2.10 -3.10 162 197
-2.00 -3.10 164 196
-1.90 -3.10 167 196
-1.80 -3.10 170 195
-1.70 -3.10 172 194
-1.60 -3.10 175 193
-1.50 -3.10 177 193
-1.40 -3.10 180 192
-1.30 -3.10 183 192
-1.20 -3.10 186 191
-1.10 -3.10 188 190
-1.00 -3.10 191 190
-0.90 -3.10 193 189
-0.80 -3.10 196 188
-0.70 -3.10 199 188
-0.60 -3.10 201 187
-0.50 -3.10 204 186
-0.40 -3.10 206 185
-0.30 -3.10 209 185
-0.20 -3.10 212 184
-0.10 -3.10 215 183
-0.00 -3.10 217 183
0.10 -3.10 219 182
0.20 -3.10 222 181
0.30 -3.10 225 180
0.40 -3.10 227 180
0.50 -3.10 230 179
0.60 -3.10 233 178
0.70 -3.10 235 177
0.80 -3.10 238 176
0.90 -3.10 240 175
1.00 -3.10 243 174
1.10 -3.10 246 174
1.20 -3.10 248 173
1.30 -3.10 251 172
1.40 -3.10 253 171
1.50 -3.10 256 170
1.60 -3.10 258 169
1.70 -3.10 261 169
1.80 -3.10 263 168
1.90 -3.10 266 167
2.00 -3.10 268 166
2.10 -3.10 271 165
2.20 -3.10 273 164
2.30 -3.10 276 163
2.40 -3.10 279 163
2.50 -3.10 281 162
2.60 -3.10 284 161
2.70 -3.10 286 160
2.80 -3.10 289 159
2.90 -3.10 291 158
3.00 -3.10 294 157
3.10 -3.10 296 156
3.20 -3.10 299 155
3.30 -3.10 301 154
3.40 -3.10 304 153
3.50 -3.10 306 152
3.60 -3.10 309 151
3.70 -3.10 312 150
3.80 -3.10 314 149
3.90 -3.10 316 148
4.00 -3.10 319 147
4.10 -3.10 321 146
4.20 -3.10 324 145
4.30 -3.10 326 144
4.40 -3.10 329 143
4.50 -3.10 331 142
4.60 -3.10 334 141
4.70 -3.10 336 140
4.80 -3.10 339 139
4.90 -3.10 341 138
5.00 -3.10 343 137
5.10 -3.10 346 136
5.20 -3.10 349 135
5.30 -3.10 351 134
5.40 -3.10 354 132
5.50 -3.10 356 131
5.60 -3.10 358 130
5.70 -3.10 360 129
5.80 -3.10 363 128
5.90 -3.10 365 127
6.00 -3.10 368 126
6.10 -3.10 370 125
6.20 -3.10 372 124
6.30 -3.10 374 124
6.40 -3.10 376 123
6.50 -3.10 378 122
6.60 -3.10 380 122
6.70 -3.10 382 121
6.80 -3.10 384 121
6.90 -3.10 385 120
7.00 -3.10 387 119
7.10 -3.10 389 119
7.20 -3.10 391 118
7.30 -3.10 393 118
7.40 -3.10 396 117
7.50 -3.10 402 118
7.60 -3.10 410 119
7.70 -3.10 422 121
7.80 -3.10 426 122
7.90 -3.10 428 122
8.00 -3.10 429 122
8.10 -3.10 431 122
8.20 -3.10 432 122
8.30 -3.10 434 122
8.40 -3.10 435 121
8.50 -3.10 437 121
8.60 -3.10 439 121
8.70 -3.10 440 121
8.80 -3.10 442 120
8.90 -3.10 448 117
9.00 -3.10 450 116
9.10 -3.10 452 115
-9.00 -3.00 0 0
-8.90 -3.00 0 0
-8.80 -3.00 0 0
-8.70 -3.00 0 0
-8.60 -3.00 0 0
-8.50 -3.00 4 256
-8.40 -3.00 5 256
-8.30 -3.00 6 255
-8.20 -3.00 8 254
-8.10 -3.00 9 253
-8.00 -3.00 10 252
-7.90 -3.00 11 251
-7.80 -3.00 13 247
-7.70 -3.00 15 244
-7.60 -3.00 17 241
-7.50 -3.00 18 239
-7.40 -3.00 20 236
-7.30 -3.00 22 234
-7.20 -3.00 25 232
-7.10 -3.00 28 229
-7.00 -3.00 31 227
-6.90 -3.00 35 223
-6.80 -3.00 39 220
-6.70 -3.00 41 220
-6.60 -3.00 43 219
-6.50 -3.00 45 218
-6.40 -3.00 48 218
-6.30 -3.00 50 217
-6.20 -3.00 52 217
-6.10 -3.00 55 217
-6.00 -3.00 58 216
-5.90 -3.00 60 216
-5.80 -3.00 63 215
-5.70 -3.00 65 215
-5.60 -3.00 68 215
-5.50 -3.00 71 214
-5.40 -3.00 74 214
-5.30 -3.00 77 214
-5.20 -3.00 79 213
-5.10 -3.00 82 213
-5.00 -3.00 84 212
-4.90 -3.00 87 212
-4.80 -3.00 90 212
-4.70 -3.00 93 211
-4.60 -3.00 96 211
-4.50 -3.00 98 210
-4.40 -3.00 101 210
-4.30 -3.00 104 209
-4.20 -3.00 106 209
-4.10 -3.00 109 208
-4.00 -3.00 112 208
-3.90 -3.00 114 208
-3.80 -3.00 117 207
-3.70 -3.00 120 207
-3.60 -3.00 123 206
-3.50 -3.00 125 206
-3.40 -3.00 128 205
-3.30 -3.00 131 205
-3.20 -3.00 134 204
-3.10 -3.00 136 204
-3.00 -3.00 139 203
-2.90 -3.00 141 203
-2.80 -3.00 144 202
-2.70 -3.00 147 202
-2.60 -3.00 150 201
-2.50 -3.00 152 200
-2.40 -3.00 155 200
-2.30 -3.00 158 199
-2.20 -3.00 160 199
-2.10 -3.00 163 198
-2.00 -3.00 165 197
-1.90 -3.00 168 197
-1.80 -3.00 171 196
-1.70 -3.00 173 195
-1.60 -3.00 176 195
-1.50 -3.00 179 194
-1.40 -3.00 181 194
-1.30 -3.00 184 193
-1.20 -3.00 187 192
-1.10 -3.00 189 192
-1.00 -3.00 192 191
-0.90 -3.00 195 190
-0.80 -3.00 197 190
-0.70 -3.00 200 189
-0.60 -3.00 202 188
-0.50 -3.00 205 188
-0.40 -3.00 208 187
-0.30 -3.00 210 186
-0.20 -3.00 213 185
-0.10 -3.00 215 185
-0.00 -3.00 218 184
0.10 -3.00 221 183
0.20 -3.00 224 182
0.30 -3.00 226 182
0.40 -3.00 229 181
0.50 -3.00 231 180
0.60 -3.00 234 179
0.70 -3.00 236 179
0.80 -3.00 239 178
0.90 -3.00 242 177
1.00 -3.00 244 176
1.10 -3.00 246 175
1.20 -3.00 249 174
1.30 -3.00 252 173
1.40 -3.00 254 173
1.50 -3.00 257 172
1.60 -3.00 259 171
1.70 -3.00 262 170
1.80 -3.00 265 169
1.90 -3.00 267 168
2.00 -3.00 269 168
2.10 -3.00 272 167
2.20 -3.00 275 166
2.30 -3.00 277 165
2.40 -3.00 280 164
2.50 -3.00 283 163
2.60 -3.00 285 162
2.70 -3.00 287 161
2.80 -3.00 290 160
2.90 -3.00 292 159
3.00 -3.00 295 158
3.10 -3.00 298 157
3.20 -3.00 300 156
3.30 -3.00 303 155
3.40 -3.00 305 154
3.50 -3.00 308 154
3.60 -3.00 310 152
3.70 -3.00 312 152
3.80 -3.00 315 151
3.90 -3.00 317 149
4.00 -3.00 320 149
4.10 -3.00 322 148
4.20 -3.00 325 147
4.30 -3.00 327 146
4.40 -3.00 330 145
4.50 -3.00 332 143
4.60 -3.00 335 142
4.70 -3.00 337 141
4.80 -3.00 340 140
4.90 -3.00 342 139
5.00 -3.00 345 138
5.10 -3.00 347 137
5.20 -3.00 350 136
5.30 -3.00 352 135
5.40 -3.00 355 134
5.50 -3.00 357 133
5.60 -3.00 359 132
5.70 -3.00 362 131
5.80 -3.00 364 130
5.90 -3.00 366 129
6.00 -3.00 369 128
6.10 -3.00 372 127
6.20 -3.00 374 126
6.30 -3.00 376 125
6.40 -3.00 378 124
6.50 -3.00 379 123
6.60 -3.00 381 123
6.70 -3.00 383 122
6.80 -3.00 385 122
6.90 -3.00 386 121
7.00 -3.00 388 121
7.10 -3.00 390 120
7.20 -3.00 391 119
7.30 -3.00 393 119
7.40 -3.00 396 118
7.50 -3.00 403 118
7.60 -3.00 411 119
7.70 -3.00 421 121
7.80 -3.00 428 123
7.90 -3.00 429 123
8.00 -3.00 431 123
8.10 -3.00 432 123
8.20 -3.00 434 123
8.30 -3.00 435 123
8.40 -3.00 437 122
8.50 -3.00 438 122
8.60 -3.00 440 122
8.70 -3.00 442 121
8.80 -3.00 444 121
8.90 -3.00 449 119
9.00 -3.00 451 117
9.10 -3.00 453 116
-9.00 -2.90 0 0
-8.90 -2.90 0 0
-8.80 -2.90 0 0
-8.70 -2.90 0 0
-8.60 -2.90 3 257
-8.50 -2.90 4 258
-8.40 -2.90 6 256
-8.30 -2.90 7 256
-8.20 -2.90 8 255
-8.10 -2.90 10 254
-8.00 -2.90 10 254
-7.90 -2.90 12 253
-7.80 -2.90 14 248
-7.70 -2.90 16 245
-7.60 -2.90 17 243
-7.50 -2.90 19 240
-7.40 -2.90 21 238
-7.30 -2.90 23 235
-7.20 -2.90 25 233
-7.10 -2.90 28 230
-7.00 -2.90 32 227
-6.90 -2.90 37 223
-6.80 -2.90 40 221
-6.70 -2.90 42 221
-6.60 -2.90 43 221
-6.50 -2.90 45 220
-6.40 -2.90 48 219
-6.30 -2.90 50 218
-6.20 -2.90 53 218
-6.10 -2.90 56 218
-6.00 -2.90 59 218
-5.90 -2.90 61 217
-5.80 -2.90 64 217
-5.70 -2.90 67 217
-5.60 -2.90 69 216
-5.50 -2.90 72 216
-5.40 -2.90 75 215
-5.30 -2.90 78 215
-5.20 -2.90 80 215
-5.10 -2.90 83 214
-5.00 -2.90 86 214
-4.90 -2.90 88 214
-4.80 -2.90 91 213
-4.70 -2.90 94 212
-4.60 -2.90 97 212
-4.50 -2.90 99 212
-4.40 -2.90 102 211
-4.30 -2.90 105 211
-4.20 -2.90 108 210
-4.10 -2.90 110 210
-4.00 -2.90 113 210
-3.90 -2.90 116 209
-3.80 -2.90 118 209
-3.70 -2.90 121 208
-3.60 -2.90 124 208
-3.50 -2.90 126 207
-3.40 -2.90 129 207
-3.30 -2.90 132 206
-3.20 -2.90 134 206
-3.10 -2.90 138 205
-3.00 -2.90 140 205
-2.90 -2.90 143 204
-2.80 -2.90 145 204
-2.70 -2.90 148 203
-2.60 -2.90 151 202
-2.50 -2.90 154 202
-2.40 -2.90 156 201
-2.30 -2.90 159 201
-2.20 -2.90 161 200
-2.10 -2.90 164 200
-2.00 -2.90 167 199
-1.90 -2.90 169 198
-1.80 -2.90 172 198
-1.70 -2.90 175 197
-1.60 -2.90 177 196
-1.50 -2.90 180 195
-1.40 -2.90 183 195
-1.30 -2.90 185 195
-1.20 -2.90 188 194
-1.10 -2.90 190 193
-1.00 -2.90 193 192
-0.90 -2.90 196 192
-0.80 -2.90 199 191
-0.70 -2.90 201 190
-0.60 -2.90 204 190
-0.50 -2.90 206 189
-0.40 -2.90 209 188
-0.30 -2.90 212 187
-0.20 -2.90 214 187
-0.10 -2.90 217 186
-0.00 -2.90 219 185
0.10 -2.90 222 185
0.20 -2.90 225 184
0.30 -2.90 227 183
0.40 -2.90 229 182
0.50 -2.90 232 181
0.60 -2.90 235 181
0.70 -2.90 238 180
0.80 -2.90 240 179
0.90 -2.90 242 178
1.00 -2.90 245 177
1.10 -2.90 248 177
1.20 -2.90 250 176
1.30 -2.90 253 175
1.40 -2.90 255 174
1.50 -2.90 258 173
1.60 -2.90 260 172
1.70 -2.90 263 171
1.80 -2.90 266 171
1.90 -2.90 268 170
2.00 -2.90 271 169
2.10 -2.90 273 168
2.20 -2.90 276 167
2.30 -2.90 278 166
2.40 -2.90 281 165
2.50 -2.90 283 164
2.60 -2.90 286 163
2.70 -2.90 288 163
2.80 -2.90 291 162
2.90 -2.90 294 161
3.00 -2.90 296 160
3.10 -2.90 299 159
3.20 -2.90 301 158
3.30 -2.90 304 157
3.40 -2.90 306 156
3.50 -2.90 309 155
3.60 -2.90 312 154
3.70 -2.90 314 153
3.80 -2.90 317 152
3.90 -2.90 319 151
4.00 -2.90 321 150
4.10 -2.90 324 149
4.20 -2.90 326 148
4.30 -2.90 329 147
4.40 -2.90 331 146
4.50 -2.90 334 145
4.60 -2.90 336 144
4.70 -2.90 339 143
4.80 -2.90 341 141
4.90 -2.90 343 140
5.00 -2.90 346 139
5.10 -2.90 348 138
5.20 -2.90 351 137
5.30 -2.90 353 136
5.40 -2.90 356 135
5.50 -2.90 358 134
5.60 -2.90 361 133
5.70 -2.90 363 132
5.80 -2.90 365 131
5.90 -2.90 368 130
6.00 -2.90 370 129
6.10 -2.90 373 128
6.20 -2.90 375 127
6.30 -2.90 377 126
6.40 -2.90 379 125
6.50 -2.90 381 125
6.60 -2.90 383 124
6.70 -2.90 384 123
6.80 -2.90 386 123
6.90 -2.90 388 122
7.00 -2.90 389 121
7.10 -2.90 391 121
7.20 -2.90 393 120
7.30 -2.90 395 120
7.40 -2.90 396 119
7.50 -2.90 402 119
7.60 -2.90 410 120
7.70 -2.90 421 122
7.80 -2.90 429 124
7.90 -2.90 431 124
8.00 -2.90 432 124
8.10 -2.90 434 124
8.20 -2.90 435 124
8.30 -2.90 437 124
8.40 -2.90 438 124
8.50 -2.90 440 123
8.60 -2.90 442 123
8.70 -2.90 444 123
8.80 -2.90 445 122
8.90 -2.90 449 121
9.00 -2.90 452 119
9.10 -2.90 455 118
-9.00 -2.80 0 0
-8.90 -2.80 0 0
-8.80 -2.80 0 0
-8.70 -2.80 0 0
-8.60 -2.80 3 260
-8.50 -2.80 5 259
-8.40 -2.80 6 258
-8.30 -2.80 7 257
-8.20 -2.80 9 256
-8.10 -2.80 10 256
-8.00 -2.80 11 255
-7.90 -2.80 13 252
-7.80 -2.80 14 249
-7.70 -2.80 16 246
-7.60 -2.80 18 244
-7.50 -2.80 20 241
-7.40 -2.80 22 239
-7.30 -2.80 24 236
-7.20 -2.80 26 234
-7.10 -2.80 29 231
-7.00 -2.80 33 228
-6.90 -2.80 39 223
-6.80 -2.80 41 223
-6.70 -2.80 42 222
-6.60 -2.80 44 222
-6.50 -2.80 46 221
-6.40 -2.80 48 221
-6.30 -2.80 52 220
-6.20 -2.80 54 220
-6.10 -2.80 57 219
-6.00 -2.80 60 219
-5.90 -2.80 62 219
-5.80 -2.80 65 218
-5.70 -2.80 67 218
-5.60 -2.80 70 218
-5.50 -2.80 73 217
-5.40 -2.80 76 217
-5.30 -2.80 79 216
-5.20 -2.80 82 216
-5.10 -2.80 84 216
-5.00 -2.80 87 215
-4.90 -2.80 89 215
-4.80 -2.80 92 215
-4.70 -2.80 95 214
-4.60 -2.80 98 214
-4.50 -2.80 101 213
-4.40 -2.80 103 213
-4.30 -2.80 106 212
-4.20 -2.80 109 212
-4.10 -2.80 111 211
-4.00 -2.80 114 211
-3.90 -2.80 117 211
-3.80 -2.80 120 210
-3.70 -2.80 122 209
-3.60 -2.80 125 209
-3.50 -2.80 128 209
-3.40 -2.80 130 208
-3.30 -2.80 133 208
-3.20 -2.80 136 207
-3.10 -2.80 138 207
-3.00 -2.80 141 206
-2.90 -2.80 144 206
-2.80 -2.80 146 205
-2.70 -2.80 149 204
-2.60 -2.80 152 204
-2.50 -2.80 155 203
-2.40 -2.80 157 203
-2.30 -2.80 160 202
-2.20 -2.80 162 201
-2.10 -2.80 165 201
-2.00 -2.80 168 200
-1.90 -2.80 171 200
-1.80 -2.80 173 199
-1.70 -2.80 176 198
-1.60 -2.80 178 198
-1.50 -2.80 181 197
-1.40 -2.80 184 197
-1.30 -2.80 186 196
-1.20 -2.80 189 195
-1.10 -2.80 191 194
-1.00 -2.80 194 194
-0.90 -2.80 197 193
-0.80 -2.80 199 192
-0.70 -2.80 202 192
-0.60 -2.80 205 191
-0.50 -2.80 208 191
-0.40 -2.80 210 190
-0.30 -2.80 213 189
-0.20 -2.80 215 188
-0.10 -2.80 218 187
-0.00 -2.80 221 187
0.10 -2.80 223 186
0.20 -2.80 226 185
0.30 -2.80 228 184
0.40 -2.80 231 184
0.50 -2.80 234 183
0.60 -2.80 236 182
0.70 -2.80 238 181
0.80 -2.80 241 180
0.90 -2.80 244 180
1.00 -2.80 246 179
1.10 -2.80 249 178
1.20 -2.80 251 177
1.30 -2.80 254 176
1.40 -2.80 256 175
1.50 -2.80 259 175
1.60 -2.80 262 174
1.70 -2.80 264 173
1.80 -2.80 267 172
1.90 -2.80 269 171
2.00 -2.80 272 170
2.10 -2.80 274 169
2.20 -2.80 277 168
2.30 -2.80 280 168
2.40 -2.80 282 167
2.50 -2.80 284 166
2.60 -2.80 287 165
2.70 -2.80 290 164
2.80 -2.80 292 163
2.90 -2.80 295 162
3.00 -2.80 297 161
3.10 -2.80 300 160
3.20 -2.80 303 159
3.30 -2.80 305 158
3.40 -2.80 307 157
3.50 -2.80 310 156
3.60 -2.80 312 155
3.70 -2.80 315 154
3.80 -2.80 317 153
3.90 -2.80 320 152
4.00 -2.80 322 151
4.10 -2.80 325 150
4.20 -2.80 327 149
4.30 -2.80 330 148
4.40 -2.80 333 147
4.50 -2.80 335 146
4.60 -2.80 337 145
4.70 -2.80 340 144
4.80 -2.80 342 143
4.90 -2.80 345 142
5.00 -2.80 347 141
5.10 -2.80 350 140
5.20 -2.80 352 139
5.30 -2.80 355 138
5.40 -2.80 357 136
5.50 -2.80 359 135
5.60 -2.80 362 134
5.70 -2.80 364 133
5.80 -2.80 367 132
5.90 -2.80 369 131
6.00 -2.80 371 130
6.10 -2.80 374 129
6.20 -2.80 376 128
6.30 -2.80 378 127
6.40 -2.80 380 126
6.50 -2.80 382 126
6.60 -2.80 384 125
6.70 -2.80 386 124
6.80 -2.80 387 124
6.90 -2.80 389 123
7.00 -2.80 391 122
7.10 -2.80 392 122
7.20 -2.80 394 122
7.30 -2.80 396 121
7.40 -2.80 397 120
7.50 -2.80 400 120
7.60 -2.80 410 121
7.70 -2.80 420 122
7.80 -2.80 430 125
7.90 -2.80 432 125
8.00 -2.80 434 125
8.10 -2.80 435 125
8.20 -2.80 437 125
8.30 -2.80 438 125
8.40 -2.80 440 125
8.50 -2.80 441 125
8.60 -2.80 443 124
8.70 -2.80 445 124
8.80 -2.80 447 123
8.90 -2.80 451 121
9.00 -2.80 454 120
9.10 -2.80 456 119
-9.00 -2.70 0 0
-8.90 -2.70 0 0
-8.80 -2.70 0 0
-8.70 -2.70 0 0
-8.60 -2.70 4 261
-8.50 -2.70 5 260
-8.40 -2.70 7 259
-8.30 -2.70 8 259
-8.20 -2.70 9 258
-8.10 -2.70 11 258
-8.00 -2.70 12 257
-7.90 -2.70 13 254
-7.80 -2.70 15 250
-7.70 -2.70 16 248
-7.60 -2.70 18 245
-7.50 -2.70 20 242
-7.40 -2.70 22 240
-7.30 -2.70 24 238
-7.20 -2.70 27 235
-7.10 -2.70 30 232
-7.00 -2.70 35 228
-6.90 -2.70 40 224
-6.80 -2.70 42 224
-6.70 -2.70 43 224
-6.60 -2.70 45 223
-6.50 -2.70 47 223
-6.40 -2.70 49 222
-6.30 -2.70 52 222
-6.20 -2.70 55 221
-6.10 -2.70 58 221
-6.00 -2.70 61 221
-5.90 -2.70 64 220
-5.80 -2.70 66 220
-5.70 -2.70 68 219
-5.60 -2.70 72 219
-5.50 -2.70 74 219
-5.40 -2.70 77 218
-5.30 -2.70 80 218
-5.20 -2.70 82 218
-5.10 -2.70 85 217
-5.00 -2.70 88 217
-4.90 -2.70 91 216
-4.80 -2.70 94 216
-4.70 -2.70 96 216
-4.60 -2.70 99 215
-4.50 -2.70 102 215
-4.40 -2.70 104 214
-4.30 -2.70 107 214
-4.20 -2.70 110 213
-4.10 -2.70 113 213
-4.00 -2.70 115 213
-3.90 -2.70 118 212
-3.80 -2.70 121 212
-3.70 -2.70 123 211
-3.60 -2.70 126 211
-3.50 -2.70 129 210
-3.40 -2.70 131 210
-3.30 -2.70 134 209
-3.20 -2.70 137 208
-3.10 -2.70 140 208
-3.00 -2.70 142 207
-2.90 -2.70 145 207
-2.80 -2.70 147 206
-2.70 -2.70 150 206
-2.60 -2.70 153 205
-2.50 -2.70 156 205
-2.40 -2.70 158 204
-2.30 -2.70 161 204
-2.20 -2.70 163 203
-2.10 -2.70 166 202
-2.00 -2.70 169 202
-1.90 -2.70 172 201
-1.80 -2.70 174 200
-1.70 -2.70 177 200
-1.60 -2.70 180 199
-1.50 -2.70 182 199
-1.40 -2.70 185 198
-1.30 -2.70 187 197
-1.20 -2.70 190 196
-1.10 -2.70 193 196
-1.00 -2.70 196 195
-0.90 -2.70 198 195
-0.80 -2.70 201 194
-0.70 -2.70 203 193
-0.60 -2.70 206 193
-0.50 -2.70 208 192
-0.40 -2.70 211 191
-0.30 -2.70 214 191
-0.20 -2.70 216 189
-0.10 -2.70 219 189
-0.00 -2.70 221 188
0.10 -2.70 224 187
0.20 -2.70 227 187
0.30 -2.70 230 186
0.40 -2.70 232 185
0.50 -2.70 235 184
0.60 -2.70 237 183
0.70 -2.70 240 183
0.80 -2.70 242 182
0.90 -2.70 245 181
1.00 -2.70 248 180
1.10 -2.70 250 179
1.20 -2.70 252 179
1.30 -2.70 255 178
1.40 -2.70 258 177
1.50 -2.70 260 176
1.60 -2.70 263 175
1.70 -2.70 265 174
1.80 -2.70 268 173
1.90 -2.70 270 172
2.00 -2.70 273 172
2.10 -2.70 276 171
2.20 -2.70 278 170
2.30 -2.70 281 169
2.40 -2.70 283 168
2.50 -2.70 286 167
2.60 -2.70 289 166
2.70 -2.70 291 165
2.80 -2.70 293 164
2.90 -2.70 296 163
3.00 -2.70 298 162
3.10 -2.70 301 161
3.20 -2.70 303 161
3.30 -2.70 306 160
3.40 -2.70 308 158
3.50 -2.70 311 158
3.60 -2.70 314 157
3.70 -2.70 316 155
3.80 -2.70 319 155
3.90 -2.70 321 153
4.00 -2.70 324 152
4.10 -2.70 326 151
4.20 -2.70 328 150
4.30 -2.70 331 149
4.40 -2.70 333 148
4.50 -2.70 336 147
4.60 -2.70 338 146
4.70 -2.70 341 145
4.80 -2.70 344 144
4.90 -2.70 346 143
5.00 -2.70 349 142
5.10 -2.70 351 141
5.20 -2.70 353 140
5.30 -2.70 356 139
5.40 -2.70 358 138
5.50 -2.70 361 137
5.60 -2.70 363 136
5.70 -2.70 366 135
5.80 -2.70 368 133
5.90 -2.70 370 132
6.00 -2.70 373 131
6.10 -2.70 375 130
6.20 -2.70 377 129
6.30 -2.70 380 128
6.40 -2.70 382 128
6.50 -2.70 383 127
6.60 -2.70 385 126
6.70 -2.70 387 125
6.80 -2.70 389 125
6.90 -2.70 391 124
7.00 -2.70 392 124
7.10 -2.70 394 123
7.20 -2.70 395 122
7.30 -2.70 397 122
7.40 -2.70 399 121
7.50 -2.70 401 121
7.60 -2.70 410 121
7.70 -2.70 420 123
7.80 -2.70 432 126
7.90 -2.70 435 127
8.00 -2.70 435 126
8.10 -2.70 437 126
8.20 -2.70 438 126
8.30 -2.70 440 126
8.40 -2.70 442 126
8.50 -2.70 442 125
8.60 -2.70 445 125
8.70 -2.70 447 125
8.80 -2.70 448 124
8.90 -2.70 451 123
9.00 -2.70 455 121
9.10 -2.70 458 120
-9.00 -2.60 0 0
-8.90 -2.60 0 0
-8.80 -2.60 0 0
-8.70 -2.60 3 263
-8.60 -2.60 4 262
-8.50 -2.60 6 261
-8.40 -2.60 7 261
-8.30 -2.60 8 260
-8.20 -2.60 10 259
-8.10 -2.60 11 258
-8.00 -2.60 12 258
-7.90 -2.60 14 254
-7.80 -2.60 15 252
-7.70 -2.60 17 249
-7.60 -2.60 19 246
-7.50 -2.60 20 244
-7.40 -2.60 23 241
-7.30 -2.60 25 239
-7.20 -2.60 28 236
-7.10 -2.60 31 233
-7.00 -2.60 39 226
-6.90 -2.60 41 226
-6.80 -2.60 42 225
-6.70 -2.60 44 225
-6.60 -2.60 46 225
-6.50 -2.60 48 224
-6.40 -2.60 50 224
-6.30 -2.60 54 223
-6.20 -2.60 56 223
-6.10 -2.60 59 222
-6.00 -2.60 62 222
-5.90 -2.60 64 222
-5.80 -2.60 67 221
-5.70 -2.60 70 221
-5.60 -2.60 72 221
-5.50 -2.60 75 220
-5.40 -2.60 78 220
-5.30 -2.60 81 220
-5.20 -2.60 83 219
-5.10 -2.60 86 219
-5.00 -2.60 89 218
-4.90 -2.60 91 218
-4.80 -2.60 94 218
-4.70 -2.60 97 217
-4.60 -2.60 100 217
-4.50 -2.60 102 216
-4.40 -2.60 105 216
-4.30 -2.60 108 215
-4.20 -2.60 111 215
-4.10 -2.60 114 214
-4.00 -2.60 116 214
-3.90 -2.60 119 214
-3.80 -2.60 122 213
-3.70 -2.60 124 213
-3.60 -2.60 127 212
-3.50 -2.60 130 212
-3.40 -2.60 133 211
-3.30 -2.60 135 211
-3.20 -2.60 138 210
-3.10 -2.60 140 210
-3.00 -2.60 143 209
-2.90 -2.60 146 208
-2.80 -2.60 149 208
-2.70 -2.60 151 207
-2.60 -2.60 154 207
-2.50 -2.60 157 206
-2.40 -2.60 159 205
-2.30 -2.60 162 205
-2.20 -2.60 165 204
-2.10 -2.60 167 204
-2.00 -2.60 170 203
-1.90 -2.60 173 203
-1.80 -2.60 175 202
-1.70 -2.60 178 201
-1.60 -2.60 181 201
-1.50 -2.60 183 200
-1.40 -2.60 186 199
-1.30 -2.60 189 199
-1.20 -2.60 191 198
-1.10 -2.60 194 197
-1.00 -2.60 197 197
-0.90 -2.60 199 196
-0.80 -2.60 202 195
-0.70 -2.60 204 195
-0.60 -2.60 207 194
-0.50 -2.60 209 193
-0.40 -2.60 212 193
-0.30 -2.60 215 192
-0.20 -2.60 218 191
-0.10 -2.60 220 191
-0.00 -2.60 223 190
0.10 -2.60 225 189
0.20 -2.60 228 188
0.30 -2.60 230 187
0.40 -2.60 233 186
0.50 -2.60 236 186
0.60 -2.60 239 185
0.70 -2.60 241 184
0.80 -2.60 243 183
0.90 -2.60 246 183
1.00 -2.60 249 182
1.10 -2.60 251 181
1.20 -2.60 254 180
1.30 -2.60 256 179
1.40 -2.60 259 178
1.50 -2.60 261 177
1.60 -2.60 264 177
1.70 -2.60 266 176
1.80 -2.60 269 175
1.90 -2.60 272 174
2.00 -2.60 274 173
2.10 -2.60 277 172
2.20 -2.60 279 171
2.30 -2.60 282 170
2.40 -2.60 284 169
2.50 -2.60 287 168
2.60 -2.60 289 167
2.70 -2.60 292 166
2.80 -2.60 295 166
2.90 -2.60 297 165
3.00 -2.60 300 164
3.10 -2.60 302 163
3.20 -2.60 305 162
3.30 -2.60 307 161
3.40 -2.60 310 160
3.50 -2.60 312 159
3.60 -2.60 315 158
3.70 -2.60 317 157
3.80 -2.60 320 156
3.90 -2.60 323 155
4.00 -2.60 325 154
4.10 -2.60 327 153
4.20 -2.60 330 152
4.30 -2.60 332 151
4.40 -2.60 335 150
4.50 -2.60 337 149
4.60 -2.60 340 148
4.70 -2.60 342 147
4.80 -2.60 345 145
4.90 -2.60 347 144
5.00 -2.60 349 143
5.10 -2.60 352 142
5.20 -2.60 355 141
5.30 -2.60 357 140
5.40 -2.60 359 139
5.50 -2.60 362 138
5.60 -2.60 364 137
5.70 -2.60 367 136
5.80 -2.60 369 135
5.90 -2.60 372 134
6.00 -2.60 374 132
6.10 -2.60 376 131
6.20 -2.60 379 130
6.30 -2.60 381 130
6.40 -2.60 383 129
6.50 -2.60 385 128
6.60 -2.60 387 127
6.70 -2.60 388 126
6.80 -2.60 390 126
6.90 -2.60 392 125
7.00 -2.60 394 125
7.10 -2.60 395 124
7.20 -2.60 397 124
7.30 -2.60 398 123
7.40 -2.60 400 122
7.50 -2.60 402 122
7.60 -2.60 410 122
7.70 -2.60 420 124
7.80 -2.60 432 127
7.90 -2.60 436 128
8.00 -2.60 437 128
8.10 -2.60 438 127
8.20 -2.60 440 127
8.30 -2.60 441 127
8.40 -2.60 443 127
8.50 -2.60 444 127
8.60 -2.60 446 127
8.70 -2.60 448 126
8.80 -2.60 449 125
8.90 -2.60 452 125
9.00 -2.60 457 122
9.10 -2.60 459 121
-9.00 -2.50 0 0
-8.90 -2.50 0 0
-8.80 -2.50 0 0
-8.70 -2.50 3 264
-8.60 -2.50 5 263
-8.50 -2.50 7 263
-8.40 -2.50 8 262
-8.30 -2.50 9 262
-8.20 -2.50 11 261
-8.10 -2.50 12 260
-8.00 -2.50 13 259
-7.90 -2.50 14 255
-7.80 -2.50 16 253
-7.70 -2.50 17 250
-7.60 -2.50 19 247
-7.50 -2.50 21 245
-7.40 -2.50 23 242
-7.30 -2.50 26 240
-7.20 -2.50 28 237
-7.10 -2.50 32 235
-7.00 -2.50 37 231
-6.90 -2.50 41 227
-6.80 -2.50 43 227
-6.70 -2.50 45 226
-6.60 -2.50 46 226
-6.50 -2.50 49 226
-6.40 -2.50 51 225
-6.30 -2.50 54 224
-6.20 -2.50 57 224
-6.10 -2.50 60 224
-6.00 -2.50 62 223
-5.90 -2.50 65 223
-5.80 -2.50 68 223
-5.70 -2.50 71 222
-5.60 -2.50 73 222
-5.50 -2.50 76 222
-5.40 -2.50 79 221
-5.30 -2.50 82 221
-5.20 -2.50 84 221
-5.10 -2.50 87 220
-5.00 -2.50 90 220
-4.90 -2.50 93 219
-4.80 -2.50 95 219
-4.70 -2.50 98 218
-4.60 -2.50 101 218
-4.50 -2.50 104 218
-4.40 -2.50 106 217
-4.30 -2.50 109 217
-4.20 -2.50 112 216
-4.10 -2.50 115 216
-4.00 -2.50 117 215
-3.90 -2.50 120 215
-3.80 -2.50 123 214
-3.70 -2.50 125 214
-3.60 -2.50 128 213
-3.50 -2.50 131 213
-3.40 -2.50 134 212
-3.30 -2.50 136 212
-3.20 -2.50 139 211
-3.10 -2.50 142 211
-3.00 -2.50 144 210
-2.90 -2.50 147 210
-2.80 -2.50 150 209
-2.70 -2.50 152 209
-2.60 -2.50 155 208
-2.50 -2.50 158 208
-2.40 -2.50 160 207
-2.30 -2.50 163 207
-2.20 -2.50 166 206
-2.10 -2.50 169 205
-2.00 -2.50 171 205
-1.90 -2.50 173 204
-1.80 -2.50 176 203
-1.70 -2.50 179 203
-1.60 -2.50 182 202
-1.50 -2.50 184 201
-1.40 -2.50 187 201
-1.30 -2.50 190 200
-1.20 -2.50 192 199
-1.10 -2.50 195 199
-1.00 -2.50 198 198
-0.90 -2.50 200 197
-0.80 -2.50 203 197
-0.70 -2.50 205 196
-0.60 -2.50 208 195
-0.50 -2.50 211 195
-0.40 -2.50 213 194
-0.30 -2.50 216 193
-0.20 -2.50 218 192
-0.10 -2.50 221 192
-0.00 -2.50 224 191
0.10 -2.50 226 190
0.20 -2.50 229 189
0.30 -2.50 232 189
0.40 -2.50 234 188
0.50 -2.50 237 187
0.60 -2.50 239 186
0.70 -2.50 242 186
0.80 -2.50 245 185
0.90 -2.50 247 184
1.00 -2.50 250 183
1.10 -2.50 252 182
1.20 -2.50 255 181
1.30 -2.50 257 181
1.40 -2.50 260 180
1.50 -2.50 263 179
1.60 -2.50 265 178
1.70 -2.50 268 177
1.80 -2.50 270 176
1.90 -2.50 272 175
2.00 -2.50 275 174
2.10 -2.50 278 173
2.20 -2.50 281 173
2.30 -2.50 283 172
2.40 -2.50 285 171
2.50 -2.50 288 170
2.60 -2.50 291 169
2.70 -2.50 293 168
2.80 -2.50 296 167
2.90 -2.50 298 166
3.00 -2.50 301 165
3.10 -2.50 303 164
3.20 -2.50 306 163
3.30 -2.50 308 162
3.40 -2.50 311 161
3.50 -2.50 313 160
3.60 -2.50 316 159
3.70 -2.50 318 158
3.80 -2.50 321 157
3.90 -2.50 323 156
4.00 -2.50 326 155
4.10 -2.50 328 154
4.20 -2.50 331 153
4.30 -2.50 333 152
4.40 -2.50 336 151
4.50 -2.50 338 150
4.60 -2.50 341 149
4.70 -2.50 343 148
4.80 -2.50 346 147
4.90 -2.50 348 146
5.00 -2.50 351 144
5.10 -2.50 353 144
5.20 -2.50 356 142
5.30 -2.50 358 142
5.40 -2.50 361 140
5.50 -2.50 363 139
5.60 -2.50 365 138
5.70 -2.50 368 137
5.80 -2.50 370 136
5.90 -2.50 373 135
6.00 -2.50 375 134
6.10 -2.50 378 133
6.20 -2.50 380 132
6.30 -2.50 382 131
6.40 -2.50 384 130
6.50 -2.50 386 129
6.60 -2.50 388 128
6.70 -2.50 390 128
6.80 -2.50 392 127
6.90 -2.50 393 126
7.00 -2.50 395 126
7.10 -2.50 396 125
7.20 -2.50 398 125
7.30 -2.50 400 124
7.40 -2.50 401 124
7.50 -2.50 403 123
7.60 -2.50 406 123
7.70 -2.50 420 125
7.80 -2.50 432 128
7.90 -2.50 438 129
8.00 -2.50 439 129
8.10 -2.50 440 129
8.20 -2.50 441 128
8.30 -2.50 443 128
8.40 -2.50 444 128
8.50 -2.50 446 128
8.60 -2.50 447 128
8.70 -2.50 449 127
8.80 -2.50 451 127
8.90 -2.50 453 126
9.00 -2.50 458 123
9.10 -2.50 460 123
-9.00 -2.40 0 0
-8.90 -2.40 0 0
-8.80 -2.40 3 266
-8.70 -2.40 4 266
-8.60 -2.40 5 265
-8.50 -2.40 7 264
-8.40 -2.40 8 264
-8.30 -2.40 10 262
-8.20 -2.40 12 262
-8.10 -2.40 12 261
-8.00 -2.40 13 261
-7.90 -2.40 15 257
-7.80 -2.40 17 253
-7.70 -2.40 18 251
-7.60 -2.40 20 249
-7.50 -2.40 22 246
-7.40 -2.40 24 244
-7.30 -2.40 27 241
-7.20 -2.40 29 239
-7.10 -2.40 33 236
-7.00 -2.40 41 229
-6.90 -2.40 42 228
-6.80 -2.40 44 228
-6.70 -2.40 46 227
-6.60 -2.40 47 227
-6.50 -2.40 49 227
-6.40 -2.40 52 226
-6.30 -2.40 56 226
-6.20 -2.40 58 225
-6.10 -2.40 61 225
-6.00 -2.40 63 225
-5.90 -2.40 66 225
-5.80 -2.40 69 224
-5.70 -2.40 72 224
-5.60 -2.40 74 223
-5.50 -2.40 77 223
-5.40 -2.40 80 223
-5.30 -2.40 83 222
-5.20 -2.40 85 222
-5.10 -2.40 88 221
-5.00 -2.40 91 221
-4.90 -2.40 94 221
-4.80 -2.40 97 220
-4.70 -2.40 99 220
-4.60 -2.40 102 220
-4.50 -2.40 105 219
-4.40 -2.40 107 219
-4.30 -2.40 110 218
-4.20 -2.40 113 218
-4.10 -2.40 116 217
-4.00 -2.40 118 217
-3.90 -2.40 121 216
-3.80 -2.40 124 216
-3.70 -2.40 126 215
-3.60 -2.40 129 215
-3.50 -2.40 132 214
-3.40 -2.40 135 214
-3.30 -2.40 137 213
-3.20 -2.40 140 213
-3.10 -2.40 143 212
-3.00 -2.40 146 212
-2.90 -2.40 148 211
-2.80 -2.40 151 211
-2.70 -2.40 154 210
-2.60 -2.40 156 209
-2.50 -2.40 159 209
-2.40 -2.40 162 208
-2.30 -2.40 164 208
-2.20 -2.40 167 207
-2.10 -2.40 170 207
-2.00 -2.40 172 206
-1.90 -2.40 175 206
-1.80 -2.40 177 205
-1.70 -2.40 180 204
-1.60 -2.40 183 204
-1.50 -2.40 185 203
-1.40 -2.40 188 202
-1.30 -2.40 191 202
-1.20 -2.40 193 201
-1.10 -2.40 196 200
-1.00 -2.40 199 199
-0.90 -2.40 202 199
-0.80 -2.40 204 198
-0.70 -2.40 207 197
-0.60 -2.40 209 197
-0.50 -2.40 212 196
-0.40 -2.40 215 195
-0.30 -2.40 217 195
-0.20 -2.40 220 194
-0.10 -2.40 222 193
-0.00 -2.40 225 192
0.10 -2.40 228 191
0.20 -2.40 230 191
0.30 -2.40 233 190
0.40 -2.40 235 189
0.50 -2.40 238 188
0.60 -2.40 241 187
0.70 -2.40 243 187
0.80 -2.40 246 186
0.90 -2.40 249 185
1.00 -2.40 251 184
1.10 -2.40 254 184
1.20 -2.40 256 183
1.30 -2.40 259 182
1.40 -2.40 261 181
1.50 -2.40 264 180
1.60 -2.40 266 179
1.70 -2.40 269 178
1.80 -2.40 271 177
1.90 -2.40 274 176
2.00 -2.40 277 176
2.10 -2.40 279 175
2.20 -2.40 282 174
2.30 -2.40 284 173
2.40 -2.40 287 172
2.50 -2.40 289 171
2.60 -2.40 292 170
2.70 -2.40 294 169
2.80 -2.40 297 169
2.90 -2.40 300 167
3.00 -2.40 302 167
3.10 -2.40 304 166
3.20 -2.40 307 164
3.30 -2.40 309 164
3.40 -2.40 312 163
3.50 -2.40 314 162
3.60 -2.40 317 160
3.70 -2.40 320 160
3.80 -2.40 322 159
3.90 -2.40 325 158
4.00 -2.40 327 157
4.10 -2.40 329 155
4.20 -2.40 332 154
4.30 -2.40 335 154
4.40 -2.40 337 152
4.50 -2.40 340 151
4.60 -2.40 342 150
4.70 -2.40 344 149
4.80 -2.40 347 148
4.90 -2.40 349 147
5.00 -2.40 352 146
5.10 -2.40 355 145
5.20 -2.40 357 144
5.30 -2.40 359 143
5.40 -2.40 362 142
5.50 -2.40 364 140
5.60 -2.40 367 139
5.70 -2.40 369 138
5.80 -2.40 372 137
5.90 -2.40 374 136
6.00 -2.40 376 135
6.10 -2.40 378 134
6.20 -2.40 381 133
6.30 -2.40 383 132
6.40 -2.40 385 131
6.50 -2.40 387 130
6.60 -2.40 389 129
6.70 -2.40 391 129
6.80 -2.40 393 128
6.90 -2.40 395 127
7.00 -2.40 396 127
7.10 -2.40 398 126
7.20 -2.40 400 126
7.30 -2.40 401 125
7.40 -2.40 403 125
7.50 -2.40 404 124
7.60 -2.40 407 123
7.70 -2.40 421 126
7.80 -2.40 431 128
7.90 -2.40 439 130
8.00 -2.40 441 130
8.10 -2.40 442 130
8.20 -2.40 443 130
8.30 -2.40 445 130
8.40 -2.40 446 129
8.50 -2.40 448 129
8.60 -2.40 449 129
8.70 -2.40 451 128
8.80 -2.40 452 128
8.90 -2.40 455 127
9.00 -2.40 459 125
9.10 -2.40 462 124
-9.00 -2.30 0 0
-8.90 -2.30 0 0
-8.80 -2.30 3 268
-8.70 -2.30 4 267
-8.60 -2.30 6 266
-8.50 -2.30 7 266
-8.40 -2.30 9 265
-8.30 -2.30 11 264
-8.20 -2.30 12 263
-8.10 -2.30 13 263
-8.00 -2.30 13 262
-7.90 -2.30 14 262
-7.80 -2.30 17 255
-7.70 -2.30 19 252
-7.60 -2.30 20 250
-7.50 -2.30 22 247
-7.40 -2.30 25 245
-7.30 -2.30 27 242
-7.20 -2.30 30 240
-7.10 -2.30 34 236
-7.00 -2.30 41 230
-6.90 -2.30 43 230
-6.80 -2.30 45 229
-6.70 -2.30 47 229
-6.60 -2.30 48 228
-6.50 -2.30 51 228
-6.40 -2.30 53 228
-6.30 -2.30 56 227
-6.20 -2.30 59 227
-6.10 -2.30 62 227
-6.00 -2.30 64 226
-5.90 -2.30 67 226
-5.80 -2.30 70 226
-5.70 -2.30 73 225
-5.60 -2.30 75 225
-5.50 -2.30 78 225
-5.40 -2.30 81 224
-5.30 -2.30 83 224
-5.20 -2.30 86 223
-5.10 -2.30 89 223
-5.00 -2.30 92 223
-4.90 -2.30 95 222
-4.80 -2.30 98 222
-4.70 -2.30 100 221
-4.60 -2.30 103 221
-4.50 -2.30 106 221
-4.40 -2.30 108 220
-4.30 -2.30 111 220
-4.20 -2.30 114 219
-4.10 -2.30 117 219
-4.00 -2.30 119 218
-3.90 -2.30 122 218
-3.80 -2.30 125 217
-3.70 -2.30 127 217
-3.60 -2.30 130 216
-3.50 -2.30 133 216
-3.40 -2.30 136 215
-3.30 -2.30 138 215
-3.20 -2.30 141 214
-3.10 -2.30 144 214
-3.00 -2.30 146 213
-2.90 -2.30 149 213
-2.80 -2.30 152 212
-2.70 -2.30 154 212
-2.60 -2.30 157 211
-2.50 -2.30 160 210
-2.40 -2.30 163 210
-2.30 -2.30 166 210
-2.20 -2.30 168 209
-2.10 -2.30 171 208
-2.00 -2.30 174 207
-1.90 -2.30 176 207
-1.80 -2.30 179 206
-1.70 -2.30 181 206
-1.60 -2.30 184 205
-1.50 -2.30 187 204
-1.40 -2.30 189 204
-1.30 -2.30 192 203
-1.20 -2.30 195 203
-1.10 -2.30 197 202
-1.00 -2.30 200 201
-0.90 -2.30 202 200
-0.80 -2.30 205 200
-0.70 -2.30 208 199
-0.60 -2.30 210 198
-0.50 -2.30 213 197
-0.40 -2.30 216 197
-0.30 -2.30 219 196
-0.20 -2.30 221 195
-0.10 -2.30 223 195
-0.00 -2.30 226 194
0.10 -2.30 229 193
0.20 -2.30 231 192
0.30 -2.30 234 191
0.40 -2.30 236 191
0.50 -2.30 239 190
0.60 -2.30 242 189
0.70 -2.30 244 188
0.80 -2.30 247 187
0.90 -2.30 250 187
1.00 -2.30 252 186
1.10 -2.30 255 185
1.20 -2.30 258 184
1.30 -2.30 260 183
1.40 -2.30 262 182
1.50 -2.30 265 181
1.60 -2.30 268 181
1.70 -2.30 270 180
1.80 -2.30 273 179
1.90 -2.30 275 178
2.00 -2.30 278 177
2.10 -2.30 280 176
2.20 -2.30 283 175
2.30 -2.30 285 174
2.40 -2.30 288 174
2.50 -2.30 291 173
2.60 -2.30 293 172
2.70 -2.30 296 171
2.80 -2.30 298 170
2.90 -2.30 301 169
3.00 -2.30 303 168
3.10 -2.30 306 167
3.20 -2.30 308 166
3.30 -2.30 311 165
3.40 -2.30 313 164
3.50 -2.30 316 163
3.60 -2.30 318 162
3.70 -2.30 321 161
3.80 -2.30 323 160
3.90 -2.30 326 159
4.00 -2.30 328 158
4.10 -2.30 331 157
4.20 -2.30 333 156
4.30 -2.30 336 155
4.40 -2.30 338 154
4.50 -2.30 341 153
4.60 -2.30 343 152
4.70 -2.30 346 151
4.80 -2.30 348 149
4.90 -2.30 351 148
5.00 -2.30 353 147
5.10 -2.30 356 146
5.20 -2.30 358 145
5.30 -2.30 361 144
5.40 -2.30 363 143
5.50 -2.30 366 142
5.60 -2.30 368 141
5.70 -2.30 371 139
5.80 -2.30 373 138
5.90 -2.30 375 137
6.00 -2.30 378 136
6.10 -2.30 380 135
6.20 -2.30 382 134
6.30 -2.30 385 133
6.40 -2.30 387 132
6.50 -2.30 389 131
6.60 -2.30 391 130
6.70 -2.30 393 130
6.80 -2.30 395 129
6.90 -2.30 396 129
7.00 -2.30 398 128
7.10 -2.30 399 127
7.20 -2.30 401 127
7.30 -2.30 403 126
7.40 -2.30 405 126
7.50 -2.30 406 125
7.60 -2.30 408 124
7.70 -2.30 420 126
7.80 -2.30 432 129
7.90 -2.30 441 131
8.00 -2.30 443 132
8.10 -2.30 444 131
8.20 -2.30 444 131
8.30 -2.30 446 131
8.40 -2.30 448 131
8.50 -2.30 449 130
8.60 -2.30 450 130
8.70 -2.30 452 130
8.80 -2.30 454 129
8.90 -2.30 456 129
9.00 -2.30 459 127
9.10 -2.30 463 125
-9.00 -2.20 0 0
-8.90 -2.20 0 0
-8.80 -2.20 3 270
-8.70 -2.20 5 269
-8.60 -2.20 6 268
-8.50 -2.20 8 267
-8.40 -2.20 9 266
-8.30 -2.20 11 265
-8.20 -2.20 13 264
-8.10 -2.20 13 264
-8.00 -2.20 14 263
-7.90 -2.20 14 263
-7.80 -2.20 17 256
-7.70 -2.20 19 254
-7.60 -2.20 21 251
-7.50 -2.20 23 248
-7.40 -2.20 25 246
-7.30 -2.20 28 243
-7.20 -2.20 31 241
-7.10 -2.20 41 232
-7.00 -2.20 42 231
-6.90 -2.20 44 231
-6.80 -2.20 46 231
-6.70 -2.20 47 230
-6.60 -2.20 49 230
-6.50 -2.20 51 229
-6.40 -2.20 54 229
-6.30 -2.20 58 229
-6.20 -2.20 60 228
-6.10 -2.20 63 228
-6.00 -2.20 65 228
-5.90 -2.20 68 227
-5.80 -2.20 71 227
-5.70 -2.20 74 227
-5.60 -2.20 76 226
-5.50 -2.20 79 226
-5.40 -2.20 82 226
-5.30 -2.20 85 225
-5.20 -2.20 88 225
-5.10 -2.20 90 225
-5.00 -2.20 93 224
-4.90 -2.20 96 224
-4.80 -2.20 99 223
-4.70 -2.20 101 223
-4.60 -2.20 104 222
-4.50 -2.20 107 222
-4.40 -2.20 110 222
-4.30 -2.20 112 221
-4.20 -2.20 115 221
-4.10 -2.20 118 220
-4.00 -2.20 121 220
-3.90 -2.20 123 219
-3.80 -2.20 126 219
-3.70 -2.20 129 218
-3.60 -2.20 131 218
-3.50 -2.20 134 217
-3.40 -2.20 137 217
-3.30 -2.20 139 216
-3.20 -2.20 142 216
-3.10 -2.20 145 215
-3.00 -2.20 148 215
-2.90 -2.20 150 214
-2.80 -2.20 153 213
-2.70 -2.20 156 213
-2.60 -2.20 158 212
-2.50 -2.20 161 212
-2.40 -2.20 164 211
-2.30 -2.20 167 211
-2.20 -2.20 169 210
-2.10 -2.20 172 209
-2.00 -2.20 175 209
-1.90 -2.20 177 208
-1.80 -2.20 180 208
-1.70 -2.20 182 207
-1.60 -2.20 185 206
-1.50 -2.20 188 206
-1.40 -2.20 190 205
-1.30 -2.20 193 204
-1.20 -2.20 195 204
-1.10 -2.20 199 203
-1.00 -2.20 201 203
-0.90 -2.20 204 202
-0.80 -2.20 206 201
-0.70 -2.20 209 200
-0.60 -2.20 212 200
-0.50 -2.20 214 199
-0.40 -2.20 217 198
-0.30 -2.20 219 197
-0.20 -2.20 222 197
-0.10 -2.20 225 196
-0.00 -2.20 227 195
0.10 -2.20 230 194
0.20 -2.20 232 193
0.30 -2.20 235 193
0.40 -2.20 238 192
0.50 -2.20 240 191
0.60 -2.20 243 190
0.70 -2.20 245 189
0.80 -2.20 248 189
0.90 -2.20 250 188
1.00 -2.20 253 187
1.10 -2.20 256 186
1.20 -2.20 259 185
1.30 -2.20 261 185
1.40 -2.20 264 184
1.50 -2.20 266 183
1.60 -2.20 269 182
1.70 -2.20 271 181
1.80 -2.20 274 180
1.90 -2.20 277 179
2.00 -2.20 279 178
2.10 -2.20 281 178
2.20 -2.20 284 176
2.30 -2.20 286 176
2.40 -2.20 289 175
2.50 -2.20 292 174
2.60 -2.20 294 173
2.70 -2.20 297 172
2.80 -2.20 299 171
2.90 -2.20 302 170
3.00 -2.20 304 169
3.10 -2.20 307 168
3.20 -2.20 309 167
3.30 -2.20 312 166
3.40 -2.20 314 165
3.50 -2.20 317 164
3.60 -2.20 319 163
3.70 -2.20 322 162
3.80 -2.20 324 161
3.90 -2.20 327 160
4.00 -2.20 329 159
4.10 -2.20 332 158
4.20 -2.20 335 157
4.30 -2.20 337 156
4.40 -2.20 339 155
4.50 -2.20 342 154
4.60 -2.20 344 153
4.70 -2.20 347 152
4.80 -2.20 349 151
4.90 -2.20 352 150
5.00 -2.20 354 149
5.10 -2.20 357 147
5.20 -2.20 360 146
5.30 -2.20 362 145
5.40 -2.20 364 144
5.50 -2.20 367 143
5.60 -2.20 369 142
5.70 -2.20 372 141
5.80 -2.20 374 140
5.90 -2.20 376 139
6.00 -2.20 379 137
6.10 -2.20 381 136
6.20 -2.20 383 135
6.30 -2.20 386 134
6.40 -2.20 388 133
6.50 -2.20 390 133
6.60 -2.20 392 132
6.70 -2.20 394 131
6.80 -2.20 396 130
6.90 -2.20 397 130
7.00 -2.20 399 129
7.10 -2.20 401 128
7.20 -2.20 402 128
7.30 -2.20 404 127
7.40 -2.20 406 127
7.50 -2.20 407 126
7.60 -2.20 409 125
7.70 -2.20 421 128
7.80 -2.20 430 129
7.90 -2.20 441 132
8.00 -2.20 444 133
8.10 -2.20 445 132
8.20 -2.20 446 132
8.30 -2.20 448 132
8.40 -2.20 449 131
8.50 -2.20 451 131
8.60 -2.20 452 131
8.70 -2.20 453 131
8.80 -2.20 455 130
8.90 -2.20 457 130
9.00 -2.20 459 129
9.10 -2.20 464 127
-9.00 -2.10 0 0
-8.90 -2.10 0 0
-8.80 -2.10 4 270
-8.70 -2.10 5 270
-8.60 -2.10 7 269
-8.50 -2.10 8 268
-8.40 -2.10 9 268
-8.30 -2.10 12 267
-8.20 -2.10 13 266
-8.10 -2.10 14 265
-8.00 -2.10 14 264
-7.90 -2.10 14 264
-7.80 -2.10 18 257
-7.70 -2.10 20 255
-7.60 -2.10 22 252
-7.50 -2.10 24 250
-7.40 -2.10 26 247
-7.30 -2.10 29 245
-7.20 -2.10 32 241
-7.10 -2.10 41 233
-7.00 -2.10 43 233
-6.90 -2.10 44 232
-6.80 -2.10 46 232
-6.70 -2.10 48 232
-6.60 -2.10 50 231
-6.50 -2.10 52 231
-6.40 -2.10 55 230
-6.30 -2.10 58 230
-6.20 -2.10 61 230
-6.10 -2.10 64 229
-6.00 -2.10 67 229
-5.90 -2.10 69 229
-5.80 -2.10 72 229
-5.70 -2.10 75 228
-5.60 -2.10 77 228
-5.50 -2.10 80 228
-5.40 -2.10 83 227
-5.30 -2.10 86 227
-5.20 -2.10 89 226
-5.10 -2.10 91 226
-5.00 -2.10 94 225
-4.90 -2.10 97 225
-4.80 -2.10 100 225
-4.70 -2.10 102 224
-4.60 -2.10 105 224
-4.50 -2.10 108 223
-4.40 -2.10 111 223
-4.30 -2.10 114 222
-4.20 -2.10 116 222
-4.10 -2.10 119 222
-4.00 -2.10 122 221
-3.90 -2.10 124 221
-3.80 -2.10 127 220
-3.70 -2.10 130 220
-3.60 -2.10 132 219
-3.50 -2.10 135 219
-3.40 -2.10 138 218
-3.30 -2.10 141 218
-3.20 -2.10 143 217
-3.10 -2.10 146 216
-3.00 -2.10 149 216
-2.90 -2.10 151 215
-2.80 -2.10 154 215
-2.70 -2.10 157 215
-2.60 -2.10 160 214
-2.50 -2.10 163 214
-2.40 -2.10 165 213
-2.30 -2.10 167 212
-2.20 -2.10 170 211
-2.10 -2.10 173 211
-2.00 -2.10 176 210
-1.90 -2.10 178 210
-1.80 -2.10 181 209
-1.70 -2.10 183 208
-1.60 -2.10 186 208
-1.50 -2.10 189 207
-1.40 -2.10 192 207
-1.30 -2.10 194 206
-1.20 -2.10 197 205
-1.10 -2.10 199 205
-1.00 -2.10 202 204
-0.90 -2.10 205 203
-0.80 -2.10 208 202
-0.70 -2.10 210 202
-0.60 -2.10 212 201
-0.50 -2.10 215 200
-0.40 -2.10 218 199
-0.30 -2.10 220 199
-0.20 -2.10 223 198
-0.10 -2.10 225 197
-0.00 -2.10 228 197
0.10 -2.10 231 196
0.20 -2.10 234 195
0.30 -2.10 236 194
0.40 -2.10 239 193
0.50 -2.10 242 193
0.60 -2.10 244 192
0.70 -2.10 247 191
0.80 -2.10 249 190
0.90 -2.10 252 189
1.00 -2.10 254 188
1.10 -2.10 257 188
1.20 -2.10 260 187
1.30 -2.10 262 186
1.40 -2.10 265 185
1.50 -2.10 267 184
1.60 -2.10 270 183
1.70 -2.10 273 182
1.80 -2.10 275 182
1.90 -2.10 278 181
2.00 -2.10 280 180
2.10 -2.10 283 179
2.20 -2.10 285 178
2.30 -2.10 288 177
2.40 -2.10 290 176
2.50 -2.10 293 175
2.60 -2.10 296 174
2.70 -2.10 298 173
2.80 -2.10 300 172
2.90 -2.10 303 171
3.00 -2.10 305 170
3.10 -2.10 308 170
3.20 -2.10 310 169
3.30 -2.10 313 167
3.40 -2.10 315 167
3.50 -2.10 318 165
3.60 -2.10 321 164
3.70 -2.10 323 164
3.80 -2.10 325 162
3.90 -2.10 328 162
4.00 -2.10 331 161
4.10 -2.10 333 159
4.20 -2.10 336 158
4.30 -2.10 338 157
4.40 -2.10 340 156
4.50 -2.10 343 155
4.60 -2.10 346 154
4.70 -2.10 348 153
4.80 -2.10 350 152
4.90 -2.10 353 151
5.00 -2.10 356 150
5.10 -2.10 358 149
5.20 -2.10 361 148
5.30 -2.10 363 146
5.40 -2.10 365 145
5.50 -2.10 368 144
5.60 -2.10 370 143
5.70 -2.10 373 142
5.80 -2.10 375 141
5.90 -2.10 378 140
6.00 -2.10 380 139
6.10 -2.10 382 138
6.20 -2.10 385 136
6.30 -2.10 387 135
6.40 -2.10 389 135
6.50 -2.10 392 134
6.60 -2.10 393 133
6.70 -2.10 395 132
6.80 -2.10 397 131
6.90 -2.10 399 131
7.00 -2.10 400 130
7.10 -2.10 402 130
7.20 -2.10 404 129
7.30 -2.10 405 128
7.40 -2.10 407 128
7.50 -2.10 409 128
7.60 -2.10 411 127
7.70 -2.10 421 128
7.80 -2.10 430 130
7.90 -2.10 441 132
8.00 -2.10 445 133
8.10 -2.10 447 133
8.20 -2.10 448 133
8.30 -2.10 449 133
8.40 -2.10 450 133
8.50 -2.10 451 133
8.60 -2.10 453 132
8.70 -2.10 455 132
8.80 -2.10 457 132
8.90 -2.10 458 131
9.00 -2.10 461 130
9.10 -2.10 465 128
-9.00 -2.00 0 0
-8.90 -2.00 3 272
-8.80 -2.00 5 272
-8.70 -2.00 6 271
-8.60 -2.00 7 271
-8.50 -2.00 8 270
-8.40 -2.00 10 269
-8.30 -2.00 13 268
-8.20 -2.00 14 267
-8.10 -2.00 14 266
-8.00 -2.00 15 266
-7.90 -2.00 15 266
-7.80 -2.00 19 258
-7.70 -2.00 21 256
-7.60 -2.00 23 253
-7.50 -2.00 25 251
-7.40 -2.00 27 248
-7.30 -2.00 29 246
-7.20 -2.00 33 243
-7.10 -2.00 42 234
-7.00 -2.00 44 234
-6.90 -2.00 46 234
-6.80 -2.00 47 233
-6.70 -2.00 49 233
-6.60 -2.00 51 233
-6.50 -2.00 53 232
-6.40 -2.00 57 232
-6.30 -2.00 60 232
-6.20 -2.00 62 231
-6.10 -2.00 65 231
-6.00 -2.00 68 230
-5.90 -2.00 71 230
-5.80 -2.00 73 230
-5.70 -2.00 76 230
-5.60 -2.00 78 229
-5.50 -2.00 81 229
-5.40 -2.00 84 229
-5.30 -2.00 87 228
-5.20 -2.00 90 228
-5.10 -2.00 92 227
-5.00 -2.00 95 227
-4.90 -2.00 98 227
-4.80 -2.00 101 226
-4.70 -2.00 104 226
-4.60 -2.00 106 225
-4.50 -2.00 109 225
-4.40 -2.00 112 225
-4.30 -2.00 115 224
-4.20 -2.00 117 223
-4.10 -2.00 120 223
-4.00 -2.00 123 222
-3.90 -2.00 126 222
-3.80 -2.00 128 222
-3.70 -2.00 131 221
-3.60 -2.00 133 221
-3.50 -2.00 136 220
-3.40 -2.00 139 220
-3.30 -2.00 142 219
-3.20 -2.00 145 219
-3.10 -2.00 147 218
-3.00 -2.00 150 218
-2.90 -2.00 153 217
-2.80 -2.00 155 216
-2.70 -2.00 158 216
-2.60 -2.00 161 215
-2.50 -2.00 163 215
-2.40 -2.00 166 214
-2.30 -2.00 169 214
-2.20 -2.00 171 213
-2.10 -2.00 174 212
-2.00 -2.00 176 212
-1.90 -2.00 179 211
-1.80 -2.00 182 210
-1.70 -2.00 185 210
-1.60 -2.00 187 209
-1.50 -2.00 191 209
-1.40 -2.00 193 208
-1.30 -2.00 195 207
-1.20 -2.00 198 206
-1.10 -2.00 201 206
-1.00 -2.00 203 205
-0.90 -2.00 206 204
-0.80 -2.00 209 204
-0.70 -2.00 211 203
-0.60 -2.00 214 202
-0.50 -2.00 216 202
-0.40 -2.00 219 201
-0.30 -2.00 222 200
-0.20 -2.00 224 199
-0.10 -2.00 227 199
-0.00 -2.00 230 198
0.10 -2.00 232 197
0.20 -2.00 235 196
0.30 -2.00 237 195
0.40 -2.00 240 195
0.50 -2.00 243 194
0.60 -2.00 245 193
0.70 -2.00 248 192
0.80 -2.00 251 192
0.90 -2.00 253 191
1.00 -2.00 255 190
1.10 -2.00 258 189
1.20 -2.00 261 188
1.30 -2.00 263 187
1.40 -2.00 266 187
1.50 -2.00 268 186
1.60 -2.00 271 185
1.70 -2.00 273 184
1.80 -2.00 276 183
1.90 -2.00 279 182
2.00 -2.00 281 181
2.10 -2.00 283 180
2.20 -2.00 286 179
2.30 -2.00 289 178
2.40 -2.00 291 178
2.50 -2.00 294 177
2.60 -2.00 296 175
2.70 -2.00 299 174
2.80 -2.00 302 174
2.90 -2.00 304 173
3.00 -2.00 307 172
3.10 -2.00 309 171
3.20 -2.00 312 170
3.30 -2.00 314 169
3.40 -2.00 317 168
3.50 -2.00 319 167
3.60 -2.00 322 166
3.70 -2.00 325 165
3.80 -2.00 327 164
3.90 -2.00 329 163
4.00 -2.00 332 162
4.10 -2.00 335 161
4.20 -2.00 337 160
4.30 -2.00 339 159
4.40 -2.00 342 157
4.50 -2.00 344 156
4.60 -2.00 347 155
4.70 -2.00 349 154
4.80 -2.00 352 153
4.90 -2.00 354 152
5.00 -2.00 357 151
5.10 -2.00 359 150
5.20 -2.00 362 149
5.30 -2.00 364 148
5.40 -2.00 367 147
5.50 -2.00 369 145
5.60 -2.00 371 144
5.70 -2.00 374 143
5.80 -2.00 377 142
5.90 -2.00 379 141
6.00 -2.00 381 140
6.10 -2.00 383 139
6.20 -2.00 386 138
6.30 -2.00 388 137
6.40 -2.00 390 136
6.50 -2.00 393 135
6.60 -2.00 395 134
6.70 -2.00 397 133
6.80 -2.00 398 133
6.90 -2.00 400 132
7.00 -2.00 402 131
7.10 -2.00 404 131
7.20 -2.00 406 130
7.30 -2.00 407 130
7.40 -2.00 409 129
7.50 -2.00 411 129
7.60 -2.00 415 129
7.70 -2.00 414 127
7.80 -2.00 430 130
7.90 -2.00 440 133
8.00 -2.00 447 135
8.10 -2.00 449 135
8.20 -2.00 449 135
8.30 -2.00 451 135
8.40 -2.00 452 134
8.50 -2.00 453 134
8.60 -2.00 455 133
8.70 -2.00 456 133
8.80 -2.00 458 133
8.90 -2.00 460 132
9.00 -2.00 462 131
9.10 -2.00 466 129
-9.00 -1.90 0 0
-8.90 -1.90 4 274
-8.80 -1.90 5 274
-8.70 -1.90 6 273
-8.60 -1.90 7 273
-8.50 -1.90 9 271
-8.40 -1.90 10 271
-8.30 -1.90 13 269
-8.20 -1.90 14 268
-8.10 -1.90 15 268
-8.00 -1.90 17 264
-7.90 -1.90 18 262
-7.80 -1.90 20 259
-7.70 -1.90 21 257
-7.60 -1.90 23 254
-7.50 -1.90 26 251
-7.40 -1.90 28 249
-7.30 -1.90 30 247
-7.20 -1.90 34 244
-7.10 -1.90 43 236
-7.00 -1.90 44 235
-6.90 -1.90 46 235
-6.80 -1.90 48 235
-6.70 -1.90 50 234
-6.60 -1.90 52 234
-6.50 -1.90 55 234
-6.40 -1.90 58 233
-6.30 -1.90 61 233
-6.20 -1.90 63 233
-6.10 -1.90 66 232
-6.00 -1.90 69 232
-5.90 -1.90 72 232
-5.80 -1.90 74 231
-5.70 -1.90 77 231
-5.60 -1.90 80 231
-5.50 -1.90 82 230
-5.40 -1.90 85 230
-5.30 -1.90 88 229
-5.20 -1.90 91 229
-5.10 -1.90 93 229
-5.00 -1.90 96 229
-4.90 -1.90 99 228
-4.80 -1.90 102 228
-4.70 -1.90 105 227
-4.60 -1.90 107 227
-4.50 -1.90 110 226
-4.40 -1.90 113 226
-4.30 -1.90 115 225
-4.20 -1.90 118 225
-4.10 -1.90 121 225
-4.00 -1.90 124 224
-3.90 -1.90 127 224
-3.80 -1.90 129 223
-3.70 -1.90 132 222
-3.60 -1.90 135 222
-3.50 -1.90 138 222
-3.40 -1.90 140 221
-3.30 -1.90 143 220
-3.20 -1.90 145 220
-3.10 -1.90 149 219
-3.00 -1.90 151 219
-2.90 -1.90 154 218
-2.80 -1.90 156 218
-2.70 -1.90 159 217
-2.60 -1.90 162 217
-2.50 -1.90 165 216
-2.40 -1.90 167 216
-2.30 -1.90 170 215
-2.20 -1.90 173 214
-2.10 -1.90 175 214
-2.00 -1.90 178 213
-1.90 -1.90 181 212
-1.80 -1.90 183 212
-1.70 -1.90 186 211
-1.60 -1.90 188 210
-1.50 -1.90 191 210
-1.40 -1.90 194 209
-1.30 -1.90 197 209
-1.20 -1.90 199 208
-1.10 -1.90 202 207
-1.00 -1.90 204 206
-0.90 -1.90 207 206
-0.80 -1.90 210 205
-0.70 -1.90 212 204
-0.60 -1.90 215 204
-0.50 -1.90 218 203
-0.40 -1.90 220 202
-0.30 -1.90 223 202
-0.20 -1.90 225 201
-0.10 -1.90 228 200
-0.00 -1.90 230 199
0.10 -1.90 233 198
0.20 -1.90 236 198
0.30 -1.90 239 197
0.40 -1.90 241 196
0.50 -1.90 244 195
0.60 -1.90 247 195
0.70 -1.90 249 194
0.80 -1.90 252 193
0.90 -1.90 254 192
1.00 -1.90 257 191
1.10 -1.90 259 190
1.20 -1.90 262 190
1.30 -1.90 265 189
1.40 -1.90 267 188
1.50 -1.90 270 187
1.60 -1.90 272 186
1.70 -1.90 275 185
1.80 -1.90 277 184
1.90 -1.90 280 183
2.00 -1.90 282 182
2.10 -1.90 285 182
2.20 -1.90 288 181
2.30 -1.90 290 180
2.40 -1.90 293 179
2.50 -1.90 295 178
2.60 -1.90 298 177
2.70 -1.90 300 176
2.80 -1.90 303 175
2.90 -1.90 306 174
3.00 -1.90 308 173
3.10 -1.90 311 172
3.20 -1.90 313 171
3.30 -1.90 316 170
3.40 -1.90 318 169
3.50 -1.90 321 168
3.60 -1.90 323 167
3.70 -1.90 326 166
3.80 -1.90 328 165
3.90 -1.90 331 164
4.00 -1.90 333 163
4.10 -1.90 335 162
4.20 -1.90 338 161
4.30 -1.90 340 160
4.40 -1.90 343 159
4.50 -1.90 346 158
4.60 -1.90 348 157
4.70 -1.90 350 155
4.80 -1.90 353 154
4.90 -1.90 356 153
5.00 -1.90 358 152
5.10 -1.90 361 151
5.20 -1.90 363 150
5.30 -1.90 365 149
5.40 -1.90 368 148
5.50 -1.90 370 147
5.60 -1.90 373 146
5.70 -1.90 375 144
5.80 -1.90 378 143
5.90 -1.90 380 142
6.00 -1.90 382 141
6.10 -1.90 385 140
6.20 -1.90 387 139
6.30 -1.90 389 138
6.40 -1.90 392 137
6.50 -1.90 394 136
6.60 -1.90 396 135
6.70 -1.90 398 134
6.80 -1.90 400 133
6.90 -1.90 402 133
7.00 -1.90 403 132
7.10 -1.90 406 132
7.20 -1.90 407 131
7.30 -1.90 408 131
7.40 -1.90 410 130
7.50 -1.90 412 129
7.60 -1.90 415 129
7.70 -1.90 422 130
7.80 -1.90 431 132
7.90 -1.90 439 133
8.00 -1.90 449 136
8.10 -1.90 450 136
8.20 -1.90 451 136
8.30 -1.90 452 136
8.40 -1.90 453 135
8.50 -1.90 455 135
8.60 -1.90 456 135
8.70 -1.90 457 134
8.80 -1.90 459 134
8.90 -1.90 461 133
9.00 -1.90 463 132
9.10 -1.90 467 130
-9.00 -1.80 3 276
-8.90 -1.80 4 276
-8.80 -1.80 5 276
-8.70 -1.80 6 275
-8.60 -1.80 8 273
-8.50 -1.80 9 273
-8.40 -1.80 12 271
-8.30 -1.80 13 270
-8.20 -1.80 15 270
-8.10 -1.80 16 267
-8.00 -1.80 18 265
-7.90 -1.80 19 262
-7.80 -1.80 21 260
-7.70 -1.80 22 258
-7.60 -1.80 24 255
-7.50 -1.80 26 253
-7.40 -1.80 29 250
-7.30 -1.80 31 248
-7.20 -1.80 35 244
-7.10 -1.80 41 241
-7.00 -1.80 45 237
-6.90 -1.80 47 236
-6.80 -1.80 49 236
-6.70 -1.80 51 236
-6.60 -1.80 54 235
-6.50 -1.80 56 235
-6.40 -1.80 59 235
-6.30 -1.80 61 234
-6.20 -1.80 64 234
-6.10 -1.80 67 234
-6.00 -1.80 69 234
-5.90 -1.80 72 233
-5.80 -1.80 75 233
-5.70 -1.80 78 232
-5.60 -1.80 81 232
-5.50 -1.80 83 232
-5.40 -1.80 86 231
-5.30 -1.80 89 231
-5.20 -1.80 92 231
-5.10 -1.80 95 230
-5.00 -1.80 97 230
-4.90 -1.80 100 229
-4.80 -1.80 103 229
-4.70 -1.80 106 229
-4.60 -1.80 108 228
-4.50 -1.80 111 228
-4.40 -1.80 114 227
-4.30 -1.80 117 227
-4.20 -1.80 120 226
-4.10 -1.80 122 226
-4.00 -1.80 125 225
-3.90 -1.80 128 225
-3.80 -1.80 131 224
-3.70 -1.80 133 224
-3.60 -1.80 135 223
-3.50 -1.80 139 223
-3.40 -1.80 141 222
-3.30 -1.80 144 222
-3.20 -1.80 147 221
-3.10 -1.80 150 221
-3.00 -1.80 152 220
-2.90 -1.80 154 220
-2.80 -1.80 158 219
-2.70 -1.80 160 219
-2.60 -1.80 163 218
-2.50 -1.80 166 217
-2.40 -1.80 168 217
-2.30 -1.80 171 216
-2.20 -1.80 174 216
-2.10 -1.80 176 215
-2.00 -1.80 179 214
-1.90 -1.80 181 214
-1.80 -1.80 184 213
-1.70 -1.80 187 212
-1.60 -1.80 189 212
-1.50 -1.80 192 211
-1.40 -1.80 195 211
-1.30 -1.80 198 210
-1.20 -1.80 200 209
-1.10 -1.80 203 209
-1.00 -1.80 206 208
-0.90 -1.80 208 207
-0.80 -1.80 211 207
-0.70 -1.80 214 206
-0.60 -1.80 216 205
-0.50 -1.80 219 204
-0.40 -1.80 221 204
-0.30 -1.80 224 203
-0.20 -1.80 227 202
-0.10 -1.80 229 201
-0.00 -1.80 232 201
0.10 -1.80 235 200
0.20 -1.80 237 199
0.30 -1.80 240 198
0.40 -1.80 242 197
0.50 -1.80 245 197
0.60 -1.80 248 196
0.70 -1.80 250 195
0.80 -1.80 253 194
0.90 -1.80 255 193
1.00 -1.80 258 192
1.10 -1.80 260 192
1.20 -1.80 263 191
1.30 -1.80 266 190
1.40 -1.80 268 189
1.50 -1.80 271 188
1.60 -1.80 273 187
1.70 -1.80 276 187
1.80 -1.80 279 186
1.90 -1.80 281 185
2.00 -1.80 284 184
2.10 -1.80 286 183
2.20 -1.80 289 182
2.30 -1.80 292 181
2.40 -1.80 294 180
2.50 -1.80 296 179
2.60 -1.80 299 178
2.70 -1.80 302 177
2.80 -1.80 304 176
2.90 -1.80 306 175
3.00 -1.80 309 174
3.10 -1.80 312 174
3.20 -1.80 314 172
3.30 -1.80 317 171
3.40 -1.80 319 170
3.50 -1.80 322 169
3.60 -1.80 324 168
3.70 -1.80 327 167
3.80 -1.80 329 166
3.90 -1.80 332 165
4.00 -1.80 334 164
4.10 -1.80 337 163
4.20 -1.80 340 162
4.30 -1.80 342 161
4.40 -1.80 344 160
4.50 -1.80 347 159
4.60 -1.80 349 158
4.70 -1.80 352 157
4.80 -1.80 354 156
4.90 -1.80 357 155
5.00 -1.80 359 153
5.10 -1.80 362 152
5.20 -1.80 364 151
5.30 -1.80 367 150
5.40 -1.80 369 149
5.50 -1.80 372 148
5.60 -1.80 374 147
5.70 -1.80 377 146
5.80 -1.80 379 145
5.90 -1.80 381 144
6.00 -1.80 384 142
6.10 -1.80 386 141
6.20 -1.80 388 140
6.30 -1.80 390 139
6.40 -1.80 393 138
6.50 -1.80 395 137
6.60 -1.80 397 136
6.70 -1.80 399 135
6.80 -1.80 401 134
6.90 -1.80 403 134
7.00 -1.80 405 133
7.10 -1.80 406 133
7.20 -1.80 408 132
7.30 -1.80 410 132
7.40 -1.80 411 131
7.50 -1.80 414 131
7.60 -1.80 417 131
7.70 -1.80 423 131
7.80 -1.80 430 132
7.90 -1.80 439 134
8.00 -1.80 448 136
8.10 -1.80 451 137
8.20 -1.80 453 137
8.30 -1.80 453 137
8.40 -1.80 455 136
8.50 -1.80 456 136
8.60 -1.80 458 136
8.70 -1.80 459 135
8.80 -1.80 460 135
8.90 -1.80 462 134
9.00 -1.80 464 134
9.10 -1.80 469 132
-9.00 -1.70 3 278
-8.90 -1.70 5 277
-8.80 -1.70 6 276
-8.70 -1.70 7 276
-8.60 -1.70 9 276
-8.50 -1.70 10 274
-8.40 -1.70 11 273
-8.30 -1.70 14 272
-8.20 -1.70 15 271
-8.10 -1.70 17 267
-8.00 -1.70 19 265
-7.90 -1.70 20 263
-7.80 -1.70 21 261
-7.70 -1.70 23 259
-7.60 -1.70 25 256
-7.50 -1.70 27 254
-7.40 -1.70 30 251
-7.30 -1.70 33 249
-7.20 -1.70 37 245
-7.10 -1.70 42 242
-7.00 -1.70 45 240
-6.90 -1.70 48 238
-6.80 -1.70 50 237
-6.70 -1.70 52 237
-6.60 -1.70 54 237
-6.50 -1.70 57 236
-6.40 -1.70 60 236
-6.30 -1.70 62 236
-6.20 -1.70 65 235
-6.10 -1.70 68 235
-6.00 -1.70 71 235
-5.90 -1.70 73 234
-5.80 -1.70 76 234
-5.70 -1.70 79 234
-5.60 -1.70 82 234
-5.50 -1.70 85 233
-5.40 -1.70 87 233
-5.30 -1.70 90 233
-5.20 -1.70 93 232
-5.10 -1.70 96 231
-5.00 -1.70 99 231
-4.90 -1.70 101 231
-4.80 -1.70 104 230
-4.70 -1.70 106 230
-4.60 -1.70 109 230
-4.50 -1.70 112 229
-4.40 -1.70 115 229
-4.30 -1.70 118 228
-4.20 -1.70 121 228
-4.10 -1.70 123 227
-4.00 -1.70 126 227
-3.90 -1.70 129 226
-3.80 -1.70 131 226
-3.70 -1.70 134 225
-3.60 -1.70 137 225
-3.50 -1.70 140 224
-3.40 -1.70 142 224
-3.30 -1.70 145 223
-3.20 -1.70 148 223
-3.10 -1.70 150 222
-3.00 -1.70 153 222
-2.90 -1.70 156 221
-2.80 -1.70 158 221
-2.70 -1.70 161 220
-2.60 -1.70 164 220
-2.50 -1.70 166 219
-2.40 -1.70 169 218
-2.30 -1.70 172 218
-2.20 -1.70 175 217
-2.10 -1.70 177 216
-2.00 -1.70 180 216
-1.90 -1.70 183 215
-1.80 -1.70 185 215
-1.70 -1.70 188 214
-1.60 -1.70 191 213
-1.50 -1.70 194 213
-1.40 -1.70 196 212
-1.30 -1.70 199 211
-1.20 -1.70 201 211
-1.10 -1.70 204 210
-1.00 -1.70 207 209
-0.90 -1.70 209 209
-0.80 -1.70 212 208
-0.70 -1.70 215 207
-0.60 -1.70 217 206
-0.50 -1.70 220 206
-0.40 -1.70 222 205
-0.30 -1.70 225 204
-0.20 -1.70 228 204
-0.10 -1.70 231 203
-0.00 -1.70 233 202
0.10 -1.70 236 201
0.20 -1.70 238 200
0.30 -1.70 241 200
0.40 -1.70 243 199
0.50 -1.70 246 198
0.60 -1.70 249 197
0.70 -1.70 251 196
0.80 -1.70 254 196
0.90 -1.70 257 195
1.00 -1.70 259 194
1.10 -1.70 262 193
1.20 -1.70 264 192
1.30 -1.70 267 191
1.40 -1.70 269 190
1.50 -1.70 272 190
1.60 -1.70 275 189
1.70 -1.70 277 188
1.80 -1.70 280 187
1.90 -1.70 282 186
2.00 -1.70 285 185
2.10 -1.70 288 184
2.20 -1.70 290 183
2.30 -1.70 292 182
2.40 -1.70 295 181
2.50 -1.70 298 180
2.60 -1.70 300 179
2.70 -1.70 303 178
2.80 -1.70 305 177
2.90 -1.70 308 177
3.00 -1.70 310 176
3.10 -1.70 313 175
3.20 -1.70 315 174
3.30 -1.70 318 173
3.40 -1.70 321 172
3.50 -1.70 323 171
3.60 -1.70 325 170
3.70 -1.70 328 169
3.80 -1.70 331 167
3.90 -1.70 333 166
4.00 -1.70 335 165
4.10 -1.70 338 164
4.20 -1.70 341 163
4.30 -1.70 343 162
4.40 -1.70 345 161
4.50 -1.70 348 160
4.60 -1.70 351 159
4.70 -1.70 353 158
4.80 -1.70 356 157
4.90 -1.70 358 156
5.00 -1.70 360 155
5.10 -1.70 363 154
5.20 -1.70 365 153
5.30 -1.70 368 151
5.40 -1.70 370 150
5.50 -1.70 373 149
5.60 -1.70 375 148
5.70 -1.70 377 147
5.80 -1.70 380 146
5.90 -1.70 383 145
6.00 -1.70 385 143
6.10 -1.70 387 142
6.20 -1.70 389 141
6.30 -1.70 392 140
6.40 -1.70 394 139
6.50 -1.70 396 138
6.60 -1.70 399 137
6.70 -1.70 400 136
6.80 -1.70 402 136
6.90 -1.70 405 135
7.00 -1.70 406 134
7.10 -1.70 408 134
7.20 -1.70 410 133
7.30 -1.70 411 133
7.40 -1.70 413 132
7.50 -1.70 414 131
7.60 -1.70 416 131
7.70 -1.70 424 132
7.80 -1.70 430 133
7.90 -1.70 439 135
8.00 -1.70 447 137
8.10 -1.70 452 138
8.20 -1.70 454 138
8.30 -1.70 455 138
8.40 -1.70 456 137
8.50 -1.70 457 137
8.60 -1.70 459 137
8.70 -1.70 460 136
8.80 -1.70 462 136
8.90 -1.70 463 135
9.00 -1.70 465 135
9.10 -1.70 470 133
-9.00 -1.60 4 279
-8.90 -1.60 5 279
-8.80 -1.60 7 278
-8.70 -1.60 8 277
-8.60 -1.60 9 277
-8.50 -1.60 11 275
-8.40 -1.60 13 274
-8.30 -1.60 15 273
-8.20 -1.60 16 272
-8.10 -1.60 18 268
-8.00 -1.60 19 266
-7.90 -1.60 21 264
-7.80 -1.60 22 262
-7.70 -1.60 24 259
-7.60 -1.60 26 257
-7.50 -1.60 28 254
-7.40 -1.60 31 252
-7.30 -1.60 34 249
-7.20 -1.60 39 246
-7.10 -1.60 44 242
-7.00 -1.60 46 241
-6.90 -1.60 49 239
-6.80 -1.60 51 239
-6.70 -1.60 53 239
-6.60 -1.60 56 238
-6.50 -1.60 58 238
-6.40 -1.60 61 238
-6.30 -1.60 63 237
-6.20 -1.60 66 237
-6.10 -1.60 69 237
-6.00 -1.60 72 236
-5.90 -1.60 75 236
-5.80 -1.60 77 236
-5.70 -1.60 80 235
-5.60 -1.60 83 235
-5.50 -1.60 86 235
-5.40 -1.60 88 234
-5.30 -1.60 91 234
-5.20 -1.60 94 234
-5.10 -1.60 97 233
-5.00 -1.60 100 232
-4.90 -1.60 102 232
-4.80 -1.60 105 232
-4.70 -1.60 108 231
-4.60 -1.60 111 231
-4.50 -1.60 113 230
-4.40 -1.60 116 230
-4.30 -1.60 119 230
-4.20 -1.60 122 229
-4.10 -1.60 124 229
-4.00 -1.60 127 228
-3.90 -1.60 130 228
-3.80 -1.60 132 227
-3.70 -1.60 135 227
-3.60 -1.60 138 226
-3.50 -1.60 141 226
-3.40 -1.60 144 226
-3.30 -1.60 146 225
-3.20 -1.60 149 224
-3.10 -1.60 152 224
-3.00 -1.60 154 223
-2.90 -1.60 157 223
-2.80 -1.60 160 222
-2.70 -1.60 163 221
-2.60 -1.60 165 221
-2.50 -1.60 168 220
-2.40 -1.60 171 220
-2.30 -1.60 173 219
-2.20 -1.60 176 218
-2.10 -1.60 179 218
-2.00 -1.60 181 217
-1.90 -1.60 184 217
-1.80 -1.60 187 216
-1.70 -1.60 189 215
-1.60 -1.60 192 215
-1.50 -1.60 195 214
-1.40 -1.60 197 213
-1.30 -1.60 200 213
-1.20 -1.60 203 212
-1.10 -1.60 205 211
-1.00 -1.60 208 210
-0.90 -1.60 211 210
-0.80 -1.60 213 209
-0.70 -1.60 216 209
-0.60 -1.60 218 208
-0.50 -1.60 221 207
-0.40 -1.60 224 206
-0.30 -1.60 226 206
-0.20 -1.60 229 205
-0.10 -1.60 231 204
-0.00 -1.60 234 203
0.10 -1.60 237 203
0.20 -1.60 240 202
0.30 -1.60 242 201
0.40 -1.60 245 200
0.50 -1.60 247 199
0.60 -1.60 250 199
0.70 -1.60 253 198
0.80 -1.60 255 197
0.90 -1.60 258 196
1.00 -1.60 260 195
1.10 -1.60 263 194
1.20 -1.60 265 194
1.30 -1.60 268 193
1.40 -1.60 271 192
1.50 -1.60 273 191
1.60 -1.60 276 190
1.70 -1.60 278 189
1.80 -1.60 281 188
1.90 -1.60 284 187
2.00 -1.60 286 187
2.10 -1.60 289 186
2.20 -1.60 291 185
2.30 -1.60 294 184
2.40 -1.60 296 182
2.50 -1.60 299 182
2.60 -1.60 301 181
2.70 -1.60 304 180
2.80 -1.60 307 179
2.90 -1.60 309 178
3.00 -1.60 311 177
3.10 -1.60 314 176
3.20 -1.60 317 175
3.30 -1.60 319 174
3.40 -1.60 322 173
3.50 -1.60 324 172
3.60 -1.60 327 171
3.70 -1.60 329 170
3.80 -1.60 332 169
3.90 -1.60 334 168
4.00 -1.60 337 167
4.10 -1.60 339 166
4.20 -1.60 342 165
4.30 -1.60 344 164
4.40 -1.60 347 163
4.50 -1.60 349 161
4.60 -1.60 352 161
4.70 -1.60 354 159
4.80 -1.60 357 158
4.90 -1.60 359 157
5.00 -1.60 362 156
5.10 -1.60 364 155
5.20 -1.60 367 154
5.30 -1.60 369 153
5.40 -1.60 371 152
5.50 -1.60 374 150
5.60 -1.60 377 149
5.70 -1.60 379 148
5.80 -1.60 382 147
5.90 -1.60 384 146
6.00 -1.60 386 145
6.10 -1.60 389 144
6.20 -1.60 391 143
6.30 -1.60 393 142
6.40 -1.60 396 140
6.50 -1.60 398 139
6.60 -1.60 400 139
6.70 -1.60 402 138
6.80 -1.60 404 137
6.90 -1.60 406 136
7.00 -1.60 407 135
7.10 -1.60 409 135
7.20 -1.60 411 134
7.30 -1.60 412 134
7.40 -1.60 414 134
7.50 -1.60 416 133
7.60 -1.60 418 132
7.70 -1.60 424 133
7.80 -1.60 432 134
7.90 -1.60 439 135
8.00 -1.60 447 137
8.10 -1.60 454 140
8.20 -1.60 456 139
8.30 -1.60 456 139
8.40 -1.60 457 139
8.50 -1.60 459 138
8.60 -1.60 460 138
8.70 -1.60 461 138
8.80 -1.60 463 137
8.90 -1.60 465 137
9.00 -1.60 467 136
9.10 -1.60 470 135
-9.00 -1.50 4 281
-8.90 -1.50 6 280
-8.80 -1.50 7 280
-8.70 -1.50 8 279
-8.60 -1.50 10 278
-8.50 -1.50 11 278
-8.40 -1.50 13 276
-8.30 -1.50 16 275
-8.20 -1.50 17 272
-8.10 -1.50 19 269
-8.00 -1.50 20 267
-7.90 -1.50 21 265
-7.80 -1.50 23 263
-7.70 -1.50 25 260
-7.60 -1.50 27 258
-7.50 -1.50 29 255
-7.40 -1.50 32 253
-7.30 -1.50 36 249
-7.20 -1.50 41 246
-7.10 -1.50 45 244
-7.00 -1.50 47 243
-6.90 -1.50 49 242
-6.80 -1.50 52 240
-6.70 -1.50 54 240
-6.60 -1.50 57 240
-6.50 -1.50 59 239
-6.40 -1.50 62 239
-6.30 -1.50 65 239
-6.20 -1.50 67 238
-6.10 -1.50 70 238
-6.00 -1.50 73 238
-5.90 -1.50 76 237
-5.80 -1.50 78 237
-5.70 -1.50 81 237
-5.60 -1.50 84 236
-5.50 -1.50 87 236
-5.40 -1.50 90 236
-5.30 -1.50 92 235
-5.20 -1.50 95 235
-5.10 -1.50 98 234
-5.00 -1.50 101 234
-4.90 -1.50 104 234
-4.80 -1.50 106 233
-4.70 -1.50 109 233
-4.60 -1.50 112 232
-4.50 -1.50 115 232
-4.40 -1.50 117 232
-4.30 -1.50 120 231
-4.20 -1.50 123 230
-4.10 -1.50 125 230
-4.00 -1.50 128 230
-3.90 -1.50 131 229
-3.80 -1.50 134 229
-3.70 -1.50 136 228
-3.60 -1.50 139 228
-3.50 -1.50 142 227
-3.40 -1.50 144 227
-3.30 -1.50 148 226
-3.20 -1.50 150 226
-3.10 -1.50 153 225
-3.00 -1.50 155 225
-2.90 -1.50 158 224
-2.80 -1.50 161 223
-2.70 -1.50 163 223
-2.60 -1.50 166 222
-2.50 -1.50 169 222
-2.40 -1.50 172 221
-2.30 -1.50 174 220
-2.20 -1.50 177 220
-2.10 -1.50 180 219
-2.00 -1.50 182 219
-1.90 -1.50 185 218
-1.80 -1.50 188 217
-1.70 -1.50 190 217
-1.60 -1.50 193 216
-1.50 -1.50 196 215
-1.40 -1.50 198 215
-1.30 -1.50 201 214
-1.20 -1.50 204 213
-1.10 -1.50 206 213
-1.00 -1.50 209 212
-0.90 -1.50 211 211
-0.80 -1.50 214 210
-0.70 -1.50 217 210
-0.60 -1.50 220 209
-0.50 -1.50 222 208
-0.40 -1.50 225 208
-0.30 -1.50 228 207
-0.20 -1.50 230 206
-0.10 -1.50 233 205
-0.00 -1.50 236 205
0.10 -1.50 238 204
0.20 -1.50 241 203
0.30 -1.50 243 202
0.40 -1.50 246 202
0.50 -1.50 249 201
0.60 -1.50 251 200
0.70 -1.50 254 199
0.80 -1.50 256 198
0.90 -1.50 259 197
1.00 -1.50 261 197
1.10 -1.50 264 196
1.20 -1.50 267 195
1.30 -1.50 269 194
1.40 -1.50 272 193
1.50 -1.50 274 192
1.60 -1.50 277 191
1.70 -1.50 280 191
1.80 -1.50 283 189
1.90 -1.50 285 189
2.00 -1.50 287 188
2.10 -1.50 290 187
2.20 -1.50 292 186
2.30 -1.50 295 185
2.40 -1.50 298 184
2.50 -1.50 300 183
2.60 -1.50 303 182
2.70 -1.50 305 181
2.80 -1.50 308 180
2.90 -1.50 310 179
3.00 -1.50 313 178
3.10 -1.50 315 177
3.20 -1.50 318 176
3.30 -1.50 320 175
3.40 -1.50 323 174
3.50 -1.50 325 173
3.60 -1.50 328 172
3.70 -1.50 330 171
3.80 -1.50 333 170
3.90 -1.50 335 169
4.00 -1.50 338 168
4.10 -1.50 341 167
4.20 -1.50 343 166
4.30 -1.50 345 165
4.40 -1.50 348 164
4.50 -1.50 351 163
4.60 -1.50 353 162
4.70 -1.50 355 161
4.80 -1.50 358 160
4.90 -1.50 360 159
5.00 -1.50 363 157
5.10 -1.50 366 156
5.20 -1.50 368 155
5.30 -1.50 370 154
5.40 -1.50 373 153
5.50 -1.50 375 152
5.60 -1.50 378 150
5.70 -1.50 380 149
5.80 -1.50 383 148
5.90 -1.50 385 147
6.00 -1.50 387 146
6.10 -1.50 390 145
6.20 -1.50 392 144
6.30 -1.50 394 143
6.40 -1.50 397 141
6.50 -1.50 399 141
6.60 -1.50 401 140
6.70 -1.50 403 139
6.80 -1.50 405 138
6.90 -1.50 407 137
7.00 -1.50 409 136
7.10 -1.50 410 136
7.20 -1.50 412 135
7.30 -1.50 414 135
7.40 -1.50 416 134
7.50 -1.50 417 134
7.60 -1.50 419 133
7.70 -1.50 425 134
7.80 -1.50 432 135
7.90 -1.50 439 136
8.00 -1.50 447 138
8.10 -1.50 454 140
8.20 -1.50 457 141
8.30 -1.50 458 140
8.40 -1.50 459 140
8.50 -1.50 460 140
8.60 -1.50 462 139
8.70 -1.50 463 139
8.80 -1.50 465 138
8.90 -1.50 466 138
9.00 -1.50 468 137
9.10 -1.50 472 135
-9.00 -1.40 5 283
-8.90 -1.40 6 282
-8.80 -1.40 7 281
-8.70 -1.40 9 281
-8.60 -1.40 10 280
-8.50 -1.40 11 279
-8.40 -1.40 14 277
-8.30 -1.40 17 275
-8.20 -1.40 18 272
-8.10 -1.40 19 270
-8.00 -1.40 20 269
-7.90 -1.40 22 266
-7.80 -1.40 24 264
-7.70 -1.40 25 261
-7.60 -1.40 28 259
-7.50 -1.40 30 256
-7.40 -1.40 34 253
-7.30 -1.40 38 250
-7.20 -1.40 43 246
-7.10 -1.40 45 245
-7.00 -1.40 47 244
-6.90 -1.40 49 243
-6.80 -1.40 53 242
-6.70 -1.40 55 241
-6.60 -1.40 57 241
-6.50 -1.40 60 241
-6.40 -1.40 63 240
-6.30 -1.40 66 240
-6.20 -1.40 68 240
-6.10 -1.40 71 239
-6.00 -1.40 74 239
-5.90 -1.40 77 239
-5.80 -1.40 79 238
-5.70 -1.40 82 238
-5.60 -1.40 85 238
-5.50 -1.40 88 237
-5.40 -1.40 91 237
-5.30 -1.40 93 236
-5.20 -1.40 96 236
-5.10 -1.40 99 236
-5.00 -1.40 102 235
-4.90 -1.40 105 235
-4.80 -1.40 107 235
-4.70 -1.40 109 234
-4.60 -1.40 113 234
-4.50 -1.40 116 233
-4.40 -1.40 118 233
-4.30 -1.40 121 233
-4.20 -1.40 124 232
-4.10 -1.40 126 232
-4.00 -1.40 129 231
-3.90 -1.40 132 231
-3.80 -1.40 135 230
-3.70 -1.40 137 229
-3.60 -1.40 140 229
-3.50 -1.40 143 229
-3.40 -1.40 146 228
-3.30 -1.40 148 227
-3.20 -1.40 151 227
-3.10 -1.40 154 226
-3.00 -1.40 157 226
-2.90 -1.40 159 225
-2.80 -1.40 162 225
-2.70 -1.40 164 224
-2.60 -1.40 167 224
-2.50 -1.40 170 223
-2.40 -1.40 173 222
-2.30 -1.40 176 222
-2.20 -1.40 178 221
-2.10 -1.40 181 221
-2.00 -1.40 184 220
-1.90 -1.40 186 219
-1.80 -1.40 189 219
-1.70 -1.40 192 218
-1.60 -1.40 194 217
-1.50 -1.40 197 217
-1.40 -1.40 199 216
-1.30 -1.40 202 215
-1.20 -1.40 205 215
-1.10 -1.40 208 214
-1.00 -1.40 210 213
-0.90 -1.40 213 213
-0.80 -1.40 215 212
-0.70 -1.40 218 211
-0.60 -1.40 221 211
-0.50 -1.40 223 210
-0.40 -1.40 226 209
-0.30 -1.40 228 208
-0.20 -1.40 231 208
-0.10 -1.40 234 207
-0.00 -1.40 236 206
0.10 -1.40 239 205
0.20 -1.40 242 205
0.30 -1.40 244 203
0.40 -1.40 247 203
0.50 -1.40 250 202
0.60 -1.40 252 201
0.70 -1.40 255 200
0.80 -1.40 258 200
0.90 -1.40 260 199
1.00 -1.40 263 198
1.10 -1.40 265 197
1.20 -1.40 268 196
1.30 -1.40 271 195
1.40 -1.40 273 195
1.50 -1.40 276 193
1.60 -1.40 278 193
1.70 -1.40 281 192
1.80 -1.40 283 191
1.90 -1.40 286 190
2.00 -1.40 288 189
2.10 -1.40 291 188
2.20 -1.40 293 187
2.30 -1.40 296 186
2.40 -1.40 299 185
2.50 -1.40 301 184
2.60 -1.40 304 183
2.70 -1.40 306 182
2.80 -1.40 309 182
2.90 -1.40 311 180
3.00 -1.40 314 180
3.10 -1.40 316 178
3.20 -1.40 319 178
3.30 -1.40 322 176
3.40 -1.40 324 176
3.50 -1.40 327 174
3.60 -1.40 329 174
3.70 -1.40 331 172
3.80 -1.40 334 171
3.90 -1.40 337 170
4.00 -1.40 339 169
4.10 -1.40 342 168
4.20 -1.40 344 167
4.30 -1.40 347 166
4.40 -1.40 349 165
4.50 -1.40 352 164
4.60 -1.40 354 163
4.70 -1.40 357 162
4.80 -1.40 359 161
4.90 -1.40 362 160
5.00 -1.40 364 159
5.10 -1.40 366 157
5.20 -1.40 369 156
5.30 -1.40 371 155
5.40 -1.40 374 154
5.50 -1.40 376 153
5.60 -1.40 379 152
5.70 -1.40 381 151
5.80 -1.40 384 149
5.90 -1.40 386 148
6.00 -1.40 389 147
6.10 -1.40 391 146
6.20 -1.40 393 145
6.30 -1.40 396 144
6.40 -1.40 398 143
6.50 -1.40 401 142
6.60 -1.40 403 141
6.70 -1.40 405 140
6.80 -1.40 407 139
6.90 -1.40 409 138
7.00 -1.40 410 138
7.10 -1.40 412 137
7.20 -1.40 413 136
7.30 -1.40 415 136
7.40 -1.40 417 135
7.50 -1.40 418 135
7.60 -1.40 420 134
7.70 -1.40 425 134
7.80 -1.40 432 135
7.90 -1.40 439 137
8.00 -1.40 447 139
8.10 -1.40 454 141
8.20 -1.40 458 142
8.30 -1.40 459 142
8.40 -1.40 460 141
8.50 -1.40 461 141
8.60 -1.40 462 140
8.70 -1.40 464 140
8.80 -1.40 466 139
8.90 -1.40 467 139
9.00 -1.40 469 138
9.10 -1.40 472 137
-9.00 -1.30 5 284
-8.90 -1.30 6 284
-8.80 -1.30 7 283
-8.70 -1.30 9 282
-8.60 -1.30 10 281
-8.50 -1.30 12 280
-8.40 -1.30 14 279
-8.30 -1.30 17 276
-8.20 -1.30 19 273
-8.10 -1.30 20 271
-8.00 -1.30 21 269
-7.90 -1.30 23 267
-7.80 -1.30 24 265
-7.70 -1.30 26 262
-7.60 -1.30 28 260
-7.50 -1.30 31 257
-7.40 -1.30 35 253
-7.30 -1.30 40 250
-7.20 -1.30 44 248
-7.10 -1.30 46 246
-7.00 -1.30 47 246
-6.90 -1.30 50 245
-6.80 -1.30 53 243
-6.70 -1.30 56 243
-6.60 -1.30 58 242
-6.50 -1.30 61 242
-6.40 -1.30 64 242
-6.30 -1.30 67 241
-6.20 -1.30 69 241
-6.10 -1.30 72 241
-6.00 -1.30 75 240
-5.90 -1.30 78 240
-5.80 -1.30 80 240
-5.70 -1.30 83 239
-5.60 -1.30 86 239
-5.50 -1.30 88 238
-5.40 -1.30 91 238
-5.30 -1.30 94 238
-5.20 -1.30 98 238
-5.10 -1.30 100 237
-5.00 -1.30 103 237
-4.90 -1.30 106 236
-4.80 -1.30 108 236
-4.70 -1.30 111 236
-4.60 -1.30 114 235
-4.50 -1.30 117 235
-4.40 -1.30 119 234
-4.30 -1.30 122 234
-4.20 -1.30 125 233
-4.10 -1.30 128 233
-4.00 -1.30 130 232
-3.90 -1.30 133 232
-3.80 -1.30 136 232
-3.70 -1.30 138 231
-3.60 -1.30 141 230
-3.50 -1.30 144 230
-3.40 -1.30 147 229
-3.30 -1.30 150 229
-3.20 -1.30 152 228
-3.10 -1.30 155 228
-3.00 -1.30 158 227
-2.90 -1.30 160 227
-2.80 -1.30 163 226
-2.70 -1.30 165 226
-2.60 -1.30 168 225
-2.50 -1.30 171 224
-2.40 -1.30 174 224
-2.30 -1.30 176 223
-2.20 -1.30 179 223
-2.10 -1.30 182 222
-2.00 -1.30 185 221
-1.90 -1.30 187 221
-1.80 -1.30 190 220
-1.70 -1.30 193 219
-1.60 -1.30 195 219
-1.50 -1.30 198 218
-1.40 -1.30 201 218
-1.30 -1.30 203 217
-1.20 -1.30 206 216
-1.10 -1.30 209 215
-1.00 -1.30 211 215
-0.90 -1.30 214 214
-0.80 -1.30 216 213
-0.70 -1.30 219 213
-0.60 -1.30 222 212
-0.50 -1.30 225 211
-0.40 -1.30 227 210
-0.30 -1.30 230 209
-0.20 -1.30 232 209
-0.10 -1.30 235 208
-0.00 -1.30 238 207
0.10 -1.30 240 207
0.20 -1.30 243 206
0.30 -1.30 246 205
0.40 -1.30 248 204
0.50 -1.30 251 203
0.60 -1.30 253 202
0.70 -1.30 256 202
0.80 -1.30 259 201
0.90 -1.30 262 200
1.00 -1.30 264 199
1.10 -1.30 266 198
1.20 -1.30 269 197
1.30 -1.30 271 197
1.40 -1.30 274 196
1.50 -1.30 276 195
1.60 -1.30 280 194
1.70 -1.30 282 193
1.80 -1.30 285 192
1.90 -1.30 287 191
2.00 -1.30 290 190
2.10 -1.30 292 189
2.20 -1.30 294 189
2.30 -1.30 297 188
2.40 -1.30 300 187
2.50 -1.30 303 185
2.60 -1.30 305 185
2.70 -1.30 307 184
2.80 -1.30 310 183
2.90 -1.30 313 182
3.00 -1.30 315 181
3.10 -1.30 318 180
3.20 -1.30 320 179
3.30 -1.30 323 178
3.40 -1.30 325 177
3.50 -1.30 328 176
3.60 -1.30 330 175
3.70 -1.30 333 174
3.80 -1.30 335 173
3.90 -1.30 338 172
4.00 -1.30 340 171
4.10 -1.30 343 169
4.20 -1.30 346 169
4.30 -1.30 348 168
4.40 -1.30 350 166
4.50 -1.30 353 165
4.60 -1.30 355 164
4.70 -1.30 358 163
4.80 -1.30 360 162
4.90 -1.30 363 161
5.00 -1.30 365 160
5.10 -1.30 368 159
5.20 -1.30 370 158
5.30 -1.30 373 156
5.40 -1.30 375 155
5.50 -1.30 378 154
5.60 -1.30 380 153
5.70 -1.30 383 152
5.80 -1.30 385 151
5.90 -1.30 387 149
6.00 -1.30 390 148
6.10 -1.30 392 147
6.20 -1.30 395 146
6.30 -1.30 397 145
6.40 -1.30 400 144
6.50 -1.30 402 143
6.60 -1.30 404 142
6.70 -1.30 406 141
6.80 -1.30 408 140
6.90 -1.30 410 139
7.00 -1.30 412 139
7.10 -1.30 413 138
7.20 -1.30 415 137
7.30 -1.30 417 137
7.40 -1.30 418 136
7.50 -1.30 420 136
7.60 -1.30 421 135
7.70 -1.30 426 135
7.80 -1.30 432 136
7.90 -1.30 440 138
8.00 -1.30 447 139
8.10 -1.30 455 142
8.20 -1.30 459 143
8.30 -1.30 460 142
8.40 -1.30 461 142
8.50 -1.30 463 142
8.60 -1.30 464 141
8.70 -1.30 466 141
8.80 -1.30 467 141
8.90 -1.30 469 140
9.00 -1.30 470 140
9.10 -1.30 473 139
-9.00 -1.20 5 286
-8.90 -1.20 7 285
-8.80 -1.20 8 284
-8.70 -1.20 9 283
-8.60 -1.20 11 283
-8.50 -1.20 12 282
-8.40 -1.20 14 281
-8.30 -1.20 18 277
-8.20 -1.20 19 275
-8.10 -1.20 20 273
-8.00 -1.20 22 270
-7.90 -1.20 23 268
-7.80 -1.20 25 267
-7.70 -1.20 27 264
-7.60 -1.20 29 261
-7.50 -1.20 32 258
-7.40 -1.20 37 254
-7.30 -1.20 43 250
-7.20 -1.20 44 249
-7.10 -1.20 46 248
-7.00 -1.20 48 247
-6.90 -1.20 50 247
-6.80 -1.20 54 244
-6.70 -1.20 57 244
-6.60 -1.20 60 244
-6.50 -1.20 62 243
-6.40 -1.20 65 243
-6.30 -1.20 68 243
-6.20 -1.20 70 243
-6.10 -1.20 73 242
-6.00 -1.20 76 242
-5.90 -1.20 79 242
-5.80 -1.20 81 241
-5.70 -1.20 84 241
-5.60 -1.20 87 240
-5.50 -1.20 90 240
-5.40 -1.20 93 240
-5.30 -1.20 96 239
-5.20 -1.20 98 239
-5.10 -1.20 101 239
-5.00 -1.20 104 238
-4.90 -1.20 107 238
-4.80 -1.20 109 237
-4.70 -1.20 112 237
-4.60 -1.20 115 237
-4.50 -1.20 118 236
-4.40 -1.20 120 236
-4.30 -1.20 123 235
-4.20 -1.20 126 235
-4.10 -1.20 129 234
-4.00 -1.20 132 234
-3.90 -1.20 134 233
-3.80 -1.20 137 233
-3.70 -1.20 140 232
-3.60 -1.20 142 232
-3.50 -1.20 145 231
-3.40 -1.20 148 231
-3.30 -1.20 151 230
-3.20 -1.20 154 230
-3.10 -1.20 156 229
-3.00 -1.20 159 229
-2.90 -1.20 161 228
-2.80 -1.20 164 228
-2.70 -1.20 167 227
-2.60 -1.20 169 226
-2.50 -1.20 172 226
-2.40 -1.20 175 225
-2.30 -1.20 178 225
-2.20 -1.20 180 224
-2.10 -1.20 183 223
-2.00 -1.20 186 223
-1.90 -1.20 188 222
-1.80 -1.20 191 221
-1.70 -1.20 194 221
-1.60 -1.20 196 220
-1.50 -1.20 199 220
-1.40 -1.20 202 219
-1.30 -1.20 204 218
-1.20 -1.20 207 217
-1.10 -1.20 210 217
-1.00 -1.20 212 216
-0.90 -1.20 215 215
-0.80 -1.20 218 215
-0.70 -1.20 221 214
-0.60 -1.20 223 213
-0.50 -1.20 226 213
-0.40 -1.20 228 212
-0.30 -1.20 231 211
-0.20 -1.20 234 210
-0.10 -1.20 236 209
-0.00 -1.20 239 209
0.10 -1.20 241 208
0.20 -1.20 244 207
0.30 -1.20 247 206
0.40 -1.20 249 206
0.50 -1.20 252 205
0.60 -1.20 255 204
0.70 -1.20 257 203
0.80 -1.20 260 202
0.90 -1.20 262 201
1.00 -1.20 265 201
1.10 -1.20 268 200
1.20 -1.20 270 199
1.30 -1.20 273 198
1.40 -1.20 275 197
1.50 -1.20 278 196
1.60 -1.20 281 195
1.70 -1.20 283 194
1.80 -1.20 286 194
1.90 -1.20 289 193
2.00 -1.20 291 192
2.10 -1.20 293 191
2.20 -1.20 296 190
2.30 -1.20 299 189
2.40 -1.20 301 188
2.50 -1.20 304 187
2.60 -1.20 306 186
2.70 -1.20 309 185
2.80 -1.20 311 184
2.90 -1.20 314 183
3.00 -1.20 316 182
3.10 -1.20 319 181
3.20 -1.20 322 180
3.30 -1.20 324 179
3.40 -1.20 327 178
3.50 -1.20 329 177
3.60 -1.20 332 176
3.70 -1.20 334 175
3.80 -1.20 336 174
3.90 -1.20 339 173
4.00 -1.20 342 172
4.10 -1.20 344 171
4.20 -1.20 347 170
4.30 -1.20 349 169
4.40 -1.20 352 168
4.50 -1.20 354 166
4.60 -1.20 357 165
4.70 -1.20 359 164
4.80 -1.20 362 163
4.90 -1.20 364 162
5.00 -1.20 366 161
5.10 -1.20 369 160
5.20 -1.20 371 159
5.30 -1.20 374 158
5.40 -1.20 376 157
5.50 -1.20 379 155
5.60 -1.20 381 154
5.70 -1.20 384 153
5.80 -1.20 386 152
5.90 -1.20 389 151
6.00 -1.20 391 150
6.10 -1.20 394 148
6.20 -1.20 396 147
6.30 -1.20 398 146
6.40 -1.20 401 145
6.50 -1.20 403 144
6.60 -1.20 405 143
6.70 -1.20 407 142
6.80 -1.20 409 141
6.90 -1.20 411 140
7.00 -1.20 413 140
7.10 -1.20 415 139
7.20 -1.20 416 138
7.30 -1.20 418 137
7.40 -1.20 419 137
7.50 -1.20 421 136
7.60 -1.20 422 136
7.70 -1.20 427 136
7.80 -1.20 434 137
7.90 -1.20 441 139
8.00 -1.20 449 141
8.10 -1.20 455 143
8.20 -1.20 460 144
8.30 -1.20 461 144
8.40 -1.20 463 144
8.50 -1.20 464 143
8.60 -1.20 465 143
8.70 -1.20 467 142
8.80 -1.20 468 142
8.90 -1.20 470 141
9.00 -1.20 472 141
9.10 -1.20 474 140
-9.00 -1.10 6 287
-8.90 -1.10 7 287
-8.80 -1.10 8 286
-8.70 -1.10 10 285
-8.60 -1.10 11 284
-8.50 -1.10 12 283
-8.40 -1.10 15 281
-8.30 -1.10 18 278
-8.20 -1.10 20 276
-8.10 -1.10 21 274
-8.00 -1.10 23 272
-7.90 -1.10 24 270
-7.80 -1.10 26 268
-7.70 -1.10 28 265
-7.60 -1.10 30 262
-7.50 -1.10 34 259
-7.40 -1.10 39 254
-7.30 -1.10 43 251
-7.20 -1.10 45 250
-7.10 -1.10 46 249
-7.00 -1.10 49 249
-6.90 -1.10 51 248
-6.80 -1.10 55 246
-6.70 -1.10 57 245
-6.60 -1.10 61 245
-6.50 -1.10 63 245
-6.40 -1.10 66 245
-6.30 -1.10 69 244
-6.20 -1.10 71 244
-6.10 -1.10 74 244
-6.00 -1.10 77 243
-5.90 -1.10 80 243
-5.80 -1.10 82 243
-5.70 -1.10 85 242
-5.60 -1.10 88 242
-5.50 -1.10 91 242
-5.40 -1.10 94 241
-5.30 -1.10 97 241
-5.20 -1.10 99 240
-5.10 -1.10 102 240
-5.00 -1.10 105 240
-4.90 -1.10 108 239
-4.80 -1.10 110 239
-4.70 -1.10 113 238
-4.60 -1.10 116 238
-4.50 -1.10 119 238
-4.40 -1.10 121 237
-4.30 -1.10 124 236
-4.20 -1.10 127 236
-4.10 -1.10 130 236
-4.00 -1.10 133 235
-3.90 -1.10 135 235
-3.80 -1.10 138 234
-3.70 -1.10 141 234
-3.60 -1.10 143 233
-3.50 -1.10 146 233
-3.40 -1.10 149 232
-3.30 -1.10 152 232
-3.20 -1.10 154 231
-3.10 -1.10 157 231
-3.00 -1.10 160 230
-2.90 -1.10 162 229
-2.80 -1.10 165 229
-2.70 -1.10 168 228
-2.60 -1.10 171 228
-2.50 -1.10 174 227
-2.40 -1.10 176 227
-2.30 -1.10 179 226
-2.20 -1.10 181 225
-2.10 -1.10 184 225
-2.00 -1.10 187 224
-1.90 -1.10 190 224
-1.80 -1.10 193 223
-1.70 -1.10 195 222
-1.60 -1.10 198 221
-1.50 -1.10 201 221
-1.40 -1.10 203 220
-1.30 -1.10 206 220
-1.20 -1.10 209 219
-1.10 -1.10 211 218
-1.00 -1.10 213 218
-0.90 -1.10 216 217
-0.80 -1.10 219 216
-0.70 -1.10 222 215
-0.60 -1.10 224 215
-0.50 -1.10 227 214
-0.40 -1.10 230 213
-0.30 -1.10 232 212
-0.20 -1.10 235 212
-0.10 -1.10 238 211
-0.00 -1.10 240 210
0.10 -1.10 243 209
0.20 -1.10 245 209
0.30 -1.10 248 208
0.40 -1.10 250 207
0.50 -1.10 253 206
0.60 -1.10 256 205
0.70 -1.10 258 204
0.80 -1.10 261 204
0.90 -1.10 264 203
1.00 -1.10 266 202
1.10 -1.10 269 201
1.20 -1.10 271 200
1.30 -1.10 274 199
1.40 -1.10 277 198
1.50 -1.10 279 197
1.60 -1.10 281 197
1.70 -1.10 284 196
1.80 -1.10 287 195
1.90 -1.10 289 194
2.00 -1.10 292 193
2.10 -1.10 294 192
2.20 -1.10 297 191
2.30 -1.10 300 190
2.40 -1.10 302 189
2.50 -1.10 305 188
2.60 -1.10 307 187
2.70 -1.10 310 186
2.80 -1.10 313 185
2.90 -1.10 315 184
3.00 -1.10 318 183
3.10 -1.10 320 182
3.20 -1.10 323 181
3.30 -1.10 326 180
3.40 -1.10 328 179
3.50 -1.10 330 178
3.60 -1.10 333 177
3.70 -1.10 335 176
3.80 -1.10 338 175
3.90 -1.10 341 174
4.00 -1.10 343 173
4.10 -1.10 346 172
4.20 -1.10 348 171
4.30 -1.10 350 170
4.40 -1.10 353 169
4.50 -1.10 355 167
4.60 -1.10 358 167
4.70 -1.10 360 166
4.80 -1.10 363 165
4.90 -1.10 365 163
5.00 -1.10 368 162
5.10 -1.10 370 161
5.20 -1.10 373 160
5.30 -1.10 375 159
5.40 -1.10 378 158
5.50 -1.10 380 156
5.60 -1.10 382 155
5.70 -1.10 385 154
5.80 -1.10 388 153
5.90 -1.10 390 152
6.00 -1.10 392 151
6.10 -1.10 395 150
6.20 -1.10 397 149
6.30 -1.10 400 147
6.40 -1.10 402 146
6.50 -1.10 404 145
6.60 -1.10 406 144
6.70 -1.10 409 143
6.80 -1.10 411 142
6.90 -1.10 412 142
7.00 -1.10 414 141
7.10 -1.10 416 140
7.20 -1.10 417 139
7.30 -1.10 419 139
7.40 -1.10 420 138
7.50 -1.10 422 138
7.60 -1.10 424 137
7.70 -1.10 428 137
7.80 -1.10 436 138
7.90 -1.10 441 139
8.00 -1.10 449 141
8.10 -1.10 457 144
8.20 -1.10 461 145
8.30 -1.10 463 145
8.40 -1.10 464 145
8.50 -1.10 466 145
8.60 -1.10 467 144
8.70 -1.10 468 144
8.80 -1.10 470 143
8.90 -1.10 471 143
9.00 -1.10 473 142
9.10 -1.10 475 141
-9.00 -1.00 6 288
-8.90 -1.00 7 288
-8.80 -1.00 9 287
-8.70 -1.00 10 286
-8.60 -1.00 12 285
-8.50 -1.00 13 285
-8.40 -1.00 16 283
-8.30 -1.00 19 279
-8.20 -1.00 21 277
-8.10 -1.00 22 275
-8.00 -1.00 23 273
-7.90 -1.00 25 271
-7.80 -1.00 26 269
-7.70 -1.00 29 266
-7.60 -1.00 31 264
-7.50 -1.00 35 260
-7.40 -1.00 41 255
-7.30 -1.00 44 252
-7.20 -1.00 45 252
-7.10 -1.00 48 251
-7.00 -1.00 49 250
-6.90 -1.00 51 249
-6.80 -1.00 56 247
-6.70 -1.00 59 247
-6.60 -1.00 62 247
-6.50 -1.00 64 246
-6.40 -1.00 67 246
-6.30 -1.00 70 246
-6.20 -1.00 72 245
-6.10 -1.00 75 245
-6.00 -1.00 78 245
-5.90 -1.00 81 244
-5.80 -1.00 83 244
-5.70 -1.00 87 244
-5.60 -1.00 89 243
-5.50 -1.00 92 243
-5.40 -1.00 95 242
-5.30 -1.00 97 242
-5.20 -1.00 100 242
-5.10 -1.00 103 241
-5.00 -1.00 106 241
-4.90 -1.00 109 241
-4.80 -1.00 111 240
-4.70 -1.00 114 240
-4.60 -1.00 117 239
-4.50 -1.00 120 239
-4.40 -1.00 123 238
-4.30 -1.00 125 238
-4.20 -1.00 128 237
-4.10 -1.00 131 237
-4.00 -1.00 134 237
-3.90 -1.00 136 236
-3.80 -1.00 139 236
-3.70 -1.00 142 235
-3.60 -1.00 145 235
-3.50 -1.00 147 234
-3.40 -1.00 150 233
-3.30 -1.00 153 233
-3.20 -1.00 156 232
-3.10 -1.00 158 232
-3.00 -1.00 161 231
-2.90 -1.00 164 231
-2.80 -1.00 166 230
-2.70 -1.00 169 230
-2.60 -1.00 172 229
-2.50 -1.00 175 229
-2.40 -1.00 177 228
-2.30 -1.00 180 227
-2.20 -1.00 183 227
-2.10 -1.00 185 226
-2.00 -1.00 188 225
-1.90 -1.00 190 225
-1.80 -1.00 193 224
-1.70 -1.00 196 224
-1.60 -1.00 199 223
-1.50 -1.00 202 222
-1.40 -1.00 204 222
-1.30 -1.00 207 221
-1.20 -1.00 210 220
-1.10 -1.00 212 219
-1.00 -1.00 215 219
-0.90 -1.00 217 218
-0.80 -1.00 220 217
-0.70 -1.00 223 217
-0.60 -1.00 225 216
-0.50 -1.00 228 215
-0.40 -1.00 231 214
-0.30 -1.00 234 214
-0.20 -1.00 236 213
-0.10 -1.00 238 212
-0.00 -1.00 241 212
0.10 -1.00 244 211
0.20 -1.00 247 210
0.30 -1.00 249 209
0.40 -1.00 252 208
0.50 -1.00 254 207
0.60 -1.00 257 207
0.70 -1.00 259 206
0.80 -1.00 262 205
0.90 -1.00 265 204
1.00 -1.00 268 203
1.10 -1.00 270 202
1.20 -1.00 273 202
1.30 -1.00 275 201
1.40 -1.00 278 200
1.50 -1.00 281 199
1.60 -1.00 283 198
1.70 -1.00 286 197
1.80 -1.00 288 196
1.90 -1.00 291 195
2.00 -1.00 293 194
2.10 -1.00 296 193
2.20 -1.00 298 192
2.30 -1.00 301 191
2.40 -1.00 303 190
2.50 -1.00 306 190
2.60 -1.00 309 189
2.70 -1.00 311 188
2.80 -1.00 314 187
2.90 -1.00 316 186
3.00 -1.00 319 184
3.10 -1.00 322 183
3.20 -1.00 324 182
3.30 -1.00 326 182
3.40 -1.00 329 181
3.50 -1.00 331 180
3.60 -1.00 334 179
3.70 -1.00 336 178
3.80 -1.00 339 177
3.90 -1.00 342 176
4.00 -1.00 344 175
4.10 -1.00 347 173
4.20 -1.00 349 172
4.30 -1.00 352 171
4.40 -1.00 354 170
4.50 -1.00 357 169
4.60 -1.00 359 168
4.70 -1.00 362 167
4.80 -1.00 364 166
4.90 -1.00 367 165
5.00 -1.00 369 163
5.10 -1.00 372 162
5.20 -1.00 374 161
5.30 -1.00 377 160
5.40 -1.00 379 159
5.50 -1.00 381 158
5.60 -1.00 384 157
5.70 -1.00 386 156
5.80 -1.00 389 154
5.90 -1.00 391 153
6.00 -1.00 394 152
6.10 -1.00 396 151
6.20 -1.00 398 150
6.30 -1.00 401 148
6.40 -1.00 403 147
6.50 -1.00 406 146
6.60 -1.00 408 145
6.70 -1.00 410 144
6.80 -1.00 412 143
6.90 -1.00 413 142
7.00 -1.00 415 142
7.10 -1.00 417 141
7.20 -1.00 418 140
7.30 -1.00 420 140
7.40 -1.00 421 139
7.50 -1.00 423 138
7.60 -1.00 424 138
7.70 -1.00 429 138
7.80 -1.00 436 139
7.90 -1.00 443 141
8.00 -1.00 450 143
8.10 -1.00 458 145
8.20 -1.00 463 147
8.30 -1.00 464 146
8.40 -1.00 466 146
8.50 -1.00 467 146
8.60 -1.00 468 145
8.70 -1.00 470 145
8.80 -1.00 471 144
8.90 -1.00 473 144
9.00 -1.00 475 143
9.10 -1.00 477 142
-9.00 -0.90 7 290
-8.90 -0.90 8 289
-8.80 -0.90 9 289
-8.70 -0.90 11 288
-8.60 -0.90 12 287
-8.50 -0.90 14 286
-8.40 -0.90 17 284
-8.30 -0.90 20 280
-8.20 -0.90 21 278
-8.10 -0.90 23 276
-8.00 -0.90 24 274
-7.90 -0.90 26 272
-7.80 -0.90 27 270
-7.70 -0.90 29 268
-7.60 -0.90 32 265
-7.50 -0.90 36 261
-7.40 -0.90 41 257
-7.30 -0.90 45 254
-7.20 -0.90 46 253
-7.10 -0.90 48 253
-7.00 -0.90 50 252
-6.90 -0.90 52 251
-6.80 -0.90 55 250
-6.70 -0.90 60 248
-6.60 -0.90 62 248
-6.50 -0.90 65 248
-6.40 -0.90 68 247
-6.30 -0.90 71 247
-6.20 -0.90 73 246
-6.10 -0.90 76 246
-6.00 -0.90 79 246
-5.90 -0.90 82 246
-5.80 -0.90 85 245
-5.70 -0.90 88 245
-5.60 -0.90 90 245
-5.50 -0.90 93 244
-5.40 -0.90 96 244
-5.30 -0.90 99 244
-5.20 -0.90 102 243
-5.10 -0.90 104 243
-5.00 -0.90 107 242
-4.90 -0.90 110 242
-4.80 -0.90 112 242
-4.70 -0.90 115 241
-4.60 -0.90 118 241
-4.50 -0.90 121 240
-4.40 -0.90 124 240
-4.30 -0.90 127 239
-4.20 -0.90 129 239
-4.10 -0.90 132 238
-4.00 -0.90 135 238
-3.90 -0.90 137 237
-3.80 -0.90 140 237
-3.70 -0.90 143 237
-3.60 -0.90 146 236
-3.50 -0.90 149 236
-3.40 -0.90 151 235
-3.30 -0.90 154 234
-3.20 -0.90 157 234
-3.10 -0.90 160 233
-3.00 -0.90 162 233
-2.90 -0.90 165 232
-2.80 -0.90 167 232
-2.70 -0.90 170 231
-2.60 -0.90 173 231
-2.50 -0.90 176 230
-2.40 -0.90 178 229
-2.30 -0.90 181 229
-2.20 -0.90 184 228
-2.10 -0.90 187 227
-2.00 -0.90 189 227
-1.90 -0.90 192 226
-1.80 -0.90 195 225
-1.70 -0.90 198 225
-1.60 -0.90 200 224
-1.50 -0.90 203 224
-1.40 -0.90 205 223
-1.30 -0.90 208 222
-1.20 -0.90 210 222
-1.10 -0.90 213 221
-1.00 -0.90 216 220
-0.90 -0.90 219 219
-0.80 -0.90 221 219
-0.70 -0.90 224 218
-0.60 -0.90 227 217
-0.50 -0.90 230 216
-0.40 -0.90 232 216
-0.30 -0.90 234 215
-0.20 -0.90 238 214
-0.10 -0.90 240 213
-0.00 -0.90 242 213
0.10 -0.90 245 212
0.20 -0.90 248 211
0.30 -0.90 250 210
0.40 -0.90 253 210
0.50 -0.90 256 209
0.60 -0.90 258 208
0.70 -0.90 261 207
0.80 -0.90 263 206
0.90 -0.90 266 205
1.00 -0.90 269 204
1.10 -0.90 271 203
1.20 -0.90 274 202
1.30 -0.90 276 202
1.40 -0.90 279 201
1.50 -0.90 282 200
1.60 -0.90 284 199
1.70 -0.90 287 198
1.80 -0.90 289 197
1.90 -0.90 292 196
2.00 -0.90 295 196
2.10 -0.90 297 195
2.20 -0.90 300 194
2.30 -0.90 302 193
2.40 -0.90 305 192
2.50 -0.90 307 191
2.60 -0.90 310 190
2.70 -0.90 313 189
2.80 -0.90 315 188
2.90 -0.90 318 187
3.00 -0.90 320 186
3.10 -0.90 323 185
3.20 -0.90 325 184
3.30 -0.90 328 183
3.40 -0.90 330 182
3.50 -0.90 333 181
3.60 -0.90 335 180
3.70 -0.90 337 179
3.80 -0.90 341 178
3.90 -0.90 343 177
4.00 -0.90 345 176
4.10 -0.90 348 175
4.20 -0.90 350 173
4.30 -0.90 353 172
4.40 -0.90 356 171
4.50 -0.90 358 170
4.60 -0.90 360 169
4.70 -0.90 363 168
4.80 -0.90 365 167
4.90 -0.90 368 166
5.00 -0.90 370 165
5.10 -0.90 373 164
5.20 -0.90 375 163
5.30 -0.90 378 161
5.40 -0.90 380 160
5.50 -0.90 383 159
5.60 -0.90 385 158
5.70 -0.90 388 157
5.80 -0.90 390 155
5.90 -0.90 392 154
6.00 -0.90 395 153
6.10 -0.90 397 152
6.20 -0.90 400 151
6.30 -0.90 402 150
6.40 -0.90 404 149
6.50 -0.90 407 148
6.60 -0.90 409 146
6.70 -0.90 411 145
6.80 -0.90 413 145
6.90 -0.90 415 144
7.00 -0.90 417 143
7.10 -0.90 418 142
7.20 -0.90 420 142
7.30 -0.90 422 141
7.40 -0.90 423 140
7.50 -0.90 424 139
7.60 -0.90 426 139
7.70 -0.90 427 138
7.80 -0.90 437 140
7.90 -0.90 444 142
8.00 -0.90 451 144
8.10 -0.90 459 147
8.20 -0.90 465 148
8.30 -0.90 466 148
8.40 -0.90 467 147
8.50 -0.90 468 147
8.60 -0.90 470 147
8.70 -0.90 471 146
8.80 -0.90 472 145
8.90 -0.90 474 145
9.00 -0.90 476 144
9.10 -0.90 478 144
-9.00 -0.80 7 291
-8.90 -0.80 9 291
-8.80 -0.80 10 290
-8.70 -0.80 11 289
-8.60 -0.80 13 288
-8.50 -0.80 14 288
-8.40 -0.80 17 286
-8.30 -0.80 20 282
-8.20 -0.80 22 280
-8.10 -0.80 23 278
-8.00 -0.80 24 276
-7.90 -0.80 26 274
-7.80 -0.80 28 271
-7.70 -0.80 30 269
-7.60 -0.80 33 266
-7.50 -0.80 37 262
-7.40 -0.80 42 258
-7.30 -0.80 46 255
-7.20 -0.80 47 254
-7.10 -0.80 49 254
-7.00 -0.80 50 253
-6.90 -0.80 53 252
-6.80 -0.80 55 251
-6.70 -0.80 61 250
-6.60 -0.80 64 249
-6.50 -0.80 66 249
-6.40 -0.80 69 249
-6.30 -0.80 72 248
-6.20 -0.80 74 248
-6.10 -0.80 77 248
-6.00 -0.80 80 247
-5.90 -0.80 83 247
-5.80 -0.80 86 247
-5.70 -0.80 89 246
-5.60 -0.80 92 246
-5.50 -0.80 94 246
-5.40 -0.80 97 245
-5.30 -0.80 100 245
-5.20 -0.80 102 244
-5.10 -0.80 105 244
-5.00 -0.80 108 244
-4.90 -0.80 111 243
-4.80 -0.80 114 243
-4.70 -0.80 117 243
-4.60 -0.80 119 242
-4.50 -0.80 122 242
-4.40 -0.80 125 241
-4.30 -0.80 128 241
-4.20 -0.80 130 240
-4.10 -0.80 133 240
-4.00 -0.80 136 239
-3.90 -0.80 139 239
-3.80 -0.80 141 238
-3.70 -0.80 144 238
-3.60 -0.80 147 237
-3.50 -0.80 150 237
-3.40 -0.80 153 236
-3.30 -0.80 155 236
-3.20 -0.80 158 235
-3.10 -0.80 161 235
-3.00 -0.80 163 234
-2.90 -0.80 166 234
-2.80 -0.80 169 233
-2.70 -0.80 172 232
-2.60 -0.80 174 232
-2.50 -0.80 177 231
-2.40 -0.80 180 231
-2.30 -0.80 182 230
-2.20 -0.80 185 229
-2.10 -0.80 188 229
-2.00 -0.80 190 228
-1.90 -0.80 193 228
-1.80 -0.80 196 227
-1.70 -0.80 199 226
-1.60 -0.80 201 225
-1.50 -0.80 204 225
-1.40 -0.80 207 224
-1.30 -0.80 209 223
-1.20 -0.80 212 223
-1.10 -0.80 215 222
-1.00 -0.80 217 221
-0.90 -0.80 220 221
-0.80 -0.80 223 220
-0.70 -0.80 225 219
-0.60 -0.80 228 219
-0.50 -0.80 230 218
-0.40 -0.80 233 217
-0.30 -0.80 236 216
-0.20 -0.80 238 216
-0.10 -0.80 241 215
-0.00 -0.80 244 214
0.10 -0.80 246 213
0.20 -0.80 249 213
0.30 -0.80 252 212
0.40 -0.80 254 211
0.50 -0.80 257 210
0.60 -0.80 259 209
0.70 -0.80 262 208
0.80 -0.80 265 207
0.90 -0.80 267 207
1.00 -0.80 270 206
1.10 -0.80 272 205
1.20 -0.80 275 204
1.30 -0.80 278 203
1.40 -0.80 280 202
1.50 -0.80 283 201
1.60 -0.80 285 200
1.70 -0.80 288 200
1.80 -0.80 290 199
1.90 -0.80 293 198
2.00 -0.80 296 197
2.10 -0.80 299 196
2.20 -0.80 301 195
2.30 -0.80 303 194
2.40 -0.80 306 193
2.50 -0.80 308 192
2.60 -0.80 311 191
2.70 -0.80 314 190
2.80 -0.80 316 189
2.90 -0.80 319 188
3.00 -0.80 321 187
3.10 -0.80 324 186
3.20 -0.80 326 185
3.30 -0.80 329 184
3.40 -0.80 332 183
3.50 -0.80 334 182
3.60 -0.80 336 181
3.70 -0.80 339 180
3.80 -0.80 342 179
3.90 -0.80 344 178
4.00 -0.80 347 177
4.10 -0.80 349 176
4.20 -0.80 351 175
4.30 -0.80 354 174
4.40 -0.80 357 173
4.50 -0.80 359 171
4.60 -0.80 361 170
4.70 -0.80 364 169
4.80 -0.80 366 168
4.90 -0.80 369 167
5.00 -0.80 372 166
5.10 -0.80 374 165
5.20 -0.80 376 164
5.30 -0.80 379 163
5.40 -0.80 381 161
5.50 -0.80 384 160
5.60 -0.80 386 159
5.70 -0.80 389 158
5.80 -0.80 391 157
5.90 -0.80 394 156
6.00 -0.80 396 155
6.10 -0.80 399 153
6.20 -0.80 401 152
6.30 -0.80 403 151
6.40 -0.80 406 150
6.50 -0.80 408 149
6.60 -0.80 410 148
6.70 -0.80 412 147
6.80 -0.80 414 146
6.90 -0.80 416 145
7.00 -0.80 418 144
7.10 -0.80 420 143
7.20 -0.80 421 143
7.30 -0.80 423 142
7.40 -0.80 424 141
7.50 -0.80 425 140
7.60 -0.80 427 140
7.70 -0.80 428 139
7.80 -0.80 439 142
7.90 -0.80 446 144
8.00 -0.80 453 145
8.10 -0.80 460 148
8.20 -0.80 466 150
8.30 -0.80 467 149
8.40 -0.80 468 149
8.50 -0.80 469 148
8.60 -0.80 470 148
8.70 -0.80 472 147
8.80 -0.80 474 147
8.90 -0.80 475 146
9.00 -0.80 477 145
9.10 -0.80 479 145
-9.00 -0.70 8 293
-8.90 -0.70 9 292
-8.80 -0.70 10 291
-8.70 -0.70 12 290
-8.60 -0.70 13 290
-8.50 -0.70 14 289
-8.40 -0.70 17 287
-8.30 -0.70 20 283
-8.20 -0.70 22 281
-8.10 -0.70 24 279
-8.00 -0.70 25 277
-7.90 -0.70 27 275
-7.80 -0.70 28 273
-7.70 -0.70 31 270
-7.60 -0.70 33 268
-7.50 -0.70 38 264
-7.40 -0.70 43 258
-7.30 -0.70 46 257
-7.20 -0.70 47 256
-7.10 -0.70 49 255
-7.00 -0.70 51 254
-6.90 -0.70 53 254
-6.80 -0.70 57 253
-6.70 -0.70 62 251
-6.60 -0.70 65 251
-6.50 -0.70 67 250
-6.40 -0.70 70 250
-6.30 -0.70 73 250
-6.20 -0.70 75 249
-6.10 -0.70 78 249
-6.00 -0.70 81 249
-5.90 -0.70 84 249
-5.80 -0.70 87 248
-5.70 -0.70 89 248
-5.60 -0.70 92 248
-5.50 -0.70 95 247
-5.40 -0.70 98 247
-5.30 -0.70 100 246
-5.20 -0.70 104 246
-5.10 -0.70 107 246
-5.00 -0.70 110 245
-4.90 -0.70 112 245
-4.80 -0.70 115 244
-4.70 -0.70 118 244
-4.60 -0.70 120 244
-4.50 -0.70 123 243
-4.40 -0.70 126 242
-4.30 -0.70 128 242
-4.20 -0.70 132 242
-4.10 -0.70 134 241
-4.00 -0.70 137 241
-3.90 -0.70 140 240
-3.80 -0.70 143 240
-3.70 -0.70 145 239
-3.60 -0.70 148 239
-3.50 -0.70 151 238
-3.40 -0.70 154 238
-3.30 -0.70 157 237
-3.20 -0.70 159 237
-3.10 -0.70 162 236
-3.00 -0.70 164 235
-2.90 -0.70 168 235
-2.80 -0.70 170 235
-2.70 -0.70 173 234
-2.60 -0.70 175 233
-2.50 -0.70 178 233
-2.40 -0.70 181 232
-2.30 -0.70 183 231
-2.20 -0.70 186 231
-2.10 -0.70 189 230
-2.00 -0.70 192 229
-1.90 -0.70 194 229
-1.80 -0.70 197 228
-1.70 -0.70 199 228
-1.60 -0.70 202 227
-1.50 -0.70 205 226
-1.40 -0.70 208 225
-1.30 -0.70 210 225
-1.20 -0.70 213 224
-1.10 -0.70 216 223
-1.00 -0.70 218 223
-0.90 -0.70 221 222
-0.80 -0.70 223 221
-0.70 -0.70 227 221
-0.60 -0.70 229 220
-0.50 -0.70 232 219
-0.40 -0.70 234 219
-0.30 -0.70 237 218
-0.20 -0.70 240 217
-0.10 -0.70 242 216
-0.00 -0.70 245 215
0.10 -0.70 247 215
0.20 -0.70 250 214
0.30 -0.70 253 213
0.40 -0.70 255 212
0.50 -0.70 258 211
0.60 -0.70 261 211
0.70 -0.70 263 210
0.80 -0.70 266 209
0.90 -0.70 268 208
1.00 -0.70 271 207
1.10 -0.70 274 206
1.20 -0.70 276 205
1.30 -0.70 279 204
1.40 -0.70 281 203
1.50 -0.70 284 203
1.60 -0.70 287 202
1.70 -0.70 289 201
1.80 -0.70 291 200
1.90 -0.70 294 199
2.00 -0.70 297 198
2.10 -0.70 300 197
2.20 -0.70 302 196
2.30 -0.70 305 195
2.40 -0.70 307 195
2.50 -0.70 310 194
2.60 -0.70 313 192
2.70 -0.70 315 191
2.80 -0.70 317 190
2.90 -0.70 320 190
3.00 -0.70 322 188
3.10 -0.70 325 188
3.20 -0.70 328 186
3.30 -0.70 330 185
3.40 -0.70 333 184
3.50 -0.70 335 183
3.60 -0.70 338 182
3.70 -0.70 340 181
3.80 -0.70 343 180
3.90 -0.70 345 179
4.00 -0.70 348 178
4.10 -0.70 350 177
4.20 -0.70 353 176
4.30 -0.70 355 175
4.40 -0.70 358 174
4.50 -0.70 360 173
4.60 -0.70 363 172
4.70 -0.70 365 170
4.80 -0.70 368 169
4.90 -0.70 370 168
5.00 -0.70 373 167
5.10 -0.70 375 166
5.20 -0.70 378 165
5.30 -0.70 380 164
5.40 -0.70 383 163
5.50 -0.70 385 161
5.60 -0.70 388 160
5.70 -0.70 390 159
5.80 -0.70 393 158
5.90 -0.70 395 157
6.00 -0.70 398 156
6.10 -0.70 400 155
6.20 -0.70 403 153
6.30 -0.70 405 152
6.40 -0.70 407 151
6.50 -0.70 409 150
6.60 -0.70 411 149
6.70 -0.70 414 147
6.80 -0.70 416 147
6.90 -0.70 418 146
7.00 -0.70 419 145
7.10 -0.70 421 145
7.20 -0.70 422 144
7.30 -0.70 424 143
7.40 -0.70 425 142
7.50 -0.70 427 142
7.60 -0.70 428 141
7.70 -0.70 430 140
7.80 -0.70 440 143
7.90 -0.70 447 145
8.00 -0.70 454 147
8.10 -0.70 461 149
8.20 -0.70 467 151
8.30 -0.70 468 151
8.40 -0.70 469 150
8.50 -0.70 471 150
8.60 -0.70 472 149
8.70 -0.70 473 149
8.80 -0.70 475 148
8.90 -0.70 476 147
9.00 -0.70 479 147
9.10 -0.70 480 146
-9.00 -0.60 8 294
-8.90 -0.60 10 293
-8.80 -0.60 11 292
-8.70 -0.60 12 292
-8.60 -0.60 14 291
-8.50 -0.60 15 290
-8.40 -0.60 18 289
-8.30 -0.60 21 285
-8.20 -0.60 23 283
-8.10 -0.60 24 281
-8.00 -0.60 26 279
-7.90 -0.60 27 277
-7.80 -0.60 29 274
-7.70 -0.60 31 272
-7.60 -0.60 35 269
-7.50 -0.60 38 265
-7.40 -0.60 44 260
-7.30 -0.60 47 258
-7.20 -0.60 48 257
-7.10 -0.60 50 257
-7.00 -0.60 52 256
-6.90 -0.60 54 255
-6.80 -0.60 57 254
-6.70 -0.60 63 252
-6.60 -0.60 66 252
-6.50 -0.60 68 252
-6.40 -0.60 71 251
-6.30 -0.60 74 251
-6.20 -0.60 77 251
-6.10 -0.60 79 251
-6.00 -0.60 82 250
-5.90 -0.60 85 250
-5.80 -0.60 88 250
-5.70 -0.60 91 249
-5.60 -0.60 94 249
-5.50 -0.60 96 248
-5.40 -0.60 99 248
-5.30 -0.60 102 248
-5.20 -0.60 105 247
-5.10 -0.60 107 247
-5.00 -0.60 110 246
-4.90 -0.60 113 246
-4.80 -0.60 116 246
-4.70 -0.60 119 245
-4.60 -0.60 121 245
-4.50 -0.60 124 244
-4.40 -0.60 127 244
-4.30 -0.60 130 243
-4.20 -0.60 133 243
-4.10 -0.60 135 242
-4.00 -0.60 138 242
-3.90 -0.60 141 242
-3.80 -0.60 144 241
-3.70 -0.60 147 241
-3.60 -0.60 149 240
-3.50 -0.60 152 240
-3.40 -0.60 155 239
-3.30 -0.60 157 238
-3.20 -0.60 160 238
-3.10 -0.60 163 237
-3.00 -0.60 166 237
-2.90 -0.60 168 236
-2.80 -0.60 171 236
-2.70 -0.60 174 235
-2.60 -0.60 176 235
-2.50 -0.60 179 234
-2.40 -0.60 182 233
-2.30 -0.60 185 233
-2.20 -0.60 187 232
-2.10 -0.60 190 232
-2.00 -0.60 193 231
-1.90 -0.60 195 230
-1.80 -0.60 198 230
-1.70 -0.60 201 229
-1.60 -0.60 203 228
-1.50 -0.60 206 228
-1.40 -0.60 209 227
-1.30 -0.60 212 226
-1.20 -0.60 215 225
-1.10 -0.60 217 225
-1.00 -0.60 220 224
-0.90 -0.60 222 223
-0.80 -0.60 225 223
-0.70 -0.60 227 222
-0.60 -0.60 231 221
-0.50 -0.60 233 220
-0.40 -0.60 236 220
-0.30 -0.60 238 219
-0.20 -0.60 241 218
-0.10 -0.60 243 217
-0.00 -0.60 246 217
0.10 -0.60 249 216
0.20 -0.60 251 215
0.30 -0.60 254 214
0.40 -0.60 256 213
0.50 -0.60 260 213
0.60 -0.60 262 212
0.70 -0.60 264 211
0.80 -0.60 267 210
0.90 -0.60 270 209
1.00 -0.60 273 208
1.10 -0.60 275 208
1.20 -0.60 277 207
1.30 -0.60 280 206
1.40 -0.60 283 205
1.50 -0.60 285 204
1.60 -0.60 288 203
1.70 -0.60 290 202
1.80 -0.60 293 201
1.90 -0.60 296 200
2.00 -0.60 298 199
2.10 -0.60 301 198
2.20 -0.60 304 197
2.30 -0.60 306 197
2.40 -0.60 308 196
2.50 -0.60 311 195
2.60 -0.60 313 194
2.70 -0.60 316 193
2.80 -0.60 319 192
2.90 -0.60 321 191
3.00 -0.60 324 190
3.10 -0.60 326 189
3.20 -0.60 329 188
3.30 -0.60 331 187
3.40 -0.60 334 186
3.50 -0.60 336 185
3.60 -0.60 339 183
3.70 -0.60 342 183
3.80 -0.60 344 181
3.90 -0.60 347 180
4.00 -0.60 349 180
4.10 -0.60 352 178
4.20 -0.60 354 177
4.30 -0.60 357 176
4.40 -0.60 359 175
4.50 -0.60 361 174
4.60 -0.60 364 173
4.70 -0.60 366 172
4.80 -0.60 369 171
4.90 -0.60 371 169
5.00 -0.60 374 168
5.10 -0.60 376 167
5.20 -0.60 379 166
5.30 -0.60 381 165
5.40 -0.60 384 164
5.50 -0.60 386 163
5.60 -0.60 389 161
5.70 -0.60 391 160
5.80 -0.60 394 159
5.90 -0.60 396 158
6.00 -0.60 399 157
6.10 -0.60 401 156
6.20 -0.60 403 154
6.30 -0.60 406 153
6.40 -0.60 408 152
6.50 -0.60 410 151
6.60 -0.60 413 150
6.70 -0.60 415 149
6.80 -0.60 417 148
6.90 -0.60 419 147
7.00 -0.60 421 146
7.10 -0.60 422 145
7.20 -0.60 424 145
7.30 -0.60 425 144
7.40 -0.60 427 143
7.50 -0.60 428 143
7.60 -0.60 429 142
7.70 -0.60 435 143
7.80 -0.60 442 145
7.90 -0.60 448 146
8.00 -0.60 456 148
8.10 -0.60 463 151
8.20 -0.60 469 152
8.30 -0.60 470 152
8.40 -0.60 471 152
8.50 -0.60 472 151
8.60 -0.60 473 150
8.70 -0.60 475 150
8.80 -0.60 476 149
8.90 -0.60 478 149
9.00 -0.60 480 148
9.10 -0.60 482 147
-9.00 -0.50 9 295
-8.90 -0.50 10 294
-8.80 -0.50 11 294
-8.70 -0.50 13 293
-8.60 -0.50 15 292
-8.50 -0.50 16 292
-8.40 -0.50 19 290
-8.30 -0.50 22 286
-8.20 -0.50 23 284
-8.10 -0.50 25 282
-8.00 -0.50 26 280
-7.90 -0.50 28 278
-7.80 -0.50 30 276
-7.70 -0.50 32 273
-7.60 -0.50 35 270
-7.50 -0.50 40 266
-7.40 -0.50 45 261
-7.30 -0.50 47 259
-7.20 -0.50 49 258
-7.10 -0.50 51 258
-7.00 -0.50 53 257
-6.90 -0.50 55 257
-6.80 -0.50 58 256
-6.70 -0.50 64 254
-6.60 -0.50 67 253
-6.50 -0.50 69 253
-6.40 -0.50 72 253
-6.30 -0.50 75 252
-6.20 -0.50 78 252
-6.10 -0.50 80 252
-6.00 -0.50 83 252
-5.90 -0.50 86 251
-5.80 -0.50 89 251
-5.70 -0.50 92 250
-5.60 -0.50 94 250
-5.50 -0.50 98 250
-5.40 -0.50 100 250
-5.30 -0.50 103 249
-5.20 -0.50 106 249
-5.10 -0.50 108 248
-5.00 -0.50 111 248
-4.90 -0.50 114 247
-4.80 -0.50 117 247
-4.70 -0.50 120 247
-4.60 -0.50 123 246
-4.50 -0.50 125 246
-4.40 -0.50 128 245
-4.30 -0.50 131 245
-4.20 -0.50 134 244
-4.10 -0.50 136 244
-4.00 -0.50 139 244
-3.90 -0.50 142 243
-3.80 -0.50 145 243
-3.70 -0.50 147 242
-3.60 -0.50 150 241
-3.50 -0.50 153 241
-3.40 -0.50 156 240
-3.30 -0.50 159 240
-3.20 -0.50 161 239
-3.10 -0.50 164 239
-3.00 -0.50 167 238
-2.90 -0.50 170 237
-2.80 -0.50 172 237
-2.70 -0.50 175 237
-2.60 -0.50 178 236
-2.50 -0.50 180 235
-2.40 -0.50 183 235
-2.30 -0.50 186 234
-2.20 -0.50 188 234
-2.10 -0.50 191 233
-2.00 -0.50 194 232
-1.90 -0.50 197 232
-1.80 -0.50 199 231
-1.70 -0.50 202 230
-1.60 -0.50 204 230
-1.50 -0.50 207 229
-1.40 -0.50 210 228
-1.30 -0.50 213 228
-1.20 -0.50 215 227
-1.10 -0.50 218 226
-1.00 -0.50 221 225
-0.90 -0.50 223 225
-0.80 -0.50 226 224
-0.70 -0.50 228 223
-0.60 -0.50 232 223
-0.50 -0.50 234 222
-0.40 -0.50 237 221
-0.30 -0.50 239 220
-0.20 -0.50 242 220
-0.10 -0.50 245 219
-0.00 -0.50 247 218
0.10 -0.50 250 217
0.20 -0.50 253 216
0.30 -0.50 255 216
0.40 -0.50 258 215
0.50 -0.50 260 214
0.60 -0.50 263 213
0.70 -0.50 266 212
0.80 -0.50 268 212
0.90 -0.50 271 211
1.00 -0.50 274 210
1.10 -0.50 276 209
1.20 -0.50 279 208
1.30 -0.50 281 207
1.40 -0.50 284 206
1.50 -0.50 287 205
1.60 -0.50 289 204
1.70 -0.50 292 203
1.80 -0.50 294 202
1.90 -0.50 297 202
2.00 -0.50 299 201
2.10 -0.50 302 200
2.20 -0.50 305 199
2.30 -0.50 307 198
2.40 -0.50 310 197
2.50 -0.50 312 196
2.60 -0.50 315 195
2.70 -0.50 317 194
2.80 -0.50 320 193
2.90 -0.50 322 192
3.00 -0.50 325 191
3.10 -0.50 328 190
3.20 -0.50 330 189
3.30 -0.50 333 188
3.40 -0.50 335 187
3.50 -0.50 338 186
3.60 -0.50 340 185
3.70 -0.50 343 184
3.80 -0.50 345 183
3.90 -0.50 348 182
4.00 -0.50 350 181
4.10 -0.50 353 179
4.20 -0.50 355 178
4.30 -0.50 358 177
4.40 -0.50 360 176
4.50 -0.50 363 175
4.60 -0.50 365 174
4.70 -0.50 368 173
4.80 -0.50 370 172
4.90 -0.50 373 171
5.00 -0.50 375 170
5.10 -0.50 378 168
5.20 -0.50 380 167
5.30 -0.50 383 166
5.40 -0.50 385 165
5.50 -0.50 388 164
5.60 -0.50 390 163
5.70 -0.50 393 161
5.80 -0.50 395 160
5.90 -0.50 398 159
6.00 -0.50 400 158
6.10 -0.50 403 157
6.20 -0.50 405 156
6.30 -0.50 407 154
6.40 -0.50 409 153
6.50 -0.50 412 152
6.60 -0.50 414 151
6.70 -0.50 416 150
6.80 -0.50 418 149
6.90 -0.50 420 148
7.00 -0.50 422 147
7.10 -0.50 424 147
7.20 -0.50 425 146
7.30 -0.50 426 145
7.40 -0.50 428 144
7.50 -0.50 429 144
7.60 -0.50 431 143
7.70 -0.50 437 144
7.80 -0.50 444 146
7.90 -0.50 449 147
8.00 -0.50 457 149
8.10 -0.50 469 154
8.20 -0.50 470 154
8.30 -0.50 471 153
8.40 -0.50 472 153
8.50 -0.50 473 152
8.60 -0.50 474 152
8.70 -0.50 476 151
8.80 -0.50 477 150
8.90 -0.50 479 150
9.00 -0.50 481 149
9.10 -0.50 483 148
-9.00 -0.40 9 296
-8.90 -0.40 11 295
-8.80 -0.40 12 295
-8.70 -0.40 14 294
-8.60 -0.40 15 293
-8.50 -0.40 16 293
-8.40 -0.40 19 291
-8.30 -0.40 22 288
-8.20 -0.40 24 286
-8.10 -0.40 25 284
-8.00 -0.40 27 282
-7.90 -0.40 28 280
-7.80 -0.40 30 277
-7.70 -0.40 33 275
-7.60 -0.40 36 272
-7.50 -0.40 40 267
-7.40 -0.40 45 263
-7.30 -0.40 48 260
-7.20 -0.40 50 260
-7.10 -0.40 52 259
-7.00 -0.40 53 259
-6.90 -0.40 56 258
-6.80 -0.40 59 257
-6.70 -0.40 65 255
-6.60 -0.40 68 255
-6.50 -0.40 70 255
-6.40 -0.40 73 254
-6.30 -0.40 76 254
-6.20 -0.40 79 254
-6.10 -0.40 82 253
-6.00 -0.40 84 253
-5.90 -0.40 87 253
-5.80 -0.40 90 252
-5.70 -0.40 93 252
-5.60 -0.40 96 252
-5.50 -0.40 98 251
-5.40 -0.40 101 251
-5.30 -0.40 104 250
-5.20 -0.40 107 250
-5.10 -0.40 110 250
-5.00 -0.40 112 249
-4.90 -0.40 115 249
-4.80 -0.40 118 248
-4.70 -0.40 121 248
-4.60 -0.40 124 248
-4.50 -0.40 126 247
-4.40 -0.40 130 247
-4.30 -0.40 132 246
-4.20 -0.40 135 246
-4.10 -0.40 138 245
-4.00 -0.40 140 245
-3.90 -0.40 143 244
-3.80 -0.40 146 244
-3.70 -0.40 149 243
-3.60 -0.40 151 243
-3.50 -0.40 154 242
-3.40 -0.40 157 242
-3.30 -0.40 160 241
-3.20 -0.40 162 241
-3.10 -0.40 165 240
-3.00 -0.40 168 239
-2.90 -0.40 171 239
-2.80 -0.40 173 238
-2.70 -0.40 176 238
-2.60 -0.40 178 237
-2.50 -0.40 181 237
-2.40 -0.40 184 236
-2.30 -0.40 187 235
-2.20 -0.40 189 235
-2.10 -0.40 192 234
-2.00 -0.40 195 234
-1.90 -0.40 198 233
-1.80 -0.40 200 232
-1.70 -0.40 203 232
-1.60 -0.40 206 231
-1.50 -0.40 209 230
-1.40 -0.40 211 229
-1.30 -0.40 214 229
-1.20 -0.40 217 228
-1.10 -0.40 219 227
-1.00 -0.40 222 227
-0.90 -0.40 225 226
-0.80 -0.40 228 225
-0.70 -0.40 230 225
-0.60 -0.40 232 224
-0.50 -0.40 235 223
-0.40 -0.40 238 222
-0.30 -0.40 240 222
-0.20 -0.40 243 221
-0.10 -0.40 245 220
-0.00 -0.40 248 219
0.10 -0.40 251 218
0.20 -0.40 254 218
0.30 -0.40 256 217
0.40 -0.40 259 216
0.50 -0.40 262 215
0.60 -0.40 264 214
0.70 -0.40 267 214
0.80 -0.40 269 213
0.90 -0.40 272 212
1.00 -0.40 275 211
1.10 -0.40 277 210
1.20 -0.40 280 209
1.30 -0.40 283 208
1.40 -0.40 285 207
1.50 -0.40 288 206
1.60 -0.40 290 206
1.70 -0.40 293 205
1.80 -0.40 295 204
1.90 -0.40 298 203
2.00 -0.40 301 202
2.10 -0.40 303 201
2.20 -0.40 306 200
2.30 -0.40 308 199
2.40 -0.40 311 198
2.50 -0.40 313 197
2.60 -0.40 316 196
2.70 -0.40 318 195
2.80 -0.40 321 194
2.90 -0.40 324 193
3.00 -0.40 326 192
3.10 -0.40 329 191
3.20 -0.40 331 190
3.30 -0.40 334 189
3.40 -0.40 337 188
3.50 -0.40 339 187
3.60 -0.40 341 186
3.70 -0.40 344 185
3.80 -0.40 346 184
3.90 -0.40 349 183
4.00 -0.40 351 182
4.10 -0.40 354 181
4.20 -0.40 357 180
4.30 -0.40 359 179
4.40 -0.40 361 177
4.50 -0.40 364 176
4.60 -0.40 367 175
4.70 -0.40 369 174
4.80 -0.40 372 173
4.90 -0.40 374 172
5.00 -0.40 377 171
5.10 -0.40 379 170
5.20 -0.40 382 168
5.30 -0.40 384 167
5.40 -0.40 387 166
5.50 -0.40 389 165
5.60 -0.40 392 164
5.70 -0.40 394 163
5.80 -0.40 396 162
5.90 -0.40 399 160
6.00 -0.40 401 159
6.10 -0.40 403 158
6.20 -0.40 406 157
6.30 -0.40 409 156
6.40 -0.40 411 155
6.50 -0.40 413 153
6.60 -0.40 416 152
6.70 -0.40 417 151
6.80 -0.40 419 150
6.90 -0.40 422 149
7.00 -0.40 423 148
7.10 -0.40 425 147
7.20 -0.40 426 147
7.30 -0.40 428 146
7.40 -0.40 429 145
7.50 -0.40 430 145
7.60 -0.40 432 144
7.70 -0.40 439 146
7.80 -0.40 445 147
7.90 -0.40 452 149
8.00 -0.40 458 151
8.10 -0.40 465 153
8.20 -0.40 471 155
8.30 -0.40 472 154
8.40 -0.40 473 154
8.50 -0.40 475 154
8.60 -0.40 476 153
8.70 -0.40 477 153
8.80 -0.40 479 152
8.90 -0.40 480 151
9.00 -0.40 482 150
9.10 -0.40 483 149
-9.00 -0.30 10 298
-8.90 -0.30 11 297
-8.80 -0.30 13 296
-8.70 -0.30 14 295
-8.60 -0.30 16 295
-8.50 -0.30 17 294
-8.40 -0.30 20 292
-8.30 -0.30 23 289
-8.20 -0.30 24 287
-8.10 -0.30 26 285
-8.00 -0.30 27 283
-7.90 -0.30 29 281
-7.80 -0.30 31 279
-7.70 -0.30 33 276
-7.60 -0.30 37 273
-7.50 -0.30 41 269
-7.40 -0.30 46 265
-7.30 -0.30 49 262
-7.20 -0.30 51 261
-7.10 -0.30 52 260
-7.00 -0.30 54 260
-6.90 -0.30 57 259
-6.80 -0.30 60 258
-6.70 -0.30 66 256
-6.60 -0.30 69 256
-6.50 -0.30 71 256
-6.40 -0.30 74 256
-6.30 -0.30 77 255
-6.20 -0.30 80 255
-6.10 -0.30 83 255
-6.00 -0.30 85 254
-5.90 -0.30 88 254
-5.80 -0.30 91 254
-5.70 -0.30 94 253
-5.60 -0.30 97 253
-5.50 -0.30 99 253
-5.40 -0.30 102 252
-5.30 -0.30 105 252
-5.20 -0.30 108 251
-5.10 -0.30 111 251
-5.00 -0.30 114 251
-4.90 -0.30 116 250
-4.80 -0.30 119 250
-4.70 -0.30 122 249
-4.60 -0.30 125 249
-4.50 -0.30 128 248
-4.40 -0.30 130 248
-4.30 -0.30 133 248
-4.20 -0.30 136 247
-4.10 -0.30 139 247
-4.00 -0.30 142 246
-3.90 -0.30 144 246
-3.80 -0.30 147 245
-3.70 -0.30 150 245
-3.60 -0.30 152 244
-3.50 -0.30 155 244
-3.40 -0.30 158 243
-3.30 -0.30 161 243
-3.20 -0.30 164 242
-3.10 -0.30 166 242
-3.00 -0.30 169 241
-2.90 -0.30 172 240
-2.80 -0.30 174 240
-2.70 -0.30 177 239
-2.60 -0.30 180 239
-2.50 -0.30 183 238
-2.40 -0.30 185 237
-2.30 -0.30 188 237
-2.20 -0.30 191 236
-2.10 -0.30 193 235
-2.00 -0.30 196 235
-1.90 -0.30 199 234
-1.80 -0.30 201 234
-1.70 -0.30 204 233
-1.60 -0.30 207 232
-1.50 -0.30 210 232
-1.40 -0.30 213 231
-1.30 -0.30 215 230
-1.20 -0.30 218 230
-1.10 -0.30 220 229
-1.00 -0.30 223 228
-0.90 -0.30 226 227
-0.80 -0.30 228 226
-0.70 -0.30 231 226
-0.60 -0.30 234 225
-0.50 -0.30 237 224
-0.40 -0.30 239 224
-0.30 -0.30 242 223
-0.20 -0.30 244 222
-0.10 -0.30 247 221
-0.00 -0.30 250 221
0.10 -0.30 252 220
0.20 -0.30 255 219
0.30 -0.30 258 218
0.40 -0.30 260 217
0.50 -0.30 263 217
0.60 -0.30 266 216
0.70 -0.30 268 215
0.80 -0.30 270 214
0.90 -0.30 273 213
1.00 -0.30 276 212
1.10 -0.30 279 211
1.20 -0.30 281 211
1.30 -0.30 284 210
1.40 -0.30 286 209
1.50 -0.30 289 208
1.60 -0.30 292 207
1.70 -0.30 295 206
1.80 -0.30 297 205
1.90 -0.30 299 204
2.00 -0.30 302 203
2.10 -0.30 304 202
2.20 -0.30 307 201
2.30 -0.30 309 200
2.40 -0.30 312 199
2.50 -0.30 315 198
2.60 -0.30 317 197
2.70 -0.30 320 196
2.80 -0.30 322 195
2.90 -0.30 325 195
3.00 -0.30 328 194
3.10 -0.30 330 193
3.20 -0.30 332 192
3.30 -0.30 335 190
3.40 -0.30 338 189
3.50 -0.30 340 188
3.60 -0.30 343 187
3.70 -0.30 345 186
3.80 -0.30 348 185
3.90 -0.30 350 184
4.00 -0.30 353 183
4.10 -0.30 356 182
4.20 -0.30 358 181
4.30 -0.30 361 180
4.40 -0.30 363 179
4.50 -0.30 365 178
4.60 -0.30 368 176
4.70 -0.30 371 175
4.80 -0.30 373 174
4.90 -0.30 375 173
5.00 -0.30 378 172
5.10 -0.30 380 171
5.20 -0.30 383 170
5.30 -0.30 385 168
5.40 -0.30 388 167
5.50 -0.30 390 166
5.60 -0.30 393 165
5.70 -0.30 395 164
5.80 -0.30 398 163
5.90 -0.30 400 162
6.00 -0.30 402 160
6.10 -0.30 405 159
6.20 -0.30 407 158
6.30 -0.30 409 157
6.40 -0.30 412 155
6.50 -0.30 414 154
6.60 -0.30 416 153
6.70 -0.30 419 152
6.80 -0.30 421 151
6.90 -0.30 423 150
7.00 -0.30 424 150
7.10 -0.30 426 149
7.20 -0.30 428 148
7.30 -0.30 429 147
7.40 -0.30 431 146
7.50 -0.30 432 146
7.60 -0.30 433 145
7.70 -0.30 441 147
7.80 -0.30 447 148
7.90 -0.30 453 150
8.00 -0.30 461 153
8.10 -0.30 467 155
8.20 -0.30 472 156
8.30 -0.30 473 156
8.40 -0.30 474 156
8.50 -0.30 475 155
8.60 -0.30 477 154
8.70 -0.30 478 154
8.80 -0.30 480 153
8.90 -0.30 482 153
9.00 -0.30 483 152
9.10 -0.30 484 151
-9.00 -0.20 10 298
-8.90 -0.20 12 298
-8.80 -0.20 13 297
-8.70 -0.20 15 297
-8.60 -0.20 16 296
-8.50 -0.20 18 295
-8.40 -0.20 21 294
-8.30 -0.20 23 291
-8.20 -0.20 25 289
-8.10 -0.20 26 287
-8.00 -0.20 28 285
-7.90 -0.20 30 282
-7.80 -0.20 32 280
-7.70 -0.20 34 277
-7.60 -0.20 38 274
-7.50 -0.20 42 270
-7.40 -0.20 47 265
-7.30 -0.20 50 263
-7.20 -0.20 51 262
-7.10 -0.20 53 262
-7.00 -0.20 55 261
-6.90 -0.20 58 261
-6.80 -0.20 61 260
-6.70 -0.20 67 258
-6.60 -0.20 70 258
-6.50 -0.20 72 257
-6.40 -0.20 75 257
-6.30 -0.20 78 257
-6.20 -0.20 81 256
-6.10 -0.20 84 256
-6.00 -0.20 87 256
-5.90 -0.20 89 255
-5.80 -0.20 92 255
-5.70 -0.20 95 255
-5.60 -0.20 98 254
-5.50 -0.20 101 254
-5.40 -0.20 104 253
-5.30 -0.20 106 253
-5.20 -0.20 109 253
-5.10 -0.20 112 252
-5.00 -0.20 115 252
-4.90 -0.20 117 252
-4.80 -0.20 121 251
-4.70 -0.20 123 251
-4.60 -0.20 126 250
-4.50 -0.20 129 250
-4.40 -0.20 132 249
-4.30 -0.20 134 249
-4.20 -0.20 137 249
-4.10 -0.20 140 248
-4.00 -0.20 143 248
-3.90 -0.20 146 247
-3.80 -0.20 148 246
-3.70 -0.20 151 246
-3.60 -0.20 154 245
-3.50 -0.20 156 245
-3.40 -0.20 159 245
-3.30 -0.20 162 244
-3.20 -0.20 165 243
-3.10 -0.20 168 243
-3.00 -0.20 170 242
-2.90 -0.20 173 242
-2.80 -0.20 175 241
-2.70 -0.20 178 241
-2.60 -0.20 181 240
-2.50 -0.20 184 239
-2.40 -0.20 187 239
-2.30 -0.20 189 238
-2.20 -0.20 192 238
-2.10 -0.20 195 237
-2.00 -0.20 197 236
-1.90 -0.20 200 236
-1.80 -0.20 203 235
-1.70 -0.20 205 234
-1.60 -0.20 208 234
-1.50 -0.20 210 233
-1.40 -0.20 214 232
-1.30 -0.20 216 231
-1.20 -0.20 219 231
-1.10 -0.20 222 230
-1.00 -0.20 224 229
-0.90 -0.20 227 229
-0.80 -0.20 230 228
-0.70 -0.20 232 227
-0.60 -0.20 235 226
-0.50 -0.20 238 226
-0.40 -0.20 240 225
-0.30 -0.20 243 224
-0.20 -0.20 245 223
-0.10 -0.20 248 223
-0.00 -0.20 251 222
0.10 -0.20 254 221
0.20 -0.20 256 220
0.30 -0.20 259 220
0.40 -0.20 261 219
0.50 -0.20 264 218
0.60 -0.20 267 217
0.70 -0.20 269 216
0.80 -0.20 272 215
0.90 -0.20 275 214
1.00 -0.20 277 214
1.10 -0.20 280 213
1.20 -0.20 282 212
1.30 -0.20 285 211
1.40 -0.20 288 210
1.50 -0.20 290 209
1.60 -0.20 293 208
1.70 -0.20 295 207
1.80 -0.20 298 206
1.90 -0.20 300 206
2.00 -0.20 303 205
2.10 -0.20 306 203
2.20 -0.20 308 203
2.30 -0.20 311 202
2.40 -0.20 313 200
2.50 -0.20 316 200
2.60 -0.20 319 199
2.70 -0.20 321 198
2.80 -0.20 324 197
2.90 -0.20 326 196
3.00 -0.20 329 195
3.10 -0.20 331 194
3.20 -0.20 334 193
3.30 -0.20 336 192
3.40 -0.20 339 191
3.50 -0.20 342 190
3.60 -0.20 344 189
3.70 -0.20 347 187
3.80 -0.20 349 186
3.90 -0.20 351 185
4.00 -0.20 354 184
4.10 -0.20 357 183
4.20 -0.20 359 182
4.30 -0.20 361 181
4.40 -0.20 364 180
4.50 -0.20 367 179
4.60 -0.20 369 178
4.70 -0.20 372 177
4.80 -0.20 374 176
4.90 -0.20 376 174
5.00 -0.20 379 173
5.10 -0.20 381 172
5.20 -0.20 384 171
5.30 -0.20 386 170
5.40 -0.20 389 168
5.50 -0.20 392 167
5.60 -0.20 394 166
5.70 -0.20 396 165
5.80 -0.20 399 164
5.90 -0.20 401 163
6.00 -0.20 404 161
6.10 -0.20 406 160
6.20 -0.20 409 159
6.30 -0.20 411 158
6.40 -0.20 413 157
6.50 -0.20 416 156
6.60 -0.20 418 154
6.70 -0.20 420 153
6.80 -0.20 422 152
6.90 -0.20 424 152
7.00 -0.20 426 151
7.10 -0.20 427 150
7.20 -0.20 429 149
7.30 -0.20 430 148
7.40 -0.20 431 148
7.50 -0.20 433 147
7.60 -0.20 434 146
7.70 -0.20 436 145
7.80 -0.20 449 150
7.90 -0.20 455 152
8.00 -0.20 461 153
8.10 -0.20 468 156
8.20 -0.20 473 158
8.30 -0.20 475 157
8.40 -0.20 475 157
8.50 -0.20 477 156
8.60 -0.20 478 156
8.70 -0.20 479 155
8.80 -0.20 481 154
8.90 -0.20 482 153
9.00 -0.20 484 153
9.10 -0.20 485 152
-9.00 -0.10 11 299
-8.90 -0.10 13 299
-8.80 -0.10 14 298
-8.70 -0.10 16 298
-8.60 -0.10 17 297
-8.50 -0.10 18 296
-8.40 -0.10 21 295
-8.30 -0.10 24 291
-8.20 -0.10 26 290
-8.10 -0.10 27 288
-8.00 -0.10 28 286
-7.90 -0.10 30 284
-7.80 -0.10 32 282
-7.70 -0.10 35 279
-7.60 -0.10 39 275
-7.50 -0.10 43 272
-7.40 -0.10 47 267
-7.30 -0.10 50 264
-7.20 -0.10 52 264
-7.10 -0.10 54 263
-7.00 -0.10 56 263
-6.90 -0.10 59 262
-6.80 -0.10 62 261
-6.70 -0.10 68 259
-6.60 -0.10 71 259
-6.50 -0.10 74 259
-6.40 -0.10 76 258
-6.30 -0.10 79 258
-6.20 -0.10 82 258
-6.10 -0.10 85 257
-6.00 -0.10 87 257
-5.90 -0.10 90 257
-5.80 -0.10 93 256
-5.70 -0.10 96 256
-5.60 -0.10 99 256
-5.50 -0.10 102 255
-5.40 -0.10 105 255
-5.30 -0.10 107 255
-5.20 -0.10 110 254
-5.10 -0.10 113 254
-5.00 -0.10 116 253
-4.90 -0.10 119 253
-4.80 -0.10 121 253
-4.70 -0.10 124 252
-4.60 -0.10 127 252
-4.50 -0.10 130 251
-4.40 -0.10 133 251
-4.30 -0.10 136 250
-4.20 -0.10 138 250
-4.10 -0.10 141 249
-4.00 -0.10 144 249
-3.90 -0.10 147 249
-3.80 -0.10 149 248
-3.70 -0.10 152 247
-3.60 -0.10 155 247
-3.50 -0.10 158 246
-3.40 -0.10 160 246
-3.30 -0.10 163 245
-3.20 -0.10 166 245
-3.10 -0.10 169 244
-3.00 -0.10 171 244
-2.90 -0.10 174 243
-2.80 -0.10 177 243
-2.70 -0.10 180 242
-2.60 -0.10 182 241
-2.50 -0.10 185 241
-2.40 -0.10 188 240
-2.30 -0.10 191 239
-2.20 -0.10 193 239
-2.10 -0.10 196 238
-2.00 -0.10 198 238
-1.90 -0.10 201 237
-1.80 -0.10 204 236
-1.70 -0.10 206 236
-1.60 -0.10 210 235
-1.50 -0.10 212 234
-1.40 -0.10 214 233
-1.30 -0.10 218 233
-1.20 -0.10 220 232
-1.10 -0.10 223 231
-1.00 -0.10 225 231
-0.90 -0.10 228 230
-0.80 -0.10 231 229
-0.70 -0.10 234 229
-0.60 -0.10 236 228
-0.50 -0.10 239 227
-0.40 -0.10 242 226
-0.30 -0.10 244 225
-0.20 -0.10 247 225
-0.10 -0.10 249 224
-0.00 -0.10 252 223
0.10 -0.10 255 222
0.20 -0.10 257 222
0.30 -0.10 260 221
0.40 -0.10 263 220
0.50 -0.10 265 219
0.60 -0.10 268 218
0.70 -0.10 270 217
0.80 -0.10 273 217
0.90 -0.10 276 216
1.00 -0.10 278 215
1.10 -0.10 281 214
1.20 -0.10 283 213
1.30 -0.10 286 212
1.40 -0.10 289 211
1.50 -0.10 292 210
1.60 -0.10 294 210
1.70 -0.10 297 209
1.80 -0.10 299 208
1.90 -0.10 302 207
2.00 -0.10 304 206
2.10 -0.10 307 205
2.20 -0.10 309 204
2.30 -0.10 312 203
2.40 -0.10 314 202
2.50 -0.10 317 201
2.60 -0.10 320 200
2.70 -0.10 322 199
2.80 -0.10 325 198
2.90 -0.10 328 197
3.00 -0.10 330 196
3.10 -0.10 332 195
3.20 -0.10 335 194
3.30 -0.10 337 193
3.40 -0.10 340 192
3.50 -0.10 343 191
3.60 -0.10 345 190
3.70 -0.10 348 189
3.80 -0.10 350 188
3.90 -0.10 353 187
4.00 -0.10 355 185
4.10 -0.10 358 184
4.20 -0.10 360 183
4.30 -0.10 363 182
4.40 -0.10 365 181
4.50 -0.10 368 180
4.60 -0.10 370 179
4.70 -0.10 373 178
4.80 -0.10 375 177
4.90 -0.10 378 175
5.00 -0.10 380 174
5.10 -0.10 383 173
5.20 -0.10 385 172
5.30 -0.10 388 171
5.40 -0.10 390 170
5.50 -0.10 393 169
5.60 -0.10 395 167
5.70 -0.10 398 166
5.80 -0.10 400 165
5.90 -0.10 403 164
6.00 -0.10 405 163
6.10 -0.10 407 161
6.20 -0.10 410 160
6.30 -0.10 412 159
6.40 -0.10 415 158
6.50 -0.10 417 157
6.60 -0.10 419 156
6.70 -0.10 421 155
6.80 -0.10 423 153
6.90 -0.10 425 153
7.00 -0.10 427 152
7.10 -0.10 428 151
7.20 -0.10 430 150
7.30 -0.10 432 149
7.40 -0.10 433 149
7.50 -0.10 434 148
7.60 -0.10 436 147
7.70 -0.10 437 147
7.80 -0.10 450 151
7.90 -0.10 455 153
8.00 -0.10 463 155
8.10 -0.10 468 157
8.20 -0.10 474 158
8.30 -0.10 475 158
8.40 -0.10 476 158
8.50 -0.10 478 157
8.60 -0.10 479 157
8.70 -0.10 481 156
8.80 -0.10 482 155
8.90 -0.10 484 155
9.00 -0.10 485 154
9.10 -0.10 486 153
-9.00 -0.00 12 301
-8.90 -0.00 13 300
-8.80 -0.00 15 299
-8.70 -0.00 16 299
-8.60 -0.00 18 298
-8.50 -0.00 19 297
-8.40 -0.00 22 296
-8.30 -0.00 25 293
-8.20 -0.00 26 291
-8.10 -0.00 28 289
-8.00 -0.00 29 288
-7.90 -0.00 31 286
-7.80 -0.00 33 283
-7.70 -0.00 36 280
-7.60 -0.00 40 277
-7.50 -0.00 44 273
-7.40 -0.00 49 268
-7.30 -0.00 52 266
-7.20 -0.00 53 265
-7.10 -0.00 55 265
-7.00 -0.00 57 264
-6.90 -0.00 60 263
-6.80 -0.00 63 263
-6.70 -0.00 69 261
-6.60 -0.00 72 260
-6.50 -0.00 75 260
-6.40 -0.00 77 260
-6.30 -0.00 80 259
-6.20 -0.00 83 259
-6.10 -0.00 86 259
-6.00 -0.00 89 259
-5.90 -0.00 91 258
-5.80 -0.00 94 258
-5.70 -0.00 97 257
-5.60 -0.00 100 257
-5.50 -0.00 103 257
-5.40 -0.00 106 256
-5.30 -0.00 109 256
-5.20 -0.00 111 256
-5.10 -0.00 114 255
-5.00 -0.00 117 255
-4.90 -0.00 119 254
-4.80 -0.00 123 254
-4.70 -0.00 125 253
-4.60 -0.00 128 253
-4.50 -0.00 131 253
-4.40 -0.00 134 252
-4.30 -0.00 137 252
-4.20 -0.00 139 251
-4.10 -0.00 142 251
-4.00 -0.00 145 250
-3.90 -0.00 148 250
-3.80 -0.00 150 249
-3.70 -0.00 153 249
-3.60 -0.00 156 248
-3.50 -0.00 159 248
-3.40 -0.00 162 247
-3.30 -0.00 164 247
-3.20 -0.00 167 246
-3.10 -0.00 170 246
-3.00 -0.00 172 245
-2.90 -0.00 175 244
-2.80 -0.00 178 244
-2.70 -0.00 181 243
-2.60 -0.00 183 243
-2.50 -0.00 186 242
-2.40 -0.00 189 241
-2.30 -0.00 192 241
-2.20 -0.00 194 240
-2.10 -0.00 197 240
-2.00 -0.00 200 239
-1.90 -0.00 203 238
-1.80 -0.00 205 237
-1.70 -0.00 208 237
-1.60 -0.00 210 236
-1.50 -0.00 214 236
-1.40 -0.00 216 235
-1.30 -0.00 219 234
-1.20 -0.00 222 233
-1.10 -0.00 224 233
-1.00 -0.00 226 232
-0.90 -0.00 229 231
-0.80 -0.00 232 231
-0.70 -0.00 235 230
-0.60 -0.00 237 229
-0.50 -0.00 240 228
-0.40 -0.00 243 227
-0.30 -0.00 245 227
-0.20 -0.00 248 226
-0.10 -0.00 251 225
-0.00 -0.00 253 225
0.10 -0.00 256 224
0.20 -0.00 258 223
0.30 -0.00 261 222
0.40 -0.00 264 221
0.50 -0.00 266 220
0.60 -0.00 269 220
0.70 -0.00 272 219
0.80 -0.00 274 218
0.90 -0.00 277 217
1.00 -0.00 280 216
1.10 -0.00 282 215
1.20 -0.00 285 214
1.30 -0.00 287 213
1.40 -0.00 290 212
1.50 -0.00 292 212
1.60 -0.00 295 211
1.70 -0.00 298 210
1.80 -0.00 300 209
1.90 -0.00 303 208
2.00 -0.00 305 207
2.10 -0.00 308 206
2.20 -0.00 311 205
2.30 -0.00 313 204
2.40 -0.00 316 203
2.50 -0.00 318 202
2.60 -0.00 321 201
2.70 -0.00 323 200
2.80 -0.00 326 199
2.90 -0.00 329 198
3.00 -0.00 331 197
3.10 -0.00 334 196
3.20 -0.00 337 195
3.30 -0.00 339 194
3.40 -0.00 342 193
3.50 -0.00 344 192
3.60 -0.00 346 191
3.70 -0.00 349 190
3.80 -0.00 351 189
3.90 -0.00 354 188
4.00 -0.00 356 187
4.10 -0.00 359 186
4.20 -0.00 362 184
4.30 -0.00 364 183
4.40 -0.00 367 182
4.50 -0.00 369 181
4.60 -0.00 372 180
4.70 -0.00 374 179
4.80 -0.00 377 178
4.90 -0.00 379 177
5.00 -0.00 382 175
5.10 -0.00 384 174
5.20 -0.00 386 173
5.30 -0.00 389 172
5.40 -0.00 391 171
5.50 -0.00 394 170
5.60 -0.00 396 169
5.70 -0.00 399 167
5.80 -0.00 401 166
5.90 -0.00 404 165
6.00 -0.00 406 164
6.10 -0.00 409 163
6.20 -0.00 411 162
6.30 -0.00 413 160
6.40 -0.00 416 159
6.50 -0.00 418 158
6.60 -0.00 420 157
6.70 -0.00 422 156
6.80 -0.00 425 155
6.90 -0.00 426 154
7.00 -0.00 428 153
7.10 -0.00 430 152
7.20 -0.00 431 151
7.30 -0.00 433 150
7.40 -0.00 434 150
7.50 -0.00 436 149
7.60 -0.00 437 148
7.70 -0.00 439 148
7.80 -0.00 451 152
7.90 -0.00 457 154
8.00 -0.00 464 156
8.10 -0.00 469 158
8.20 -0.00 474 160
8.30 -0.00 477 160
8.40 -0.00 478 159
8.50 -0.00 479 159
8.60 -0.00 480 158
8.70 -0.00 481 157
8.80 -0.00 483 157
8.90 -0.00 485 156
9.00 -0.00 486 155
9.10 -0.00 486 154
-9.00 0.10 12 301
-8.90 0.10 14 301
-8.80 0.10 15 300
-8.70 0.10 17 300
-8.60 0.10 18 299
-8.50 0.10 20 299
-8.40 0.10 23 297
-8.30 0.10 25 295
-8.20 0.10 27 292
-8.10 0.10 28 291
-8.00 0.10 30 289
-7.90 0.10 32 287
-7.80 0.10 34 285
-7.70 0.10 37 282
-7.60 0.10 41 278
-7.50 0.10 45 274
-7.40 0.10 49 270
-7.30 0.10 53 267
-7.20 0.10 54 267
-7.10 0.10 56 266
-7.00 0.10 58 265
-6.90 0.10 61 265
-6.80 0.10 65 264
-6.70 0.10 70 262
-6.60 0.10 73 262
-6.50 0.10 76 261
-6.40 0.10 78 261
-6.30 0.10 81 261
-6.20 0.10 84 260
-6.10 0.10 87 260
-6.00 0.10 89 260
-5.90 0.10 92 259
-5.80 0.10 95 259
-5.70 0.10 98 259
-5.60 0.10 101 258
-5.50 0.10 104 258
-5.40 0.10 107 258
-5.30 0.10 110 257
-5.20 0.10 112 257
-5.10 0.10 115 256
-5.00 0.10 118 256
-4.90 0.10 121 256
-4.80 0.10 123 255
-4.70 0.10 126 255
-4.60 0.10 129 254
-4.50 0.10 132 254
-4.40 0.10 135 254
-4.30 0.10 138 253
-4.20 0.10 140 253
-4.10 0.10 143 252
-4.00 0.10 146 252
-3.90 0.10 149 251
-3.80 0.10 152 251
-3.70 0.10 154 250
-3.60 0.10 157 250
-3.50 0.10 160 249
-3.40 0.10 163 248
-3.30 0.10 166 248
-3.20 0.10 168 247
-3.10 0.10 171 247
-3.00 0.10 174 246
-2.90 0.10 176 246
-2.80 0.10 179 245
-2.70 0.10 182 245
-2.60 0.10 185 244
-2.50 0.10 187 243
-2.40 0.10 190 243
-2.30 0.10 193 242
-2.20 0.10 195 241
-2.10 0.10 198 241
-2.00 0.10 201 240
-1.90 0.10 204 240
-1.80 0.10 206 239
-1.70 0.10 209 238
-1.60 0.10 212 237
-1.50 0.10 215 237
-1.40 0.10 217 236
-1.30 0.10 220 235
-1.20 0.10 223 235
-1.10 0.10 225 234
-1.00 0.10 228 233
-0.90 0.10 230 233
-0.80 0.10 233 232
-0.70 0.10 236 231
-0.60 0.10 239 230
-0.50 0.10 241 230
-0.40 0.10 244 229
-0.30 0.10 246 228
-0.20 0.10 249 227
-0.10 0.10 252 226
-0.00 0.10 254 226
0.10 0.10 257 225
0.20 0.10 260 224
0.30 0.10 262 223
0.40 0.10 265 222
0.50 0.10 268 222
0.60 0.10 271 221
0.70 0.10 273 220
0.80 0.10 275 219
0.90 0.10 278 218
1.00 0.10 281 217
1.10 0.10 284 217
1.20 0.10 286 216
1.30 0.10 289 215
1.40 0.10 291 214
1.50 0.10 294 213
1.60 0.10 296 212
1.70 0.10 299 211
1.80 0.10 302 210
1.90 0.10 304 209
2.00 0.10 307 208
2.10 0.10 309 207
2.20 0.10 312 206
2.30 0.10 314 205
2.40 0.10 317 204
2.50 0.10 320 203
2.60 0.10 322 202
2.70 0.10 325 201
2.80 0.10 327 200
2.90 0.10 330 200
3.00 0.10 332 198
3.10 0.10 335 197
3.20 0.10 337 196
3.30 0.10 340 195
3.40 0.10 342 194
3.50 0.10 345 193
3.60 0.10 348 192
3.70 0.10 350 191
3.80 0.10 353 190
3.90 0.10 355 189
4.00 0.10 358 188
4.10 0.10 360 187
4.20 0.10 363 186
4.30 0.10 365 185
4.40 0.10 368 184
4.50 0.10 370 182
4.60 0.10 373 181
4.70 0.10 375 180
4.80 0.10 378 179
4.90 0.10 380 178
5.00 0.10 383 177
5.10 0.10 385 176
5.20 0.10 388 175
5.30 0.10 390 173
5.40 0.10 393 172
5.50 0.10 395 171
5.60 0.10 398 170
5.70 0.10 400 168
5.80 0.10 403 167
5.90 0.10 405 166
6.00 0.10 407 165
6.10 0.10 410 164
6.20 0.10 412 163
6.30 0.10 415 161
6.40 0.10 417 160
6.50 0.10 419 159
6.60 0.10 422 158
6.70 0.10 424 157
6.80 0.10 426 156
6.90 0.10 428 155
7.00 0.10 429 154
7.10 0.10 431 153
7.20 0.10 433 152
7.30 0.10 434 152
7.40 0.10 436 151
7.50 0.10 437 150
7.60 0.10 438 149
7.70 0.10 447 152
7.80 0.10 453 154
7.90 0.10 459 155
8.00 0.10 465 157
8.10 0.10 471 159
8.20 0.10 476 161
8.30 0.10 478 161
8.40 0.10 479 161
8.50 0.10 480 160
8.60 0.10 481 159
8.70 0.10 483 158
8.80 0.10 484 158
8.90 0.10 485 157
9.00 0.10 486 156
9.10 0.10 487 155
-9.00 0.20 13 302
-8.90 0.20 15 302
-8.80 0.20 16 301
-8.70 0.20 18 301
-8.60 0.20 19 300
-8.50 0.20 21 300
-8.40 0.20 23 299
-8.30 0.20 26 296
-8.20 0.20 28 294
-8.10 0.20 29 292
-8.00 0.20 30 290
-7.90 0.20 33 288
-7.80 0.20 35 286
-7.70 0.20 38 283
-7.60 0.20 42 280
-7.50 0.20 46 276
-7.40 0.20 51 272
-7.30 0.20 54 269
-7.20 0.20 55 269
-7.10 0.20 57 268
-7.00 0.20 59 267
-6.90 0.20 62 266
-6.80 0.20 69 263
-6.70 0.20 71 263
-6.60 0.20 74 263
-6.50 0.20 77 263
-6.40 0.20 80 262
-6.30 0.20 82 262
-6.20 0.20 85 262
-6.10 0.20 88 261
-6.00 0.20 91 261
-5.90 0.20 93 261
-5.80 0.20 97 260
-5.70 0.20 99 260
-5.60 0.20 102 259
-5.50 0.20 105 259
-5.40 0.20 108 259
-5.30 0.20 111 259
-5.20 0.20 113 258
-5.10 0.20 116 258
-5.00 0.20 119 258
-4.90 0.20 122 257
-4.80 0.20 124 256
-4.70 0.20 128 256
-4.60 0.20 130 256
-4.50 0.20 133 255
-4.40 0.20 136 255
-4.30 0.20 139 254
-4.20 0.20 141 254
-4.10 0.20 144 253
-4.00 0.20 147 253
-3.90 0.20 150 252
-3.80 0.20 153 252
-3.70 0.20 155 251
-3.60 0.20 158 251
-3.50 0.20 161 251
-3.40 0.20 164 250
-3.30 0.20 166 249
-3.20 0.20 170 249
-3.10 0.20 172 248
-3.00 0.20 175 247
-2.90 0.20 177 247
-2.80 0.20 180 246
-2.70 0.20 183 246
-2.60 0.20 186 245
-2.50 0.20 188 245
-2.40 0.20 191 244
-2.30 0.20 194 244
-2.20 0.20 197 243
-2.10 0.20 200 242
-2.00 0.20 202 241
-1.90 0.20 205 241
-1.80 0.20 208 240
-1.70 0.20 210 239
-1.60 0.20 213 239
-1.50 0.20 216 238
-1.40 0.20 218 238
-1.30 0.20 221 237
-1.20 0.20 224 236
-1.10 0.20 226 235
-1.00 0.20 229 234
-0.90 0.20 232 234
-0.80 0.20 235 233
-0.70 0.20 237 232
-0.60 0.20 240 232
-0.50 0.20 243 231
-0.40 0.20 245 230
-0.30 0.20 248 230
-0.20 0.20 251 229
-0.10 0.20 253 228
-0.00 0.20 256 227
0.10 0.20 258 226
0.20 0.20 261 225
0.30 0.20 264 225
0.40 0.20 266 224
0.50 0.20 269 223
0.60 0.20 272 222
0.70 0.20 274 221
0.80 0.20 277 220
0.90 0.20 280 219
1.00 0.20 282 219
1.10 0.20 285 218
1.20 0.20 287 217
1.30 0.20 290 216
1.40 0.20 292 215
1.50 0.20 295 214
1.60 0.20 298 213
1.70 0.20 300 212
1.80 0.20 303 211
1.90 0.20 305 210
2.00 0.20 308 210
2.10 0.20 311 209
2.20 0.20 313 208
2.30 0.20 316 207
2.40 0.20 319 206
2.50 0.20 321 205
2.60 0.20 324 204
2.70 0.20 326 203
2.80 0.20 329 202
2.90 0.20 331 201
3.00 0.20 334 199
3.10 0.20 336 199
3.20 0.20 339 198
3.30 0.20 341 196
3.40 0.20 344 196
3.50 0.20 347 194
3.60 0.20 349 193
3.70 0.20 352 192
3.80 0.20 354 191
3.90 0.20 357 190
4.00 0.20 359 189
4.10 0.20 362 188
4.20 0.20 364 187
4.30 0.20 367 186
4.40 0.20 369 185
4.50 0.20 371 183
4.60 0.20 374 182
4.70 0.20 376 181
4.80 0.20 379 180
4.90 0.20 382 179
5.00 0.20 384 178
5.10 0.20 387 177
5.20 0.20 389 176
5.30 0.20 392 174
5.40 0.20 394 173
5.50 0.20 397 172
5.60 0.20 399 171
5.70 0.20 401 170
5.80 0.20 404 168
5.90 0.20 406 167
6.00 0.20 409 166
6.10 0.20 411 165
6.20 0.20 413 164
6.30 0.20 416 163
6.40 0.20 418 161
6.50 0.20 421 160
6.60 0.20 423 159
6.70 0.20 425 158
6.80 0.20 427 157
6.90 0.20 429 156
7.00 0.20 431 155
7.10 0.20 432 154
7.20 0.20 434 153
7.30 0.20 435 153
7.40 0.20 437 152
7.50 0.20 438 151
7.60 0.20 440 151
7.70 0.20 449 154
7.80 0.20 454 155
7.90 0.20 460 157
8.00 0.20 466 159
8.10 0.20 472 161
8.20 0.20 478 163
8.30 0.20 479 162
8.40 0.20 480 162
8.50 0.20 481 161
8.60 0.20 483 161
8.70 0.20 484 160
8.80 0.20 485 159
8.90 0.20 486 158
9.00 0.20 487 157
9.10 0.20 488 157
-9.00 0.30 14 303
-8.90 0.30 15 303
-8.80 0.30 17 302
-8.70 0.30 18 302
-8.60 0.30 20 302
-8.50 0.30 22 301
-8.40 0.30 23 300
-8.30 0.30 26 297
-8.20 0.30 28 295
-8.10 0.30 30 293
-8.00 0.30 32 292
-7.90 0.30 33 290
-7.80 0.30 36 288
-7.70 0.30 40 285
-7.60 0.30 44 281
-7.50 0.30 47 278
-7.40 0.30 52 273
-7.30 0.30 55 271
-7.20 0.30 56 271
-7.10 0.30 58 270
-7.00 0.30 60 269
-6.90 0.30 63 268
-6.80 0.30 66 267
-6.70 0.30 72 264
-6.60 0.30 75 264
-6.50 0.30 78 264
-6.40 0.30 81 264
-6.30 0.30 84 263
-6.20 0.30 86 263
-6.10 0.30 89 263
-6.00 0.30 92 262
-5.90 0.30 95 262
-5.80 0.30 97 262
-5.70 0.30 100 261
-5.60 0.30 103 261
-5.50 0.30 106 261
-5.40 0.30 109 260
-5.30 0.30 112 260
-5.20 0.30 115 259
-5.10 0.30 117 259
-5.00 0.30 120 259
-4.90 0.30 123 258
-4.80 0.30 126 258
-4.70 0.30 128 257
-4.60 0.30 131 257
-4.50 0.30 134 257
-4.40 0.30 137 256
-4.30 0.30 140 256
-4.20 0.30 143 255
-4.10 0.30 145 255
-4.00 0.30 148 254
-3.90 0.30 151 254
-3.80 0.30 154 253
-3.70 0.30 157 253
-3.60 0.30 160 252
-3.50 0.30 162 252
-3.40 0.30 165 251
-3.30 0.30 168 251
-3.20 0.30 170 250
-3.10 0.30 173 249
-3.00 0.30 176 249
-2.90 0.30 179 248
-2.80 0.30 181 248
-2.70 0.30 184 247
-2.60 0.30 187 246
-2.50 0.30 189 246
-2.40 0.30 192 245
-2.30 0.30 195 245
-2.20 0.30 198 244
-2.10 0.30 201 243
-2.00 0.30 203 243
-1.90 0.30 205 242
-1.80 0.30 209 241
-1.70 0.30 211 241
-1.60 0.30 214 240
-1.50 0.30 217 239
-1.40 0.30 219 238
-1.30 0.30 222 238
-1.20 0.30 225 237
-1.10 0.30 228 237
-1.00 0.30 230 236
-0.90 0.30 233 235
-0.80 0.30 235 234
-0.70 0.30 238 234
-0.60 0.30 241 233
-0.50 0.30 244 232
-0.40 0.30 246 231
-0.30 0.30 249 231
-0.20 0.30 252 230
-0.10 0.30 254 229
-0.00 0.30 257 228
0.10 0.30 259 228
0.20 0.30 262 227
0.30 0.30 265 226
0.40 0.30 268 225
0.50 0.30 270 224
0.60 0.30 273 223
0.70 0.30 275 223
0.80 0.30 278 221
0.90 0.30 281 221
1.00 0.30 283 220
1.10 0.30 286 219
1.20 0.30 289 218
1.30 0.30 291 217
1.40 0.30 294 216
1.50 0.30 296 215
1.60 0.30 299 215
1.70 0.30 302 214
1.80 0.30 304 212
1.90 0.30 307 212
2.00 0.30 309 211
2.10 0.30 312 210
2.20 0.30 315 209
2.30 0.30 317 208
2.40 0.30 320 207
2.50 0.30 322 206
2.60 0.30 325 205
2.70 0.30 327 204
2.80 0.30 330 203
2.90 0.30 332 202
3.00 0.30 335 201
3.10 0.30 338 200
3.20 0.30 340 199
3.30 0.30 343 198
3.40 0.30 345 197
3.50 0.30 348 196
3.60 0.30 350 194
3.70 0.30 353 193
3.80 0.30 355 192
3.90 0.30 358 191
4.00 0.30 360 190
4.10 0.30 363 189
4.20 0.30 366 188
4.30 0.30 368 187
4.40 0.30 371 186
4.50 0.30 373 185
4.60 0.30 375 183
4.70 0.30 378 182
4.80 0.30 381 181
4.90 0.30 383 180
5.00 0.30 386 179
5.10 0.30 388 178
5.20 0.30 391 177
5.30 0.30 393 176
5.40 0.30 395 175
5.50 0.30 398 173
5.60 0.30 400 172
5.70 0.30 403 171
5.80 0.30 405 170
5.90 0.30 407 169
6.00 0.30 410 167
6.10 0.30 413 166
6.20 0.30 415 165
6.30 0.30 417 164
6.40 0.30 420 163
6.50 0.30 422 161
6.60 0.30 424 160
6.70 0.30 426 159
6.80 0.30 428 158
6.90 0.30 430 157
7.00 0.30 432 156
7.10 0.30 433 155
7.20 0.30 435 154
7.30 0.30 437 154
7.40 0.30 438 153
7.50 0.30 441 153
7.60 0.30 445 154
7.70 0.30 450 155
7.80 0.30 455 156
7.90 0.30 461 158
8.00 0.30 467 160
8.10 0.30 473 162
8.20 0.30 479 164
8.30 0.30 480 164
8.40 0.30 481 163
8.50 0.30 483 162
8.60 0.30 484 162
8.70 0.30 485 161
8.80 0.30 486 160
8.90 0.30 487 159
9.00 0.30 488 159
9.10 0.30 488 158
-9.00 0.40 14 304
-8.90 0.40 16 304
-8.80 0.40 18 303
-8.70 0.40 19 303
-8.60 0.40 20 302
-8.50 0.40 22 302
-8.40 0.40 24 302
-8.30 0.40 27 298
-8.20 0.40 29 296
-8.10 0.40 31 294
-8.00 0.40 33 293
-7.90 0.40 35 291
-7.80 0.40 37 289
-7.70 0.40 41 286
-7.60 0.40 45 283
-7.50 0.40 49 279
-7.40 0.40 53 275
-7.30 0.40 56 273
-7.20 0.40 57 273
-7.10 0.40 59 272
-7.00 0.40 61 271
-6.90 0.40 64 270
-6.80 0.40 67 268
-6.70 0.40 74 266
-6.60 0.40 76 266
-6.50 0.40 79 265
-6.40 0.40 82 265
-6.30 0.40 85 265
-6.20 0.40 87 264
-6.10 0.40 90 264
-6.00 0.40 92 264
-5.90 0.40 96 263
-5.80 0.40 98 263
-5.70 0.40 101 263
-5.60 0.40 104 262
-5.50 0.40 107 262
-5.40 0.40 110 261
-5.30 0.40 113 261
-5.20 0.40 116 261
-5.10 0.40 118 260
-5.00 0.40 121 260
-4.90 0.40 124 260
-4.80 0.40 127 259
-4.70 0.40 130 259
-4.60 0.40 133 258
-4.50 0.40 136 258
-4.40 0.40 138 257
-4.30 0.40 141 257
-4.20 0.40 144 256
-4.10 0.40 147 256
-4.00 0.40 149 255
-3.90 0.40 152 255
-3.80 0.40 155 255
-3.70 0.40 158 254
-3.60 0.40 161 253
-3.50 0.40 163 253
-3.40 0.40 166 252
-3.30 0.40 169 252
-3.20 0.40 171 251
-3.10 0.40 174 251
-3.00 0.40 177 250
-2.90 0.40 180 250
-2.80 0.40 182 249
-2.70 0.40 185 249
-2.60 0.40 188 248
-2.50 0.40 191 247
-2.40 0.40 193 247
-2.30 0.40 196 246
-2.20 0.40 199 245
-2.10 0.40 201 245
-2.00 0.40 204 244
-1.90 0.40 207 243
-1.80 0.40 209 243
-1.70 0.40 212 242
-1.60 0.40 215 241
-1.50 0.40 218 241
-1.40 0.40 220 240
-1.30 0.40 223 239
-1.20 0.40 226 239
-1.10 0.40 228 238
-1.00 0.40 232 237
-0.90 0.40 234 237
-0.80 0.40 237 236
-0.70 0.40 239 235
-0.60 0.40 242 234
-0.50 0.40 245 233
-0.40 0.40 248 233
-0.30 0.40 250 232
-0.20 0.40 253 231
-0.10 0.40 255 230
-0.00 0.40 258 230
0.10 0.40 260 229
0.20 0.40 263 228
0.30 0.40 266 227
0.40 0.40 269 226
0.50 0.40 272 225
0.60 0.40 274 225
0.70 0.40 276 224
0.80 0.40 279 223
0.90 0.40 282 222
1.00 0.40 284 221
1.10 0.40 287 220
1.20 0.40 290 219
1.30 0.40 292 219
1.40 0.40 295 218
1.50 0.40 298 217
1.60 0.40 300 216
1.70 0.40 303 215
1.80 0.40 305 214
1.90 0.40 308 213
2.00 0.40 311 212
2.10 0.40 313 211
2.20 0.40 316 210
2.30 0.40 318 209
2.40 0.40 321 208
2.50 0.40 323 207
2.60 0.40 326 206
2.70 0.40 329 205
2.80 0.40 331 204
2.90 0.40 334 203
3.00 0.40 336 202
3.10 0.40 339 201
3.20 0.40 341 200
3.30 0.40 344 199
3.40 0.40 346 198
3.50 0.40 349 197
3.60 0.40 351 196
3.70 0.40 354 195
3.80 0.40 357 194
3.90 0.40 359 192
4.00 0.40 362 191
4.10 0.40 364 190
4.20 0.40 367 189
4.30 0.40 369 188
4.40 0.40 372 187
4.50 0.40 374 186
4.60 0.40 377 185
4.70 0.40 380 184
4.80 0.40 382 182
4.90 0.40 384 181
5.00 0.40 387 180
5.10 0.40 389 179
5.20 0.40 392 178
5.30 0.40 394 177
5.40 0.40 396 175
5.50 0.40 399 174
5.60 0.40 402 173
5.70 0.40 404 172
5.80 0.40 406 171
5.90 0.40 409 170
6.00 0.40 411 168
6.10 0.40 414 167
6.20 0.40 416 166
6.30 0.40 418 165
6.40 0.40 421 164
6.50 0.40 423 162
6.60 0.40 425 161
6.70 0.40 428 160
6.80 0.40 430 159
6.90 0.40 431 158
7.00 0.40 433 157
7.10 0.40 435 157
7.20 0.40 436 156
7.30 0.40 438 155
7.40 0.40 439 154
7.50 0.40 441 153
7.60 0.40 447 155
7.70 0.40 452 156
7.80 0.40 457 158
7.90 0.40 463 159
8.00 0.40 468 161
8.10 0.40 474 163
8.20 0.40 480 165
8.30 0.40 481 164
8.40 0.40 482 164
8.50 0.40 483 163
8.60 0.40 485 163
8.70 0.40 486 162
8.80 0.40 487 161
8.90 0.40 487 160
9.00 0.40 488 160
9.10 0.40 489 159
-9.00 0.50 15 305
-8.90 0.50 17 305
-8.80 0.50 18 304
-8.70 0.50 20 304
-8.60 0.50 22 304
-8.50 0.50 23 303
-8.40 0.50 25 302
-8.30 0.50 28 299
-8.20 0.50 30 297
-8.10 0.50 32 296
-8.00 0.50 34 294
-7.90 0.50 36 292
-7.80 0.50 38 290
-7.70 0.50 42 288
-7.60 0.50 46 285
-7.50 0.50 50 281
-7.40 0.50 54 278
-7.30 0.50 57 275
-7.20 0.50 59 274
-7.10 0.50 60 274
-7.00 0.50 62 273
-6.90 0.50 64 272
-6.80 0.50 68 270
-6.70 0.50 74 267
-6.60 0.50 77 267
-6.50 0.50 80 267
-6.40 0.50 83 266
-6.30 0.50 85 266
-6.20 0.50 89 266
-6.10 0.50 91 265
-6.00 0.50 94 265
-5.90 0.50 97 265
-5.80 0.50 100 264
-5.70 0.50 102 264
-5.60 0.50 105 264
-5.50 0.50 108 263
-5.40 0.50 111 263
-5.30 0.50 114 262
-5.20 0.50 117 262
-5.10 0.50 120 262
-5.00 0.50 122 261
-4.90 0.50 125 261
-4.80 0.50 128 261
-4.70 0.50 131 260
-4.60 0.50 134 260
-4.50 0.50 137 259
-4.40 0.50 139 259
-4.30 0.50 142 258
-4.20 0.50 145 258
-4.10 0.50 148 257
-4.00 0.50 150 257
-3.90 0.50 153 256
-3.80 0.50 156 256
-3.70 0.50 159 255
-3.60 0.50 161 255
-3.50 0.50 164 254
-3.40 0.50 167 254
-3.30 0.50 170 253
-3.20 0.50 173 252
-3.10 0.50 176 252
-3.00 0.50 178 252
-2.90 0.50 181 251
-2.80 0.50 184 250
-2.70 0.50 186 250
-2.60 0.50 189 249
-2.50 0.50 192 249
-2.40 0.50 195 248
-2.30 0.50 197 247
-2.20 0.50 200 247
-2.10 0.50 203 246
-2.00 0.50 205 245
-1.90 0.50 208 245
-1.80 0.50 211 244
-1.70 0.50 214 243
-1.60 0.50 217 243
-1.50 0.50 219 242
-1.40 0.50 222 241
-1.30 0.50 225 241
-1.20 0.50 227 240
-1.10 0.50 230 239
-1.00 0.50 232 239
-0.90 0.50 235 238
-0.80 0.50 238 237
-0.70 0.50 241 236
-0.60 0.50 243 236
-0.50 0.50 246 235
-0.40 0.50 249 234
-0.30 0.50 251 233
-0.20 0.50 254 232
-0.10 0.50 257 232
-0.00 0.50 259 231
0.10 0.50 262 230
0.20 0.50 265 229
0.30 0.50 267 228
0.40 0.50 270 227
0.50 0.50 273 227
0.60 0.50 275 226
0.70 0.50 278 225
0.80 0.50 280 224
0.90 0.50 283 223
1.00 0.50 286 223
1.10 0.50 288 222
1.20 0.50 291 221
1.30 0.50 293 220
1.40 0.50 296 219
1.50 0.50 299 218
1.60 0.50 301 217
1.70 0.50 304 216
1.80 0.50 307 215
1.90 0.50 309 214
2.00 0.50 312 213
2.10 0.50 314 212
2.20 0.50 317 211
2.30 0.50 320 210
2.40 0.50 322 209
2.50 0.50 325 208
2.60 0.50 327 207
2.70 0.50 330 207
2.80 0.50 333 205
2.90 0.50 335 204
3.00 0.50 338 203
3.10 0.50 340 202
3.20 0.50 342 201
3.30 0.50 345 200
3.40 0.50 348 199
3.50 0.50 350 198
3.60 0.50 353 197
3.70 0.50 355 196
3.80 0.50 358 195
3.90 0.50 360 194
4.00 0.50 363 193
4.10 0.50 365 191
4.20 0.50 368 190
4.30 0.50 371 189
4.40 0.50 373 188
4.50 0.50 375 187
4.60 0.50 378 186
4.70 0.50 381 185
4.80 0.50 383 184
4.90 0.50 385 182
5.00 0.50 388 181
5.10 0.50 390 180
5.20 0.50 393 179
5.30 0.50 395 178
5.40 0.50 398 177
5.50 0.50 401 175
5.60 0.50 403 174
5.70 0.50 405 173
5.80 0.50 408 172
5.90 0.50 410 171
6.00 0.50 412 170
6.10 0.50 415 168
6.20 0.50 417 167
6.30 0.50 420 166
6.40 0.50 422 165
6.50 0.50 424 164
6.60 0.50 427 162
6.70 0.50 429 161
6.80 0.50 431 160
6.90 0.50 433 159
7.00 0.50 434 158
7.10 0.50 436 158
7.20 0.50 438 157
7.30 0.50 439 156
7.40 0.50 440 155
7.50 0.50 445 156
7.60 0.50 449 157
7.70 0.50 454 158
7.80 0.50 458 159
7.90 0.50 464 161
8.00 0.50 470 162
8.10 0.50 475 164
8.20 0.50 481 167
8.30 0.50 482 166
8.40 0.50 483 165
8.50 0.50 484 165
8.60 0.50 486 164
8.70 0.50 487 163
8.80 0.50 487 163
8.90 0.50 488 162
9.00 0.50 489 161
9.10 0.50 489 160
-9.00 0.60 15 306
-8.90 0.60 17 306
-8.80 0.60 19 305
-8.70 0.60 21 305
-8.60 0.60 22 304
-8.50 0.60 24 305
-8.40 0.60 26 304
-8.30 0.60 29 301
-8.20 0.60 31 299
-8.10 0.60 33 297
-8.00 0.60 35 295
-7.90 0.60 37 294
-7.80 0.60 40 292
-7.70 0.60 43 289
-7.60 0.60 47 286
-7.50 0.60 51 282
-7.40 0.60 55 279
-7.30 0.60 58 276
-7.20 0.60 59 276
-7.10 0.60 61 275
-7.00 0.60 63 275
-6.90 0.60 65 274
-6.80 0.60 68 273
-6.70 0.60 76 268
-6.60 0.60 79 268
-6.50 0.60 81 268
-6.40 0.60 84 268
-6.30 0.60 87 267
-6.20 0.60 89 267
-6.10 0.60 92 267
-6.00 0.60 95 266
-5.90 0.60 98 266
-5.80 0.60 101 266
-5.70 0.60 104 265
-5.60 0.60 107 265
-5.50 0.60 109 265
-5.40 0.60 112 264
-5.30 0.60 115 264
-5.20 0.60 118 263
-5.10 0.60 121 263
-5.00 0.60 124 263
-4.90 0.60 127 262
-4.80 0.60 129 262
-4.70 0.60 133 261
-4.60 0.60 135 261
-4.50 0.60 138 260
-4.40 0.60 140 260
-4.30 0.60 143 259
-4.20 0.60 146 259
-4.10 0.60 149 259
-4.00 0.60 152 258
-3.90 0.60 154 258
-3.80 0.60 158 257
-3.70 0.60 160 256
-3.60 0.60 162 256
-3.50 0.60 166 256
-3.40 0.60 168 255
-3.30 0.60 171 255
-3.20 0.60 174 254
-3.10 0.60 177 253
-3.00 0.60 179 253
-2.90 0.60 182 252
-2.80 0.60 185 252
-2.70 0.60 187 251
-2.60 0.60 190 251
-2.50 0.60 193 250
-2.40 0.60 196 249
-2.30 0.60 199 249
-2.20 0.60 201 248
-2.10 0.60 204 247
-2.00 0.60 207 247
-1.90 0.60 210 246
-1.80 0.60 212 245
-1.70 0.60 215 245
-1.60 0.60 218 244
-1.50 0.60 221 243
-1.40 0.60 223 243
-1.30 0.60 225 242
-1.20 0.60 228 241
-1.10 0.60 231 240
-1.00 0.60 234 240
-0.90 0.60 237 239
-0.80 0.60 239 238
-0.70 0.60 242 237
-0.60 0.60 245 237
-0.50 0.60 248 236
-0.40 0.60 250 235
-0.30 0.60 253 234
-0.20 0.60 255 233
-0.10 0.60 258 233
-0.00 0.60 260 232
0.10 0.60 263 231
0.20 0.60 266 230
0.30 0.60 269 230
0.40 0.60 271 229
0.50 0.60 274 228
0.60 0.60 276 227
0.70 0.60 279 226
0.80 0.60 282 225
0.90 0.60 284 224
1.00 0.60 287 224
1.10 0.60 290 223
1.20 0.60 292 222
1.30 0.60 295 221
1.40 0.60 297 220
1.50 0.60 300 219
1.60 0.60 303 218
1.70 0.60 305 217
1.80 0.60 308 216
1.90 0.60 310 215
2.00 0.60 313 214
2.10 0.60 316 213
2.20 0.60 318 212
2.30 0.60 321 211
2.40 0.60 323 210
2.50 0.60 326 210
2.60 0.60 328 208
2.70 0.60 331 208
2.80 0.60 334 206
2.90 0.60 336 205
3.00 0.60 339 204
3.10 0.60 341 203
3.20 0.60 344 202
3.30 0.60 347 201
3.40 0.60 349 200
3.50 0.60 351 199
3.60 0.60 354 198
3.70 0.60 357 197
3.80 0.60 359 196
3.90 0.60 362 195
4.00 0.60 364 194
4.10 0.60 367 193
4.20 0.60 369 192
4.30 0.60 372 190
4.40 0.60 374 189
4.50 0.60 377 188
4.60 0.60 379 187
4.70 0.60 382 186
4.80 0.60 384 185
4.90 0.60 387 183
5.00 0.60 389 183
5.10 0.60 392 181
5.20 0.60 394 180
5.30 0.60 397 179
5.40 0.60 399 178
5.50 0.60 401 177
5.60 0.60 404 175
5.70 0.60 407 174
5.80 0.60 409 173
5.90 0.60 411 172
6.00 0.60 414 170
6.10 0.60 416 169
6.20 0.60 418 168
6.30 0.60 421 167
6.40 0.60 423 166
6.50 0.60 426 165
6.60 0.60 428 163
6.70 0.60 430 162
6.80 0.60 432 161
6.90 0.60 434 160
7.00 0.60 436 159
7.10 0.60 437 159
7.20 0.60 439 158
7.30 0.60 440 157
7.40 0.60 442 157
7.50 0.60 446 157
7.60 0.60 450 158
7.70 0.60 455 159
7.80 0.60 460 160
7.90 0.60 465 162
8.00 0.60 471 164
8.10 0.60 476 166
8.20 0.60 482 168
8.30 0.60 483 167
8.40 0.60 484 166
8.50 0.60 485 166
8.60 0.60 486 165
8.70 0.60 487 164
8.80 0.60 488 164
8.90 0.60 489 163
9.00 0.60 489 162
9.10 0.60 490 161
-9.00 0.70 16 307
-8.90 0.70 18 307
-8.80 0.70 20 306
-8.70 0.70 22 306
-8.60 0.70 23 306
-8.50 0.70 25 305
-8.40 0.70 27 305
-8.30 0.70 30 302
-8.20 0.70 32 300
-8.10 0.70 35 298
-8.00 0.70 37 296
-7.90 0.70 39 295
-7.80 0.70 41 293
-7.70 0.70 44 291
-7.60 0.70 48 287
-7.50 0.70 52 284
-7.40 0.70 56 280
-7.30 0.70 59 278
-7.20 0.70 61 278
-7.10 0.70 62 277
-7.00 0.70 64 277
-6.90 0.70 66 276
-6.80 0.70 69 275
-6.70 0.70 76 270
-6.60 0.70 79 269
-6.50 0.70 82 269
-6.40 0.70 85 269
-6.30 0.70 88 269
-6.20 0.70 90 268
-6.10 0.70 93 268
-6.00 0.70 96 268
-5.90 0.70 99 267
-5.80 0.70 102 267
-5.70 0.70 105 267
-5.60 0.70 108 266
-5.50 0.70 110 266
-5.40 0.70 113 266
-5.30 0.70 116 265
-5.20 0.70 119 265
-5.10 0.70 122 264
-5.00 0.70 125 264
-4.90 0.70 128 263
-4.80 0.70 131 263
-4.70 0.70 133 263
-4.60 0.70 136 262
-4.50 0.70 138 262
-4.40 0.70 141 261
-4.30 0.70 144 261
-4.20 0.70 147 260
-4.10 0.70 150 260
-4.00 0.70 153 259
-3.90 0.70 156 259
-3.80 0.70 158 258
-3.70 0.70 161 258
-3.60 0.70 164 257
-3.50 0.70 167 257
-3.40 0.70 170 256
-3.30 0.70 172 256
-3.20 0.70 175 255
-3.10 0.70 178 255
-3.00 0.70 180 254
-2.90 0.70 183 254
-2.80 0.70 186 253
-2.70 0.70 189 252
-2.60 0.70 191 252
-2.50 0.70 194 251
-2.40 0.70 197 251
-2.30 0.70 199 250
-2.20 0.70 202 249
-2.10 0.70 205 249
-2.00 0.70 208 248
-1.90 0.70 211 247
-1.80 0.70 213 246
-1.70 0.70 216 246
-1.60 0.70 219 245
-1.50 0.70 221 245
-1.40 0.70 224 244
-1.30 0.70 226 243
-1.20 0.70 229 242
-1.10 0.70 233 242
-1.00 0.70 235 241
-0.90 0.70 238 240
-0.80 0.70 240 239
-0.70 0.70 243 239
-0.60 0.70 245 238
-0.50 0.70 248 238
-0.40 0.70 251 236
-0.30 0.70 254 235
-0.20 0.70 257 235
-0.10 0.70 259 234
-0.00 0.70 262 233
0.10 0.70 264 232
0.20 0.70 267 232
0.30 0.70 270 231
0.40 0.70 272 230
0.50 0.70 275 229
0.60 0.70 278 228
0.70 0.70 280 228
0.80 0.70 283 227
0.90 0.70 286 226
1.00 0.70 288 225
1.10 0.70 291 224
1.20 0.70 294 223
1.30 0.70 296 222
1.40 0.70 299 221
1.50 0.70 302 220
1.60 0.70 304 219
1.70 0.70 307 219
1.80 0.70 309 217
1.90 0.70 312 217
2.00 0.70 314 216
2.10 0.70 317 215
2.20 0.70 320 214
2.30 0.70 322 213
2.40 0.70 324 212
2.50 0.70 327 211
2.60 0.70 330 210
2.70 0.70 333 209
2.80 0.70 335 208
2.90 0.70 338 207
3.00 0.70 340 206
3.10 0.70 343 205
3.20 0.70 345 204
3.30 0.70 348 203
3.40 0.70 351 201
3.50 0.70 353 200
3.60 0.70 356 199
3.70 0.70 358 198
3.80 0.70 360 197
3.90 0.70 363 196
4.00 0.70 365 195
4.10 0.70 368 194
4.20 0.70 370 193
4.30 0.70 373 192
4.40 0.70 375 190
4.50 0.70 378 189
4.60 0.70 381 188
4.70 0.70 383 187
4.80 0.70 386 186
4.90 0.70 388 185
5.00 0.70 390 184
5.10 0.70 393 182
5.20 0.70 396 181
5.30 0.70 398 180
5.40 0.70 401 179
5.50 0.70 403 178
5.60 0.70 405 176
5.70 0.70 408 175
5.80 0.70 410 174
5.90 0.70 413 173
6.00 0.70 415 172
6.10 0.70 417 170
6.20 0.70 420 169
6.30 0.70 422 168
6.40 0.70 425 167
6.50 0.70 427 166
6.60 0.70 429 165
6.70 0.70 431 163
6.80 0.70 433 162
6.90 0.70 435 161
7.00 0.70 437 161
7.10 0.70 438 160
7.20 0.70 440 159
7.30 0.70 441 158
7.40 0.70 443 157
7.50 0.70 447 158
7.60 0.70 452 159
7.70 0.70 457 161
7.80 0.70 462 162
7.90 0.70 467 164
8.00 0.70 472 165
8.10 0.70 478 167
8.20 0.70 483 169
8.30 0.70 484 169
8.40 0.70 486 168
8.50 0.70 486 167
8.60 0.70 487 166
8.70 0.70 488 166
8.80 0.70 489 165
8.90 0.70 489 164
9.00 0.70 490 163
9.10 0.70 491 162
-9.00 0.80 18 308
-8.90 0.80 19 308
-8.80 0.80 21 307
-8.70 0.80 22 307
-8.60 0.80 24 307
-8.50 0.80 26 306
-8.40 0.80 28 306
-8.30 0.80 32 303
-8.20 0.80 34 301
-8.10 0.80 36 299
-8.00 0.80 38 297
-7.90 0.80 40 296
-7.80 0.80 42 295
-7.70 0.80 45 292
-7.60 0.80 49 289
-7.50 0.80 53 286
-7.40 0.80 57 282
-7.30 0.80 60 279
-7.20 0.80 62 279
-7.10 0.80 63 279
-7.00 0.80 65 278
-6.90 0.80 67 278
-6.80 0.80 69 277
-6.70 0.80 78 271
-6.60 0.80 80 271
-6.50 0.80 83 271
-6.40 0.80 86 270
-6.30 0.80 89 270
-6.20 0.80 91 270
-6.10 0.80 94 269
-6.00 0.80 97 269
-5.90 0.80 100 269
-5.80 0.80 103 268
-5.70 0.80 106 268
-5.60 0.80 108 268
-5.50 0.80 112 267
-5.40 0.80 114 267
-5.30 0.80 117 267
-5.20 0.80 120 266
-5.10 0.80 123 266
-5.00 0.80 126 265
-4.90 0.80 129 265
-4.80 0.80 131 264
-4.70 0.80 135 264
-4.60 0.80 137 264
-4.50 0.80 140 263
-4.40 0.80 143 263
-4.30 0.80 146 262
-4.20 0.80 148 262
-4.10 0.80 151 261
-4.00 0.80 154 261
-3.90 0.80 157 260
-3.80 0.80 159 260
-3.70 0.80 163 259
-3.60 0.80 165 259
-3.50 0.80 168 258
-3.40 0.80 171 258
-3.30 0.80 173 257
-3.20 0.80 176 256
-3.10 0.80 179 256
-3.00 0.80 182 255
-2.90 0.80 184 255
-2.80 0.80 187 254
-2.70 0.80 190 253
-2.60 0.80 193 253
-2.50 0.80 196 253
-2.40 0.80 198 252
-2.30 0.80 201 251
-2.20 0.80 203 251
-2.10 0.80 206 250
-2.00 0.80 209 249
-1.90 0.80 211 249
-1.80 0.80 215 248
-1.70 0.80 217 247
-1.60 0.80 220 246
-1.50 0.80 223 246
-1.40 0.80 225 245
-1.30 0.80 228 244
-1.20 0.80 231 244
-1.10 0.80 234 243
-1.00 0.80 236 242
-0.90 0.80 239 242
-0.80 0.80 242 241
-0.70 0.80 244 240
-0.60 0.80 247 239
-0.50 0.80 249 239
-0.40 0.80 252 238
-0.30 0.80 255 237
-0.20 0.80 258 236
-0.10 0.80 260 235
-0.00 0.80 263 234
0.10 0.80 265 234
0.20 0.80 268 233
0.30 0.80 271 232
0.40 0.80 273 231
0.50 0.80 277 230
0.60 0.80 279 230
0.70 0.80 282 229
0.80 0.80 284 228
0.90 0.80 287 227
1.00 0.80 289 226
1.10 0.80 292 225
1.20 0.80 295 224
1.30 0.80 297 223
1.40 0.80 300 222
1.50 0.80 303 221
1.60 0.80 305 221
1.70 0.80 308 220
1.80 0.80 311 219
1.90 0.80 313 218
2.00 0.80 316 217
2.10 0.80 318 216
2.20 0.80 321 215
2.30 0.80 323 214
2.40 0.80 326 213
2.50 0.80 329 212
2.60 0.80 331 211
2.70 0.80 334 210
2.80 0.80 336 209
2.90 0.80 339 208
3.00 0.80 341 207
3.10 0.80 344 206
3.20 0.80 346 205
3.30 0.80 349 204
3.40 0.80 351 203
3.50 0.80 354 202
3.60 0.80 357 201
3.70 0.80 359 199
3.80 0.80 362 198
3.90 0.80 364 197
4.00 0.80 367 196
4.10 0.80 369 195
4.20 0.80 372 194
4.30 0.80 374 193
4.40 0.80 377 192
4.50 0.80 379 191
4.60 0.80 382 189
4.70 0.80 384 188
4.80 0.80 387 187
4.90 0.80 390 186
5.00 0.80 392 185
5.10 0.80 394 184
5.20 0.80 397 182
5.30 0.80 399 181
5.40 0.80 402 180
5.50 0.80 404 179
5.60 0.80 407 177
5.70 0.80 409 176
5.80 0.80 411 175
5.90 0.80 414 174
6.00 0.80 416 173
6.10 0.80 419 172
6.20 0.80 421 171
6.30 0.80 423 169
6.40 0.80 426 168
6.50 0.80 428 167
6.60 0.80 431 166
6.70 0.80 433 165
6.80 0.80 434 164
6.90 0.80 436 163
7.00 0.80 438 162
7.10 0.80 439 161
7.20 0.80 441 160
7.30 0.80 442 159
7.40 0.80 444 159
7.50 0.80 448 159
7.60 0.80 453 161
7.70 0.80 459 162
7.80 0.80 464 164
7.90 0.80 469 165
8.00 0.80 474 167
8.10 0.80 479 168
8.20 0.80 484 170
8.30 0.80 485 170
8.40 0.80 486 169
8.50 0.80 487 168
8.60 0.80 488 167
8.70 0.80 488 167
8.80 0.80 489 166
8.90 0.80 490 165
9.00 0.80 490 164
9.10 0.80 491 163
-9.00 0.90 18 309
-8.90 0.90 20 309
-8.80 0.90 22 308
-8.70 0.90 24 308
-8.60 0.90 25 308
-8.50 0.90 27 308
-8.40 0.90 30 305
-8.30 0.90 33 303
-8.20 0.90 36 302
-8.10 0.90 38 300
-8.00 0.90 40 299
-7.90 0.90 42 297
-7.80 0.90 44 296
-7.70 0.90 47 294
-7.60 0.90 50 291
-7.50 0.90 54 287
-7.40 0.90 58 283
-7.30 0.90 62 281
-7.20 0.90 63 281
-7.10 0.90 64 280
-7.00 0.90 66 280
-6.90 0.90 68 279
-6.80 0.90 70 278
-6.70 0.90 74 277
-6.60 0.90 82 272
-6.50 0.90 85 272
-6.40 0.90 87 272
-6.30 0.90 90 271
-6.20 0.90 93 271
-6.10 0.90 95 271
-6.00 0.90 98 270
-5.90 0.90 101 270
-5.80 0.90 104 270
-5.70 0.90 107 269
-5.60 0.90 110 269
-5.50 0.90 113 269
-5.40 0.90 115 268
-5.30 0.90 118 268
-5.20 0.90 121 267
-5.10 0.90 124 267
-5.00 0.90 127 267
-4.90 0.90 130 266
-4.80 0.90 133 266
-4.70 0.90 135 265
-4.60 0.90 138 265
-4.50 0.90 141 264
-4.40 0.90 144 264
-4.30 0.90 147 264
-4.20 0.90 149 263
-4.10 0.90 152 263
-4.00 0.90 155 262
-3.90 0.90 158 261
-3.80 0.90 161 261
-3.70 0.90 164 261
-3.60 0.90 166 260
-3.50 0.90 169 259
-3.40 0.90 172 259
-3.30 0.90 175 258
-3.20 0.90 177 258
-3.10 0.90 180 257
-3.00 0.90 183 257
-2.90 0.90 186 256
-2.80 0.90 188 255
-2.70 0.90 191 255
-2.60 0.90 194 254
-2.50 0.90 197 254
-2.40 0.90 199 253
-2.30 0.90 202 252
-2.20 0.90 205 252
-2.10 0.90 208 251
-2.00 0.90 210 251
-1.90 0.90 213 250
-1.80 0.90 216 249
-1.70 0.90 218 248
-1.60 0.90 221 248
-1.50 0.90 224 247
-1.40 0.90 227 246
-1.30 0.90 229 246
-1.20 0.90 232 245
-1.10 0.90 235 244
-1.00 0.90 237 243
-0.90 0.90 240 243
-0.80 0.90 243 242
-0.70 0.90 245 241
-0.60 0.90 248 240
-0.50 0.90 251 240
-0.40 0.90 254 239
-0.30 0.90 256 238
-0.20 0.90 259 237
-0.10 0.90 261 237
-0.00 0.90 265 236
0.10 0.90 267 235
0.20 0.90 270 234
0.30 0.90 272 233
0.40 0.90 275 232
0.50 0.90 278 232
0.60 0.90 280 231
0.70 0.90 283 230
0.80 0.90 286 229
0.90 0.90 288 228
1.00 0.90 291 227
1.10 0.90 294 226
1.20 0.90 296 225
1.30 0.90 299 225
1.40 0.90 301 224
1.50 0.90 304 223
1.60 0.90 307 222
1.70 0.90 309 221
1.80 0.90 312 220
1.90 0.90 314 219
2.00 0.90 317 218
2.10 0.90 319 217
2.20 0.90 322 216
2.30 0.90 324 215
2.40 0.90 327 214
2.50 0.90 330 213
2.60 0.90 332 212
2.70 0.90 335 211
2.80 0.90 338 210
2.90 0.90 340 209
3.00 0.90 342 208
3.10 0.90 345 207
3.20 0.90 348 206
3.30 0.90 350 205
3.40 0.90 353 204
3.50 0.90 356 203
3.60 0.90 358 202
3.70 0.90 360 201
3.80 0.90 363 199
3.90 0.90 365 198
4.00 0.90 368 197
4.10 0.90 371 196
4.20 0.90 373 195
4.30 0.90 375 194
4.40 0.90 378 193
4.50 0.90 381 192
4.60 0.90 383 190
4.70 0.90 385 190
4.80 0.90 388 188
4.90 0.90 391 187
5.00 0.90 393 186
5.10 0.90 396 185
5.20 0.90 398 183
5.30 0.90 400 182
5.40 0.90 403 181
5.50 0.90 405 180
5.60 0.90 408 179
5.70 0.90 410 177
5.80 0.90 413 176
5.90 0.90 415 175
6.00 0.90 418 174
6.10 0.90 420 173
6.20 0.90 422 172
6.30 0.90 425 170
6.40 0.90 427 169
6.50 0.90 429 168
6.60 0.90 432 167
6.70 0.90 434 166
6.80 0.90 436 165
6.90 0.90 437 164
7.00 0.90 439 163
7.10 0.90 440 162
7.20 0.90 442 161
7.30 0.90 443 160
7.40 0.90 446 160
7.50 0.90 450 161
7.60 0.90 455 162
7.70 0.90 460 164
7.80 0.90 465 165
7.90 0.90 470 166
8.00 0.90 475 168
8.10 0.90 480 170
8.20 0.90 485 172
8.30 0.90 486 171
8.40 0.90 487 170
8.50 0.90 488 169
8.60 0.90 488 169
8.70 0.90 489 168
8.80 0.90 490 167
8.90 0.90 490 166
9.00 0.90 491 165
9.10 0.90 492 164
-9.00 1.00 19 310
-8.90 1.00 21 310
-8.80 1.00 23 309
-8.70 1.00 24 309
-8.60 1.00 26 309
-8.50 1.00 28 309
-8.40 1.00 31 307
-8.30 1.00 34 304
-8.20 1.00 37 303
-8.10 1.00 39 301
-8.00 1.00 41 300
-7.90 1.00 43 299
-7.80 1.00 45 297
-7.70 1.00 48 295
-7.60 1.00 51 293
-7.50 1.00 55 289
-7.40 1.00 59 285
-7.30 1.00 62 282
-7.20 1.00 64 282
-7.10 1.00 65 281
-7.00 1.00 67 281
-6.90 1.00 69 281
-6.80 1.00 71 280
-6.70 1.00 75 279
-6.60 1.00 83 273
-6.50 1.00 85 273
-6.40 1.00 88 273
-6.30 1.00 92 273
-6.20 1.00 94 272
-6.10 1.00 97 272
-6.00 1.00 100 272
-5.90 1.00 103 272
-5.80 1.00 105 271
-5.70 1.00 108 271
-5.60 1.00 111 270
-5.50 1.00 114 270
-5.40 1.00 117 269
-5.30 1.00 119 269
-5.20 1.00 122 269
-5.10 1.00 125 268
-5.00 1.00 128 268
-4.90 1.00 131 268
-4.80 1.00 133 267
-4.70 1.00 137 267
-4.60 1.00 139 266
-4.50 1.00 142 266
-4.40 1.00 145 265
-4.30 1.00 148 265
-4.20 1.00 151 264
-4.10 1.00 153 264
-4.00 1.00 156 263
-3.90 1.00 159 263
-3.80 1.00 162 263
-3.70 1.00 165 262
-3.60 1.00 167 261
-3.50 1.00 170 261
-3.40 1.00 173 260
-3.30 1.00 176 260
-3.20 1.00 179 259
-3.10 1.00 181 259
-3.00 1.00 184 258
-2.90 1.00 187 258
-2.80 1.00 189 257
-2.70 1.00 192 256
-2.60 1.00 195 256
-2.50 1.00 198 255
-2.40 1.00 200 254
-2.30 1.00 203 254
-2.20 1.00 206 253
-2.10 1.00 209 252
-2.00 1.00 212 252
-1.90 1.00 214 251
-1.80 1.00 217 250
-1.70 1.00 220 250
-1.60 1.00 222 249
-1.50 1.00 225 248
-1.40 1.00 228 248
-1.30 1.00 230 247
-1.20 1.00 233 246
-1.10 1.00 236 245
-1.00 1.00 239 245
-0.90 1.00 241 244
-0.80 1.00 244 243
-0.70 1.00 247 242
-0.60 1.00 250 242
-0.50 1.00 252 241
-0.40 1.00 255 240
-0.30 1.00 258 240
-0.20 1.00 260 239
-0.10 1.00 263 238
-0.00 1.00 265 237
0.10 1.00 268 236
0.20 1.00 271 235
0.30 1.00 274 234
0.40 1.00 276 234
0.50 1.00 279 233
0.60 1.00 281 232
0.70 1.00 284 231
0.80 1.00 287 230
0.90 1.00 289 229
1.00 1.00 292 228
1.10 1.00 295 228
1.20 1.00 297 227
1.30 1.00 300 226
1.40 1.00 302 225
1.50 1.00 305 224
1.60 1.00 308 223
1.70 1.00 310 222
1.80 1.00 313 221
1.90 1.00 316 220
2.00 1.00 318 219
2.10 1.00 321 218
2.20 1.00 323 217
2.30 1.00 326 216
2.40 1.00 329 215
2.50 1.00 331 214
2.60 1.00 334 213
2.70 1.00 336 212
2.80 1.00 339 211
2.90 1.00 341 210
3.00 1.00 344 209
3.10 1.00 346 208
3.20 1.00 349 207
3.30 1.00 352 206
3.40 1.00 354 205
3.50 1.00 356 204
3.60 1.00 359 203
3.70 1.00 362 202
3.80 1.00 364 201
3.90 1.00 367 199
4.00 1.00 369 198
4.10 1.00 372 197
4.20 1.00 374 196
4.30 1.00 377 195
4.40 1.00 380 194
4.50 1.00 382 193
4.60 1.00 384 192
4.70 1.00 387 190
4.80 1.00 389 189
4.90 1.00 392 188
5.00 1.00 394 187
5.10 1.00 397 186
5.20 1.00 399 185
5.30 1.00 402 183
5.40 1.00 404 182
5.50 1.00 407 181
5.60 1.00 409 180
5.70 1.00 412 179
5.80 1.00 414 177
5.90 1.00 417 176
6.00 1.00 419 175
6.10 1.00 421 174
6.20 1.00 424 173
6.30 1.00 426 171
6.40 1.00 429 170
6.50 1.00 431 169
6.60 1.00 433 168
6.70 1.00 435 167
6.80 1.00 437 166
6.90 1.00 438 165
7.00 1.00 440 164
7.10 1.00 442 163
7.20 1.00 443 162
7.30 1.00 444 161
7.40 1.00 447 161
7.50 1.00 451 162
7.60 1.00 456 163
7.70 1.00 462 165
7.80 1.00 467 167
7.90 1.00 472 168
8.00 1.00 476 170
8.10 1.00 481 172
8.20 1.00 486 172
8.30 1.00 487 172
8.40 1.00 488 172
8.50 1.00 488 170
8.60 1.00 489 170
8.70 1.00 490 169
8.80 1.00 490 168
8.90 1.00 491 167
9.00 1.00 492 167
9.10 1.00 492 166
-9.00 1.10 20 311
-8.90 1.10 21 311
-8.80 1.10 24 311
-8.70 1.10 25 310
-8.60 1.10 27 310
-8.50 1.10 29 310
-8.40 1.10 31 309
-8.30 1.10 35 306
-8.20 1.10 38 304
-8.10 1.10 40 303
-8.00 1.10 42 301
-7.90 1.10 45 300
-7.80 1.10 47 299
-7.70 1.10 49 297
-7.60 1.10 52 294
-7.50 1.10 56 291
-7.40 1.10 60 286
-7.30 1.10 63 283
-7.20 1.10 65 283
-7.10 1.10 66 282
-7.00 1.10 68 282
-6.90 1.10 70 282
-6.80 1.10 72 281
-6.70 1.10 76 280
-6.60 1.10 84 275
-6.50 1.10 86 274
-6.40 1.10 89 274
-6.30 1.10 92 274
-6.20 1.10 95 274
-6.10 1.10 98 273
-6.00 1.10 101 273
-5.90 1.10 103 273
-5.80 1.10 106 272
-5.70 1.10 109 272
-5.60 1.10 112 272
-5.50 1.10 115 271
-5.40 1.10 118 271
-5.30 1.10 121 270
-5.20 1.10 123 270
-5.10 1.10 126 270
-5.00 1.10 129 269
-4.90 1.10 132 269
-4.80 1.10 135 268
-4.70 1.10 138 268
-4.60 1.10 140 267
-4.50 1.10 143 267
-4.40 1.10 147 267
-4.30 1.10 149 266
-4.20 1.10 152 266
-4.10 1.10 154 265
-4.00 1.10 157 265
-3.90 1.10 160 264
-3.80 1.10 163 264
-3.70 1.10 166 263
-3.60 1.10 168 262
-3.50 1.10 172 262
-3.40 1.10 174 262
-3.30 1.10 177 261
-3.20 1.10 179 260
-3.10 1.10 183 260
-3.00 1.10 185 259
-2.90 1.10 188 259
-2.80 1.10 191 258
-2.70 1.10 193 258
-2.60 1.10 196 257
-2.50 1.10 199 256
-2.40 1.10 202 256
-2.30 1.10 205 255
-2.20 1.10 207 254
-2.10 1.10 210 254
-2.00 1.10 213 253
-1.90 1.10 216 252
-1.80 1.10 218 252
-1.70 1.10 221 251
-1.60 1.10 224 250
-1.50 1.10 227 249
-1.40 1.10 229 249
-1.30 1.10 232 248
-1.20 1.10 234 247
-1.10 1.10 237 247
-1.00 1.10 240 246
-0.90 1.10 243 245
-0.80 1.10 245 244
-0.70 1.10 248 244
-0.60 1.10 251 243
-0.50 1.10 253 242
-0.40 1.10 256 241
-0.30 1.10 259 241
-0.20 1.10 261 240
-0.10 1.10 264 239
-0.00 1.10 267 238
0.10 1.10 269 237
0.20 1.10 272 237
0.30 1.10 275 236
0.40 1.10 277 235
0.50 1.10 280 234
0.60 1.10 283 233
0.70 1.10 285 232
0.80 1.10 288 232
0.90 1.10 291 231
1.00 1.10 294 230
1.10 1.10 296 229
1.20 1.10 298 228
1.30 1.10 301 227
1.40 1.10 304 226
1.50 1.10 306 225
1.60 1.10 309 224
1.70 1.10 311 223
1.80 1.10 314 222
1.90 1.10 317 221
2.00 1.10 319 220
2.10 1.10 322 219
2.20 1.10 325 219
2.30 1.10 327 217
2.40 1.10 330 217
2.50 1.10 332 215
2.60 1.10 334 214
2.70 1.10 338 214
2.80 1.10 340 213
2.90 1.10 342 212
3.00 1.10 345 210
3.10 1.10 348 209
3.20 1.10 350 208
3.30 1.10 353 207
3.40 1.10 355 206
3.50 1.10 358 205
3.60 1.10 360 204
3.70 1.10 363 203
3.80 1.10 366 202
3.90 1.10 368 201
4.00 1.10 370 200
4.10 1.10 373 198
4.20 1.10 376 197
4.30 1.10 378 196
4.40 1.10 381 195
4.50 1.10 383 194
4.60 1.10 386 193
4.70 1.10 388 192
4.80 1.10 391 191
4.90 1.10 393 189
5.00 1.10 396 188
5.10 1.10 398 187
5.20 1.10 401 186
5.30 1.10 403 185
5.40 1.10 406 183
5.50 1.10 408 182
5.60 1.10 411 181
5.70 1.10 413 180
5.80 1.10 415 179
5.90 1.10 418 177
6.00 1.10 420 176
6.10 1.10 423 175
6.20 1.10 425 174
6.30 1.10 427 172
6.40 1.10 430 171
6.50 1.10 432 170
6.60 1.10 434 169
6.70 1.10 436 168
6.80 1.10 438 167
6.90 1.10 440 166
7.00 1.10 441 165
7.10 1.10 443 164
7.20 1.10 444 163
7.30 1.10 445 162
7.40 1.10 447 161
7.50 1.10 453 164
7.60 1.10 458 165
7.70 1.10 463 167
7.80 1.10 468 168
7.90 1.10 473 169
8.00 1.10 478 171
8.10 1.10 483 173
8.20 1.10 486 174
8.30 1.10 488 173
8.40 1.10 488 173
8.50 1.10 489 172
8.60 1.10 490 171
8.70 1.10 490 170
8.80 1.10 491 169
8.90 1.10 491 168
9.00 1.10 492 167
9.10 1.10 493 167
-9.00 1.20 20 312
-8.90 1.20 22 312
-8.80 1.20 24 312
-8.70 1.20 26 311
-8.60 1.20 28 311
-8.50 1.20 30 311
-8.40 1.20 32 310
-8.30 1.20 37 307
-8.20 1.20 40 305
-8.10 1.20 42 304
-8.00 1.20 44 303
-7.90 1.20 46 301
-7.80 1.20 48 300
-7.70 1.20 50 299
-7.60 1.20 53 296
-7.50 1.20 57 293
-7.40 1.20 61 289
-7.30 1.20 65 284
-7.20 1.20 66 284
-7.10 1.20 67 284
-7.00 1.20 69 283
-6.90 1.20 71 283
-6.80 1.20 74 282
-6.70 1.20 77 281
-6.60 1.20 85 276
-6.50 1.20 88 276
-6.40 1.20 90 275
-6.30 1.20 93 275
-6.20 1.20 96 275
-6.10 1.20 99 275
-6.00 1.20 102 274
-5.90 1.20 105 274
-5.80 1.20 107 274
-5.70 1.20 110 273
-5.60 1.20 113 273
-5.50 1.20 116 273
-5.40 1.20 118 272
-5.30 1.20 122 272
-5.20 1.20 125 271
-5.10 1.20 128 271
-5.00 1.20 130 270
-4.90 1.20 133 270
-4.80 1.20 136 270
-4.70 1.20 139 269
-4.60 1.20 142 269
-4.50 1.20 145 268
-4.40 1.20 147 268
-4.30 1.20 150 267
-4.20 1.20 153 267
-4.10 1.20 156 266
-4.00 1.20 159 266
-3.90 1.20 161 265
-3.80 1.20 164 265
-3.70 1.20 167 264
-3.60 1.20 170 264
-3.50 1.20 172 263
-3.40 1.20 175 263
-3.30 1.20 178 262
-3.20 1.20 181 262
-3.10 1.20 183 261
-3.00 1.20 186 260
-2.90 1.20 190 260
-2.80 1.20 192 259
-2.70 1.20 195 259
-2.60 1.20 197 258
-2.50 1.20 201 258
-2.40 1.20 203 257
-2.30 1.20 206 256
-2.20 1.20 208 256
-2.10 1.20 211 255
-2.00 1.20 214 254
-1.90 1.20 217 254
-1.80 1.20 219 253
-1.70 1.20 222 252
-1.60 1.20 225 252
-1.50 1.20 228 251
-1.40 1.20 230 250
-1.30 1.20 233 249
-1.20 1.20 236 249
-1.10 1.20 239 248
-1.00 1.20 241 247
-0.90 1.20 244 246
-0.80 1.20 247 246
-0.70 1.20 249 245
-0.60 1.20 252 244
-0.50 1.20 255 243
-0.40 1.20 257 243
-0.30 1.20 260 242
-0.20 1.20 263 241
-0.10 1.20 265 240
-0.00 1.20 268 239
0.10 1.20 271 239
0.20 1.20 273 238
0.30 1.20 276 237
0.40 1.20 279 236
0.50 1.20 281 235
0.60 1.20 284 234
0.70 1.20 287 233
0.80 1.20 289 233
0.90 1.20 292 232
1.00 1.20 295 231
1.10 1.20 297 230
1.20 1.20 300 229
1.30 1.20 302 228
1.40 1.20 305 227
1.50 1.20 307 226
1.60 1.20 310 225
1.70 1.20 313 225
1.80 1.20 315 224
1.90 1.20 318 223
2.00 1.20 321 222
2.10 1.20 323 221
2.20 1.20 326 220
2.30 1.20 328 219
2.40 1.20 331 218
2.50 1.20 334 217
2.60 1.20 336 216
2.70 1.20 339 215
2.80 1.20 342 213
2.90 1.20 344 213
3.00 1.20 346 211
3.10 1.20 349 210
3.20 1.20 352 209
3.30 1.20 354 208
3.40 1.20 357 207
3.50 1.20 359 206
3.60 1.20 361 205
3.70 1.20 364 204
3.80 1.20 367 203
3.90 1.20 369 202
4.00 1.20 372 201
4.10 1.20 374 200
4.20 1.20 377 199
4.30 1.20 380 197
4.40 1.20 382 196
4.50 1.20 384 195
4.60 1.20 387 194
4.70 1.20 389 193
4.80 1.20 392 192
4.90 1.20 394 190
5.00 1.20 397 189
5.10 1.20 399 188
5.20 1.20 402 187
5.30 1.20 405 186
5.40 1.20 407 185
5.50 1.20 410 183
5.60 1.20 412 182
5.70 1.20 414 181
5.80 1.20 417 180
5.90 1.20 419 178
6.00 1.20 422 177
6.10 1.20 424 176
6.20 1.20 426 175
6.30 1.20 429 174
6.40 1.20 431 173
6.50 1.20 433 171
6.60 1.20 435 170
6.70 1.20 437 169
6.80 1.20 439 168
6.90 1.20 441 167
7.00 1.20 442 166
7.10 1.20 444 165
7.20 1.20 445 164
7.30 1.20 446 163
7.40 1.20 448 162
7.50 1.20 455 165
7.60 1.20 460 166
7.70 1.20 465 168
7.80 1.20 470 170
7.90 1.20 475 171
8.00 1.20 479 173
8.10 1.20 484 174
8.20 1.20 487 175
8.30 1.20 488 174
8.40 1.20 489 174
8.50 1.20 489 173
8.60 1.20 490 172
8.70 1.20 491 171
8.80 1.20 491 170
8.90 1.20 492 169
9.00 1.20 493 169
9.10 1.20 494 168
-9.00 1.30 22 313
-8.90 1.30 23 313
-8.80 1.30 25 313
-8.70 1.30 27 312
-8.60 1.30 29 312
-8.50 1.30 31 312
-8.40 1.30 34 310
-8.30 1.30 38 308
-8.20 1.30 41 306
-8.10 1.30 43 305
-8.00 1.30 45 304
-7.90 1.30 47 303
-7.80 1.30 49 301
-7.70 1.30 51 300
-7.60 1.30 54 298
-7.50 1.30 57 295
-7.40 1.30 61 292
-7.30 1.30 65 287
-7.20 1.30 67 285
-7.10 1.30 69 285
-7.00 1.30 70 284
-6.90 1.30 72 284
-6.80 1.30 74 284
-6.70 1.30 78 283
-6.60 1.30 82 282
-6.50 1.30 89 277
-6.40 1.30 92 277
-6.30 1.30 94 276
-6.20 1.30 97 276
-6.10 1.30 100 276
-6.00 1.30 103 275
-5.90 1.30 105 275
-5.80 1.30 109 275
-5.70 1.30 111 274
-5.60 1.30 114 274
-5.50 1.30 117 274
-5.40 1.30 120 273
-5.30 1.30 123 273
-5.20 1.30 125 273
-5.10 1.30 128 272
-5.00 1.30 131 272
-4.90 1.30 135 271
-4.80 1.30 137 271
-4.70 1.30 140 271
-4.60 1.30 143 270
-4.50 1.30 146 270
-4.40 1.30 148 269
-4.30 1.30 151 268
-4.20 1.30 154 268
-4.10 1.30 157 268
-4.00 1.30 160 267
-3.90 1.30 163 267
-3.80 1.30 165 266
-3.70 1.30 168 266
-3.60 1.30 171 265
-3.50 1.30 174 265
-3.40 1.30 176 264
-3.30 1.30 179 264
-3.20 1.30 182 263
-3.10 1.30 185 262
-3.00 1.30 187 262
-2.90 1.30 190 261
-2.80 1.30 193 261
-2.70 1.30 196 260
-2.60 1.30 199 259
-2.50 1.30 202 259
-2.40 1.30 204 258
-2.30 1.30 207 258
-2.20 1.30 210 257
-2.10 1.30 212 256
-2.00 1.30 215 256
-1.90 1.30 218 255
-1.80 1.30 221 254
-1.70 1.30 223 254
-1.60 1.30 226 253
-1.50 1.30 229 252
-1.40 1.30 232 251
-1.30 1.30 234 251
-1.20 1.30 237 250
-1.10 1.30 240 249
-1.00 1.30 243 248
-0.90 1.30 245 248
-0.80 1.30 248 247
-0.70 1.30 250 246
-0.60 1.30 253 245
-0.50 1.30 256 245
-0.40 1.30 259 244
-0.30 1.30 261 243
-0.20 1.30 264 242
-0.10 1.30 267 242
-0.00 1.30 269 241
0.10 1.30 272 240
0.20 1.30 275 239
0.30 1.30 277 238
0.40 1.30 280 237
0.50 1.30 283 237
0.60 1.30 285 236
0.70 1.30 288 235
0.80 1.30 290 234
0.90 1.30 293 233
1.00 1.30 296 232
1.10 1.30 299 231
1.20 1.30 301 230
1.30 1.30 303 229
1.40 1.30 306 229
1.50 1.30 309 227
1.60 1.30 311 227
1.70 1.30 314 226
1.80 1.30 317 225
1.90 1.30 319 224
2.00 1.30 322 223
2.10 1.30 324 222
2.20 1.30 327 221
2.30 1.30 330 220
2.40 1.30 333 219
2.50 1.30 335 218
2.60 1.30 337 217
2.70 1.30 340 216
2.80 1.30 343 215
2.90 1.30 345 214
3.00 1.30 348 213
3.10 1.30 350 212
3.20 1.30 353 211
3.30 1.30 355 210
3.40 1.30 358 209
3.50 1.30 360 208
3.60 1.30 363 206
3.70 1.30 366 205
3.80 1.30 368 204
3.90 1.30 371 203
4.00 1.30 373 202
4.10 1.30 376 201
4.20 1.30 378 200
4.30 1.30 381 198
4.40 1.30 383 197
4.50 1.30 386 196
4.60 1.30 388 195
4.70 1.30 391 194
4.80 1.30 393 193
4.90 1.30 396 192
5.00 1.30 398 190
5.10 1.30 401 189
5.20 1.30 403 188
5.30 1.30 406 187
5.40 1.30 408 186
5.50 1.30 411 184
5.60 1.30 413 183
5.70 1.30 415 182
5.80 1.30 418 181
5.90 1.30 420 180
6.00 1.30 423 178
6.10 1.30 425 177
6.20 1.30 428 176
6.30 1.30 430 175
6.40 1.30 432 173
6.50 1.30 434 172
6.60 1.30 437 171
6.70 1.30 438 170
6.80 1.30 440 169
6.90 1.30 442 168
7.00 1.30 443 167
7.10 1.30 445 166
7.20 1.30 446 165
7.30 1.30 447 164
7.40 1.30 449 163
7.50 1.30 457 167
7.60 1.30 462 168
7.70 1.30 467 170
7.80 1.30 471 171
7.90 1.30 477 173
8.00 1.30 480 174
8.10 1.30 485 176
8.20 1.30 488 176
8.30 1.30 489 176
8.40 1.30 489 175
8.50 1.30 490 174
8.60 1.30 491 173
8.70 1.30 491 173
8.80 1.30 492 172
8.90 1.30 492 171
9.00 1.30 493 170
9.10 1.30 494 169
-9.00 1.40 23 314
-8.90 1.40 24 314
-8.80 1.40 26 314
-8.70 1.40 28 314
-8.60 1.40 30 313
-8.50 1.40 32 313
-8.40 1.40 34 313
-8.30 1.40 39 309
-8.20 1.40 42 308
-8.10 1.40 44 307
-8.00 1.40 46 305
-7.90 1.40 49 304
-7.80 1.40 50 303
-7.70 1.40 53 302
-7.60 1.40 55 300
-7.50 1.40 58 297
-7.40 1.40 62 294
-7.30 1.40 65 290
-7.20 1.40 68 287
-7.10 1.40 70 286
-7.00 1.40 71 285
-6.90 1.40 73 285
-6.80 1.40 76 285
-6.70 1.40 79 284
-6.60 1.40 82 283
-6.50 1.40 86 282
-6.40 1.40 93 278
-6.30 1.40 96 278
-6.20 1.40 98 277
-6.10 1.40 101 277
-6.00 1.40 104 277
-5.90 1.40 107 277
-5.80 1.40 110 276
-5.70 1.40 113 276
-5.60 1.40 115 275
-5.50 1.40 118 275
-5.40 1.40 121 275
-5.30 1.40 124 274
-5.20 1.40 127 274
-5.10 1.40 130 274
-5.00 1.40 132 273
-4.90 1.40 136 273
-4.80 1.40 138 272
-4.70 1.40 141 272
-4.60 1.40 144 271
-4.50 1.40 147 271
-4.40 1.40 149 270
-4.30 1.40 153 270
-4.20 1.40 155 269
-4.10 1.40 158 269
-4.00 1.40 161 269
-3.90 1.40 164 268
-3.80 1.40 166 267
-3.70 1.40 169 267
-3.60 1.40 172 266
-3.50 1.40 175 266
-3.40 1.40 177 265
-3.30 1.40 181 265
-3.20 1.40 183 264
-3.10 1.40 186 264
-3.00 1.40 189 263
-2.90 1.40 191 263
-2.80 1.40 194 262
-2.70 1.40 197 261
-2.60 1.40 200 261
-2.50 1.40 202 260
-2.40 1.40 205 260
-2.30 1.40 208 259
-2.20 1.40 211 258
-2.10 1.40 214 258
-2.00 1.40 217 257
-1.90 1.40 219 256
-1.80 1.40 222 255
-1.70 1.40 225 255
-1.60 1.40 227 254
-1.50 1.40 230 253
-1.40 1.40 232 253
-1.30 1.40 235 252
-1.20 1.40 238 251
-1.10 1.40 240 250
-1.00 1.40 244 250
-0.90 1.40 246 249
-0.80 1.40 249 248
-0.70 1.40 252 247
-0.60 1.40 254 247
-0.50 1.40 257 246
-0.40 1.40 260 245
-0.30 1.40 262 245
-0.20 1.40 265 244
-0.10 1.40 268 243
-0.00 1.40 271 242
0.10 1.40 273 241
0.20 1.40 276 240
0.30 1.40 279 240
0.40 1.40 281 238
0.50 1.40 284 238
0.60 1.40 286 237
0.70 1.40 289 236
0.80 1.40 292 235
0.90 1.40 294 234
1.00 1.40 297 233
1.10 1.40 300 232
1.20 1.40 302 231
1.30 1.40 305 231
1.40 1.40 308 230
1.50 1.40 310 229
1.60 1.40 313 228
1.70 1.40 315 227
1.80 1.40 318 226
1.90 1.40 320 225
2.00 1.40 323 224
2.10 1.40 326 223
2.20 1.40 328 222
2.30 1.40 331 221
2.40 1.40 334 220
2.50 1.40 336 219
2.60 1.40 339 218
2.70 1.40 341 217
2.80 1.40 344 216
2.90 1.40 346 215
3.00 1.40 349 214
3.10 1.40 352 213
3.20 1.40 354 212
3.30 1.40 357 211
3.40 1.40 359 210
3.50 1.40 362 209
3.60 1.40 364 207
3.70 1.40 367 207
3.80 1.40 369 205
3.90 1.40 372 204
4.00 1.40 374 203
4.10 1.40 377 202
4.20 1.40 379 201
4.30 1.40 382 200
4.40 1.40 384 198
4.50 1.40 387 197
4.60 1.40 389 196
4.70 1.40 392 195
4.80 1.40 394 194
4.90 1.40 397 193
5.00 1.40 400 192
5.10 1.40 402 190
5.20 1.40 405 189
5.30 1.40 407 188
5.40 1.40 410 187
5.50 1.40 412 185
5.60 1.40 415 184
5.70 1.40 417 183
5.80 1.40 419 182
5.90 1.40 422 181
6.00 1.40 424 179
6.10 1.40 426 178
6.20 1.40 429 177
6.30 1.40 431 176
6.40 1.40 434 175
6.50 1.40 436 173
6.60 1.40 438 172
6.70 1.40 439 171
6.80 1.40 441 170
6.90 1.40 443 169
7.00 1.40 444 168
7.10 1.40 446 167
7.20 1.40 447 166
7.30 1.40 448 165
7.40 1.40 449 165
7.50 1.40 459 168
7.60 1.40 464 170
7.70 1.40 469 172
7.80 1.40 474 173
7.90 1.40 478 174
8.00 1.40 482 176
8.10 1.40 486 177
8.20 1.40 489 177
8.30 1.40 490 177
8.40 1.40 490 176
8.50 1.40 490 175
8.60 1.40 491 174
8.70 1.40 492 174
8.80 1.40 492 173
8.90 1.40 493 172
9.00 1.40 494 171
9.10 1.40 495 170
-9.00 1.50 24 315
-8.90 1.50 26 315
-8.80 1.50 27 315
-8.70 1.50 30 315
-8.60 1.50 31 314
-8.50 1.50 33 314
-8.40 1.50 35 314
-8.30 1.50 41 310
-8.20 1.50 43 309
-8.10 1.50 46 308
-8.00 1.50 48 306
-7.90 1.50 50 305
-7.80 1.50 52 304
-7.70 1.50 54 303
-7.60 1.50 56 301
-7.50 1.50 59 299
-7.40 1.50 62 296
-7.30 1.50 65 294
-7.20 1.50 68 290
-7.10 1.50 71 287
-7.00 1.50 72 287
-6.90 1.50 75 286
-6.80 1.50 77 286
-6.70 1.50 80 285
-6.60 1.50 83 284
-6.50 1.50 91 280
-6.40 1.50 94 279
-6.30 1.50 96 279
-6.20 1.50 99 279
-6.10 1.50 102 278
-6.00 1.50 105 278
-5.90 1.50 108 278
-5.80 1.50 111 277
-5.70 1.50 113 277
-5.60 1.50 116 277
-5.50 1.50 119 276
-5.40 1.50 122 276
-5.30 1.50 125 276
-5.20 1.50 128 275
-5.10 1.50 130 275
-5.00 1.50 133 274
-4.90 1.50 137 274
-4.80 1.50 139 274
-4.70 1.50 142 273
-4.60 1.50 145 272
-4.50 1.50 148 272
-4.40 1.50 151 272
-4.30 1.50 154 271
-4.20 1.50 157 271
-4.10 1.50 159 270
-4.00 1.50 162 270
-3.90 1.50 165 269
-3.80 1.50 168 269
-3.70 1.50 170 268
-3.60 1.50 173 268
-3.50 1.50 176 267
-3.40 1.50 179 267
-3.30 1.50 181 266
-3.20 1.50 184 266
-3.10 1.50 187 265
-3.00 1.50 190 264
-2.90 1.50 193 264
-2.80 1.50 196 263
-2.70 1.50 198 262
-2.60 1.50 201 262
-2.50 1.50 204 261
-2.40 1.50 207 261
-2.30 1.50 209 260
-2.20 1.50 212 259
-2.10 1.50 215 259
-2.00 1.50 217 258
-1.90 1.50 220 257
-1.80 1.50 223 257
-1.70 1.50 226 256
-1.60 1.50 228 255
-1.50 1.50 231 255
-1.40 1.50 234 254
-1.30 1.50 237 253
-1.20 1.50 239 252
-1.10 1.50 242 252
-1.00 1.50 245 251
-0.90 1.50 247 250
-0.80 1.50 250 249
-0.70 1.50 253 249
-0.60 1.50 256 248
-0.50 1.50 258 247
-0.40 1.50 261 246
-0.30 1.50 264 245
-0.20 1.50 267 245
-0.10 1.50 269 244
-0.00 1.50 272 243
0.10 1.50 274 242
0.20 1.50 277 241
0.30 1.50 280 241
0.40 1.50 282 240
0.50 1.50 285 239
0.60 1.50 288 238
0.70 1.50 290 237
0.80 1.50 293 236
0.90 1.50 296 235
1.00 1.50 298 235
1.10 1.50 301 234
1.20 1.50 303 233
1.30 1.50 306 232
1.40 1.50 309 231
1.50 1.50 311 230
1.60 1.50 314 229
1.70 1.50 317 228
1.80 1.50 319 227
1.90 1.50 322 226
2.00 1.50 325 225
2.10 1.50 327 224
2.20 1.50 329 223
2.30 1.50 332 222
2.40 1.50 335 221
2.50 1.50 337 220
2.60 1.50 340 219
2.70 1.50 342 218
2.80 1.50 345 217
2.90 1.50 347 216
3.00 1.50 350 215
3.10 1.50 353 214
3.20 1.50 355 213
3.30 1.50 358 212
3.40 1.50 360 211
3.50 1.50 363 210
3.60 1.50 366 209
3.70 1.50 368 208
3.80 1.50 371 206
3.90 1.50 373 205
4.00 1.50 376 204
4.10 1.50 378 203
4.20 1.50 381 202
4.30 1.50 383 201
4.40 1.50 386 200
4.50 1.50 388 199
4.60 1.50 391 197
4.70 1.50 393 196
4.80 1.50 396 195
4.90 1.50 398 194
5.00 1.50 401 193
5.10 1.50 403 191
5.20 1.50 406 190
5.30 1.50 408 189
5.40 1.50 410 188
5.50 1.50 413 187
5.60 1.50 416 185
5.70 1.50 418 184
5.80 1.50 421 183
5.90 1.50 423 182
6.00 1.50 425 181
6.10 1.50 428 179
6.20 1.50 430 178
6.30 1.50 432 177
6.40 1.50 435 176
6.50 1.50 437 174
6.60 1.50 439 173
6.70 1.50 441 172
6.80 1.50 442 171
6.90 1.50 444 170
7.00 1.50 445 169
7.10 1.50 447 168
7.20 1.50 448 167
7.30 1.50 449 166
7.40 1.50 451 166
7.50 1.50 462 171
7.60 1.50 467 172
7.70 1.50 471 173
7.80 1.50 476 175
7.90 1.50 480 176
8.00 1.50 484 178
8.10 1.50 488 179
8.20 1.50 490 179
8.30 1.50 490 178
8.40 1.50 491 177
8.50 1.50 491 177
8.60 1.50 492 176
8.70 1.50 492 175
8.80 1.50 493 174
8.90 1.50 494 173
9.00 1.50 495 172
9.10 1.50 496 171
-9.00 1.60 25 316
-8.90 1.60 27 316
-8.80 1.60 29 316
-8.70 1.60 31 316
-8.60 1.60 33 316
-8.50 1.60 35 316
-8.40 1.60 37 315
-8.30 1.60 41 312
-8.20 1.60 45 310
-8.10 1.60 47 309
-8.00 1.60 49 308
-7.90 1.60 51 307
-7.80 1.60 53 306
-7.70 1.60 55 304
-7.60 1.60 57 303
-7.50 1.60 60 301
-7.40 1.60 62 299
-7.30 1.60 66 295
-7.20 1.60 69 292
-7.10 1.60 72 289
-7.00 1.60 74 288
-6.90 1.60 76 288
-6.80 1.60 79 287
-6.70 1.60 81 286
-6.60 1.60 84 285
-6.50 1.60 88 284
-6.40 1.60 95 281
-6.30 1.60 98 280
-6.20 1.60 100 280
-6.10 1.60 103 280
-6.00 1.60 106 279
-5.90 1.60 109 279
-5.80 1.60 112 279
-5.70 1.60 115 278
-5.60 1.60 118 278
-5.50 1.60 121 278
-5.40 1.60 123 277
-5.30 1.60 126 277
-5.20 1.60 129 277
-5.10 1.60 132 276
-5.00 1.60 135 276
-4.90 1.60 138 275
-4.80 1.60 141 275
-4.70 1.60 143 274
-4.60 1.60 146 274
-4.50 1.60 149 273
-4.40 1.60 152 273
-4.30 1.60 155 272
-4.20 1.60 158 272
-4.10 1.60 160 271
-4.00 1.60 163 271
-3.90 1.60 166 270
-3.80 1.60 169 270
-3.70 1.60 172 270
-3.60 1.60 174 269
-3.50 1.60 177 268
-3.40 1.60 180 268
-3.30 1.60 183 267
-3.20 1.60 186 267
-3.10 1.60 188 266
-3.00 1.60 191 266
-2.90 1.60 194 265
-2.80 1.60 197 264
-2.70 1.60 199 264
-2.60 1.60 202 263
-2.50 1.60 205 262
-2.40 1.60 208 262
-2.30 1.60 210 261
-2.20 1.60 213 261
-2.10 1.60 216 260
-2.00 1.60 219 259
-1.90 1.60 221 259
-1.80 1.60 224 258
-1.70 1.60 227 257
-1.60 1.60 230 257
-1.50 1.60 232 256
-1.40 1.60 235 255
-1.30 1.60 238 255
-1.20 1.60 241 254
-1.10 1.60 243 253
-1.00 1.60 246 252
-0.90 1.60 248 252
-0.80 1.60 251 251
-0.70 1.60 254 250
-0.60 1.60 257 249
-0.50 1.60 260 248
-0.40 1.60 262 248
-0.30 1.60 265 247
-0.20 1.60 267 246
-0.10 1.60 271 245
-0.00 1.60 273 244
0.10 1.60 276 244
0.20 1.60 278 243
0.30 1.60 281 242
0.40 1.60 284 241
0.50 1.60 286 240
0.60 1.60 289 239
0.70 1.60 292 238
0.80 1.60 294 238
0.90 1.60 297 237
1.00 1.60 299 236
1.10 1.60 302 235
1.20 1.60 305 234
1.30 1.60 307 233
1.40 1.60 310 232
1.50 1.60 313 231
1.60 1.60 315 230
1.70 1.60 318 229
1.80 1.60 320 228
1.90 1.60 323 227
2.00 1.60 326 226
2.10 1.60 328 225
2.20 1.60 331 224
2.30 1.60 334 223
2.40 1.60 336 222
2.50 1.60 339 221
2.60 1.60 341 220
2.70 1.60 344 219
2.80 1.60 347 218
2.90 1.60 349 217
3.00 1.60 352 216
3.10 1.60 354 215
3.20 1.60 357 214
3.30 1.60 359 213
3.40 1.60 362 212
3.50 1.60 364 211
3.60 1.60 367 210
3.70 1.60 369 208
3.80 1.60 372 207
3.90 1.60 375 206
4.00 1.60 377 205
4.10 1.60 379 204
4.20 1.60 382 203
4.30 1.60 385 202
4.40 1.60 387 201
4.50 1.60 389 200
4.60 1.60 392 198
4.70 1.60 395 197
4.80 1.60 397 196
4.90 1.60 399 195
5.00 1.60 402 194
5.10 1.60 405 192
5.20 1.60 407 191
5.30 1.60 410 190
5.40 1.60 412 189
5.50 1.60 414 188
5.60 1.60 417 186
5.70 1.60 419 185
5.80 1.60 422 184
5.90 1.60 424 183
6.00 1.60 427 182
6.10 1.60 429 181
6.20 1.60 432 179
6.30 1.60 434 178
6.40 1.60 436 177
6.50 1.60 438 176
6.60 1.60 440 175
6.70 1.60 442 173
6.80 1.60 443 172
6.90 1.60 445 171
7.00 1.60 446 170
7.10 1.60 448 170
7.20 1.60 449 169
7.30 1.60 450 168
7.40 1.60 459 171
7.50 1.60 463 172
7.60 1.60 468 174
7.70 1.60 473 175
7.80 1.60 478 177
7.90 1.60 482 178
8.00 1.60 486 179
8.10 1.60 489 180
8.20 1.60 490 180
8.30 1.60 491 179
8.40 1.60 491 178
8.50 1.60 492 178
8.60 1.60 492 177
8.70 1.60 493 176
8.80 1.60 493 175
8.90 1.60 494 174
9.00 1.60 495 173
9.10 1.60 496 173
-9.00 1.70 27 318
-8.90 1.70 28 317
-8.80 1.70 30 317
-8.70 1.70 32 317
-8.60 1.70 34 317
-8.50 1.70 36 317
-8.40 1.70 38 317
-8.30 1.70 42 314
-8.20 1.70 46 312
-8.10 1.70 48 311
-8.00 1.70 51 309
-7.90 1.70 52 308
-7.80 1.70 54 307
-7.70 1.70 56 306
-7.60 1.70 58 304
-7.50 1.70 61 303
-7.40 1.70 63 301
-7.30 1.70 66 298
-7.20 1.70 70 294
-7.10 1.70 72 291
-7.00 1.70 75 289
-6.90 1.70 77 289
-6.80 1.70 79 289
-6.70 1.70 82 287
-6.60 1.70 85 286
-6.50 1.70 89 286
-6.40 1.70 96 282
-6.30 1.70 99 282
-6.20 1.70 102 281
-6.10 1.70 104 281
-6.00 1.70 107 281
-5.90 1.70 110 280
-5.80 1.70 113 280
-5.70 1.70 116 280
-5.60 1.70 119 279
-5.50 1.70 121 279
-5.40 1.70 124 278
-5.30 1.70 127 278
-5.20 1.70 130 278
-5.10 1.70 133 277
-5.00 1.70 136 277
-4.90 1.70 139 276
-4.80 1.70 141 276
-4.70 1.70 145 276
-4.60 1.70 147 275
-4.50 1.70 150 275
-4.40 1.70 153 274
-4.30 1.70 156 274
-4.20 1.70 159 273
-4.10 1.70 162 273
-4.00 1.70 164 272
-3.90 1.70 167 272
-3.80 1.70 170 271
-3.70 1.70 173 271
-3.60 1.70 176 270
-3.50 1.70 178 270
-3.40 1.70 181 269
-3.30 1.70 184 269
-3.20 1.70 187 268
-3.10 1.70 190 268
-3.00 1.70 192 267
-2.90 1.70 195 266
-2.80 1.70 198 266
-2.70 1.70 201 265
-2.60 1.70 203 264
-2.50 1.70 206 264
-2.40 1.70 209 263
-2.30 1.70 212 263
-2.20 1.70 214 262
-2.10 1.70 217 261
-2.00 1.70 220 261
-1.90 1.70 222 260
-1.80 1.70 225 259
-1.70 1.70 228 258
-1.60 1.70 231 258
-1.50 1.70 233 257
-1.40 1.70 236 256
-1.30 1.70 239 256
-1.20 1.70 242 255
-1.10 1.70 244 254
-1.00 1.70 247 253
-0.90 1.70 250 253
-0.80 1.70 253 252
-0.70 1.70 255 251
-0.60 1.70 258 250
-0.50 1.70 261 250
-0.40 1.70 264 249
-0.30 1.70 266 248
-0.20 1.70 269 247
-0.10 1.70 272 246
-0.00 1.70 274 245
0.10 1.70 277 245
0.20 1.70 279 244
0.30 1.70 282 243
0.40 1.70 285 242
0.50 1.70 288 241
0.60 1.70 290 240
0.70 1.70 293 240
0.80 1.70 296 239
0.90 1.70 298 238
1.00 1.70 301 237
1.10 1.70 303 236
1.20 1.70 306 235
1.30 1.70 309 234
1.40 1.70 311 233
1.50 1.70 314 232
1.60 1.70 317 231
1.70 1.70 319 230
1.80 1.70 322 229
1.90 1.70 324 228
2.00 1.70 327 228
2.10 1.70 330 226
2.20 1.70 332 226
2.30 1.70 334 224
2.40 1.70 337 224
2.50 1.70 340 223
2.60 1.70 343 222
2.70 1.70 345 220
2.80 1.70 348 220
2.90 1.70 351 218
3.00 1.70 353 217
3.10 1.70 355 216
3.20 1.70 358 215
3.30 1.70 361 214
3.40 1.70 363 213
3.50 1.70 366 212
3.60 1.70 368 211
3.70 1.70 371 210
3.80 1.70 373 209
3.90 1.70 376 208
4.00 1.70 378 206
4.10 1.70 381 205
4.20 1.70 383 204
4.30 1.70 386 203
4.40 1.70 388 202
4.50 1.70 391 201
4.60 1.70 393 199
4.70 1.70 396 198
4.80 1.70 398 197
4.90 1.70 401 196
5.00 1.70 403 195
5.10 1.70 406 194
5.20 1.70 408 192
5.30 1.70 411 191
5.40 1.70 413 190
5.50 1.70 416 189
5.60 1.70 418 187
5.70 1.70 420 186
5.80 1.70 423 185
5.90 1.70 426 184
6.00 1.70 428 183
6.10 1.70 430 182
6.20 1.70 433 181
6.30 1.70 435 179
6.40 1.70 437 178
6.50 1.70 439 177
6.60 1.70 441 176
6.70 1.70 443 175
6.80 1.70 444 173
6.90 1.70 446 172
7.00 1.70 447 172
7.10 1.70 449 171
7.20 1.70 450 170
7.30 1.70 451 169
7.40 1.70 461 173
7.50 1.70 466 174
7.60 1.70 470 176
7.70 1.70 475 177
7.80 1.70 480 179
7.90 1.70 484 180
8.00 1.70 488 181
8.10 1.70 490 182
8.20 1.70 491 181
8.30 1.70 491 180
8.40 1.70 492 180
8.50 1.70 492 179
8.60 1.70 493 178
8.70 1.70 493 177
8.80 1.70 494 176
8.90 1.70 495 175
9.00 1.70 496 175
9.10 1.70 497 174
-9.00 1.80 28 319
-8.90 1.80 30 318
-8.80 1.80 32 318
-8.70 1.80 34 318
-8.60 1.80 35 318
-8.50 1.80 37 318
-8.40 1.80 40 318
-8.30 1.80 42 318
-8.20 1.80 47 313
-8.10 1.80 49 312
-8.00 1.80 52 311
-7.90 1.80 54 309
-7.80 1.80 55 309
-7.70 1.80 57 307
-7.60 1.80 59 306
-7.50 1.80 61 304
-7.40 1.80 64 303
-7.30 1.80 67 300
-7.20 1.80 70 297
-7.10 1.80 74 294
-7.00 1.80 76 291
-6.90 1.80 79 291
-6.80 1.80 81 290
-6.70 1.80 84 289
-6.60 1.80 86 288
-6.50 1.80 89 287
-6.40 1.80 97 283
-6.30 1.80 100 283
-6.20 1.80 102 283
-6.10 1.80 105 282
-6.00 1.80 108 282
-5.90 1.80 111 281
-5.80 1.80 114 281
-5.70 1.80 117 281
-5.60 1.80 120 280
-5.50 1.80 123 280
-5.40 1.80 125 280
-5.30 1.80 128 279
-5.20 1.80 131 279
-5.10 1.80 134 279
-5.00 1.80 137 278
-4.90 1.80 140 278
-4.80 1.80 143 277
-4.70 1.80 146 277
-4.60 1.80 148 276
-4.50 1.80 152 276
-4.40 1.80 155 276
-4.30 1.80 157 275
-4.20 1.80 160 275
-4.10 1.80 163 274
-4.00 1.80 166 274
-3.90 1.80 168 273
-3.80 1.80 171 272
-3.70 1.80 174 272
-3.60 1.80 177 271
-3.50 1.80 180 271
-3.40 1.80 182 270
-3.30 1.80 185 270
-3.20 1.80 188 269
-3.10 1.80 191 269
-3.00 1.80 194 268
-2.90 1.80 196 268
-2.80 1.80 199 267
-2.70 1.80 202 266
-2.60 1.80 205 266
-2.50 1.80 207 265
-2.40 1.80 210 264
-2.30 1.80 213 264
-2.20 1.80 216 263
-2.10 1.80 218 262
-2.00 1.80 221 262
-1.90 1.80 224 261
-1.80 1.80 227 261
-1.70 1.80 229 260
-1.60 1.80 232 259
-1.50 1.80 235 258
-1.40 1.80 238 258
-1.30 1.80 240 257
-1.20 1.80 243 256
-1.10 1.80 246 256
-1.00 1.80 249 255
-0.90 1.80 251 254
-0.80 1.80 254 253
-0.70 1.80 257 252
-0.60 1.80 259 251
-0.50 1.80 262 251
-0.40 1.80 265 250
-0.30 1.80 268 249
-0.20 1.80 270 248
-0.10 1.80 273 248
-0.00 1.80 275 247
0.10 1.80 278 246
0.20 1.80 281 245
0.30 1.80 284 244
0.40 1.80 286 243
0.50 1.80 289 243
0.60 1.80 291 242
0.70 1.80 294 241
0.80 1.80 297 240
0.90 1.80 300 239
1.00 1.80 302 238
1.10 1.80 304 237
1.20 1.80 307 236
1.30 1.80 310 235
1.40 1.80 313 234
1.50 1.80 315 234
1.60 1.80 318 233
1.70 1.80 321 232
1.80 1.80 323 231
1.90 1.80 325 230
2.00 1.80 328 229
2.10 1.80 331 227
2.20 1.80 333 227
2.30 1.80 335 226
2.40 1.80 339 225
2.50 1.80 341 224
2.60 1.80 344 223
2.70 1.80 346 222
2.80 1.80 349 220
2.90 1.80 352 219
3.00 1.80 354 219
3.10 1.80 356 217
3.20 1.80 359 216
3.30 1.80 362 215
3.40 1.80 364 214
3.50 1.80 367 213
3.60 1.80 369 212
3.70 1.80 372 211
3.80 1.80 375 210
3.90 1.80 377 209
4.00 1.80 380 208
4.10 1.80 382 206
4.20 1.80 384 205
4.30 1.80 387 204
4.40 1.80 389 203
4.50 1.80 392 202
4.60 1.80 395 201
4.70 1.80 397 199
4.80 1.80 399 198
4.90 1.80 402 197
5.00 1.80 405 196
5.10 1.80 407 195
5.20 1.80 410 193
5.30 1.80 412 192
5.40 1.80 415 191
5.50 1.80 417 190
5.60 1.80 420 189
5.70 1.80 422 188
5.80 1.80 424 186
5.90 1.80 427 185
6.00 1.80 429 184
6.10 1.80 431 182
6.20 1.80 434 181
6.30 1.80 436 180
6.40 1.80 438 179
6.50 1.80 441 178
6.60 1.80 442 177
6.70 1.80 444 176
6.80 1.80 446 175
6.90 1.80 447 174
7.00 1.80 449 173
7.10 1.80 450 172
7.20 1.80 451 171
7.30 1.80 458 174
7.40 1.80 463 175
7.50 1.80 468 176
7.60 1.80 473 178
7.70 1.80 478 179
7.80 1.80 482 181
7.90 1.80 486 182
8.00 1.80 491 184
8.10 1.80 491 183
8.20 1.80 491 182
8.30 1.80 492 182
8.40 1.80 492 181
8.50 1.80 493 180
8.60 1.80 493 179
8.70 1.80 494 178
8.80 1.80 495 177
8.90 1.80 495 176
9.00 1.80 496 176
9.10 1.80 498 175
-9.00 1.90 30 320
-8.90 1.90 32 320
-8.80 1.90 34 320
-8.70 1.90 36 319
-8.60 1.90 37 319
-8.50 1.90 39 319
-8.40 1.90 41 319
-8.30 1.90 43 319
-8.20 1.90 48 315
-8.10 1.90 51 313
-8.00 1.90 53 312
-7.90 1.90 55 311
-7.80 1.90 56 310
-7.70 1.90 59 309
-7.60 1.90 60 307
-7.50 1.90 63 306
-7.40 1.90 65 304
-7.30 1.90 68 302
-7.20 1.90 71 299
-7.10 1.90 75 296
-7.00 1.90 78 294
-6.90 1.90 80 293
-6.80 1.90 82 292
-6.70 1.90 84 291
-6.60 1.90 87 290
-6.50 1.90 90 288
-6.40 1.90 99 284
-6.30 1.90 101 284
-6.20 1.90 104 284
-6.10 1.90 107 283
-6.00 1.90 109 283
-5.90 1.90 112 283
-5.80 1.90 115 282
-5.70 1.90 118 282
-5.60 1.90 121 282
-5.50 1.90 124 281
-5.40 1.90 126 281
-5.30 1.90 129 281
-5.20 1.90 132 280
-5.10 1.90 135 280
-5.00 1.90 138 279
-4.90 1.90 141 279
-4.80 1.90 144 278
-4.70 1.90 147 278
-4.60 1.90 150 278
-4.50 1.90 153 277
-4.40 1.90 155 277
-4.30 1.90 158 276
-4.20 1.90 161 276
-4.10 1.90 164 275
-4.00 1.90 167 275
-3.90 1.90 169 274
-3.80 1.90 172 274
-3.70 1.90 175 273
-3.60 1.90 178 273
-3.50 1.90 181 272
-3.40 1.90 184 272
-3.30 1.90 186 271
-3.20 1.90 189 270
-3.10 1.90 192 270
-3.00 1.90 195 270
-2.90 1.90 198 269
-2.80 1.90 201 268
-2.70 1.90 203 267
-2.60 1.90 205 267
-2.50 1.90 209 266
-2.40 1.90 211 266
-2.30 1.90 214 265
-2.20 1.90 217 264
-2.10 1.90 220 264
-2.00 1.90 223 263
-1.90 1.90 225 262
-1.80 1.90 228 262
-1.70 1.90 231 261
-1.60 1.90 233 260
-1.50 1.90 236 259
-1.40 1.90 239 259
-1.30 1.90 242 258
-1.20 1.90 244 257
-1.10 1.90 247 257
-1.00 1.90 249 256
-0.90 1.90 252 255
-0.80 1.90 255 254
-0.70 1.90 258 254
-0.60 1.90 261 253
-0.50 1.90 263 252
-0.40 1.90 266 251
-0.30 1.90 269 251
-0.20 1.90 271 250
-0.10 1.90 274 249
-0.00 1.90 277 248
0.10 1.90 280 247
0.20 1.90 282 246
0.30 1.90 285 245
0.40 1.90 287 245
0.50 1.90 290 244
0.60 1.90 292 243
0.70 1.90 295 242
0.80 1.90 298 241
0.90 1.90 301 240
1.00 1.90 303 239
1.10 1.90 306 238
1.20 1.90 309 237
1.30 1.90 311 236
1.40 1.90 314 236
1.50 1.90 317 235
1.60 1.90 319 234
1.70 1.90 322 233
1.80 1.90 325 232
1.90 1.90 327 231
2.00 1.90 329 230
2.10 1.90 332 229
2.20 1.90 335 228
2.30 1.90 337 227
2.40 1.90 340 226
2.50 1.90 342 225
2.60 1.90 345 224
2.70 1.90 348 223
2.80 1.90 350 222
2.90 1.90 353 221
3.00 1.90 355 220
3.10 1.90 358 219
3.20 1.90 360 218
3.30 1.90 363 216
3.40 1.90 366 215
3.50 1.90 368 214
3.60 1.90 371 213
3.70 1.90 373 212
3.80 1.90 376 211
3.90 1.90 378 210
4.00 1.90 381 209
4.10 1.90 383 208
4.20 1.90 386 206
4.30 1.90 389 205
4.40 1.90 391 204
4.50 1.90 393 203
4.60 1.90 396 202
4.70 1.90 398 201
4.80 1.90 401 199
4.90 1.90 403 198
5.00 1.90 406 197
5.10 1.90 409 196
5.20 1.90 411 195
5.30 1.90 413 193
5.40 1.90 416 192
5.50 1.90 418 191
5.60 1.90 421 190
5.70 1.90 423 189
5.80 1.90 426 187
5.90 1.90 428 186
6.00 1.90 431 185
6.10 1.90 433 184
6.20 1.90 435 183
6.30 1.90 438 181
6.40 1.90 440 180
6.50 1.90 442 179
6.60 1.90 444 178
6.70 1.90 445 177
6.80 1.90 447 176
6.90 1.90 448 175
7.00 1.90 450 174
7.10 1.90 452 174
7.20 1.90 457 175
7.30 1.90 461 175
7.40 1.90 466 177
7.50 1.90 470 178
7.60 1.90 475 179
7.70 1.90 480 181
7.80 1.90 484 183
7.90 1.90 488 184
8.00 1.90 491 185
8.10 1.90 492 184
8.20 1.90 492 183
8.30 1.90 493 183
8.40 1.90 493 182
8.50 1.90 493 181
8.60 1.90 494 180
8.70 1.90 494 180
8.80 1.90 495 179
8.90 1.90 496 178
9.00 1.90 497 177
9.10 1.90 498 176
-9.00 2.00 31 321
-8.90 2.00 34 321
-8.80 2.00 35 321
-8.70 2.00 37 321
-8.60 2.00 39 321
-8.50 2.00 40 320
-8.40 2.00 43 320
-8.30 2.00 45 320
-8.20 2.00 47 319
-8.10 2.00 52 315
-8.00 2.00 54 313
-7.90 2.00 56 312
-7.80 2.00 58 311
-7.70 2.00 60 310
-7.60 2.00 62 309
-7.50 2.00 64 307
-7.40 2.00 66 306
-7.30 2.00 69 304
-7.20 2.00 72 301
-7.10 2.00 76 298
-7.00 2.00 79 295
-6.90 2.00 81 294
-6.80 2.00 84 293
-6.70 2.00 85 293
-6.60 2.00 88 292
-6.50 2.00 91 290
-6.40 2.00 96 288
-6.30 2.00 102 285
-6.20 2.00 105 285
-6.10 2.00 108 285
-6.00 2.00 110 284
-5.90 2.00 113 284
-5.80 2.00 116 284
-5.70 2.00 119 283
-5.60 2.00 122 283
-5.50 2.00 125 283
-5.40 2.00 127 282
-5.30 2.00 131 282
-5.20 2.00 134 281
-5.10 2.00 136 281
-5.00 2.00 139 281
-4.90 2.00 142 280
-4.80 2.00 145 280
-4.70 2.00 148 279
-4.60 2.00 150 279
-4.50 2.00 153 278
-4.40 2.00 157 278
-4.30 2.00 159 277
-4.20 2.00 162 277
-4.10 2.00 165 277
-4.00 2.00 168 276
-3.90 2.00 170 276
-3.80 2.00 174 275
-3.70 2.00 176 275
-3.60 2.00 179 274
-3.50 2.00 182 273
-3.40 2.00 185 273
-3.30 2.00 188 272
-3.20 2.00 190 272
-3.10 2.00 193 271
-3.00 2.00 196 271
-2.90 2.00 199 270
-2.80 2.00 201 269
-2.70 2.00 204 269
-2.60 2.00 207 268
-2.50 2.00 210 267
-2.40 2.00 212 267
-2.30 2.00 215 266
-2.20 2.00 218 266
-2.10 2.00 221 265
-2.00 2.00 224 264
-1.90 2.00 226 264
-1.80 2.00 229 263
-1.70 2.00 232 262
-1.60 2.00 235 261
-1.50 2.00 238 261
-1.40 2.00 240 260
-1.30 2.00 243 259
-1.20 2.00 246 259
-1.10 2.00 248 258
-1.00 2.00 251 257
-0.90 2.00 254 256
-0.80 2.00 257 256
-0.70 2.00 259 255
-0.60 2.00 262 254
-0.50 2.00 264 253
-0.40 2.00 267 253
-0.30 2.00 270 252
-0.20 2.00 273 251
-0.10 2.00 275 250
-0.00 2.00 278 249
0.10 2.00 281 248
0.20 2.00 283 248
0.30 2.00 286 247
0.40 2.00 289 246
0.50 2.00 291 245
0.60 2.00 294 244
0.70 2.00 296 243
0.80 2.00 299 242
0.90 2.00 302 241
1.00 2.00 305 241
1.10 2.00 307 240
1.20 2.00 310 239
1.30 2.00 312 238
1.40 2.00 315 237
1.50 2.00 318 236
1.60 2.00 320 235
1.70 2.00 323 234
1.80 2.00 325 233
1.90 2.00 328 232
2.00 2.00 331 231
2.10 2.00 333 230
2.20 2.00 336 229
2.30 2.00 339 228
2.40 2.00 341 227
2.50 2.00 344 226
2.60 2.00 346 225
2.70 2.00 349 224
2.80 2.00 352 223
2.90 2.00 354 222
3.00 2.00 357 221
3.10 2.00 359 220
3.20 2.00 362 218
3.30 2.00 365 218
3.40 2.00 367 216
3.50 2.00 370 215
3.60 2.00 372 214
3.70 2.00 375 213
3.80 2.00 377 212
3.90 2.00 380 211
4.00 2.00 382 210
4.10 2.00 385 209
4.20 2.00 387 208
4.30 2.00 390 206
4.40 2.00 392 205
4.50 2.00 395 204
4.60 2.00 398 203
4.70 2.00 400 202
4.80 2.00 403 201
4.90 2.00 405 199
5.00 2.00 407 198
5.10 2.00 410 197
5.20 2.00 412 196
5.30 2.00 415 194
5.40 2.00 417 193
5.50 2.00 420 192
5.60 2.00 423 191
5.70 2.00 425 190
5.80 2.00 427 188
5.90 2.00 430 187
6.00 2.00 432 186
6.10 2.00 434 185
6.20 2.00 437 184
6.30 2.00 439 182
6.40 2.00 441 181
6.50 2.00 443 180
6.60 2.00 445 179
6.70 2.00 446 178
6.80 2.00 448 177
6.90 2.00 449 176
7.00 2.00 451 175
7.10 2.00 454 175
7.20 2.00 458 176
7.30 2.00 463 177
7.40 2.00 467 179
7.50 2.00 472 180
7.60 2.00 477 182
7.70 2.00 482 183
7.80 2.00 487 185
7.90 2.00 490 186
8.00 2.00 492 186
8.10 2.00 492 186
8.20 2.00 492 185
8.30 2.00 493 184
8.40 2.00 493 183
8.50 2.00 494 182
8.60 2.00 494 182
8.70 2.00 495 180
8.80 2.00 496 180
8.90 2.00 497 179
9.00 2.00 498 178
9.10 2.00 499 177
-9.00 2.10 33 322
-8.90 2.10 34 322
-8.80 2.10 36 322
-8.70 2.10 38 322
-8.60 2.10 41 322
-8.50 2.10 42 321
-8.40 2.10 44 321
-8.30 2.10 46 321
-8.20 2.10 48 321
-8.10 2.10 52 318
-8.00 2.10 55 315
-7.90 2.10 57 314
-7.80 2.10 59 313
-7.70 2.10 61 311
-7.60 2.10 63 310
-7.50 2.10 65 309
-7.40 2.10 68 307
-7.30 2.10 70 306
-7.20 2.10 74 303
-7.10 2.10 77 300
-7.00 2.10 80 297
-6.90 2.10 83 295
-6.80 2.10 85 295
-6.70 2.10 87 294
-6.60 2.10 89 294
-6.50 2.10 92 293
-6.40 2.10 96 290
-6.30 2.10 104 287
-6.20 2.10 106 286
-6.10 2.10 109 286
-6.00 2.10 112 286
-5.90 2.10 114 285
-5.80 2.10 117 285
-5.70 2.10 120 285
-5.60 2.10 123 284
-5.50 2.10 126 284
-5.40 2.10 129 283
-5.30 2.10 132 283
-5.20 2.10 135 283
-5.10 2.10 138 282
-5.00 2.10 140 282
-4.90 2.10 144 281
-4.80 2.10 146 281
-4.70 2.10 149 280
-4.60 2.10 152 280
-4.50 2.10 155 280
-4.40 2.10 157 279
-4.30 2.10 161 279
-4.20 2.10 163 278
-4.10 2.10 166 278
-4.00 2.10 169 277
-3.90 2.10 172 277
-3.80 2.10 175 276
-3.70 2.10 177 276
-3.60 2.10 180 275
-3.50 2.10 183 275
-3.40 2.10 186 274
-3.30 2.10 189 273
-3.20 2.10 191 273
-3.10 2.10 194 272
-3.00 2.10 197 272
-2.90 2.10 200 271
-2.80 2.10 202 271
-2.70 2.10 206 270
-2.60 2.10 208 269
-2.50 2.10 211 269
-2.40 2.10 214 268
-2.30 2.10 216 267
-2.20 2.10 219 267
-2.10 2.10 222 266
-2.00 2.10 225 265
-1.90 2.10 227 265
-1.80 2.10 230 264
-1.70 2.10 233 263
-1.60 2.10 236 263
-1.50 2.10 238 262
-1.40 2.10 241 261
-1.30 2.10 244 261
-1.20 2.10 247 260
-1.10 2.10 250 259
-1.00 2.10 252 258
-0.90 2.10 255 257
-0.80 2.10 257 257
-0.70 2.10 260 256
-0.60 2.10 263 255
-0.50 2.10 266 254
-0.40 2.10 269 254
-0.30 2.10 271 253
-0.20 2.10 274 252
-0.10 2.10 276 251
-0.00 2.10 279 251
0.10 2.10 282 249
0.20 2.10 284 249
0.30 2.10 287 248
0.40 2.10 290 247
0.50 2.10 292 246
0.60 2.10 295 245
0.70 2.10 298 244
0.80 2.10 300 243
0.90 2.10 303 243
1.00 2.10 306 242
1.10 2.10 309 241
1.20 2.10 311 240
1.30 2.10 314 239
1.40 2.10 316 238
1.50 2.10 319 237
1.60 2.10 322 236
1.70 2.10 324 235
1.80 2.10 327 234
1.90 2.10 330 233
2.00 2.10 332 232
2.10 2.10 335 231
2.20 2.10 337 230
2.30 2.10 340 229
2.40 2.10 343 228
2.50 2.10 345 227
2.60 2.10 348 226
2.70 2.10 350 225
2.80 2.10 353 224
2.90 2.10 356 223
3.00 2.10 358 222
3.10 2.10 361 221
3.20 2.10 363 220
3.30 2.10 366 219
3.40 2.10 368 217
3.50 2.10 371 216
3.60 2.10 373 215
3.70 2.10 376 214
3.80 2.10 379 213
3.90 2.10 381 212
4.00 2.10 384 211
4.10 2.10 386 210
4.20 2.10 389 208
4.30 2.10 391 207
4.40 2.10 394 206
4.50 2.10 396 205
4.60 2.10 399 204
4.70 2.10 401 203
4.80 2.10 404 201
4.90 2.10 406 200
5.00 2.10 408 199
5.10 2.10 411 198
5.20 2.10 414 197
5.30 2.10 416 196
5.40 2.10 419 194
5.50 2.10 421 193
5.60 2.10 423 192
5.70 2.10 426 191
5.80 2.10 428 189
5.90 2.10 431 188
6.00 2.10 433 187
6.10 2.10 436 186
6.20 2.10 438 184
6.30 2.10 440 183
6.40 2.10 442 182
6.50 2.10 444 181
6.60 2.10 446 180
6.70 2.10 448 179
6.80 2.10 449 178
6.90 2.10 450 177
7.00 2.10 452 176
7.10 2.10 456 177
7.20 2.10 461 178
7.30 2.10 465 179
7.40 2.10 470 180
7.50 2.10 474 182
7.60 2.10 479 183
7.70 2.10 484 185
7.80 2.10 488 187
7.90 2.10 492 188
8.00 2.10 492 188
8.10 2.10 493 187
8.20 2.10 493 186
8.30 2.10 493 185
8.40 2.10 494 184
8.50 2.10 494 184
8.60 2.10 495 183
8.70 2.10 495 182
8.80 2.10 496 181
8.90 2.10 497 180
9.00 2.10 498 179
9.10 2.10 500 178
-9.00 2.20 34 323
-8.90 2.20 35 323
-8.80 2.20 38 323
-8.70 2.20 40 323
-8.60 2.20 41 322
-8.50 2.20 44 322
-8.40 2.20 46 322
-8.30 2.20 48 322
-8.20 2.20 50 322
-8.10 2.20 52 321
-8.00 2.20 57 316
-7.90 2.20 58 315
-7.80 2.20 60 314
-7.70 2.20 63 313
-7.60 2.20 65 311
-7.50 2.20 67 311
-7.40 2.20 69 309
-7.30 2.20 72 307
-7.20 2.20 75 305
-7.10 2.20 78 302
-7.00 2.20 81 299
-6.90 2.20 84 297
-6.80 2.20 86 296
-6.70 2.20 88 296
-6.60 2.20 90 295
-6.50 2.20 92 294
-6.40 2.20 96 292
-6.30 2.20 104 288
-6.20 2.20 107 287
-6.10 2.20 110 287
-6.00 2.20 113 287
-5.90 2.20 116 286
-5.80 2.20 119 286
-5.70 2.20 121 286
-5.60 2.20 124 285
-5.50 2.20 127 285
-5.40 2.20 130 285
-5.30 2.20 133 284
-5.20 2.20 136 284
-5.10 2.20 138 283
-5.00 2.20 142 283
-4.90 2.20 145 283
-4.80 2.20 148 282
-4.70 2.20 150 282
-4.60 2.20 153 282
-4.50 2.20 156 281
-4.40 2.20 159 281
-4.30 2.20 162 280
-4.20 2.20 165 280
-4.10 2.20 167 279
-4.00 2.20 170 278
-3.90 2.20 173 278
-3.80 2.20 176 277
-3.70 2.20 179 277
-3.60 2.20 181 277
-3.50 2.20 184 276
-3.40 2.20 187 275
-3.30 2.20 190 275
-3.20 2.20 193 274
-3.10 2.20 196 274
-3.00 2.20 198 273
-2.90 2.20 201 272
-2.80 2.20 204 272
-2.70 2.20 207 271
-2.60 2.20 210 270
-2.50 2.20 212 270
-2.40 2.20 215 269
-2.30 2.20 218 269
-2.20 2.20 220 268
-2.10 2.20 223 267
-2.00 2.20 226 267
-1.90 2.20 229 266
-1.80 2.20 231 265
-1.70 2.20 234 265
-1.60 2.20 237 264
-1.50 2.20 240 263
-1.40 2.20 242 262
-1.30 2.20 245 262
-1.20 2.20 248 261
-1.10 2.20 251 260
-1.00 2.20 253 260
-0.90 2.20 256 259
-0.80 2.20 259 258
-0.70 2.20 262 257
-0.60 2.20 264 256
-0.50 2.20 267 256
-0.40 2.20 270 255
-0.30 2.20 273 254
-0.20 2.20 275 253
-0.10 2.20 278 252
-0.00 2.20 280 252
0.10 2.20 283 251
0.20 2.20 286 250
0.30 2.20 288 249
0.40 2.20 291 248
0.50 2.20 294 247
0.60 2.20 296 246
0.70 2.20 299 246
0.80 2.20 302 245
0.90 2.20 305 244
1.00 2.20 307 243
1.10 2.20 310 242
1.20 2.20 313 241
1.30 2.20 315 240
1.40 2.20 318 239
1.50 2.20 320 238
1.60 2.20 323 237
1.70 2.20 326 236
1.80 2.20 328 235
1.90 2.20 331 234
2.00 2.20 333 233
2.10 2.20 336 232
2.20 2.20 339 231
2.30 2.20 341 230
2.40 2.20 344 229
2.50 2.20 346 228
2.60 2.20 349 227
2.70 2.20 351 226
2.80 2.20 354 225
2.90 2.20 357 224
3.00 2.20 359 223
3.10 2.20 362 222
3.20 2.20 364 221
3.30 2.20 367 220
3.40 2.20 370 219
3.50 2.20 372 218
3.60 2.20 375 217
3.70 2.20 378 215
3.80 2.20 380 214
3.90 2.20 382 213
4.00 2.20 385 212
4.10 2.20 387 211
4.20 2.20 390 210
4.30 2.20 392 208
4.40 2.20 395 207
4.50 2.20 397 206
4.60 2.20 400 205
4.70 2.20 403 204
4.80 2.20 405 203
4.90 2.20 407 201
5.00 2.20 410 200
5.10 2.20 412 199
5.20 2.20 415 198
5.30 2.20 417 197
5.40 2.20 420 195
5.50 2.20 422 194
5.60 2.20 425 193
5.70 2.20 427 192
5.80 2.20 430 190
5.90 2.20 432 189
6.00 2.20 434 188
6.10 2.20 437 187
6.20 2.20 439 186
6.30 2.20 442 184
6.40 2.20 444 183
6.50 2.20 446 182
6.60 2.20 447 181
6.70 2.20 448 180
6.80 2.20 450 179
6.90 2.20 451 178
7.00 2.20 454 178
7.10 2.20 458 178
7.20 2.20 462 179
7.30 2.20 467 181
7.40 2.20 472 183
7.50 2.20 477 184
7.60 2.20 481 185
7.70 2.20 486 187
7.80 2.20 490 189
7.90 2.20 493 190
8.00 2.20 493 189
8.10 2.20 493 188
8.20 2.20 493 187
8.30 2.20 494 186
8.40 2.20 494 185
8.50 2.20 495 185
8.60 2.20 495 184
8.70 2.20 496 183
8.80 2.20 497 182
8.90 2.20 498 181
9.00 2.20 499 180
9.10 2.20 500 179
-9.00 2.30 35 325
-8.90 2.30 37 324
-8.80 2.30 39 324
-8.70 2.30 41 324
-8.60 2.30 43 324
-8.50 2.30 45 324
-8.40 2.30 47 324
-8.30 2.30 49 323
-8.20 2.30 51 323
-8.10 2.30 53 323
-8.00 2.30 58 319
-7.90 2.30 60 317
-7.80 2.30 62 316
-7.70 2.30 64 314
-7.60 2.30 66 313
-7.50 2.30 68 312
-7.40 2.30 71 310
-7.30 2.30 73 309
-7.20 2.30 76 306
-7.10 2.30 79 304
-7.00 2.30 83 300
-6.90 2.30 86 298
-6.80 2.30 88 297
-6.70 2.30 89 297
-6.60 2.30 91 297
-6.50 2.30 94 296
-6.40 2.30 97 295
-6.30 2.30 106 289
-6.20 2.30 108 289
-6.10 2.30 111 288
-6.00 2.30 114 288
-5.90 2.30 117 288
-5.80 2.30 120 287
-5.70 2.30 123 287
-5.60 2.30 125 287
-5.50 2.30 128 286
-5.40 2.30 131 286
-5.30 2.30 134 286
-5.20 2.30 137 285
-5.10 2.30 140 285
-5.00 2.30 143 285
-4.90 2.30 146 284
-4.80 2.30 149 284
-4.70 2.30 151 283
-4.60 2.30 154 283
-4.50 2.30 157 282
-4.40 2.30 160 282
-4.30 2.30 163 281
-4.20 2.30 166 281
-4.10 2.30 169 280
-4.00 2.30 171 280
-3.90 2.30 174 279
-3.80 2.30 177 279
-3.70 2.30 180 278
-3.60 2.30 183 278
-3.50 2.30 185 277
-3.40 2.30 188 277
-3.30 2.30 191 276
-3.20 2.30 194 275
-3.10 2.30 197 275
-3.00 2.30 199 274
-2.90 2.30 202 274
-2.80 2.30 205 273
-2.70 2.30 208 272
-2.60 2.30 211 272
-2.50 2.30 213 271
-2.40 2.30 216 271
-2.30 2.30 219 270
-2.20 2.30 222 269
-2.10 2.30 224 268
-2.00 2.30 227 268
-1.90 2.30 230 267
-1.80 2.30 233 267
-1.70 2.30 236 266
-1.60 2.30 238 265
-1.50 2.30 241 264
-1.40 2.30 243 264
-1.30 2.30 246 263
-1.20 2.30 249 262
-1.10 2.30 252 261
-1.00 2.30 255 261
-0.90 2.30 257 260
-0.80 2.30 260 259
-0.70 2.30 263 258
-0.60 2.30 266 258
-0.50 2.30 268 257
-0.40 2.30 271 256
-0.30 2.30 273 255
-0.20 2.30 276 254
-0.10 2.30 279 253
-0.00 2.30 282 253
0.10 2.30 284 252
0.20 2.30 287 251
0.30 2.30 290 250
0.40 2.30 292 249
0.50 2.30 295 248
0.60 2.30 298 248
0.70 2.30 301 247
0.80 2.30 303 246
0.90 2.30 306 245
1.00 2.30 308 244
1.10 2.30 311 243
1.20 2.30 314 242
1.30 2.30 316 241
1.40 2.30 319 240
1.50 2.30 322 239
1.60 2.30 324 238
1.70 2.30 327 237
1.80 2.30 329 237
1.90 2.30 332 235
2.00 2.30 335 234
2.10 2.30 337 233
2.20 2.30 340 232
2.30 2.30 343 231
2.40 2.30 345 230
2.50 2.30 348 229
2.60 2.30 350 228
2.70 2.30 353 227
2.80 2.30 355 226
2.90 2.30 358 225
3.00 2.30 361 224
3.10 2.30 363 223
3.20 2.30 366 222
3.30 2.30 368 221
3.40 2.30 371 220
3.50 2.30 373 219
3.60 2.30 376 218
3.70 2.30 378 217
3.80 2.30 381 215
3.90 2.30 384 214
4.00 2.30 386 213
4.10 2.30 389 212
4.20 2.30 391 211
4.30 2.30 394 210
4.40 2.30 396 209
4.50 2.30 399 207
4.60 2.30 401 206
4.70 2.30 403 205
4.80 2.30 406 204
4.90 2.30 409 202
5.00 2.30 411 201
5.10 2.30 414 200
5.20 2.30 416 199
5.30 2.30 419 198
5.40 2.30 421 196
5.50 2.30 424 195
5.60 2.30 426 194
5.70 2.30 429 193
5.80 2.30 431 192
5.90 2.30 433 190
6.00 2.30 436 189
6.10 2.30 438 188
6.20 2.30 441 187
6.30 2.30 443 185
6.40 2.30 445 184
6.50 2.30 447 183
6.60 2.30 448 182
6.70 2.30 450 181
6.80 2.30 451 180
6.90 2.30 453 179
7.00 2.30 454 179
7.10 2.30 459 180
7.20 2.30 464 181
7.30 2.30 469 183
7.40 2.30 473 184
7.50 2.30 478 186
7.60 2.30 483 187
7.70 2.30 487 189
7.80 2.30 491 190
7.90 2.30 493 191
8.00 2.30 493 190
8.10 2.30 494 189
8.20 2.30 494 188
8.30 2.30 494 187
8.40 2.30 495 187
8.50 2.30 495 186
8.60 2.30 496 185
8.70 2.30 496 184
8.80 2.30 497 183
8.90 2.30 498 182
9.00 2.30 499 181
9.10 2.30 501 180
-9.00 2.40 37 326
-8.90 2.40 39 325
-8.80 2.40 40 325
-8.70 2.40 43 325
-8.60 2.40 44 325
-8.50 2.40 46 325
-8.40 2.40 49 325
-8.30 2.40 50 324
-8.20 2.40 52 324
-8.10 2.40 55 324
-8.00 2.40 59 321
-7.90 2.40 62 318
-7.80 2.40 64 317
-7.70 2.40 66 316
-7.60 2.40 68 314
-7.50 2.40 70 313
-7.40 2.40 72 312
-7.30 2.40 75 310
-7.20 2.40 77 308
-7.10 2.40 80 305
-7.00 2.40 84 302
-6.90 2.40 87 300
-6.80 2.40 89 299
-6.70 2.40 91 299
-6.60 2.40 93 298
-6.50 2.40 95 298
-6.40 2.40 98 297
-6.30 2.40 107 290
-6.20 2.40 109 290
-6.10 2.40 112 290
-6.00 2.40 115 289
-5.90 2.40 118 289
-5.80 2.40 121 289
-5.70 2.40 124 288
-5.60 2.40 126 288
-5.50 2.40 129 288
-5.40 2.40 132 287
-5.30 2.40 135 287
-5.20 2.40 138 286
-5.10 2.40 141 286
-5.00 2.40 144 286
-4.90 2.40 147 285
-4.80 2.40 150 285
-4.70 2.40 153 284
-4.60 2.40 155 284
-4.50 2.40 158 283
-4.40 2.40 161 283
-4.30 2.40 164 282
-4.20 2.40 167 282
-4.10 2.40 170 281
-4.00 2.40 173 281
-3.90 2.40 175 281
-3.80 2.40 178 280
-3.70 2.40 181 279
-3.60 2.40 184 279
-3.50 2.40 186 278
-3.40 2.40 190 278
-3.30 2.40 192 277
-3.20 2.40 195 277
-3.10 2.40 198 276
-3.00 2.40 201 275
-2.90 2.40 203 275
-2.80 2.40 207 274
-2.70 2.40 209 274
-2.60 2.40 212 273
-2.50 2.40 215 272
-2.40 2.40 218 272
-2.30 2.40 220 271
-2.20 2.40 223 270
-2.10 2.40 226 270
-2.00 2.40 228 269
-1.90 2.40 231 268
-1.80 2.40 234 268
-1.70 2.40 237 267
-1.60 2.40 240 266
-1.50 2.40 243 266
-1.40 2.40 245 265
-1.30 2.40 247 264
-1.20 2.40 250 264
-1.10 2.40 253 263
-1.00 2.40 256 262
-0.90 2.40 259 261
-0.80 2.40 261 260
-0.70 2.40 264 260
-0.60 2.40 267 259
-0.50 2.40 269 258
-0.40 2.40 272 257
-0.30 2.40 275 257
-0.20 2.40 278 256
-0.10 2.40 280 255
-0.00 2.40 283 254
0.10 2.40 286 253
0.20 2.40 289 252
0.30 2.40 291 251
0.40 2.40 294 250
0.50 2.40 297 250
0.60 2.40 299 249
0.70 2.40 302 248
0.80 2.40 304 247
0.90 2.40 307 246
1.00 2.40 310 245
1.10 2.40 312 244
1.20 2.40 315 243
1.30 2.40 318 242
1.40 2.40 320 241
1.50 2.40 323 240
1.60 2.40 326 239
1.70 2.40 328 238
1.80 2.40 331 238
1.90 2.40 333 236
2.00 2.40 336 236
2.10 2.40 339 235
2.20 2.40 341 234
2.30 2.40 344 233
2.40 2.40 346 232
2.50 2.40 349 230
2.60 2.40 351 229
2.70 2.40 354 228
2.80 2.40 357 227
2.90 2.40 359 226
3.00 2.40 362 225
3.10 2.40 365 224
3.20 2.40 367 223
3.30 2.40 369 222
3.40 2.40 372 221
3.50 2.40 375 220
3.60 2.40 377 219
3.70 2.40 380 218
3.80 2.40 383 217
3.90 2.40 385 215
4.00 2.40 388 214
4.10 2.40 390 213
4.20 2.40 392 212
4.30 2.40 395 211
4.40 2.40 398 210
4.50 2.40 400 208
4.60 2.40 402 207
4.70 2.40 405 206
4.80 2.40 408 205
4.90 2.40 410 204
5.00 2.40 413 202
5.10 2.40 415 201
5.20 2.40 418 200
5.30 2.40 420 199
5.40 2.40 423 198
5.50 2.40 425 196
5.60 2.40 428 195
5.70 2.40 430 194
5.80 2.40 433 193
5.90 2.40 435 191
6.00 2.40 437 190
6.10 2.40 440 189
6.20 2.40 442 188
6.30 2.40 444 186
6.40 2.40 446 186
6.50 2.40 448 184
6.60 2.40 449 183
6.70 2.40 451 183
6.80 2.40 452 182
6.90 2.40 454 181
7.00 2.40 456 180
7.10 2.40 461 182
7.20 2.40 466 183
7.30 2.40 471 184
7.40 2.40 476 186
7.50 2.40 480 187
7.60 2.40 484 189
7.70 2.40 488 190
7.80 2.40 492 192
7.90 2.40 493 192
8.00 2.40 494 191
8.10 2.40 494 191
8.20 2.40 494 190
8.30 2.40 495 189
8.40 2.40 495 188
8.50 2.40 496 187
8.60 2.40 496 186
8.70 2.40 497 185
8.80 2.40 498 184
8.90 2.40 499 183
9.00 2.40 500 182
9.10 2.40 501 181
-9.00 2.50 38 327
-8.90 2.50 39 326
-8.80 2.50 42 326
-8.70 2.50 43 326
-8.60 2.50 46 326
-8.50 2.50 48 326
-8.40 2.50 50 326
-8.30 2.50 52 325
-8.20 2.50 54 325
-8.10 2.50 55 325
-8.00 2.50 59 324
-7.90 2.50 63 320
-7.80 2.50 66 318
-7.70 2.50 67 317
-7.60 2.50 69 316
-7.50 2.50 72 314
-7.40 2.50 74 313
-7.30 2.50 76 312
-7.20 2.50 78 310
-7.10 2.50 82 306
-7.00 2.50 85 303
-6.90 2.50 89 300
-6.80 2.50 90 300
-6.70 2.50 92 300
-6.60 2.50 94 299
-6.50 2.50 96 299
-6.40 2.50 99 298
-6.30 2.50 103 297
-6.20 2.50 111 291
-6.10 2.50 113 291
-6.00 2.50 116 291
-5.90 2.50 119 290
-5.80 2.50 122 290
-5.70 2.50 125 290
-5.60 2.50 128 289
-5.50 2.50 130 289
-5.40 2.50 133 289
-5.30 2.50 136 288
-5.20 2.50 139 288
-5.10 2.50 142 287
-5.00 2.50 145 287
-4.90 2.50 148 286
-4.80 2.50 151 286
-4.70 2.50 154 285
-4.60 2.50 157 285
-4.50 2.50 159 285
-4.40 2.50 163 284
-4.30 2.50 165 284
-4.20 2.50 168 283
-4.10 2.50 171 283
-4.00 2.50 173 282
-3.90 2.50 177 282
-3.80 2.50 179 281
-3.70 2.50 182 281
-3.60 2.50 185 280
-3.50 2.50 188 280
-3.40 2.50 191 279
-3.30 2.50 193 278
-3.20 2.50 196 278
-3.10 2.50 199 277
-3.00 2.50 202 277
-2.90 2.50 205 276
-2.80 2.50 208 276
-2.70 2.50 210 275
-2.60 2.50 213 274
-2.50 2.50 216 273
-2.40 2.50 219 273
-2.30 2.50 221 272
-2.20 2.50 224 272
-2.10 2.50 227 271
-2.00 2.50 230 270
-1.90 2.50 232 270
-1.80 2.50 235 269
-1.70 2.50 238 268
-1.60 2.50 241 268
-1.50 2.50 243 267
-1.40 2.50 246 266
-1.30 2.50 249 265
-1.20 2.50 251 265
-1.10 2.50 254 264
-1.00 2.50 257 263
-0.90 2.50 260 262
-0.80 2.50 263 262
-0.70 2.50 265 261
-0.60 2.50 268 260
-0.50 2.50 271 259
-0.40 2.50 273 259
-0.30 2.50 276 258
-0.20 2.50 279 257
-0.10 2.50 281 256
-0.00 2.50 284 255
0.10 2.50 287 254
0.20 2.50 290 253
0.30 2.50 293 253
0.40 2.50 295 252
0.50 2.50 298 251
0.60 2.50 300 250
0.70 2.50 303 249
0.80 2.50 306 248
0.90 2.50 309 247
1.00 2.50 311 246
1.10 2.50 314 245
1.20 2.50 316 244
1.30 2.50 319 243
1.40 2.50 322 242
1.50 2.50 324 242
1.60 2.50 327 241
1.70 2.50 329 240
1.80 2.50 332 239
1.90 2.50 335 238
2.00 2.50 337 237
2.10 2.50 340 236
2.20 2.50 342 235
2.30 2.50 345 233
2.40 2.50 348 233
2.50 2.50 350 232
2.60 2.50 353 231
2.70 2.50 355 229
2.80 2.50 358 228
2.90 2.50 361 227
3.00 2.50 363 226
3.10 2.50 366 225
3.20 2.50 368 224
3.30 2.50 371 223
3.40 2.50 374 222
3.50 2.50 376 221
3.60 2.50 379 220
3.70 2.50 381 218
3.80 2.50 384 218
3.90 2.50 386 216
4.00 2.50 389 215
4.10 2.50 391 214
4.20 2.50 394 213
4.30 2.50 396 212
4.40 2.50 399 211
4.50 2.50 401 209
4.60 2.50 404 208
4.70 2.50 406 207
4.80 2.50 409 206
4.90 2.50 411 205
5.00 2.50 414 203
5.10 2.50 417 202
5.20 2.50 419 201
5.30 2.50 421 200
5.40 2.50 424 199
5.50 2.50 426 197
5.60 2.50 429 196
5.70 2.50 431 195
5.80 2.50 434 193
5.90 2.50 436 192
6.00 2.50 438 191
6.10 2.50 441 190
6.20 2.50 443 189
6.30 2.50 445 188
6.40 2.50 447 187
6.50 2.50 449 186
6.60 2.50 450 185
6.70 2.50 452 184
6.80 2.50 453 183
6.90 2.50 455 182
7.00 2.50 458 182
7.10 2.50 463 183
7.20 2.50 468 185
7.30 2.50 473 186
7.40 2.50 477 188
7.50 2.50 482 189
7.60 2.50 486 191
7.70 2.50 489 192
7.80 2.50 493 194
7.90 2.50 494 193
8.00 2.50 494 193
8.10 2.50 494 192
8.20 2.50 495 191
8.30 2.50 495 190
8.40 2.50 495 189
8.50 2.50 496 188
8.60 2.50 497 187
8.70 2.50 498 186
8.80 2.50 499 185
8.90 2.50 500 184
9.00 2.50 501 183
9.10 2.50 502 183
-9.00 2.60 0 0
-8.90 2.60 42 328
-8.80 2.60 43 327
-8.70 2.60 45 327
-8.60 2.60 47 327
-8.50 2.60 49 327
-8.40 2.60 51 327
-8.30 2.60 53 326
-8.20 2.60 55 326
-8.10 2.60 57 326
-8.00 2.60 61 324
-7.90 2.60 65 321
-7.80 2.60 67 319
-7.70 2.60 70 318
-7.60 2.60 71 317
-7.50 2.60 73 316
-7.40 2.60 75 315
-7.30 2.60 78 313
-7.20 2.60 80 311
-7.10 2.60 83 309
-7.00 2.60 86 305
-6.90 2.60 90 302
-6.80 2.60 92 302
-6.70 2.60 93 301
-6.60 2.60 95 301
-6.50 2.60 97 300
-6.40 2.60 100 299
-6.30 2.60 103 299
-6.20 2.60 112 293
-6.10 2.60 114 292
-6.00 2.60 118 292
-5.90 2.60 120 292
-5.80 2.60 123 291
-5.70 2.60 126 291
-5.60 2.60 129 291
-5.50 2.60 132 290
-5.40 2.60 134 290
-5.30 2.60 137 289
-5.20 2.60 140 289
-5.10 2.60 143 288
-5.00 2.60 146 288
-4.90 2.60 149 287
-4.80 2.60 152 287
-4.70 2.60 155 287
-4.60 2.60 158 286
-4.50 2.60 161 286
-4.40 2.60 164 285
-4.30 2.60 166 285
-4.20 2.60 169 284
-4.10 2.60 172 284
-4.00 2.60 175 283
-3.90 2.60 178 283
-3.80 2.60 181 282
-3.70 2.60 183 282
-3.60 2.60 186 281
-3.50 2.60 189 281
-3.40 2.60 192 280
-3.30 2.60 195 279
-3.20 2.60 197 279
-3.10 2.60 200 278
-3.00 2.60 203 278
-2.90 2.60 205 277
-2.80 2.60 209 276
-2.70 2.60 211 276
-2.60 2.60 214 275
-2.50 2.60 217 275
-2.40 2.60 219 274
-2.30 2.60 222 274
-2.20 2.60 226 273
-2.10 2.60 228 272
-2.00 2.60 231 271
-1.90 2.60 234 271
-1.80 2.60 237 270
-1.70 2.60 239 270
-1.60 2.60 242 269
-1.50 2.60 245 268
-1.40 2.60 247 267
-1.30 2.60 250 267
-1.20 2.60 253 266
-1.10 2.60 256 265
-1.00 2.60 258 264
-0.90 2.60 261 263
-0.80 2.60 264 263
-0.70 2.60 266 262
-0.60 2.60 269 261
-0.50 2.60 272 260
-0.40 2.60 274 259
-0.30 2.60 277 259
-0.20 2.60 280 258
-0.10 2.60 283 257
-0.00 2.60 285 256
0.10 2.60 288 255
0.20 2.60 291 254
0.30 2.60 294 254
0.40 2.60 297 253
0.50 2.60 299 252
0.60 2.60 302 251
0.70 2.60 304 250
0.80 2.60 307 249
0.90 2.60 310 248
1.00 2.60 312 247
1.10 2.60 315 246
1.20 2.60 318 245
1.30 2.60 321 245
1.40 2.60 323 243
1.50 2.60 325 243
1.60 2.60 328 242
1.70 2.60 330 241
1.80 2.60 333 240
1.90 2.60 336 239
2.00 2.60 339 238
2.10 2.60 342 237
2.20 2.60 344 236
2.30 2.60 346 235
2.40 2.60 348 234
2.50 2.60 352 233
2.60 2.60 355 231
2.70 2.60 357 231
2.80 2.60 359 229
2.90 2.60 362 229
3.00 2.60 364 227
3.10 2.60 367 226
3.20 2.60 370 225
3.30 2.60 372 224
3.40 2.60 375 223
3.50 2.60 378 222
3.60 2.60 380 221
3.70 2.60 382 220
3.80 2.60 385 219
3.90 2.60 388 217
4.00 2.60 390 216
4.10 2.60 393 215
4.20 2.60 395 214
4.30 2.60 398 213
4.40 2.60 400 212
4.50 2.60 403 211
4.60 2.60 405 209
4.70 2.60 408 208
4.80 2.60 410 207
4.90 2.60 413 206
5.00 2.60 415 205
5.10 2.60 418 203
5.20 2.60 420 202
5.30 2.60 423 201
5.40 2.60 425 200
5.50 2.60 428 198
5.60 2.60 430 197
5.70 2.60 432 196
5.80 2.60 435 195
5.90 2.60 437 194
6.00 2.60 440 192
6.10 2.60 442 191
6.20 2.60 444 190
6.30 2.60 446 189
6.40 2.60 448 188
6.50 2.60 450 187
6.60 2.60 451 186
6.70 2.60 453 185
6.80 2.60 454 184
6.90 2.60 456 183
7.00 2.60 457 182
7.10 2.60 465 185
7.20 2.60 470 187
7.30 2.60 474 188
7.40 2.60 479 189
7.50 2.60 483 191
7.60 2.60 487 192
7.70 2.60 490 193
7.80 2.60 493 195
7.90 2.60 494 195
8.00 2.60 494 193
8.10 2.60 495 193
8.20 2.60 495 192
8.30 2.60 495 191
8.40 2.60 496 190
8.50 2.60 496 189
8.60 2.60 497 188
8.70 2.60 498 187
8.80 2.60 499 186
8.90 2.60 500 185
9.00 2.60 501 185
9.10 2.60 503 183
-9.00 2.70 0 0
-8.90 2.70 43 329
-8.80 2.70 44 328
-8.70 2.70 46 328
-8.60 2.70 49 328
-8.50 2.70 50 328
-8.40 2.70 52 328
-8.30 2.70 55 328
-8.20 2.70 57 328
-8.10 2.70 58 327
-8.00 2.70 63 325
-7.90 2.70 66 323
-7.80 2.70 69 321
-7.70 2.70 71 319
-7.60 2.70 73 318
-7.50 2.70 75 317
-7.40 2.70 77 316
-7.30 2.70 79 315
-7.20 2.70 81 313
-7.10 2.70 84 311
-7.00 2.70 87 308
-6.90 2.70 91 303
-6.80 2.70 93 303
-6.70 2.70 95 302
-6.60 2.70 96 302
-6.50 2.70 98 301
-6.40 2.70 101 301
-6.30 2.70 104 300
-6.20 2.70 109 298
-6.10 2.70 116 293
-6.00 2.70 119 293
-5.90 2.70 121 293
-5.80 2.70 124 292
-5.70 2.70 127 292
-5.60 2.70 130 292
-5.50 2.70 133 291
-5.40 2.70 136 291
-5.30 2.70 139 290
[truncated: 209,231 more chars]
