# Supplementary material for: Imaging brain activity during complex social behaviors in Drosophila with Flyception2
Source: Nat Commun. 2020 Jan 30;11:623. doi: 10.1038/s41467-020-14487-7 (PMC6992788; doi:10.1038/s41467-020-14487-7)
Supplement: Supplementary file 20 — Supplementary Software 1 [file 41467_2020_14487_MOESM20_ESM.zip › Supplementary Software 1/flyception2_tracking/calibration/raster/fmfrecord/pgrcam.h]

#ifndef PGRCAM_H
#define PGRCAM_H

using namespace std;
using namespace FlyCapture2;
using namespace cv;

class PGRcam
{
private:

	CameraInfo camInfo;

	//Image rawImage, convertedImage;
	//TimeStamp timestamp;

	FlyCapture2::Error error;

	Mode k_fmt7Mode;
	PixelFormat k_fmt7PixFmt;

	Format7Info fmt7Info;
	bool supported;

	FC2Config BufferFrame;

	Format7ImageSettings fmt7ImageSettings;
	Format7PacketInfo fmt7PacketInfo;

	TriggerModeInfo triggerModeInfo;
	TriggerMode triggerMode;

	bool valid;


public:

	Camera cam;

	PGRcam();
	~PGRcam();

	FlyCapture2::Error Connect(PGRGuid guid);
	FlyCapture2::Error SetCameraParameters(int left, int top, int width, int height);
	FlyCapture2::Error SetTrigger();
	FlyCapture2::Error SetProperty(PropertyType type, float absValue);
	//FlyCapture2::Error Start();
	FlyCapture2::Error Stop();
	//FlyCapture2::Image GrabFrame();
	//Mat convertImagetoMat(Image img);
	//FlyCapture2::TimeStamp GetTimeStamp();
	void GetImageSize(int &imageWidth, int &imageHeight);
	FlyCapture2::Error SetHighPerformanceMode();
};

#endif
