# Supplementary material for: Imaging brain activity during complex social behaviors in Drosophila with Flyception2
Source: Nat Commun. 2020 Jan 30;11:623. doi: 10.1038/s41467-020-14487-7 (PMC6992788; doi:10.1038/s41467-020-14487-7)
Supplement: Supplementary file 20 — Supplementary Software 1 [file 41467_2020_14487_MOESM20_ESM.zip › Supplementary Software 1/flyception2_tracking/calibration/raster/fmfrecord/stdafx.h]

// stdafx.h : include file for standard system include files,
// or project specific include files that are used frequently, but
// are changed infrequently
//

#pragma once

#include "targetver.h"

#include <windows.h>
#include <stdio.h>
#include <tchar.h>
#include <vector>
#include <algorithm>

#include <omp.h>
#include <queue>


#include "FlyCapture2.h"

#include <opencv2/core.hpp>
#include <opencv2/highgui.hpp>
#include <opencv2/imgproc.hpp>
#include <opencv2/imgcodecs.hpp>
#include <opencv2/video.hpp>

#include "pgrcam.h"
#include "readerwriterqueue.h"
#include <NIDAQmx.h>
#include "daq.h"

#define XVOLTPERDEGREE 0.55
#define YVOLTPERDEGREE 0.525

#define XOFFSET -0.25		// x-offset for centering galvo to target (in volts)
#define YOFFSET -0.315		// y-offset for centering galvo to target (in volts)

#define MIN_ANGLE -9.0
#define MAX_ANGLE 9.0
#define ANGLE_STEP_SIZE 0.1

// TODO: reference additional headers your program requires here
