# Supplementary material for: Imaging brain activity during complex social behaviors in Drosophila with Flyception2
Source: Nat Commun. 2020 Jan 30;11:623. doi: 10.1038/s41467-020-14487-7 (PMC6992788; doi:10.1038/s41467-020-14487-7)
Supplement: Supplementary file 20 — Supplementary Software 1 [file 41467_2020_14487_MOESM20_ESM.zip › Supplementary Software 1/flyception2_tracking/ccf/Prime.cfg]

# Generated by Configurator on Mon Aug 20 14:16:16 PDT 2018

# Reset
Property,Core,Initialize,0

# Devices
Device,Prime,PVCAM,Camera-1
Device,Multi Camera,Utilities,Multi Camera

# Pre-init settings for devices

# Pre-init settings for COM ports

# Hub (parent) references

# Initialize
Property,Core,Initialize,1

# Delays

# Focus directions

# Roles
Property,Core,Camera,Prime
Property,Core,AutoShutter,1

# Camera-synchronized devices

# Labels

# Configuration presets
# Group: .PrimeLocate Regions
# Preset: NewPreset
ConfigGroup,.PrimeLocate Regions,NewPreset,Prime,CentroidsCount,303


# Group: Fan Speed
# Preset: Off(Liquid Cooled)
ConfigGroup,Fan Speed,Off(Liquid Cooled),Prime,FanSpeedSetpoint,Off(Liquid Cooled)

# Preset: Medium
ConfigGroup,Fan Speed,Medium,Prime,FanSpeedSetpoint,Medium

# Preset: High
ConfigGroup,Fan Speed,High,Prime,FanSpeedSetpoint,High

# Preset: Low
ConfigGroup,Fan Speed,Low,Prime,FanSpeedSetpoint,Low


# Group: .PrimeEnhance
# Preset: On
ConfigGroup,.PrimeEnhance,On,Prime,PP  3 DENOISING,DENOISING
ConfigGroup,.PrimeEnhance,On,Prime,PP  4   ENABLED,Yes

# Preset: Off
ConfigGroup,.PrimeEnhance,Off,Prime,PP  3 DENOISING,DENOISING
ConfigGroup,.PrimeEnhance,Off,Prime,PP  4   ENABLED,No


# Group: .PrimeLocate
# Preset: No
ConfigGroup,.PrimeLocate,No,Prime,CentroidsEnabled,No

# Preset: Yes
ConfigGroup,.PrimeLocate,Yes,Prime,CentroidsEnabled,Yes


# Group: MetaData
# Preset: No
ConfigGroup,MetaData,No,Prime,MetadataEnabled,No

# Preset: Yes
ConfigGroup,MetaData,Yes,Prime,MetadataEnabled,Yes


# Group: .PrimeLocate Radius
# Preset: NewPreset
ConfigGroup,.PrimeLocate Radius,NewPreset,Prime,CentroidsRadius,10


# Group: Trigger
# Preset: Edge Trigger
ConfigGroup,Trigger,Edge Trigger,Prime,TriggerMode,Edge Trigger

# Preset: Internal Trigger
ConfigGroup,Trigger,Internal Trigger,Prime,TriggerMode,Internal Trigger

# Preset: Trigger first
ConfigGroup,Trigger,Trigger first,Prime,TriggerMode,Trigger first


# Group: SMART Stream
# Preset: No
ConfigGroup,SMART Stream,No,Prime,SMARTStreamingEnabled,No

# Preset: Yes
ConfigGroup,SMART Stream,Yes,Prime,SMARTStreamingEnabled,Yes


# Group: SMART Stream Exp Time
# Preset: NewPreset
ConfigGroup,SMART Stream Exp Time,NewPreset,Prime,SMARTStreamingValues[ms],10;20;30;40


# PixelSize settings
