# Supplementary material for: Imaging brain activity during complex social behaviors in Drosophila with Flyception2
Source: Nat Commun. 2020 Jan 30;11:623. doi: 10.1038/s41467-020-14487-7 (PMC6992788; doi:10.1038/s41467-020-14487-7)
Supplement: Supplementary file 20 — Supplementary Software 1 [file 41467_2020_14487_MOESM20_ESM.zip › Supplementary Software 1/flyception2_tracking/flybam/arduino.h]

#ifndef ARDUINO_H
#define ARDUINO_H

#define ARDUINO_WAIT_TIME 2000

class Serial
{
    private:
        //Serial comm handler
        HANDLE hSerial;
        //Connection status
        bool connected;
        //Get various information about the connection
        COMSTAT status;
        //Keep track of last error
        DWORD errors;

    public:
        //Initialize Serial communication with the given COM port
        Serial(char *portName);
        //Close the connection
        //NOTA: for some reason you can't connect again before exiting
        //the program and running it again
        ~Serial();
        //Read data in a buffer, if nbChar is greater than the
        //maximum number of bytes available, it will return only the
        //bytes available. The function return -1 when nothing could
        //be read, the number of bytes actually read.
        int ReadData(char *buffer, unsigned int nbChar);
        //Writes data from a buffer through the Serial connection
        //return true on success.
        bool WriteData(char *buffer, unsigned int nbChar);
        //Check if we are actually connected
        bool IsConnected();


};

#endif
