# Supplementary material for: Imaging brain activity during complex social behaviors in Drosophila with Flyception2
Source: Nat Commun. 2020 Jan 30;11:623. doi: 10.1038/s41467-020-14487-7 (PMC6992788; doi:10.1038/s41467-020-14487-7)
Supplement: Supplementary file 20 — Supplementary Software 1 [file 41467_2020_14487_MOESM20_ESM.zip › Supplementary Software 1/flyception2_tracking/flybam/avfmfwriter.cpp]

#include "stdafx.h"
#include "avfmfwriter.h"

AVFmfWriter::AVFmfWriter()
{
	fp = NULL;
	flog = NULL;
	ftraj = NULL;

	nframes = 0;
}

int AVFmfWriter::Open()
{
	fp = new FILE;
	flog = new FILE;
	ftraj = new FILE;

	SYSTEMTIME st;
	GetLocalTime(&st);

	sprintf_s(fname, "D:\\av-%d%02d%02dT%02d%02d%02d.fmf", st.wYear, st.wMonth, st.wDay, st.wHour, st.wMinute, st.wSecond);
	remove(fname);

	sprintf_s(flogname, "D:\\av-log-%d%02d%02dT%02d%02d%02d.txt", st.wYear, st.wMonth, st.wDay, st.wHour, st.wMinute, st.wSecond);
	remove(flogname);

	sprintf_s(ftrajname, "D:\\av-traj-%d%02d%02dT%02d%02d%02d.txt", st.wYear, st.wMonth, st.wDay, st.wHour, st.wMinute, st.wSecond);
	remove(ftrajname);

	sprintf_s(fbgname, "D:\\av-bg-%d%02d%02dT%02d%02d%02d.bmp", st.wYear, st.wMonth, st.wDay, st.wHour, st.wMinute, st.wSecond);
	remove(fbgname);

	fopen_s(&fp, fname, "wb");

	if(fp == NULL) // Cannot open File
	{
		printf("\nError opening arena-view FMF writer. Recording terminated.");
		return -1;	
	}

	fopen_s(&flog, flogname, "w");
		
	if(flog == NULL)
	{
		printf("\nError creating arena-view log file. Recording terminated.");
		return -1;
	}

	fopen_s(&ftraj, ftrajname, "w");

	if (ftraj == NULL)
	{
		printf("\nError creating arena-view trajectory file. Recording terminated.");
		return -1;
	}

	return 1;

}

int AVFmfWriter::Close()
{
	//seek to location in file where nframes is stored and replace
	fseek (fp, 20, SEEK_SET );	
	_fwrite_nolock(&nframes, sizeof(unsigned __int64), 1, fp);

	fclose(fp);
	fclose(flog);
	fclose(ftraj);

	fp = NULL;
	flog = NULL;
	ftraj = NULL;

	return 1;
}

void AVFmfWriter::InitHeader(unsigned __int32 x, unsigned __int32 y)
{
	//settings for version 1.0 fmf header, take image dimensions as input with number of frames set to zero
	fmfVersion = 1;
	SizeY = y;
	SizeX = x;
	bytesPerChunk = y*x + sizeof(double);
	//bytesPerChunk = y*x;
	nframes = 0;
}


void AVFmfWriter::WriteHeader()
{
	//write FMF header data
	_fwrite_nolock(&fmfVersion, sizeof(unsigned __int32), 1, fp);
	_fwrite_nolock(&SizeY, sizeof(unsigned __int32), 1, fp);
	_fwrite_nolock(&SizeX, sizeof(unsigned __int32), 1, fp);
	_fwrite_nolock(&bytesPerChunk, sizeof(unsigned __int64), 1, fp);
	_fwrite_nolock(&nframes, sizeof(unsigned __int64), 1, fp);
}

//void FmfWriter::WriteFrame(TimeStamp st, Image img)
void AVFmfWriter::WriteFrame(Image img)
{
	//double dst = (double) st.seconds;
	double dst = (double)nframes;

	_fwrite_nolock(&dst, sizeof(double), 1, fp);
	_fwrite_nolock(img.GetData(), img.GetDataSize(), 1, fp);
}

void AVFmfWriter::WriteFrame(Mat img)
{
	double dst = (double)nframes;

	_fwrite_nolock(&dst, sizeof(double), 1, fp);
	_fwrite_nolock(img.data, sizeof(unsigned char), SizeY*SizeX, fp);
}

void AVFmfWriter::WriteLog(TimeStamp st)
{
	fprintf(flog, "Frame %d - TimeStamp %d %d %d\n", nframes, st.cycleSeconds, st.cycleCount, st.cycleOffset);
}

void AVFmfWriter::WriteTraj(vector<Point2f> pt, vector<double> sz)
{
	fprintf(ftraj, "%d ", nframes);

	for (int i = 0; i < NFLIES; i++)
	{
		fprintf(ftraj, "%f %f %f ", pt[i].x, pt[i].y, sz[i]);
	}

	fprintf(ftraj, "\n");
}

void AVFmfWriter::WriteBG(Mat bg)
{
	imwrite(fbgname, bg);
}

int AVFmfWriter::IsOpen()
{
	if (fp == NULL) // Cannot open File
		return 0;
	else
		return 1;
}
