# Supplementary material for: Imaging brain activity during complex social behaviors in Drosophila with Flyception2
Source: Nat Commun. 2020 Jan 30;11:623. doi: 10.1038/s41467-020-14487-7 (PMC6992788; doi:10.1038/s41467-020-14487-7)
Supplement: Supplementary file 20 — Supplementary Software 1 [file 41467_2020_14487_MOESM20_ESM.zip › Supplementary Software 1/flyception2_tracking/flybam/avfmfwriter.h]

#ifndef AVFMFWRITER_H
#define AVFMFWRITER_H

using namespace std;
using namespace FlyCapture2;
using namespace cv;

class AVFmfWriter
{
	private:
		FILE *fp;
		FILE *flog;
		FILE *ftraj;

		char fname[100];
		char flogname[100];
		char ftrajname[100];
		char fbgname[100];

		unsigned __int32 fmfVersion, SizeY, SizeX;
		unsigned __int64 bytesPerChunk;
		char *buf;

	public:
		unsigned __int64 nframes;

		AVFmfWriter();

		int Open();
		int Close();

		void InitHeader(unsigned __int32 x, unsigned __int32 y);
		void WriteHeader();
		//void WriteFrame(TimeStamp st, Image img);
		void WriteFrame(Image img);
		void WriteFrame(Mat img);
		void WriteLog(TimeStamp st);
		void WriteTraj(vector<Point2f> pt, vector<double> sz);
		void WriteBG(cv::Mat bg);
		int IsOpen();
		
};

#endif
