# Supplementary material for: Imaging brain activity during complex social behaviors in Drosophila with Flyception2
Source: Nat Commun. 2020 Jan 30;11:623. doi: 10.1038/s41467-020-14487-7 (PMC6992788; doi:10.1038/s41467-020-14487-7)
Supplement: Supplementary file 20 — Supplementary Software 1 [file 41467_2020_14487_MOESM20_ESM.zip › Supplementary Software 1/flyception2_tracking/flybam/flybam.vcxproj.filters]

<?xml version="1.0" encoding="utf-8"?>
<Project ToolsVersion="4.0" xmlns="http://schemas.microsoft.com/developer/msbuild/2003">
  <ItemGroup>
    <Filter Include="Source Files">
      <UniqueIdentifier>{4FC737F1-C7A5-4376-A066-2A32D752A2FF}</UniqueIdentifier>
      <Extensions>cpp;c;cc;cxx;def;odl;idl;hpj;bat;asm;asmx</Extensions>
    </Filter>
    <Filter Include="Header Files">
      <UniqueIdentifier>{93995380-89BD-4b04-88EB-625FBE52EBFB}</UniqueIdentifier>
      <Extensions>h;hh;hpp;hxx;hm;inl;inc;xsd</Extensions>
    </Filter>
    <Filter Include="Resource Files">
      <UniqueIdentifier>{67DA6AB6-F800-4c08-8B7A-83BB121AAD01}</UniqueIdentifier>
      <Extensions>rc;ico;cur;bmp;dlg;rc2;rct;bin;rgs;gif;jpg;jpeg;jpe;resx;tiff;tif;png;wav;mfcribbon-ms</Extensions>
    </Filter>
  </ItemGroup>
  <ItemGroup>
    <Text Include="ReadMe.txt" />
  </ItemGroup>
  <ItemGroup>
    <ClInclude Include="stdafx.h">
      <Filter>Header Files</Filter>
    </ClInclude>
    <ClInclude Include="targetver.h">
      <Filter>Header Files</Filter>
    </ClInclude>
    <ClInclude Include="daq.h">
      <Filter>Header Files</Filter>
    </ClInclude>
    <ClInclude Include="pgrcam.h">
      <Filter>Header Files</Filter>
    </ClInclude>
    <ClInclude Include="utility.h">
      <Filter>Header Files</Filter>
    </ClInclude>
    <ClInclude Include="ExampleUtils.h">
      <Filter>Header Files</Filter>
    </ClInclude>
    <ClInclude Include="avfmfwriter.h">
      <Filter>Header Files</Filter>
    </ClInclude>
    <ClInclude Include="fvfmfwriter.h">
      <Filter>Header Files</Filter>
    </ClInclude>
    <ClInclude Include="arduino.h">
      <Filter>Header Files</Filter>
    </ClInclude>
  </ItemGroup>
  <ItemGroup>
    <ClCompile Include="stdafx.cpp">
      <Filter>Source Files</Filter>
    </ClCompile>
    <ClCompile Include="flybam.cpp">
      <Filter>Source Files</Filter>
    </ClCompile>
    <ClCompile Include="daq.cpp">
      <Filter>Source Files</Filter>
    </ClCompile>
    <ClCompile Include="pgrcam.cpp">
      <Filter>Source Files</Filter>
    </ClCompile>
    <ClCompile Include="utility.cpp">
      <Filter>Source Files</Filter>
    </ClCompile>
    <ClCompile Include="ExampleUtils.cpp">
      <Filter>Source Files</Filter>
    </ClCompile>
    <ClCompile Include="avfmfwriter.cpp">
      <Filter>Source Files</Filter>
    </ClCompile>
    <ClCompile Include="fvfmfwriter.cpp">
      <Filter>Source Files</Filter>
    </ClCompile>
    <ClCompile Include="arduino.cpp">
      <Filter>Source Files</Filter>
    </ClCompile>
  </ItemGroup>
</Project>
