# Supplementary material for: Imaging brain activity during complex social behaviors in Drosophila with Flyception2
Source: Nat Commun. 2020 Jan 30;11:623. doi: 10.1038/s41467-020-14487-7 (PMC6992788; doi:10.1038/s41467-020-14487-7)
Supplement: Supplementary file 20 — Supplementary Software 1 [file 41467_2020_14487_MOESM20_ESM.zip › Supplementary Software 1/flyception2_tracking/flybam/targetver.h]

#pragma once

// The following macros define the minimum required platform.  The minimum required platform
// is the earliest version of Windows, Internet Explorer etc. that has the necessary features to run 
// your application.  The macros work by enabling all features available on platform versions up to and 
// including the version specified.

// Modify the following defines if you have to target a platform prior to the ones specified below.
// Refer to MSDN for the latest info on corresponding values for different platforms.
#ifndef _WIN32_WINNT            // Specifies that the minimum required platform is Windows Vista.
#define _WIN32_WINNT 0x0600     // Change this to the appropriate value to target other versions of Windows.
#endif
