# Supplementary material for: Imaging brain activity during complex social behaviors in Drosophila with Flyception2
Source: Nat Commun. 2020 Jan 30;11:623. doi: 10.1038/s41467-020-14487-7 (PMC6992788; doi:10.1038/s41467-020-14487-7)
Supplement: Supplementary file 20 — Supplementary Software 1 [file 41467_2020_14487_MOESM20_ESM.zip › Supplementary Software 1/flyception2_tracking/myRIO/Flyception2_Trigger/Flyception2_Trigger.lvproj]

<?xml version='1.0' encoding='UTF-8'?>
<Project Type="Project" LVVersion="16008000">
	<Property Name="NI.LV.All.SourceOnly" Type="Bool">false</Property>
	<Property Name="NI.Project.Description" Type="Str"></Property>
	<Item Name="My Computer" Type="My Computer">
		<Property Name="IOScan.Faults" Type="Str"></Property>
		<Property Name="IOScan.NetVarPeriod" Type="UInt">100</Property>
		<Property Name="IOScan.NetWatchdogEnabled" Type="Bool">false</Property>
		<Property Name="IOScan.Period" Type="UInt">10000</Property>
		<Property Name="IOScan.PowerupMode" Type="UInt">0</Property>
		<Property Name="IOScan.Priority" Type="UInt">9</Property>
		<Property Name="IOScan.ReportModeConflict" Type="Bool">true</Property>
		<Property Name="IOScan.StartEngineOnDeploy" Type="Bool">false</Property>
		<Property Name="server.app.propertiesEnabled" Type="Bool">true</Property>
		<Property Name="server.control.propertiesEnabled" Type="Bool">true</Property>
		<Property Name="server.tcp.enabled" Type="Bool">false</Property>
		<Property Name="server.tcp.port" Type="Int">0</Property>
		<Property Name="server.tcp.serviceName" Type="Str">My Computer/VI Server</Property>
		<Property Name="server.tcp.serviceName.default" Type="Str">My Computer/VI Server</Property>
		<Property Name="server.vi.callsEnabled" Type="Bool">true</Property>
		<Property Name="server.vi.propertiesEnabled" Type="Bool">true</Property>
		<Property Name="specify.custom.address" Type="Bool">false</Property>
		<Item Name="Project Documentation" Type="Folder">
			<Item Name="Documentation Images" Type="Folder">
				<Item Name="custom_fpga_block_diagram.gif" Type="Document" URL="../documentation/custom_fpga_block_diagram.gif"/>
			</Item>
			<Item Name="myRIO Custom FPGA Project Documentation.html" Type="Document" URL="../documentation/myRIO Custom FPGA Project Documentation.html"/>
		</Item>
		<Item Name="Dependencies" Type="Dependencies"/>
		<Item Name="Build Specifications" Type="Build"/>
	</Item>
	<Item Name="NI-myRIO-1900-030390c7" Type="RT myRIO">
		<Property Name="alias.name" Type="Str">NI-myRIO-1900-030390c7</Property>
		<Property Name="alias.value" Type="Str">172.22.11.2</Property>
		<Property Name="CCSymbols" Type="Str">OS,Linux;CPU,ARM;DeviceCode,762F;FPGAPersonality,myRIO_FP_Custom;TARGET_TYPE,RT;</Property>
		<Property Name="crio.ControllerPID" Type="Str">762F</Property>
		<Property Name="crio.family" Type="Str">ARMLinux</Property>
		<Property Name="host.ResponsivenessCheckEnabled" Type="Bool">true</Property>
		<Property Name="host.ResponsivenessCheckPingDelay" Type="UInt">5000</Property>
		<Property Name="host.ResponsivenessCheckPingTimeout" Type="UInt">1000</Property>
		<Property Name="host.TargetCPUID" Type="UInt">8</Property>
		<Property Name="host.TargetOSID" Type="UInt">8</Property>
		<Property Name="NI.SortType" Type="Int">3</Property>
		<Property Name="target.cleanupVisa" Type="Bool">false</Property>
		<Property Name="target.Deployment_DownloadInstallerPath" Type="Path"></Property>
		<Property Name="target.Deployment_SilentInstallation" Type="Bool">false</Property>
		<Property Name="target.FPProtocolGlobals_ControlTimeLimit" Type="Int">300</Property>
		<Property Name="target.getDefault-&gt;WebServer.Port" Type="Int">80</Property>
		<Property Name="target.getDefault-&gt;WebServer.Timeout" Type="Int">60</Property>
		<Property Name="target.IOScan.Faults" Type="Str">1.0,0;</Property>
		<Property Name="target.IOScan.NetVarPeriod" Type="UInt">100</Property>
		<Property Name="target.IOScan.NetWatchdogEnabled" Type="Bool">false</Property>
		<Property Name="target.IOScan.Period" Type="UInt">10000</Property>
		<Property Name="target.IOScan.PowerupMode" Type="UInt">0</Property>
		<Property Name="target.IOScan.Priority" Type="UInt">0</Property>
		<Property Name="target.IOScan.ReportModeConflict" Type="Bool">true</Property>
		<Property Name="target.IOScan.StartEngineOnDeploy" Type="Bool">false</Property>
		<Property Name="target.IsRemotePanelSupported" Type="Bool">true</Property>
		<Property Name="target.RTCPULoadMonitoringEnabled" Type="Bool">true</Property>
		<Property Name="target.RTDebugWebServerHTTPPort" Type="UInt">8001</Property>
		<Property Name="target.RTTarget.ApplicationPath" Type="Path">/c/ni-rt/startup/startup.rtexe</Property>
		<Property Name="target.RTTarget.EnableFileSharing" Type="Bool">true</Property>
		<Property Name="target.RTTarget.IPAccess" Type="Str">+*</Property>
		<Property Name="target.RTTarget.LaunchAppAtBoot" Type="Bool">false</Property>
		<Property Name="target.RTTarget.VIPath" Type="Path">/home/lvuser/natinst/bin</Property>
		<Property Name="target.server.app.propertiesEnabled" Type="Bool">true</Property>
		<Property Name="target.server.control.propertiesEnabled" Type="Bool">true</Property>
		<Property Name="target.server.tcp.access" Type="Str">+*</Property>
		<Property Name="target.server.tcp.enabled" Type="Bool">false</Property>
		<Property Name="target.server.tcp.paranoid" Type="Bool">true</Property>
		<Property Name="target.server.tcp.port" Type="Int">3363</Property>
		<Property Name="target.server.tcp.serviceName" Type="Str"></Property>
		<Property Name="target.server.tcp.serviceName.default" Type="Str">Main Application Instance/VI Server</Property>
		<Property Name="target.server.vi.access" Type="Str">+*</Property>
		<Property Name="target.server.vi.callsEnabled" Type="Bool">true</Property>
		<Property Name="target.server.vi.propertiesEnabled" Type="Bool">true</Property>
		<Property Name="target.server.viscripting.showScriptingOperationsInContextHelp" Type="Bool">false</Property>
		<Property Name="target.server.viscripting.showScriptingOperationsInEditor" Type="Bool">false</Property>
		<Property Name="target.WebServer.Config" Type="Str"># Web server configuration file.
# Generated by LabVIEW 16.0
# 8/10/2018 3:18:39 PM

#
# Global Directives
#
NI.AddLVRouteVars
TypesConfig "$LVSERVER_CONFIGROOT/mime.types"
LimitWorkers 10
LoadModulePath "$LVSERVER_MODULEPATHS"
LoadModule LVAuth lvauthmodule
LoadModule LVRFP lvrfpmodule
Listen 8000

#
# Directives that apply to the default server
#
NI.ServerName LabVIEW
DocumentRoot "$LVSERVER_DOCROOT"
InactivityTimeout 60
SetConnector netConnector
AddHandler LVAuth
AddHandler LVRFP
AddHandler fileHandler ""
AddOutputFilter chunkFilter
DirectoryIndex index.htm
</Property>
		<Property Name="target.WebServer.Enabled" Type="Bool">false</Property>
		<Property Name="target.WebServer.LogEnabled" Type="Bool">false</Property>
		<Property Name="target.WebServer.LogPath" Type="Path">/c/ni-rt/system/www/www.log</Property>
		<Property Name="target.WebServer.Port" Type="Int">80</Property>
		<Property Name="target.WebServer.RootPath" Type="Path">/c/ni-rt/system/www</Property>
		<Property Name="target.WebServer.TcpAccess" Type="Str">c+*</Property>
		<Property Name="target.WebServer.Timeout" Type="Int">60</Property>
		<Property Name="target.WebServer.ViAccess" Type="Str">+*</Property>
		<Property Name="target.webservices.SecurityAPIKey" Type="Str">PqVr/ifkAQh+lVrdPIykXlFvg12GhhQFR8H9cUhphgg=:pTe9HRlQuMfJxAG6QCGq7UvoUpJzAzWGKy5SbZ+roSU=</Property>
		<Property Name="target.webservices.ValidTimestampWindow" Type="Int">15</Property>
		<Item Name="Chassis" Type="myRIO Chassis">
			<Property Name="crio.ProgrammingMode" Type="Str">fpga</Property>
			<Property Name="crio.ResourceID" Type="Str">RIO0</Property>
			<Property Name="crio.Type" Type="Str">myRIO-1900</Property>
			<Item Name="FPGA Target" Type="FPGA Target">
				<Property Name="AutoRun" Type="Bool">false</Property>
				<Property Name="configString.guid" Type="Str">{00E5B4FD-5BD8-4239-9B93-FE41768A1930}ArbitrationForOutputData=NeverArbitrate;ArbitrationForOutputEnable=NeverArbitrate;NumberOfSyncRegistersForOutputData=1;NumberOfSyncRegistersForOutputEnable=1;NumberOfSyncRegistersForReadInProject=Auto;resource=/ConnectorC/DIO0;0;ReadMethodType=bool;WriteMethodType=bool{0432ED19-5DCC-480C-8BEB-63B51373AA2B}resource=/ConnectorA/AI0;0;ReadMethodType=U16{07C5C01B-DF43-46F2-8216-0CE4FAD9D344}resource=/System Reset;0;ReadMethodType=bool;WriteMethodType=bool{11877B48-4436-461F-B47C-D178D822C952}resource=/ConnectorC/AI0;0;ReadMethodType=I16{18BBE8B8-E8A2-415E-8737-12B16EDAF49D}"ControlLogic=0;NumberOfElements=1023;Type=2;ReadArbs=Arbitrate if Multiple Requestors Only;ElementsPerRead=1;WriteArbs=Arbitrate if Multiple Requestors Only;ElementsPerWrite=1;Implementation=2;A.DI0 DMA;DataType=1000800000000001000A402104426F6F6C00000100000000000000;DisableOnOverflowUnderflow=FALSE"{1AF9BD7F-BCAF-4890-9CE2-C26EFE549E06}ArbitrationForOutputData=NeverArbitrate;ArbitrationForOutputEnable=NeverArbitrate;NumberOfSyncRegistersForOutputData=1;NumberOfSyncRegistersForOutputEnable=1;NumberOfSyncRegistersForReadInProject=Auto;resource=/ConnectorC/DIO6;0;ReadMethodType=bool;WriteMethodType=bool{1B3E051E-169A-48FD-A75A-C334AE7F3124}resource=/ConnectorB/AO0;0;WriteMethodType=U16{1FC9E6A8-C3EA-490C-81C6-7E36BB4FF9A9}ArbitrationForOutputData=NeverArbitrate;ArbitrationForOutputEnable=NeverArbitrate;NumberOfSyncRegistersForOutputData=1;NumberOfSyncRegistersForOutputEnable=1;NumberOfSyncRegistersForReadInProject=Auto;resource=/ConnectorC/DIO2;0;ReadMethodType=bool;WriteMethodType=bool{204BE8C9-3C12-4E38-91B2-C35097BAA598}ArbitrationForOutputData=NeverArbitrate;ArbitrationForOutputEnable=NeverArbitrate;NumberOfSyncRegistersForOutputData=1;NumberOfSyncRegistersForOutputEnable=1;NumberOfSyncRegistersForReadInProject=Auto;resource=/ConnectorC/DIO1;0;ReadMethodType=bool;WriteMethodType=bool{2400DD3C-3DC1-4909-9D54-F48F33469F7B}"ControlLogic=0;NumberOfElements=1023;Type=2;ReadArbs=Arbitrate if Multiple Requestors Only;ElementsPerRead=1;WriteArbs=Arbitrate if Multiple Requestors Only;ElementsPerWrite=1;Implementation=2;A.AI0 DMA;DataType=100080000000000100094006000355313600010000000000000000;DisableOnOverflowUnderflow=FALSE"{2475886F-E28F-4A9A-80B8-902A50AF53EE}ArbitrationForOutputData=NeverArbitrate;ArbitrationForOutputEnable=NeverArbitrate;NumberOfSyncRegistersForOutputData=1;NumberOfSyncRegistersForOutputEnable=1;NumberOfSyncRegistersForReadInProject=Auto;resource=/ConnectorA/DIO12;0;ReadMethodType=bool;WriteMethodType=bool{25261AD8-F430-454C-BEC7-7745EB60B9C1}ArbitrationForOutputData=NeverArbitrate;NumberOfSyncRegistersForOutputData=1;NumberOfSyncRegistersForReadInProject=Auto;resource=/LED1;0;ReadMethodType=bool;WriteMethodType=bool{26EAC796-6C20-42BD-9733-5B86E14FCF68}ArbitrationForOutputData=NeverArbitrate;ArbitrationForOutputEnable=NeverArbitrate;NumberOfSyncRegistersForOutputData=1;NumberOfSyncRegistersForOutputEnable=1;NumberOfSyncRegistersForReadInProject=Auto;resource=/ConnectorC/DIO7:0;0;ReadMethodType=u8;WriteMethodType=u8{28CB9342-B581-4911-90ED-DFFF4EB73CB9}ArbitrationForOutputData=NeverArbitrate;ArbitrationForOutputEnable=NeverArbitrate;NumberOfSyncRegistersForOutputData=1;NumberOfSyncRegistersForOutputEnable=1;NumberOfSyncRegistersForReadInProject=Auto;resource=/ConnectorB/DIO2;0;ReadMethodType=bool;WriteMethodType=bool{29349321-F301-4C5D-8909-8B838563BB78}ArbitrationForOutputData=NeverArbitrate;ArbitrationForOutputEnable=NeverArbitrate;NumberOfSyncRegistersForOutputData=1;NumberOfSyncRegistersForOutputEnable=1;NumberOfSyncRegistersForReadInProject=Auto;resource=/ConnectorA/DIO8;0;ReadMethodType=bool;WriteMethodType=bool{29AD2B27-1629-44D1-8E88-49792DC43B9C}ArbitrationForOutputData=NeverArbitrate;ArbitrationForOutputEnable=NeverArbitrate;NumberOfSyncRegistersForOutputData=1;NumberOfSyncRegistersForOutputEnable=1;NumberOfSyncRegistersForReadInProject=Auto;resource=/ConnectorA/DIO11;0;ReadMethodType=bool;WriteMethodType=bool{2BF6E022-22C1-482E-B55C-77F0D8B4791A}ArbitrationForOutputData=NeverArbitrate;ArbitrationForOutputEnable=NeverArbitrate;NumberOfSyncRegistersForOutputData=1;NumberOfSyncRegistersForOutputEnable=1;NumberOfSyncRegistersForReadInProject=Auto;resource=/ConnectorB/DIO10;0;ReadMethodType=bool;WriteMethodType=bool{33D6DAF5-71AA-4D32-BC11-1CC39A7392DA}resource=/ConnectorA/AI1;0;ReadMethodType=U16{3463B167-C926-407E-8C43-D5AE3884D1C1}ArbitrationForOutputData=NeverArbitrate;ArbitrationForOutputEnable=NeverArbitrate;NumberOfSyncRegistersForOutputData=1;NumberOfSyncRegistersForOutputEnable=1;NumberOfSyncRegistersForReadInProject=Auto;resource=/ConnectorA/DIO14;0;ReadMethodType=bool;WriteMethodType=bool{35C94CD8-800A-4F37-B0A0-217A523520DE}resource=/Audio/AudioIn\/Right;0;ReadMethodType=I16{38234618-06D7-4074-AE8B-8DC72F2569A2}NumberOfSyncRegistersForReadInProject=Auto;resource=/Button0;0;ReadMethodType=bool{38571E09-5232-406E-87C0-A5DB63B15436}resource=/ConnectorB/AI0;0;ReadMethodType=U16{447D29C1-A7D1-4DA6-8079-245DCDD02515}ArbitrationForOutputData=NeverArbitrate;ArbitrationForOutputEnable=NeverArbitrate;NumberOfSyncRegistersForOutputData=1;NumberOfSyncRegistersForOutputEnable=1;NumberOfSyncRegistersForReadInProject=Auto;resource=/ConnectorA/DIO15:8;0;ReadMethodType=u8;WriteMethodType=u8{473B6750-F870-4EAC-8532-85254520D4F6}ArbitrationForOutputData=NeverArbitrate;NumberOfSyncRegistersForOutputData=1;NumberOfSyncRegistersForReadInProject=Auto;resource=/LED2;0;ReadMethodType=bool;WriteMethodType=bool{4DDF0209-B5F9-4637-B305-2E451635B43D}ArbitrationForOutputData=NeverArbitrate;ArbitrationForOutputEnable=NeverArbitrate;NumberOfSyncRegistersForOutputData=1;NumberOfSyncRegistersForOutputEnable=1;NumberOfSyncRegistersForReadInProject=Auto;resource=/ConnectorA/DIO9;0;ReadMethodType=bool;WriteMethodType=bool{4E02C4E5-25D1-4120-9C5B-B158842491F3}ArbitrationForOutputData=NeverArbitrate;ArbitrationForOutputEnable=NeverArbitrate;NumberOfSyncRegistersForOutputData=1;NumberOfSyncRegistersForOutputEnable=1;NumberOfSyncRegistersForReadInProject=Auto;resource=/ConnectorB/DIO4;0;ReadMethodType=bool;WriteMethodType=bool{4F164462-952A-47B7-B0C9-D42C8770D1EC}resource=/ConnectorA/AI2;0;ReadMethodType=U16{561BF876-C135-41EC-A066-BB989913DA86}ArbitrationForOutputData=NeverArbitrate;NumberOfSyncRegistersForOutputData=1;NumberOfSyncRegistersForReadInProject=Auto;resource=/LED3;0;ReadMethodType=bool;WriteMethodType=bool{5A0B8620-F1F2-446A-92D9-02E0ABF67EA0}ArbitrationForOutputData=NeverArbitrate;ArbitrationForOutputEnable=NeverArbitrate;NumberOfSyncRegistersForOutputData=1;NumberOfSyncRegistersForOutputEnable=1;NumberOfSyncRegistersForReadInProject=Auto;resource=/ConnectorC/DIO5;0;ReadMethodType=bool;WriteMethodType=bool{5CD746EC-554F-4639-A475-1F176996D491}ArbitrationForOutputData=NeverArbitrate;ArbitrationForOutputEnable=NeverArbitrate;NumberOfSyncRegistersForOutputData=1;NumberOfSyncRegistersForOutputEnable=1;NumberOfSyncRegistersForReadInProject=Auto;resource=/ConnectorB/DIO15;0;ReadMethodType=bool;WriteMethodType=bool{65048A13-9A8C-4513-A95F-CF89C651C3E5}"ControlLogic=0;NumberOfElements=1023;Type=2;ReadArbs=Arbitrate if Multiple Requestors Only;ElementsPerRead=1;WriteArbs=Arbitrate if Multiple Requestors Only;ElementsPerWrite=1;Implementation=2;AudioIn DMA;DataType=1000800000000001000940070003553332000100000000000000000000;DisableOnOverflowUnderflow=FALSE"{6FF88112-EF52-4C48-AA33-7A8D8A792A7E}ArbitrationForOutputData=NeverArbitrate;ArbitrationForOutputEnable=NeverArbitrate;NumberOfSyncRegistersForOutputData=1;NumberOfSyncRegistersForOutputEnable=1;NumberOfSyncRegistersForReadInProject=Auto;resource=/ConnectorB/DIO0;0;ReadMethodType=bool;WriteMethodType=bool{7100B14D-A7B5-4694-8D1D-9D8BC6AC6458}resource=/ConnectorB/AI3;0;ReadMethodType=U16{756718FD-553A-479F-942A-077CFE53E644}resource=/AccelerationZ;0;ReadMethodType=I16{766A56A3-79E8-42F8-A5E1-5498DFD76048}ArbitrationForOutputData=NeverArbitrate;ArbitrationForOutputEnable=NeverArbitrate;NumberOfSyncRegistersForOutputData=1;NumberOfSyncRegistersForOutputEnable=1;NumberOfSyncRegistersForReadInProject=Auto;resource=/ConnectorA/DIO10;0;ReadMethodType=bool;WriteMethodType=bool{79B9B1F7-CD77-48DB-991B-5D970AE2A67C}ArbitrationForOutputData=NeverArbitrate;ArbitrationForOutputEnable=NeverArbitrate;NumberOfSyncRegistersForOutputData=1;NumberOfSyncRegistersForOutputEnable=1;NumberOfSyncRegistersForReadInProject=Auto;resource=/ConnectorB/DIO7:0;0;ReadMethodType=u8;WriteMethodType=u8{7A003C54-673F-434B-820D-C74A16BDE452}ArbitrationForOutputData=NeverArbitrate;ArbitrationForOutputEnable=NeverArbitrate;NumberOfSyncRegistersForOutputData=1;NumberOfSyncRegistersForOutputEnable=1;NumberOfSyncRegistersForReadInProject=Auto;resource=/ConnectorB/DIO8;0;ReadMethodType=bool;WriteMethodType=bool{7AB17D07-9F1E-4304-A879-3EAB24A163E2}"ControlLogic=0;NumberOfElements=1029;Type=1;ReadArbs=Arbitrate if Multiple Requestors Only;ElementsPerRead=1;WriteArbs=Arbitrate if Multiple Requestors Only;ElementsPerWrite=1;Implementation=2;A.DO1 DMA;DataType=1000800000000001000A402104426F6F6C00000100000000000000;DisableOnOverflowUnderflow=FALSE"{7E5AB214-6606-4949-B31E-31202815F01C}resource=/AccelerationY;0;ReadMethodType=I16{81AD3366-F622-4E4A-BB6B-E3A0C2A4C3D5}resource=/Audio/AudioOut\/Left;0;WriteMethodType=I16{882E6D4A-9734-45E3-8B93-E440379B3F9B}ArbitrationForOutputData=NeverArbitrate;ArbitrationForOutputEnable=NeverArbitrate;NumberOfSyncRegistersForOutputData=1;NumberOfSyncRegistersForOutputEnable=1;NumberOfSyncRegistersForReadInProject=Auto;resource=/ConnectorB/DIO5;0;ReadMethodType=bool;WriteMethodType=bool{8AC7FC94-B8B0-4B26-BC93-74F1DB667936}ArbitrationForOutputData=NeverArbitrate;ArbitrationForOutputEnable=NeverArbitrate;NumberOfSyncRegistersForOutputData=1;NumberOfSyncRegistersForOutputEnable=1;NumberOfSyncRegistersForReadInProject=Auto;resource=/ConnectorA/DIO4;0;ReadMethodType=bool;WriteMethodType=bool{8F3B72BE-F585-4BB7-A43C-A9D6D7C0A5DC}resource=/ConnectorB/AO1;0;WriteMethodType=U16{8F54E96A-BA98-42AF-B4AA-9324E6527927}resource=/Audio/AudioOut\/Right;0;WriteMethodType=I16{90002A0D-4EFE-492D-ABD1-7565928A2250}ArbitrationForOutputData=NeverArbitrate;ArbitrationForOutputEnable=NeverArbitrate;NumberOfSyncRegistersForOutputData=1;NumberOfSyncRegistersForOutputEnable=1;NumberOfSyncRegistersForReadInProject=Auto;resource=/ConnectorB/DIO13;0;ReadMethodType=bool;WriteMethodType=bool{9135468E-CB41-440B-B212-B53BFD031B17}ArbitrationForOutputData=NeverArbitrate;ArbitrationForOutputEnable=NeverArbitrate;NumberOfSyncRegistersForOutputData=1;NumberOfSyncRegistersForOutputEnable=1;NumberOfSyncRegistersForReadInProject=Auto;resource=/ConnectorB/DIO6;0;ReadMethodType=bool;WriteMethodType=bool{93AD27D1-C7C6-4E5C-BC9F-E213E52A8DC3}resource=/ConnectorB/AI2;0;ReadMethodType=U16{94D85D33-E1F7-45C7-8AA5-E83330715CF1}resource=/ConnectorB/AI1;0;ReadMethodType=U16{98378F87-22EB-4668-A2A7-054E1AF31799}ResourceName=40 MHz Onboard Clock;TopSignalConnect=Clk40;ClockSignalName=Clk40;MinFreq=40000000.000000;MaxFreq=40000000.000000;VariableFreq=0;NomFreq=40000000.000000;PeakPeriodJitter=250.000000;MinDutyCycle=50.000000;MaxDutyCycle=50.000000;Accuracy=100.000000;RunTime=0;SpreadSpectrum=0;GenericDataHash=D41D8CD98F00B204E9800998ECF8427E{9B0A2543-A0C9-4F9C-8896-2A6AE83B246B}ArbitrationForOutputData=NeverArbitrate;ArbitrationForOutputEnable=NeverArbitrate;NumberOfSyncRegistersForOutputData=1;NumberOfSyncRegistersForOutputEnable=1;NumberOfSyncRegistersForReadInProject=Auto;resource=/ConnectorA/DIO1;0;ReadMethodType=bool;WriteMethodType=bool{9B8B241B-9768-493C-9623-96459642CCA5}ArbitrationForOutputData=NeverArbitrate;ArbitrationForOutputEnable=NeverArbitrate;NumberOfSyncRegistersForOutputData=1;NumberOfSyncRegistersForOutputEnable=1;NumberOfSyncRegistersForReadInProject=Auto;resource=/ConnectorA/DIO7:0;0;ReadMethodType=u8;WriteMethodType=u8{9DF0D65A-A70D-464B-8466-1CA4425B2F29}ArbitrationForOutputData=NeverArbitrate;ArbitrationForOutputEnable=NeverArbitrate;NumberOfSyncRegistersForOutputData=1;NumberOfSyncRegistersForOutputEnable=1;NumberOfSyncRegistersForReadInProject=Auto;resource=/ConnectorA/DIO2;0;ReadMethodType=bool;WriteMethodType=bool{A3393B3E-DE11-4E2B-AEDA-A5A2FFF6189E}ArbitrationForOutputData=NeverArbitrate;ArbitrationForOutputEnable=NeverArbitrate;NumberOfSyncRegistersForOutputData=1;NumberOfSyncRegistersForOutputEnable=1;NumberOfSyncRegistersForReadInProject=Auto;resource=/ConnectorB/DIO11;0;ReadMethodType=bool;WriteMethodType=bool{A4827F0D-CFF2-4315-BA1C-E5BCDEC3BD2B}ArbitrationForOutputData=NeverArbitrate;ArbitrationForOutputEnable=NeverArbitrate;NumberOfSyncRegistersForOutputData=1;NumberOfSyncRegistersForOutputEnable=1;NumberOfSyncRegistersForReadInProject=Auto;resource=/ConnectorA/DIO3;0;ReadMethodType=bool;WriteMethodType=bool{A82940A1-4020-47DE-B9FB-4BA0DAF07673}ArbitrationForOutputData=NeverArbitrate;ArbitrationForOutputEnable=NeverArbitrate;NumberOfSyncRegistersForOutputData=1;NumberOfSyncRegistersForOutputEnable=1;NumberOfSyncRegistersForReadInProject=Auto;resource=/ConnectorA/DIO6;0;ReadMethodType=bool;WriteMethodType=bool{ABE3F875-785C-4060-A1E3-CD5CCFB383B1}ArbitrationForOutputData=NeverArbitrate;ArbitrationForOutputEnable=NeverArbitrate;NumberOfSyncRegistersForOutputData=1;NumberOfSyncRegistersForOutputEnable=1;NumberOfSyncRegistersForReadInProject=Auto;resource=/ConnectorA/DIO15;0;ReadMethodType=bool;WriteMethodType=bool{B44C83E1-A5A5-4F51-9D0C-41A24E448A3E}resource=/Audio/AudioIn\/Left;0;ReadMethodType=I16{B98FC057-737F-4D93-A0EF-28828BB1454C}ArbitrationForOutputData=NeverArbitrate;ArbitrationForOutputEnable=NeverArbitrate;NumberOfSyncRegistersForOutputData=1;NumberOfSyncRegistersForOutputEnable=1;NumberOfSyncRegistersForReadInProject=Auto;resource=/ConnectorB/DIO3;0;ReadMethodType=bool;WriteMethodType=bool{BE2A7CA1-E572-458B-BB8B-50CAEFFACD92}resource=/ConnectorC/AO0;0;WriteMethodType=I16{C44CB918-B185-44AC-8032-3225E8061BAD}ArbitrationForOutputData=NeverArbitrate;ArbitrationForOutputEnable=NeverArbitrate;NumberOfSyncRegistersForOutputData=1;NumberOfSyncRegistersForOutputEnable=1;NumberOfSyncRegistersForReadInProject=Auto;resource=/ConnectorC/DIO7;0;ReadMethodType=bool;WriteMethodType=bool{CD4A634A-838B-4AAE-9D7C-487F6923CA9F}ArbitrationForOutputData=NeverArbitrate;ArbitrationForOutputEnable=NeverArbitrate;NumberOfSyncRegistersForOutputData=1;NumberOfSyncRegistersForOutputEnable=1;NumberOfSyncRegistersForReadInProject=Auto;resource=/ConnectorB/DIO12;0;ReadMethodType=bool;WriteMethodType=bool{CF025CCA-BCE1-456F-8941-605E22C74CC5}ArbitrationForOutputData=NeverArbitrate;ArbitrationForOutputEnable=NeverArbitrate;NumberOfSyncRegistersForOutputData=1;NumberOfSyncRegistersForOutputEnable=1;NumberOfSyncRegistersForReadInProject=Auto;resource=/ConnectorC/DIO3;0;ReadMethodType=bool;WriteMethodType=bool{D4672657-8A38-49E6-939A-5D1CE29376B8}ArbitrationForOutputData=NeverArbitrate;ArbitrationForOutputEnable=NeverArbitrate;NumberOfSyncRegistersForOutputData=1;NumberOfSyncRegistersForOutputEnable=1;NumberOfSyncRegistersForReadInProject=Auto;resource=/ConnectorC/DIO4;0;ReadMethodType=bool;WriteMethodType=bool{D7E1AC23-7F03-4BB6-8DB8-906BFFC2C12C}ArbitrationForOutputData=NeverArbitrate;ArbitrationForOutputEnable=NeverArbitrate;NumberOfSyncRegistersForOutputData=1;NumberOfSyncRegistersForOutputEnable=1;NumberOfSyncRegistersForReadInProject=Auto;resource=/ConnectorA/DIO5;0;ReadMethodType=bool;WriteMethodType=bool{DA6361DA-A0F9-4829-BF6E-C429883F506B}ArbitrationForOutputData=NeverArbitrate;ArbitrationForOutputEnable=NeverArbitrate;NumberOfSyncRegistersForOutputData=1;NumberOfSyncRegistersForOutputEnable=1;NumberOfSyncRegistersForReadInProject=Auto;resource=/ConnectorB/DIO14;0;ReadMethodType=bool;WriteMethodType=bool{DADB24EE-A7D4-4867-B5F2-15898896F779}ArbitrationForOutputData=NeverArbitrate;ArbitrationForOutputEnable=NeverArbitrate;NumberOfSyncRegistersForOutputData=1;NumberOfSyncRegistersForOutputEnable=1;NumberOfSyncRegistersForReadInProject=Auto;resource=/ConnectorA/DIO7;0;ReadMethodType=bool;WriteMethodType=bool{DAEC66DD-EFD4-4E45-9705-01FF5C6AD5C9}resource=/AccelerationX;0;ReadMethodType=I16{E0E2A815-00C8-4851-B272-AC14BC594398}"ControlLogic=0;NumberOfElements=1029;Type=1;ReadArbs=Arbitrate if Multiple Requestors Only;ElementsPerRead=1;WriteArbs=Arbitrate if Multiple Requestors Only;ElementsPerWrite=1;Implementation=2;AudioOut DMA;DataType=1000800000000001000940070003553332000100000000000000000000;DisableOnOverflowUnderflow=FALSE"{E238CD86-2974-4BF6-BB0B-9FC06CE01575}resource=/ConnectorC/AI1;0;ReadMethodType=I16{E634D6D4-8B51-4E5F-9180-8BDE9F1963BA}ArbitrationForOutputData=NeverArbitrate;ArbitrationForOutputEnable=NeverArbitrate;NumberOfSyncRegistersForOutputData=1;NumberOfSyncRegistersForOutputEnable=1;NumberOfSyncRegistersForReadInProject=Auto;resource=/ConnectorB/DIO9;0;ReadMethodType=bool;WriteMethodType=bool{E674DECD-D932-48A8-AECC-A213AC1B5880}ArbitrationForOutputData=NeverArbitrate;NumberOfSyncRegistersForOutputData=1;NumberOfSyncRegistersForReadInProject=Auto;resource=/LED0;0;ReadMethodType=bool;WriteMethodType=bool{E8E8516D-A651-40E5-8792-B9A2D11EA0F6}resource=/ConnectorA/AI3;0;ReadMethodType=U16{EB9B9D57-5E53-425E-AF33-77AC9EB11183}resource=/ConnectorC/AO1;0;WriteMethodType=I16{EFD40C92-8A69-41C7-B5BC-F62AD499D629}"ControlLogic=0;NumberOfElements=1029;Type=1;ReadArbs=Arbitrate if Multiple Requestors Only;ElementsPerRead=1;WriteArbs=Arbitrate if Multiple Requestors Only;ElementsPerWrite=1;Implementation=2;A.AO0 DMA;DataType=100080000000000100094006000355313600010000000000000000;DisableOnOverflowUnderflow=FALSE"{F44E33D6-96E9-473A-9BA3-527F46545A35}ArbitrationForOutputData=NeverArbitrate;ArbitrationForOutputEnable=NeverArbitrate;NumberOfSyncRegistersForOutputData=1;NumberOfSyncRegistersForOutputEnable=1;NumberOfSyncRegistersForReadInProject=Auto;resource=/ConnectorA/DIO13;0;ReadMethodType=bool;WriteMethodType=bool{F5583D6C-850D-4049-9D0E-778EC7223853}ArbitrationForOutputData=NeverArbitrate;ArbitrationForOutputEnable=NeverArbitrate;NumberOfSyncRegistersForOutputData=1;NumberOfSyncRegistersForOutputEnable=1;NumberOfSyncRegistersForReadInProject=Auto;resource=/ConnectorB/DIO7;0;ReadMethodType=bool;WriteMethodType=bool{F85F434C-FA12-468E-B232-7CECD1E171E3}ArbitrationForOutputData=NeverArbitrate;ArbitrationForOutputEnable=NeverArbitrate;NumberOfSyncRegistersForOutputData=1;NumberOfSyncRegistersForOutputEnable=1;NumberOfSyncRegistersForReadInProject=Auto;resource=/ConnectorA/DIO0;0;ReadMethodType=bool;WriteMethodType=bool{F894051E-E8B1-48B8-802C-2B96B1741E00}resource=/ConnectorA/AO0;0;WriteMethodType=U16{F8CBD37D-3B46-452A-86C4-914F42296F91}resource=/ConnectorA/AO1;0;WriteMethodType=U16{FD9D72AE-C196-4EED-A32A-0BD2FBCDA30D}ArbitrationForOutputData=NeverArbitrate;ArbitrationForOutputEnable=NeverArbitrate;NumberOfSyncRegistersForOutputData=1;NumberOfSyncRegistersForOutputEnable=1;NumberOfSyncRegistersForReadInProject=Auto;resource=/ConnectorB/DIO1;0;ReadMethodType=bool;WriteMethodType=bool{FFE5B060-DB0F-4E97-8D33-BAC41DDCEBFB}ArbitrationForOutputData=NeverArbitrate;ArbitrationForOutputEnable=NeverArbitrate;NumberOfSyncRegistersForOutputData=1;NumberOfSyncRegistersForOutputEnable=1;NumberOfSyncRegistersForReadInProject=Auto;resource=/ConnectorB/DIO15:8;0;ReadMethodType=u8;WriteMethodType=u8myRIO-1900/Clk40/falsefalseFPGA_EXECUTION_MODEFPGA_TARGETFPGA_TARGET_CLASSMYRIO_1900FPGA_TARGET_FAMILYZYNQTARGET_TYPEFPGA</Property>
				<Property Name="configString.name" Type="Str">40 MHz Onboard ClockResourceName=40 MHz Onboard Clock;TopSignalConnect=Clk40;ClockSignalName=Clk40;MinFreq=40000000.000000;MaxFreq=40000000.000000;VariableFreq=0;NomFreq=40000000.000000;PeakPeriodJitter=250.000000;MinDutyCycle=50.000000;MaxDutyCycle=50.000000;Accuracy=100.000000;RunTime=0;SpreadSpectrum=0;GenericDataHash=D41D8CD98F00B204E9800998ECF8427EA.AI0 DMA"ControlLogic=0;NumberOfElements=1023;Type=2;ReadArbs=Arbitrate if Multiple Requestors Only;ElementsPerRead=1;WriteArbs=Arbitrate if Multiple Requestors Only;ElementsPerWrite=1;Implementation=2;A.AI0 DMA;DataType=100080000000000100094006000355313600010000000000000000;DisableOnOverflowUnderflow=FALSE"A.AO0 DMA"ControlLogic=0;NumberOfElements=1029;Type=1;ReadArbs=Arbitrate if Multiple Requestors Only;ElementsPerRead=1;WriteArbs=Arbitrate if Multiple Requestors Only;ElementsPerWrite=1;Implementation=2;A.AO0 DMA;DataType=100080000000000100094006000355313600010000000000000000;DisableOnOverflowUnderflow=FALSE"A.DI0 DMA"ControlLogic=0;NumberOfElements=1023;Type=2;ReadArbs=Arbitrate if Multiple Requestors Only;ElementsPerRead=1;WriteArbs=Arbitrate if Multiple Requestors Only;ElementsPerWrite=1;Implementation=2;A.DI0 DMA;DataType=1000800000000001000A402104426F6F6C00000100000000000000;DisableOnOverflowUnderflow=FALSE"A.DO1 DMA"ControlLogic=0;NumberOfElements=1029;Type=1;ReadArbs=Arbitrate if Multiple Requestors Only;ElementsPerRead=1;WriteArbs=Arbitrate if Multiple Requestors Only;ElementsPerWrite=1;Implementation=2;A.DO1 DMA;DataType=1000800000000001000A402104426F6F6C00000100000000000000;DisableOnOverflowUnderflow=FALSE"AccelerationXresource=/AccelerationX;0;ReadMethodType=I16AccelerationYresource=/AccelerationY;0;ReadMethodType=I16AccelerationZresource=/AccelerationZ;0;ReadMethodType=I16AudioIn DMA"ControlLogic=0;NumberOfElements=1023;Type=2;ReadArbs=Arbitrate if Multiple Requestors Only;ElementsPerRead=1;WriteArbs=Arbitrate if Multiple Requestors Only;ElementsPerWrite=1;Implementation=2;AudioIn DMA;DataType=1000800000000001000940070003553332000100000000000000000000;DisableOnOverflowUnderflow=FALSE"AudioIn/Leftresource=/Audio/AudioIn\/Left;0;ReadMethodType=I16AudioIn/Rightresource=/Audio/AudioIn\/Right;0;ReadMethodType=I16AudioOut DMA"ControlLogic=0;NumberOfElements=1029;Type=1;ReadArbs=Arbitrate if Multiple Requestors Only;ElementsPerRead=1;WriteArbs=Arbitrate if Multiple Requestors Only;ElementsPerWrite=1;Implementation=2;AudioOut DMA;DataType=1000800000000001000940070003553332000100000000000000000000;DisableOnOverflowUnderflow=FALSE"AudioOut/Leftresource=/Audio/AudioOut\/Left;0;WriteMethodType=I16AudioOut/Rightresource=/Audio/AudioOut\/Right;0;WriteMethodType=I16Button0NumberOfSyncRegistersForReadInProject=Auto;resource=/Button0;0;ReadMethodType=boolConnectorA/AI0resource=/ConnectorA/AI0;0;ReadMethodType=U16ConnectorA/AI1resource=/ConnectorA/AI1;0;ReadMethodType=U16ConnectorA/AI2resource=/ConnectorA/AI2;0;ReadMethodType=U16ConnectorA/AI3resource=/ConnectorA/AI3;0;ReadMethodType=U16ConnectorA/AO0resource=/ConnectorA/AO0;0;WriteMethodType=U16ConnectorA/AO1resource=/ConnectorA/AO1;0;WriteMethodType=U16ConnectorA/DIO0ArbitrationForOutputData=NeverArbitrate;ArbitrationForOutputEnable=NeverArbitrate;NumberOfSyncRegistersForOutputData=1;NumberOfSyncRegistersForOutputEnable=1;NumberOfSyncRegistersForReadInProject=Auto;resource=/ConnectorA/DIO0;0;ReadMethodType=bool;WriteMethodType=boolConnectorA/DIO10ArbitrationForOutputData=NeverArbitrate;ArbitrationForOutputEnable=NeverArbitrate;NumberOfSyncRegistersForOutputData=1;NumberOfSyncRegistersForOutputEnable=1;NumberOfSyncRegistersForReadInProject=Auto;resource=/ConnectorA/DIO10;0;ReadMethodType=bool;WriteMethodType=boolConnectorA/DIO11ArbitrationForOutputData=NeverArbitrate;ArbitrationForOutputEnable=NeverArbitrate;NumberOfSyncRegistersForOutputData=1;NumberOfSyncRegistersForOutputEnable=1;NumberOfSyncRegistersForReadInProject=Auto;resource=/ConnectorA/DIO11;0;ReadMethodType=bool;WriteMethodType=boolConnectorA/DIO12ArbitrationForOutputData=NeverArbitrate;ArbitrationForOutputEnable=NeverArbitrate;NumberOfSyncRegistersForOutputData=1;NumberOfSyncRegistersForOutputEnable=1;NumberOfSyncRegistersForReadInProject=Auto;resource=/ConnectorA/DIO12;0;ReadMethodType=bool;WriteMethodType=boolConnectorA/DIO13ArbitrationForOutputData=NeverArbitrate;ArbitrationForOutputEnable=NeverArbitrate;NumberOfSyncRegistersForOutputData=1;NumberOfSyncRegistersForOutputEnable=1;NumberOfSyncRegistersForReadInProject=Auto;resource=/ConnectorA/DIO13;0;ReadMethodType=bool;WriteMethodType=boolConnectorA/DIO14ArbitrationForOutputData=NeverArbitrate;ArbitrationForOutputEnable=NeverArbitrate;NumberOfSyncRegistersForOutputData=1;NumberOfSyncRegistersForOutputEnable=1;NumberOfSyncRegistersForReadInProject=Auto;resource=/ConnectorA/DIO14;0;ReadMethodType=bool;WriteMethodType=boolConnectorA/DIO15:8ArbitrationForOutputData=NeverArbitrate;ArbitrationForOutputEnable=NeverArbitrate;NumberOfSyncRegistersForOutputData=1;NumberOfSyncRegistersForOutputEnable=1;NumberOfSyncRegistersForReadInProject=Auto;resource=/ConnectorA/DIO15:8;0;ReadMethodType=u8;WriteMethodType=u8ConnectorA/DIO15ArbitrationForOutputData=NeverArbitrate;ArbitrationForOutputEnable=NeverArbitrate;NumberOfSyncRegistersForOutputData=1;NumberOfSyncRegistersForOutputEnable=1;NumberOfSyncRegistersForReadInProject=Auto;resource=/ConnectorA/DIO15;0;ReadMethodType=bool;WriteMethodType=boolConnectorA/DIO1ArbitrationForOutputData=NeverArbitrate;ArbitrationForOutputEnable=NeverArbitrate;NumberOfSyncRegistersForOutputData=1;NumberOfSyncRegistersForOutputEnable=1;NumberOfSyncRegistersForReadInProject=Auto;resource=/ConnectorA/DIO1;0;ReadMethodType=bool;WriteMethodType=boolConnectorA/DIO2ArbitrationForOutputData=NeverArbitrate;ArbitrationForOutputEnable=NeverArbitrate;NumberOfSyncRegistersForOutputData=1;NumberOfSyncRegistersForOutputEnable=1;NumberOfSyncRegistersForReadInProject=Auto;resource=/ConnectorA/DIO2;0;ReadMethodType=bool;WriteMethodType=boolConnectorA/DIO3ArbitrationForOutputData=NeverArbitrate;ArbitrationForOutputEnable=NeverArbitrate;NumberOfSyncRegistersForOutputData=1;NumberOfSyncRegistersForOutputEnable=1;NumberOfSyncRegistersForReadInProject=Auto;resource=/ConnectorA/DIO3;0;ReadMethodType=bool;WriteMethodType=boolConnectorA/DIO4ArbitrationForOutputData=NeverArbitrate;ArbitrationForOutputEnable=NeverArbitrate;NumberOfSyncRegistersForOutputData=1;NumberOfSyncRegistersForOutputEnable=1;NumberOfSyncRegistersForReadInProject=Auto;resource=/ConnectorA/DIO4;0;ReadMethodType=bool;WriteMethodType=boolConnectorA/DIO5ArbitrationForOutputData=NeverArbitrate;ArbitrationForOutputEnable=NeverArbitrate;NumberOfSyncRegistersForOutputData=1;NumberOfSyncRegistersForOutputEnable=1;NumberOfSyncRegistersForReadInProject=Auto;resource=/ConnectorA/DIO5;0;ReadMethodType=bool;WriteMethodType=boolConnectorA/DIO6ArbitrationForOutputData=NeverArbitrate;ArbitrationForOutputEnable=NeverArbitrate;NumberOfSyncRegistersForOutputData=1;NumberOfSyncRegistersForOutputEnable=1;NumberOfSyncRegistersForReadInProject=Auto;resource=/ConnectorA/DIO6;0;ReadMethodType=bool;WriteMethodType=boolConnectorA/DIO7:0ArbitrationForOutputData=NeverArbitrate;ArbitrationForOutputEnable=NeverArbitrate;NumberOfSyncRegistersForOutputData=1;NumberOfSyncRegistersForOutputEnable=1;NumberOfSyncRegistersForReadInProject=Auto;resource=/ConnectorA/DIO7:0;0;ReadMethodType=u8;WriteMethodType=u8ConnectorA/DIO7ArbitrationForOutputData=NeverArbitrate;ArbitrationForOutputEnable=NeverArbitrate;NumberOfSyncRegistersForOutputData=1;NumberOfSyncRegistersForOutputEnable=1;NumberOfSyncRegistersForReadInProject=Auto;resource=/ConnectorA/DIO7;0;ReadMethodType=bool;WriteMethodType=boolConnectorA/DIO8ArbitrationForOutputData=NeverArbitrate;ArbitrationForOutputEnable=NeverArbitrate;NumberOfSyncRegistersForOutputData=1;NumberOfSyncRegistersForOutputEnable=1;NumberOfSyncRegistersForReadInProject=Auto;resource=/ConnectorA/DIO8;0;ReadMethodType=bool;WriteMethodType=boolConnectorA/DIO9ArbitrationForOutputData=NeverArbitrate;ArbitrationForOutputEnable=NeverArbitrate;NumberOfSyncRegistersForOutputData=1;NumberOfSyncRegistersForOutputEnable=1;NumberOfSyncRegistersForReadInProject=Auto;resource=/ConnectorA/DIO9;0;ReadMethodType=bool;WriteMethodType=boolConnectorB/AI0resource=/ConnectorB/AI0;0;ReadMethodType=U16ConnectorB/AI1resource=/ConnectorB/AI1;0;ReadMethodType=U16ConnectorB/AI2resource=/ConnectorB/AI2;0;ReadMethodType=U16ConnectorB/AI3resource=/ConnectorB/AI3;0;ReadMethodType=U16ConnectorB/AO0resource=/ConnectorB/AO0;0;WriteMethodType=U16ConnectorB/AO1resource=/ConnectorB/AO1;0;WriteMethodType=U16ConnectorB/DIO0ArbitrationForOutputData=NeverArbitrate;ArbitrationForOutputEnable=NeverArbitrate;NumberOfSyncRegistersForOutputData=1;NumberOfSyncRegistersForOutputEnable=1;NumberOfSyncRegistersForReadInProject=Auto;resource=/ConnectorB/DIO0;0;ReadMethodType=bool;WriteMethodType=boolConnectorB/DIO10ArbitrationForOutputData=NeverArbitrate;ArbitrationForOutputEnable=NeverArbitrate;NumberOfSyncRegistersForOutputData=1;NumberOfSyncRegistersForOutputEnable=1;NumberOfSyncRegistersForReadInProject=Auto;resource=/ConnectorB/DIO10;0;ReadMethodType=bool;WriteMethodType=boolConnectorB/DIO11ArbitrationForOutputData=NeverArbitrate;ArbitrationForOutputEnable=NeverArbitrate;NumberOfSyncRegistersForOutputData=1;NumberOfSyncRegistersForOutputEnable=1;NumberOfSyncRegistersForReadInProject=Auto;resource=/ConnectorB/DIO11;0;ReadMethodType=bool;WriteMethodType=boolConnectorB/DIO12ArbitrationForOutputData=NeverArbitrate;ArbitrationForOutputEnable=NeverArbitrate;NumberOfSyncRegistersForOutputData=1;NumberOfSyncRegistersForOutputEnable=1;NumberOfSyncRegistersForReadInProject=Auto;resource=/ConnectorB/DIO12;0;ReadMethodType=bool;WriteMethodType=boolConnectorB/DIO13ArbitrationForOutputData=NeverArbitrate;ArbitrationForOutputEnable=NeverArbitrate;NumberOfSyncRegistersForOutputData=1;NumberOfSyncRegistersForOutputEnable=1;NumberOfSyncRegistersForReadInProject=Auto;resource=/ConnectorB/DIO13;0;ReadMethodType=bool;WriteMethodType=boolConnectorB/DIO14ArbitrationForOutputData=NeverArbitrate;ArbitrationForOutputEnable=NeverArbitrate;NumberOfSyncRegistersForOutputData=1;NumberOfSyncRegistersForOutputEnable=1;NumberOfSyncRegistersForReadInProject=Auto;resource=/ConnectorB/DIO14;0;ReadMethodType=bool;WriteMethodType=boolConnectorB/DIO15:8ArbitrationForOutputData=NeverArbitrate;ArbitrationForOutputEnable=NeverArbitrate;NumberOfSyncRegistersForOutputData=1;NumberOfSyncRegistersForOutputEnable=1;NumberOfSyncRegistersForReadInProject=Auto;resource=/ConnectorB/DIO15:8;0;ReadMethodType=u8;WriteMethodType=u8ConnectorB/DIO15ArbitrationForOutputData=NeverArbitrate;ArbitrationForOutputEnable=NeverArbitrate;NumberOfSyncRegistersForOutputData=1;NumberOfSyncRegistersForOutputEnable=1;NumberOfSyncRegistersForReadInProject=Auto;resource=/ConnectorB/DIO15;0;ReadMethodType=bool;WriteMethodType=boolConnectorB/DIO1ArbitrationForOutputData=NeverArbitrate;ArbitrationForOutputEnable=NeverArbitrate;NumberOfSyncRegistersForOutputData=1;NumberOfSyncRegistersForOutputEnable=1;NumberOfSyncRegistersForReadInProject=Auto;resource=/ConnectorB/DIO1;0;ReadMethodType=bool;WriteMethodType=boolConnectorB/DIO2ArbitrationForOutputData=NeverArbitrate;ArbitrationForOutputEnable=NeverArbitrate;NumberOfSyncRegistersForOutputData=1;NumberOfSyncRegistersForOutputEnable=1;NumberOfSyncRegistersForReadInProject=Auto;resource=/ConnectorB/DIO2;0;ReadMethodType=bool;WriteMethodType=boolConnectorB/DIO3ArbitrationForOutputData=NeverArbitrate;ArbitrationForOutputEnable=NeverArbitrate;NumberOfSyncRegistersForOutputData=1;NumberOfSyncRegistersForOutputEnable=1;NumberOfSyncRegistersForReadInProject=Auto;resource=/ConnectorB/DIO3;0;ReadMethodType=bool;WriteMethodType=boolConnectorB/DIO4ArbitrationForOutputData=NeverArbitrate;ArbitrationForOutputEnable=NeverArbitrate;NumberOfSyncRegistersForOutputData=1;NumberOfSyncRegistersForOutputEnable=1;NumberOfSyncRegistersForReadInProject=Auto;resource=/ConnectorB/DIO4;0;ReadMethodType=bool;WriteMethodType=boolConnectorB/DIO5ArbitrationForOutputData=NeverArbitrate;ArbitrationForOutputEnable=NeverArbitrate;NumberOfSyncRegistersForOutputData=1;NumberOfSyncRegistersForOutputEnable=1;NumberOfSyncRegistersForReadInProject=Auto;resource=/ConnectorB/DIO5;0;ReadMethodType=bool;WriteMethodType=boolConnectorB/DIO6ArbitrationForOutputData=NeverArbitrate;ArbitrationForOutputEnable=NeverArbitrate;NumberOfSyncRegistersForOutputData=1;NumberOfSyncRegistersForOutputEnable=1;NumberOfSyncRegistersForReadInProject=Auto;resource=/ConnectorB/DIO6;0;ReadMethodType=bool;WriteMethodType=boolConnectorB/DIO7:0ArbitrationForOutputData=NeverArbitrate;ArbitrationForOutputEnable=NeverArbitrate;NumberOfSyncRegistersForOutputData=1;NumberOfSyncRegistersForOutputEnable=1;NumberOfSyncRegistersForReadInProject=Auto;resource=/ConnectorB/DIO7:0;0;ReadMethodType=u8;WriteMethodType=u8ConnectorB/DIO7ArbitrationForOutputData=NeverArbitrate;ArbitrationForOutputEnable=NeverArbitrate;NumberOfSyncRegistersForOutputData=1;NumberOfSyncRegistersForOutputEnable=1;NumberOfSyncRegistersForReadInProject=Auto;resource=/ConnectorB/DIO7;0;ReadMethodType=bool;WriteMethodType=boolConnectorB/DIO8ArbitrationForOutputData=NeverArbitrate;ArbitrationForOutputEnable=NeverArbitrate;NumberOfSyncRegistersForOutputData=1;NumberOfSyncRegistersForOutputEnable=1;NumberOfSyncRegistersForReadInProject=Auto;resource=/ConnectorB/DIO8;0;ReadMethodType=bool;WriteMethodType=boolConnectorB/DIO9ArbitrationForOutputData=NeverArbitrate;ArbitrationForOutputEnable=NeverArbitrate;NumberOfSyncRegistersForOutputData=1;NumberOfSyncRegistersForOutputEnable=1;NumberOfSyncRegistersForReadInProject=Auto;resource=/ConnectorB/DIO9;0;ReadMethodType=bool;WriteMethodType=boolConnectorC/AI0resource=/ConnectorC/AI0;0;ReadMethodType=I16ConnectorC/AI1resource=/ConnectorC/AI1;0;ReadMethodType=I16ConnectorC/AO0resource=/ConnectorC/AO0;0;WriteMethodType=I16ConnectorC/AO1resource=/ConnectorC/AO1;0;WriteMethodType=I16ConnectorC/DIO0ArbitrationForOutputData=NeverArbitrate;ArbitrationForOutputEnable=NeverArbitrate;NumberOfSyncRegistersForOutputData=1;NumberOfSyncRegistersForOutputEnable=1;NumberOfSyncRegistersForReadInProject=Auto;resource=/ConnectorC/DIO0;0;ReadMethodType=bool;WriteMethodType=boolConnectorC/DIO1ArbitrationForOutputData=NeverArbitrate;ArbitrationForOutputEnable=NeverArbitrate;NumberOfSyncRegistersForOutputData=1;NumberOfSyncRegistersForOutputEnable=1;NumberOfSyncRegistersForReadInProject=Auto;resource=/ConnectorC/DIO1;0;ReadMethodType=bool;WriteMethodType=boolConnectorC/DIO2ArbitrationForOutputData=NeverArbitrate;ArbitrationForOutputEnable=NeverArbitrate;NumberOfSyncRegistersForOutputData=1;NumberOfSyncRegistersForOutputEnable=1;NumberOfSyncRegistersForReadInProject=Auto;resource=/ConnectorC/DIO2;0;ReadMethodType=bool;WriteMethodType=boolConnectorC/DIO3ArbitrationForOutputData=NeverArbitrate;ArbitrationForOutputEnable=NeverArbitrate;NumberOfSyncRegistersForOutputData=1;NumberOfSyncRegistersForOutputEnable=1;NumberOfSyncRegistersForReadInProject=Auto;resource=/ConnectorC/DIO3;0;ReadMethodType=bool;WriteMethodType=boolConnectorC/DIO4ArbitrationForOutputData=NeverArbitrate;ArbitrationForOutputEnable=NeverArbitrate;NumberOfSyncRegistersForOutputData=1;NumberOfSyncRegistersForOutputEnable=1;NumberOfSyncRegistersForReadInProject=Auto;resource=/ConnectorC/DIO4;0;ReadMethodType=bool;WriteMethodType=boolConnectorC/DIO5ArbitrationForOutputData=NeverArbitrate;ArbitrationForOutputEnable=NeverArbitrate;NumberOfSyncRegistersForOutputData=1;NumberOfSyncRegistersForOutputEnable=1;NumberOfSyncRegistersForReadInProject=Auto;resource=/ConnectorC/DIO5;0;ReadMethodType=bool;WriteMethodType=boolConnectorC/DIO6ArbitrationForOutputData=NeverArbitrate;ArbitrationForOutputEnable=NeverArbitrate;NumberOfSyncRegistersForOutputData=1;NumberOfSyncRegistersForOutputEnable=1;NumberOfSyncRegistersForReadInProject=Auto;resource=/ConnectorC/DIO6;0;ReadMethodType=bool;WriteMethodType=boolConnectorC/DIO7:0ArbitrationForOutputData=NeverArbitrate;ArbitrationForOutputEnable=NeverArbitrate;NumberOfSyncRegistersForOutputData=1;NumberOfSyncRegistersForOutputEnable=1;NumberOfSyncRegistersForReadInProject=Auto;resource=/ConnectorC/DIO7:0;0;ReadMethodType=u8;WriteMethodType=u8ConnectorC/DIO7ArbitrationForOutputData=NeverArbitrate;ArbitrationForOutputEnable=NeverArbitrate;NumberOfSyncRegistersForOutputData=1;NumberOfSyncRegistersForOutputEnable=1;NumberOfSyncRegistersForReadInProject=Auto;resource=/ConnectorC/DIO7;0;ReadMethodType=bool;WriteMethodType=boolLED0ArbitrationForOutputData=NeverArbitrate;NumberOfSyncRegistersForOutputData=1;NumberOfSyncRegistersForReadInProject=Auto;resource=/LED0;0;ReadMethodType=bool;WriteMethodType=boolLED1ArbitrationForOutputData=NeverArbitrate;NumberOfSyncRegistersForOutputData=1;NumberOfSyncRegistersForReadInProject=Auto;resource=/LED1;0;ReadMethodType=bool;WriteMethodType=boolLED2ArbitrationForOutputData=NeverArbitrate;NumberOfSyncRegistersForOutputData=1;NumberOfSyncRegistersForReadInProject=Auto;resource=/LED2;0;ReadMethodType=bool;WriteMethodType=boolLED3ArbitrationForOutputData=NeverArbitrate;NumberOfSyncRegistersForOutputData=1;NumberOfSyncRegistersForReadInProject=Auto;resource=/LED3;0;ReadMethodType=bool;WriteMethodType=boolmyRIO-1900/Clk40/falsefalseFPGA_EXECUTION_MODEFPGA_TARGETFPGA_TARGET_CLASSMYRIO_1900FPGA_TARGET_FAMILYZYNQTARGET_TYPEFPGASystem Resetresource=/System Reset;0;ReadMethodType=bool;WriteMethodType=bool</Property>
				<Property Name="NI.LV.FPGA.CompileConfigString" Type="Str">myRIO-1900/Clk40/falsefalseFPGA_EXECUTION_MODEFPGA_TARGETFPGA_TARGET_CLASSMYRIO_1900FPGA_TARGET_FAMILYZYNQTARGET_TYPEFPGA</Property>
				<Property Name="NI.LV.FPGA.Version" Type="Int">6</Property>
				<Property Name="Resource Name" Type="Str">RIO0</Property>
				<Property Name="Target Class" Type="Str">myRIO-1900</Property>
				<Property Name="Top-Level Timing Source" Type="Str">40 MHz Onboard Clock</Property>
				<Property Name="Top-Level Timing Source Is Default" Type="Bool">true</Property>
				<Item Name="Audio" Type="Folder">
					<Item Name="AudioIn/Left" Type="Elemental IO">
						<Property Name="eioAttrBag" Type="Xml"><AttributeSet name="">
   <Attribute name="resource">
   <Value>/Audio/AudioIn\/Left</Value>
   </Attribute>
</AttributeSet>
</Property>
						<Property Name="FPGA.PersistentID" Type="Str">{B44C83E1-A5A5-4F51-9D0C-41A24E448A3E}</Property>
					</Item>
					<Item Name="AudioIn/Right" Type="Elemental IO">
						<Property Name="eioAttrBag" Type="Xml"><AttributeSet name="">
   <Attribute name="resource">
   <Value>/Audio/AudioIn\/Right</Value>
   </Attribute>
</AttributeSet>
</Property>
						<Property Name="FPGA.PersistentID" Type="Str">{35C94CD8-800A-4F37-B0A0-217A523520DE}</Property>
					</Item>
					<Item Name="AudioOut/Left" Type="Elemental IO">
						<Property Name="eioAttrBag" Type="Xml"><AttributeSet name="">
   <Attribute name="resource">
   <Value>/Audio/AudioOut\/Left</Value>
   </Attribute>
</AttributeSet>
</Property>
						<Property Name="FPGA.PersistentID" Type="Str">{81AD3366-F622-4E4A-BB6B-E3A0C2A4C3D5}</Property>
					</Item>
					<Item Name="AudioOut/Right" Type="Elemental IO">
						<Property Name="eioAttrBag" Type="Xml"><AttributeSet name="">
   <Attribute name="resource">
   <Value>/Audio/AudioOut\/Right</Value>
   </Attribute>
</AttributeSet>
</Property>
						<Property Name="FPGA.PersistentID" Type="Str">{8F54E96A-BA98-42AF-B4AA-9324E6527927}</Property>
					</Item>
				</Item>
				<Item Name="ConnectorA" Type="Folder">
					<Item Name="Analog" Type="Folder">
						<Item Name="ConnectorA/AI0" Type="Elemental IO">
							<Property Name="eioAttrBag" Type="Xml"><AttributeSet name="">
   <Attribute name="resource">
   <Value>/ConnectorA/AI0</Value>
   </Attribute>
</AttributeSet>
</Property>
							<Property Name="FPGA.PersistentID" Type="Str">{0432ED19-5DCC-480C-8BEB-63B51373AA2B}</Property>
						</Item>
						<Item Name="ConnectorA/AI1" Type="Elemental IO">
							<Property Name="eioAttrBag" Type="Xml"><AttributeSet name="">
   <Attribute name="resource">
   <Value>/ConnectorA/AI1</Value>
   </Attribute>
</AttributeSet>
</Property>
							<Property Name="FPGA.PersistentID" Type="Str">{33D6DAF5-71AA-4D32-BC11-1CC39A7392DA}</Property>
						</Item>
						<Item Name="ConnectorA/AI2" Type="Elemental IO">
							<Property Name="eioAttrBag" Type="Xml"><AttributeSet name="">
   <Attribute name="resource">
   <Value>/ConnectorA/AI2</Value>
   </Attribute>
</AttributeSet>
</Property>
							<Property Name="FPGA.PersistentID" Type="Str">{4F164462-952A-47B7-B0C9-D42C8770D1EC}</Property>
						</Item>
						<Item Name="ConnectorA/AI3" Type="Elemental IO">
							<Property Name="eioAttrBag" Type="Xml"><AttributeSet name="">
   <Attribute name="resource">
   <Value>/ConnectorA/AI3</Value>
   </Attribute>
</AttributeSet>
</Property>
							<Property Name="FPGA.PersistentID" Type="Str">{E8E8516D-A651-40E5-8792-B9A2D11EA0F6}</Property>
						</Item>
						<Item Name="ConnectorA/AO0" Type="Elemental IO">
							<Property Name="eioAttrBag" Type="Xml"><AttributeSet name="">
   <Attribute name="resource">
   <Value>/ConnectorA/AO0</Value>
   </Attribute>
</AttributeSet>
</Property>
							<Property Name="FPGA.PersistentID" Type="Str">{F894051E-E8B1-48B8-802C-2B96B1741E00}</Property>
						</Item>
						<Item Name="ConnectorA/AO1" Type="Elemental IO">
							<Property Name="eioAttrBag" Type="Xml"><AttributeSet name="">
   <Attribute name="resource">
   <Value>/ConnectorA/AO1</Value>
   </Attribute>
</AttributeSet>
</Property>
							<Property Name="FPGA.PersistentID" Type="Str">{F8CBD37D-3B46-452A-86C4-914F42296F91}</Property>
						</Item>
					</Item>
					<Item Name="DIO7:0" Type="Folder">
						<Item Name="ConnectorA/DIO0" Type="Elemental IO">
							<Property Name="eioAttrBag" Type="Xml"><AttributeSet name="">
   <Attribute name="ArbitrationForOutputData">
   <Value>NeverArbitrate</Value>
   </Attribute>
   <Attribute name="ArbitrationForOutputEnable">
   <Value>NeverArbitrate</Value>
   </Attribute>
   <Attribute name="NumberOfSyncRegistersForOutputData">
   <Value>1</Value>
   </Attribute>
   <Attribute name="NumberOfSyncRegistersForOutputEnable">
   <Value>1</Value>
   </Attribute>
   <Attribute name="NumberOfSyncRegistersForReadInProject">
   <Value>Auto</Value>
   </Attribute>
   <Attribute name="resource">
   <Value>/ConnectorA/DIO0</Value>
   </Attribute>
</AttributeSet>
</Property>
							<Property Name="FPGA.PersistentID" Type="Str">{F85F434C-FA12-468E-B232-7CECD1E171E3}</Property>
						</Item>
						<Item Name="ConnectorA/DIO1" Type="Elemental IO">
							<Property Name="eioAttrBag" Type="Xml"><AttributeSet name="">
   <Attribute name="ArbitrationForOutputData">
   <Value>NeverArbitrate</Value>
   </Attribute>
   <Attribute name="ArbitrationForOutputEnable">
   <Value>NeverArbitrate</Value>
   </Attribute>
   <Attribute name="NumberOfSyncRegistersForOutputData">
   <Value>1</Value>
   </Attribute>
   <Attribute name="NumberOfSyncRegistersForOutputEnable">
   <Value>1</Value>
   </Attribute>
   <Attribute name="NumberOfSyncRegistersForReadInProject">
   <Value>Auto</Value>
   </Attribute>
   <Attribute name="resource">
   <Value>/ConnectorA/DIO1</Value>
   </Attribute>
</AttributeSet>
</Property>
							<Property Name="FPGA.PersistentID" Type="Str">{9B0A2543-A0C9-4F9C-8896-2A6AE83B246B}</Property>
						</Item>
						<Item Name="ConnectorA/DIO2" Type="Elemental IO">
							<Property Name="eioAttrBag" Type="Xml"><AttributeSet name="">
   <Attribute name="ArbitrationForOutputData">
   <Value>NeverArbitrate</Value>
   </Attribute>
   <Attribute name="ArbitrationForOutputEnable">
   <Value>NeverArbitrate</Value>
   </Attribute>
   <Attribute name="NumberOfSyncRegistersForOutputData">
   <Value>1</Value>
   </Attribute>
   <Attribute name="NumberOfSyncRegistersForOutputEnable">
   <Value>1</Value>
   </Attribute>
   <Attribute name="NumberOfSyncRegistersForReadInProject">
   <Value>Auto</Value>
   </Attribute>
   <Attribute name="resource">
   <Value>/ConnectorA/DIO2</Value>
   </Attribute>
</AttributeSet>
</Property>
							<Property Name="FPGA.PersistentID" Type="Str">{9DF0D65A-A70D-464B-8466-1CA4425B2F29}</Property>
						</Item>
						<Item Name="ConnectorA/DIO3" Type="Elemental IO">
							<Property Name="eioAttrBag" Type="Xml"><AttributeSet name="">
   <Attribute name="ArbitrationForOutputData">
   <Value>NeverArbitrate</Value>
   </Attribute>
   <Attribute name="ArbitrationForOutputEnable">
   <Value>NeverArbitrate</Value>
   </Attribute>
   <Attribute name="NumberOfSyncRegistersForOutputData">
   <Value>1</Value>
   </Attribute>
   <Attribute name="NumberOfSyncRegistersForOutputEnable">
   <Value>1</Value>
   </Attribute>
   <Attribute name="NumberOfSyncRegistersForReadInProject">
   <Value>Auto</Value>
   </Attribute>
   <Attribute name="resource">
   <Value>/ConnectorA/DIO3</Value>
   </Attribute>
</AttributeSet>
</Property>
							<Property Name="FPGA.PersistentID" Type="Str">{A4827F0D-CFF2-4315-BA1C-E5BCDEC3BD2B}</Property>
						</Item>
						<Item Name="ConnectorA/DIO4" Type="Elemental IO">
							<Property Name="eioAttrBag" Type="Xml"><AttributeSet name="">
   <Attribute name="ArbitrationForOutputData">
   <Value>NeverArbitrate</Value>
   </Attribute>
   <Attribute name="ArbitrationForOutputEnable">
   <Value>NeverArbitrate</Value>
   </Attribute>
   <Attribute name="NumberOfSyncRegistersForOutputData">
   <Value>1</Value>
   </Attribute>
   <Attribute name="NumberOfSyncRegistersForOutputEnable">
   <Value>1</Value>
   </Attribute>
   <Attribute name="NumberOfSyncRegistersForReadInProject">
   <Value>Auto</Value>
   </Attribute>
   <Attribute name="resource">
   <Value>/ConnectorA/DIO4</Value>
   </Attribute>
</AttributeSet>
</Property>
							<Property Name="FPGA.PersistentID" Type="Str">{8AC7FC94-B8B0-4B26-BC93-74F1DB667936}</Property>
						</Item>
						<Item Name="ConnectorA/DIO5" Type="Elemental IO">
							<Property Name="eioAttrBag" Type="Xml"><AttributeSet name="">
   <Attribute name="ArbitrationForOutputData">
   <Value>NeverArbitrate</Value>
   </Attribute>
   <Attribute name="ArbitrationForOutputEnable">
   <Value>NeverArbitrate</Value>
   </Attribute>
   <Attribute name="NumberOfSyncRegistersForOutputData">
   <Value>1</Value>
   </Attribute>
   <Attribute name="NumberOfSyncRegistersForOutputEnable">
   <Value>1</Value>
   </Attribute>
   <Attribute name="NumberOfSyncRegistersForReadInProject">
   <Value>Auto</Value>
   </Attribute>
   <Attribute name="resource">
   <Value>/ConnectorA/DIO5</Value>
   </Attribute>
</AttributeSet>
</Property>
							<Property Name="FPGA.PersistentID" Type="Str">{D7E1AC23-7F03-4BB6-8DB8-906BFFC2C12C}</Property>
						</Item>
						<Item Name="ConnectorA/DIO6" Type="Elemental IO">
							<Property Name="eioAttrBag" Type="Xml"><AttributeSet name="">
   <Attribute name="ArbitrationForOutputData">
   <Value>NeverArbitrate</Value>
   </Attribute>
   <Attribute name="ArbitrationForOutputEnable">
   <Value>NeverArbitrate</Value>
   </Attribute>
   <Attribute name="NumberOfSyncRegistersForOutputData">
   <Value>1</Value>
   </Attribute>
   <Attribute name="NumberOfSyncRegistersForOutputEnable">
   <Value>1</Value>
   </Attribute>
   <Attribute name="NumberOfSyncRegistersForReadInProject">
   <Value>Auto</Value>
   </Attribute>
   <Attribute name="resource">
   <Value>/ConnectorA/DIO6</Value>
   </Attribute>
</AttributeSet>
</Property>
							<Property Name="FPGA.PersistentID" Type="Str">{A82940A1-4020-47DE-B9FB-4BA0DAF07673}</Property>
						</Item>
						<Item Name="ConnectorA/DIO7" Type="Elemental IO">
							<Property Name="eioAttrBag" Type="Xml"><AttributeSet name="">
   <Attribute name="ArbitrationForOutputData">
   <Value>NeverArbitrate</Value>
   </Attribute>
   <Attribute name="ArbitrationForOutputEnable">
   <Value>NeverArbitrate</Value>
   </Attribute>
   <Attribute name="NumberOfSyncRegistersForOutputData">
   <Value>1</Value>
   </Attribute>
   <Attribute name="NumberOfSyncRegistersForOutputEnable">
   <Value>1</Value>
   </Attribute>
   <Attribute name="NumberOfSyncRegistersForReadInProject">
   <Value>Auto</Value>
   </Attribute>
   <Attribute name="resource">
   <Value>/ConnectorA/DIO7</Value>
   </Attribute>
</AttributeSet>
</Property>
							<Property Name="FPGA.PersistentID" Type="Str">{DADB24EE-A7D4-4867-B5F2-15898896F779}</Property>
						</Item>
						<Item Name="ConnectorA/DIO7:0" Type="Elemental IO">
							<Property Name="eioAttrBag" Type="Xml"><AttributeSet name="">
   <Attribute name="ArbitrationForOutputData">
   <Value>NeverArbitrate</Value>
   </Attribute>
   <Attribute name="ArbitrationForOutputEnable">
   <Value>NeverArbitrate</Value>
   </Attribute>
   <Attribute name="NumberOfSyncRegistersForOutputData">
   <Value>1</Value>
   </Attribute>
   <Attribute name="NumberOfSyncRegistersForOutputEnable">
   <Value>1</Value>
   </Attribute>
   <Attribute name="NumberOfSyncRegistersForReadInProject">
   <Value>Auto</Value>
   </Attribute>
   <Attribute name="resource">
   <Value>/ConnectorA/DIO7:0</Value>
   </Attribute>
</AttributeSet>
</Property>
							<Property Name="FPGA.PersistentID" Type="Str">{9B8B241B-9768-493C-9623-96459642CCA5}</Property>
						</Item>
					</Item>
					<Item Name="DIO15:8" Type="Folder">
						<Item Name="ConnectorA/DIO8" Type="Elemental IO">
							<Property Name="eioAttrBag" Type="Xml"><AttributeSet name="">
   <Attribute name="ArbitrationForOutputData">
   <Value>NeverArbitrate</Value>
   </Attribute>
   <Attribute name="ArbitrationForOutputEnable">
   <Value>NeverArbitrate</Value>
   </Attribute>
   <Attribute name="NumberOfSyncRegistersForOutputData">
   <Value>1</Value>
   </Attribute>
   <Attribute name="NumberOfSyncRegistersForOutputEnable">
   <Value>1</Value>
   </Attribute>
   <Attribute name="NumberOfSyncRegistersForReadInProject">
   <Value>Auto</Value>
   </Attribute>
   <Attribute name="resource">
   <Value>/ConnectorA/DIO8</Value>
   </Attribute>
</AttributeSet>
</Property>
							<Property Name="FPGA.PersistentID" Type="Str">{29349321-F301-4C5D-8909-8B838563BB78}</Property>
						</Item>
						<Item Name="ConnectorA/DIO9" Type="Elemental IO">
							<Property Name="eioAttrBag" Type="Xml"><AttributeSet name="">
   <Attribute name="ArbitrationForOutputData">
   <Value>NeverArbitrate</Value>
   </Attribute>
   <Attribute name="ArbitrationForOutputEnable">
   <Value>NeverArbitrate</Value>
   </Attribute>
   <Attribute name="NumberOfSyncRegistersForOutputData">
   <Value>1</Value>
   </Attribute>
   <Attribute name="NumberOfSyncRegistersForOutputEnable">
   <Value>1</Value>
   </Attribute>
   <Attribute name="NumberOfSyncRegistersForReadInProject">
   <Value>Auto</Value>
   </Attribute>
   <Attribute name="resource">
   <Value>/ConnectorA/DIO9</Value>
   </Attribute>
</AttributeSet>
</Property>
							<Property Name="FPGA.PersistentID" Type="Str">{4DDF0209-B5F9-4637-B305-2E451635B43D}</Property>
						</Item>
						<Item Name="ConnectorA/DIO10" Type="Elemental IO">
							<Property Name="eioAttrBag" Type="Xml"><AttributeSet name="">
   <Attribute name="ArbitrationForOutputData">
   <Value>NeverArbitrate</Value>
   </Attribute>
   <Attribute name="ArbitrationForOutputEnable">
   <Value>NeverArbitrate</Value>
   </Attribute>
   <Attribute name="NumberOfSyncRegistersForOutputData">
   <Value>1</Value>
   </Attribute>
   <Attribute name="NumberOfSyncRegistersForOutputEnable">
   <Value>1</Value>
   </Attribute>
   <Attribute name="NumberOfSyncRegistersForReadInProject">
   <Value>Auto</Value>
   </Attribute>
   <Attribute name="resource">
   <Value>/ConnectorA/DIO10</Value>
   </Attribute>
</AttributeSet>
</Property>
							<Property Name="FPGA.PersistentID" Type="Str">{766A56A3-79E8-42F8-A5E1-5498DFD76048}</Property>
						</Item>
						<Item Name="ConnectorA/DIO11" Type="Elemental IO">
							<Property Name="eioAttrBag" Type="Xml"><AttributeSet name="">
   <Attribute name="ArbitrationForOutputData">
   <Value>NeverArbitrate</Value>
   </Attribute>
   <Attribute name="ArbitrationForOutputEnable">
   <Value>NeverArbitrate</Value>
   </Attribute>
   <Attribute name="NumberOfSyncRegistersForOutputData">
   <Value>1</Value>
   </Attribute>
   <Attribute name="NumberOfSyncRegistersForOutputEnable">
   <Value>1</Value>
   </Attribute>
   <Attribute name="NumberOfSyncRegistersForReadInProject">
   <Value>Auto</Value>
   </Attribute>
   <Attribute name="resource">
   <Value>/ConnectorA/DIO11</Value>
   </Attribute>
</AttributeSet>
</Property>
							<Property Name="FPGA.PersistentID" Type="Str">{29AD2B27-1629-44D1-8E88-49792DC43B9C}</Property>
						</Item>
						<Item Name="ConnectorA/DIO12" Type="Elemental IO">
							<Property Name="eioAttrBag" Type="Xml"><AttributeSet name="">
   <Attribute name="ArbitrationForOutputData">
   <Value>NeverArbitrate</Value>
   </Attribute>
   <Attribute name="ArbitrationForOutputEnable">
   <Value>NeverArbitrate</Value>
   </Attribute>
   <Attribute name="NumberOfSyncRegistersForOutputData">
   <Value>1</Value>
   </Attribute>
   <Attribute name="NumberOfSyncRegistersForOutputEnable">
   <Value>1</Value>
   </Attribute>
   <Attribute name="NumberOfSyncRegistersForReadInProject">
   <Value>Auto</Value>
   </Attribute>
   <Attribute name="resource">
   <Value>/ConnectorA/DIO12</Value>
   </Attribute>
</AttributeSet>
</Property>
							<Property Name="FPGA.PersistentID" Type="Str">{2475886F-E28F-4A9A-80B8-902A50AF53EE}</Property>
						</Item>
						<Item Name="ConnectorA/DIO13" Type="Elemental IO">
							<Property Name="eioAttrBag" Type="Xml"><AttributeSet name="">
   <Attribute name="ArbitrationForOutputData">
   <Value>NeverArbitrate</Value>
   </Attribute>
   <Attribute name="ArbitrationForOutputEnable">
   <Value>NeverArbitrate</Value>
   </Attribute>
   <Attribute name="NumberOfSyncRegistersForOutputData">
   <Value>1</Value>
   </Attribute>
   <Attribute name="NumberOfSyncRegistersForOutputEnable">
   <Value>1</Value>
   </Attribute>
   <Attribute name="NumberOfSyncRegistersForReadInProject">
   <Value>Auto</Value>
   </Attribute>
   <Attribute name="resource">
   <Value>/ConnectorA/DIO13</Value>
   </Attribute>
</AttributeSet>
</Property>
							<Property Name="FPGA.PersistentID" Type="Str">{F44E33D6-96E9-473A-9BA3-527F46545A35}</Property>
						</Item>
						<Item Name="ConnectorA/DIO14" Type="Elemental IO">
							<Property Name="eioAttrBag" Type="Xml"><AttributeSet name="">
   <Attribute name="ArbitrationForOutputData">
   <Value>NeverArbitrate</Value>
   </Attribute>
   <Attribute name="ArbitrationForOutputEnable">
   <Value>NeverArbitrate</Value>
   </Attribute>
   <Attribute name="NumberOfSyncRegistersForOutputData">
   <Value>1</Value>
   </Attribute>
   <Attribute name="NumberOfSyncRegistersForOutputEnable">
   <Value>1</Value>
   </Attribute>
   <Attribute name="NumberOfSyncRegistersForReadInProject">
   <Value>Auto</Value>
   </Attribute>
   <Attribute name="resource">
   <Value>/ConnectorA/DIO14</Value>
   </Attribute>
</AttributeSet>
</Property>
							<Property Name="FPGA.PersistentID" Type="Str">{3463B167-C926-407E-8C43-D5AE3884D1C1}</Property>
						</Item>
						<Item Name="ConnectorA/DIO15" Type="Elemental IO">
							<Property Name="eioAttrBag" Type="Xml"><AttributeSet name="">
   <Attribute name="ArbitrationForOutputData">
   <Value>NeverArbitrate</Value>
   </Attribute>
   <Attribute name="ArbitrationForOutputEnable">
   <Value>NeverArbitrate</Value>
   </Attribute>
   <Attribute name="NumberOfSyncRegistersForOutputData">
   <Value>1</Value>
   </Attribute>
   <Attribute name="NumberOfSyncRegistersForOutputEnable">
   <Value>1</Value>
   </Attribute>
   <Attribute name="NumberOfSyncRegistersForReadInProject">
   <Value>Auto</Value>
   </Attribute>
   <Attribute name="resource">
   <Value>/ConnectorA/DIO15</Value>
   </Attribute>
</AttributeSet>
</Property>
							<Property Name="FPGA.PersistentID" Type="Str">{ABE3F875-785C-4060-A1E3-CD5CCFB383B1}</Property>
						</Item>
						<Item Name="ConnectorA/DIO15:8" Type="Elemental IO">
							<Property Name="eioAttrBag" Type="Xml"><AttributeSet name="">
   <Attribute name="ArbitrationForOutputData">
   <Value>NeverArbitrate</Value>
   </Attribute>
   <Attribute name="ArbitrationForOutputEnable">
   <Value>NeverArbitrate</Value>
   </Attribute>
   <Attribute name="NumberOfSyncRegistersForOutputData">
   <Value>1</Value>
   </Attribute>
   <Attribute name="NumberOfSyncRegistersForOutputEnable">
   <Value>1</Value>
   </Attribute>
   <Attribute name="NumberOfSyncRegistersForReadInProject">
   <Value>Auto</Value>
   </Attribute>
   <Attribute name="resource">
   <Value>/ConnectorA/DIO15:8</Value>
   </Attribute>
</AttributeSet>
</Property>
							<Property Name="FPGA.PersistentID" Type="Str">{447D29C1-A7D1-4DA6-8079-245DCDD02515}</Property>
						</Item>
					</Item>
				</Item>
				<Item Name="ConnectorB" Type="Folder">
					<Item Name="Analog" Type="Folder">
						<Item Name="ConnectorB/AI0" Type="Elemental IO">
							<Property Name="eioAttrBag" Type="Xml"><AttributeSet name="">
   <Attribute name="resource">
   <Value>/ConnectorB/AI0</Value>
   </Attribute>
</AttributeSet>
</Property>
							<Property Name="FPGA.PersistentID" Type="Str">{38571E09-5232-406E-87C0-A5DB63B15436}</Property>
						</Item>
						<Item Name="ConnectorB/AI1" Type="Elemental IO">
							<Property Name="eioAttrBag" Type="Xml"><AttributeSet name="">
   <Attribute name="resource">
   <Value>/ConnectorB/AI1</Value>
   </Attribute>
</AttributeSet>
</Property>
							<Property Name="FPGA.PersistentID" Type="Str">{94D85D33-E1F7-45C7-8AA5-E83330715CF1}</Property>
						</Item>
						<Item Name="ConnectorB/AI2" Type="Elemental IO">
							<Property Name="eioAttrBag" Type="Xml"><AttributeSet name="">
   <Attribute name="resource">
   <Value>/ConnectorB/AI2</Value>
   </Attribute>
</AttributeSet>
</Property>
							<Property Name="FPGA.PersistentID" Type="Str">{93AD27D1-C7C6-4E5C-BC9F-E213E52A8DC3}</Property>
						</Item>
						<Item Name="ConnectorB/AI3" Type="Elemental IO">
							<Property Name="eioAttrBag" Type="Xml"><AttributeSet name="">
   <Attribute name="resource">
   <Value>/ConnectorB/AI3</Value>
   </Attribute>
</AttributeSet>
</Property>
							<Property Name="FPGA.PersistentID" Type="Str">{7100B14D-A7B5-4694-8D1D-9D8BC6AC6458}</Property>
						</Item>
						<Item Name="ConnectorB/AO0" Type="Elemental IO">
							<Property Name="eioAttrBag" Type="Xml"><AttributeSet name="">
   <Attribute name="resource">
   <Value>/ConnectorB/AO0</Value>
   </Attribute>
</AttributeSet>
</Property>
							<Property Name="FPGA.PersistentID" Type="Str">{1B3E051E-169A-48FD-A75A-C334AE7F3124}</Property>
						</Item>
						<Item Name="ConnectorB/AO1" Type="Elemental IO">
							<Property Name="eioAttrBag" Type="Xml"><AttributeSet name="">
   <Attribute name="resource">
   <Value>/ConnectorB/AO1</Value>
   </Attribute>
</AttributeSet>
</Property>
							<Property Name="FPGA.PersistentID" Type="Str">{8F3B72BE-F585-4BB7-A43C-A9D6D7C0A5DC}</Property>
						</Item>
					</Item>
					<Item Name="DIO7:0" Type="Folder">
						<Item Name="ConnectorB/DIO0" Type="Elemental IO">
							<Property Name="eioAttrBag" Type="Xml"><AttributeSet name="">
   <Attribute name="ArbitrationForOutputData">
   <Value>NeverArbitrate</Value>
   </Attribute>
   <Attribute name="ArbitrationForOutputEnable">
   <Value>NeverArbitrate</Value>
   </Attribute>
   <Attribute name="NumberOfSyncRegistersForOutputData">
   <Value>1</Value>
   </Attribute>
   <Attribute name="NumberOfSyncRegistersForOutputEnable">
   <Value>1</Value>
   </Attribute>
   <Attribute name="NumberOfSyncRegistersForReadInProject">
   <Value>Auto</Value>
   </Attribute>
   <Attribute name="resource">
   <Value>/ConnectorB/DIO0</Value>
   </Attribute>
</AttributeSet>
</Property>
							<Property Name="FPGA.PersistentID" Type="Str">{6FF88112-EF52-4C48-AA33-7A8D8A792A7E}</Property>
						</Item>
						<Item Name="ConnectorB/DIO1" Type="Elemental IO">
							<Property Name="eioAttrBag" Type="Xml"><AttributeSet name="">
   <Attribute name="ArbitrationForOutputData">
   <Value>NeverArbitrate</Value>
   </Attribute>
   <Attribute name="ArbitrationForOutputEnable">
   <Value>NeverArbitrate</Value>
   </Attribute>
   <Attribute name="NumberOfSyncRegistersForOutputData">
   <Value>1</Value>
   </Attribute>
   <Attribute name="NumberOfSyncRegistersForOutputEnable">
   <Value>1</Value>
   </Attribute>
   <Attribute name="NumberOfSyncRegistersForReadInProject">
   <Value>Auto</Value>
   </Attribute>
   <Attribute name="resource">
   <Value>/ConnectorB/DIO1</Value>
   </Attribute>
</AttributeSet>
</Property>
							<Property Name="FPGA.PersistentID" Type="Str">{FD9D72AE-C196-4EED-A32A-0BD2FBCDA30D}</Property>
						</Item>
						<Item Name="ConnectorB/DIO2" Type="Elemental IO">
							<Property Name="eioAttrBag" Type="Xml"><AttributeSet name="">
   <Attribute name="ArbitrationForOutputData">
   <Value>NeverArbitrate</Value>
   </Attribute>
   <Attribute name="ArbitrationForOutputEnable">
   <Value>NeverArbitrate</Value>
   </Attribute>
   <Attribute name="NumberOfSyncRegistersForOutputData">
   <Value>1</Value>
   </Attribute>
   <Attribute name="NumberOfSyncRegistersForOutputEnable">
   <Value>1</Value>
   </Attribute>
   <Attribute name="NumberOfSyncRegistersForReadInProject">
   <Value>Auto</Value>
   </Attribute>
   <Attribute name="resource">
   <Value>/ConnectorB/DIO2</Value>
   </Attribute>
</AttributeSet>
</Property>
							<Property Name="FPGA.PersistentID" Type="Str">{28CB9342-B581-4911-90ED-DFFF4EB73CB9}</Property>
						</Item>
						<Item Name="ConnectorB/DIO3" Type="Elemental IO">
							<Property Name="eioAttrBag" Type="Xml"><AttributeSet name="">
   <Attribute name="ArbitrationForOutputData">
   <Value>NeverArbitrate</Value>
   </Attribute>
   <Attribute name="ArbitrationForOutputEnable">
   <Value>NeverArbitrate</Value>
   </Attribute>
   <Attribute name="NumberOfSyncRegistersForOutputData">
   <Value>1</Value>
   </Attribute>
   <Attribute name="NumberOfSyncRegistersForOutputEnable">
   <Value>1</Value>
   </Attribute>
   <Attribute name="NumberOfSyncRegistersForReadInProject">
   <Value>Auto</Value>
   </Attribute>
   <Attribute name="resource">
   <Value>/ConnectorB/DIO3</Value>
   </Attribute>
</AttributeSet>
</Property>
							<Property Name="FPGA.PersistentID" Type="Str">{B98FC057-737F-4D93-A0EF-28828BB1454C}</Property>
						</Item>
						<Item Name="ConnectorB/DIO4" Type="Elemental IO">
							<Property Name="eioAttrBag" Type="Xml"><AttributeSet name="">
   <Attribute name="ArbitrationForOutputData">
   <Value>NeverArbitrate</Value>
   </Attribute>
   <Attribute name="ArbitrationForOutputEnable">
   <Value>NeverArbitrate</Value>
   </Attribute>
   <Attribute name="NumberOfSyncRegistersForOutputData">
   <Value>1</Value>
   </Attribute>
   <Attribute name="NumberOfSyncRegistersForOutputEnable">
   <Value>1</Value>
   </Attribute>
   <Attribute name="NumberOfSyncRegistersForReadInProject">
   <Value>Auto</Value>
   </Attribute>
   <Attribute name="resource">
   <Value>/ConnectorB/DIO4</Value>
   </Attribute>
</AttributeSet>
</Property>
							<Property Name="FPGA.PersistentID" Type="Str">{4E02C4E5-25D1-4120-9C5B-B158842491F3}</Property>
						</Item>
						<Item Name="ConnectorB/DIO5" Type="Elemental IO">
							<Property Name="eioAttrBag" Type="Xml"><AttributeSet name="">
   <Attribute name="ArbitrationForOutputData">
   <Value>NeverArbitrate</Value>
   </Attribute>
   <Attribute name="ArbitrationForOutputEnable">
   <Value>NeverArbitrate</Value>
   </Attribute>
   <Attribute name="NumberOfSyncRegistersForOutputData">
   <Value>1</Value>
   </Attribute>
   <Attribute name="NumberOfSyncRegistersForOutputEnable">
   <Value>1</Value>
   </Attribute>
   <Attribute name="NumberOfSyncRegistersForReadInProject">
   <Value>Auto</Value>
   </Attribute>
   <Attribute name="resource">
   <Value>/ConnectorB/DIO5</Value>
   </Attribute>
</AttributeSet>
</Property>
							<Property Name="FPGA.PersistentID" Type="Str">{882E6D4A-9734-45E3-8B93-E440379B3F9B}</Property>
						</Item>
						<Item Name="ConnectorB/DIO6" Type="Elemental IO">
							<Property Name="eioAttrBag" Type="Xml"><AttributeSet name="">
   <Attribute name="ArbitrationForOutputData">
   <Value>NeverArbitrate</Value>
   </Attribute>
   <Attribute name="ArbitrationForOutputEnable">
   <Value>NeverArbitrate</Value>
   </Attribute>
   <Attribute name="NumberOfSyncRegistersForOutputData">
   <Value>1</Value>
   </Attribute>
   <Attribute name="NumberOfSyncRegistersForOutputEnable">
   <Value>1</Value>
   </Attribute>
   <Attribute name="NumberOfSyncRegistersForReadInProject">
   <Value>Auto</Value>
   </Attribute>
   <Attribute name="resource">
   <Value>/ConnectorB/DIO6</Value>
   </Attribute>
</AttributeSet>
</Property>
							<Property Name="FPGA.PersistentID" Type="Str">{9135468E-CB41-440B-B212-B53BFD031B17}</Property>
						</Item>
						<Item Name="ConnectorB/DIO7" Type="Elemental IO">
							<Property Name="eioAttrBag" Type="Xml"><AttributeSet name="">
   <Attribute name="ArbitrationForOutputData">
   <Value>NeverArbitrate</Value>
   </Attribute>
   <Attribute name="ArbitrationForOutputEnable">
   <Value>NeverArbitrate</Value>
   </Attribute>
   <Attribute name="NumberOfSyncRegistersForOutputData">
   <Value>1</Value>
   </Attribute>
   <Attribute name="NumberOfSyncRegistersForOutputEnable">
   <Value>1</Value>
   </Attribute>
   <Attribute name="NumberOfSyncRegistersForReadInProject">
   <Value>Auto</Value>
   </Attribute>
   <Attribute name="resource">
   <Value>/ConnectorB/DIO7</Value>
   </Attribute>
</AttributeSet>
</Property>
							<Property Name="FPGA.PersistentID" Type="Str">{F5583D6C-850D-4049-9D0E-778EC7223853}</Property>
						</Item>
						<Item Name="ConnectorB/DIO7:0" Type="Elemental IO">
							<Property Name="eioAttrBag" Type="Xml"><AttributeSet name="">
   <Attribute name="ArbitrationForOutputData">
   <Value>NeverArbitrate</Value>
   </Attribute>
   <Attribute name="ArbitrationForOutputEnable">
   <Value>NeverArbitrate</Value>
   </Attribute>
   <Attribute name="NumberOfSyncRegistersForOutputData">
   <Value>1</Value>
   </Attribute>
   <Attribute name="NumberOfSyncRegistersForOutputEnable">
   <Value>1</Value>
   </Attribute>
   <Attribute name="NumberOfSyncRegistersForReadInProject">
   <Value>Auto</Value>
   </Attribute>
   <Attribute name="resource">
   <Value>/ConnectorB/DIO7:0</Value>
   </Attribute>
</AttributeSet>
</Property>
							<Property Name="FPGA.PersistentID" Type="Str">{79B9B1F7-CD77-48DB-991B-5D970AE2A67C}</Property>
						</Item>
					</Item>
					<Item Name="DIO15:8" Type="Folder">
						<Item Name="ConnectorB/DIO8" Type="Elemental IO">
							<Property Name="eioAttrBag" Type="Xml"><AttributeSet name="">
   <Attribute name="ArbitrationForOutputData">
   <Value>NeverArbitrate</Value>
   </Attribute>
   <Attribute name="ArbitrationForOutputEnable">
   <Value>NeverArbitrate</Value>
   </Attribute>
   <Attribute name="NumberOfSyncRegistersForOutputData">
   <Value>1</Value>
   </Attribute>
   <Attribute name="NumberOfSyncRegistersForOutputEnable">
   <Value>1</Value>
   </Attribute>
   <Attribute name="NumberOfSyncRegistersForReadInProject">
   <Value>Auto</Value>
   </Attribute>
   <Attribute name="resource">
   <Value>/ConnectorB/DIO8</Value>
   </Attribute>
</AttributeSet>
</Property>
							<Property Name="FPGA.PersistentID" Type="Str">{7A003C54-673F-434B-820D-C74A16BDE452}</Property>
						</Item>
						<Item Name="ConnectorB/DIO9" Type="Elemental IO">
							<Property Name="eioAttrBag" Type="Xml"><AttributeSet name="">
   <Attribute name="ArbitrationForOutputData">
   <Value>NeverArbitrate</Value>
   </Attribute>
   <Attribute name="ArbitrationForOutputEnable">
   <Value>NeverArbitrate</Value>
   </Attribute>
   <Attribute name="NumberOfSyncRegistersForOutputData">
   <Value>1</Value>
   </Attribute>
   <Attribute name="NumberOfSyncRegistersForOutputEnable">
   <Value>1</Value>
   </Attribute>
   <Attribute name="NumberOfSyncRegistersForReadInProject">
   <Value>Auto</Value>
   </Attribute>
   <Attribute name="resource">
   <Value>/ConnectorB/DIO9</Value>
   </Attribute>
</AttributeSet>
</Property>
							<Property Name="FPGA.PersistentID" Type="Str">{E634D6D4-8B51-4E5F-9180-8BDE9F1963BA}</Property>
						</Item>
						<Item Name="ConnectorB/DIO10" Type="Elemental IO">
							<Property Name="eioAttrBag" Type="Xml"><AttributeSet name="">
   <Attribute name="ArbitrationForOutputData">
   <Value>NeverArbitrate</Value>
   </Attribute>
   <Attribute name="ArbitrationForOutputEnable">
   <Value>NeverArbitrate</Value>
   </Attribute>
   <Attribute name="NumberOfSyncRegistersForOutputData">
   <Value>1</Value>
   </Attribute>
   <Attribute name="NumberOfSyncRegistersForOutputEnable">
   <Value>1</Value>
   </Attribute>
   <Attribute name="NumberOfSyncRegistersForReadInProject">
   <Value>Auto</Value>
   </Attribute>
   <Attribute name="resource">
   <Value>/ConnectorB/DIO10</Value>
   </Attribute>
</AttributeSet>
</Property>
							<Property Name="FPGA.PersistentID" Type="Str">{2BF6E022-22C1-482E-B55C-77F0D8B4791A}</Property>
						</Item>
						<Item Name="ConnectorB/DIO11" Type="Elemental IO">
							<Property Name="eioAttrBag" Type="Xml"><AttributeSet name="">
   <Attribute name="ArbitrationForOutputData">
   <Value>NeverArbitrate</Value>
   </Attribute>
   <Attribute name="ArbitrationForOutputEnable">
   <Value>NeverArbitrate</Value>
   </Attribute>
   <Attribute name="NumberOfSyncRegistersForOutputData">
   <Value>1</Value>
   </Attribute>
   <Attribute name="NumberOfSyncRegistersForOutputEnable">
   <Value>1</Value>
   </Attribute>
   <Attribute name="NumberOfSyncRegistersForReadInProject">
   <Value>Auto</Value>
   </Attribute>
   <Attribute name="resource">
   <Value>/ConnectorB/DIO11</Value>
   </Attribute>
</AttributeSet>
</Property>
							<Property Name="FPGA.PersistentID" Type="Str">{A3393B3E-DE11-4E2B-AEDA-A5A2FFF6189E}</Property>
						</Item>
						<Item Name="ConnectorB/DIO12" Type="Elemental IO">
							<Property Name="eioAttrBag" Type="Xml"><AttributeSet name="">
   <Attribute name="ArbitrationForOutputData">
   <Value>NeverArbitrate</Value>
   </Attribute>
   <Attribute name="ArbitrationForOutputEnable">
   <Value>NeverArbitrate</Value>
   </Attribute>
   <Attribute name="NumberOfSyncRegistersForOutputData">
   <Value>1</Value>
   </Attribute>
   <Attribute name="NumberOfSyncRegistersForOutputEnable">
   <Value>1</Value>
   </Attribute>
   <Attribute name="NumberOfSyncRegistersForReadInProject">
   <Value>Auto</Value>
   </Attribute>
   <Attribute name="resource">
   <Value>/ConnectorB/DIO12</Value>
   </Attribute>
</AttributeSet>
</Property>
							<Property Name="FPGA.PersistentID" Type="Str">{CD4A634A-838B-4AAE-9D7C-487F6923CA9F}</Property>
						</Item>
						<Item Name="ConnectorB/DIO13" Type="Elemental IO">
							<Property Name="eioAttrBag" Type="Xml"><AttributeSet name="">
   <Attribute name="ArbitrationForOutputData">
   <Value>NeverArbitrate</Value>
   </Attribute>
   <Attribute name="ArbitrationForOutputEnable">
   <Value>NeverArbitrate</Value>
   </Attribute>
   <Attribute name="NumberOfSyncRegistersForOutputData">
   <Value>1</Value>
   </Attribute>
   <Attribute name="NumberOfSyncRegistersForOutputEnable">
   <Value>1</Value>
   </Attribute>
   <Attribute name="NumberOfSyncRegistersForReadInProject">
   <Value>Auto</Value>
   </Attribute>
   <Attribute name="resource">
   <Value>/ConnectorB/DIO13</Value>
   </Attribute>
</AttributeSet>
</Property>
							<Property Name="FPGA.PersistentID" Type="Str">{90002A0D-4EFE-492D-ABD1-7565928A2250}</Property>
						</Item>
						<Item Name="ConnectorB/DIO14" Type="Elemental IO">
							<Property Name="eioAttrBag" Type="Xml"><AttributeSet name="">
   <Attribute name="ArbitrationForOutputData">
   <Value>NeverArbitrate</Value>
   </Attribute>
   <Attribute name="ArbitrationForOutputEnable">
   <Value>NeverArbitrate</Value>
   </Attribute>
   <Attribute name="NumberOfSyncRegistersForOutputData">
   <Value>1</Value>
   </Attribute>
   <Attribute name="NumberOfSyncRegistersForOutputEnable">
   <Value>1</Value>
   </Attribute>
   <Attribute name="NumberOfSyncRegistersForReadInProject">
   <Value>Auto</Value>
   </Attribute>
   <Attribute name="resource">
   <Value>/ConnectorB/DIO14</Value>
   </Attribute>
</AttributeSet>
</Property>
							<Property Name="FPGA.PersistentID" Type="Str">{DA6361DA-A0F9-4829-BF6E-C429883F506B}</Property>
						</Item>
						<Item Name="ConnectorB/DIO15" Type="Elemental IO">
							<Property Name="eioAttrBag" Type="Xml"><AttributeSet name="">
   <Attribute name="ArbitrationForOutputData">
   <Value>NeverArbitrate</Value>
   </Attribute>
   <Attribute name="ArbitrationForOutputEnable">
   <Value>NeverArbitrate</Value>
   </Attribute>
   <Attribute name="NumberOfSyncRegistersForOutputData">
   <Value>1</Value>
   </Attribute>
   <Attribute name="NumberOfSyncRegistersForOutputEnable">
   <Value>1</Value>
   </Attribute>
   <Attribute name="NumberOfSyncRegistersForReadInProject">
   <Value>Auto</Value>
   </Attribute>
   <Attribute name="resource">
   <Value>/ConnectorB/DIO15</Value>
   </Attribute>
</AttributeSet>
</Property>
							<Property Name="FPGA.PersistentID" Type="Str">{5CD746EC-554F-4639-A475-1F176996D491}</Property>
						</Item>
						<Item Name="ConnectorB/DIO15:8" Type="Elemental IO">
							<Property Name="eioAttrBag" Type="Xml"><AttributeSet name="">
   <Attribute name="ArbitrationForOutputData">
   <Value>NeverArbitrate</Value>
   </Attribute>
   <Attribute name="ArbitrationForOutputEnable">
   <Value>NeverArbitrate</Value>
   </Attribute>
   <Attribute name="NumberOfSyncRegistersForOutputData">
   <Value>1</Value>
   </Attribute>
   <Attribute name="NumberOfSyncRegistersForOutputEnable">
   <Value>1</Value>
   </Attribute>
   <Attribute name="NumberOfSyncRegistersForReadInProject">
   <Value>Auto</Value>
   </Attribute>
   <Attribute name="resource">
   <Value>/ConnectorB/DIO15:8</Value>
   </Attribute>
</AttributeSet>
</Property>
							<Property Name="FPGA.PersistentID" Type="Str">{FFE5B060-DB0F-4E97-8D33-BAC41DDCEBFB}</Property>
						</Item>
					</Item>
				</Item>
				<Item Name="ConnectorC" Type="Folder">
					<Item Name="Analog" Type="Folder">
						<Item Name="ConnectorC/AI0" Type="Elemental IO">
							<Property Name="eioAttrBag" Type="Xml"><AttributeSet name="">
   <Attribute name="resource">
   <Value>/ConnectorC/AI0</Value>
   </Attribute>
</AttributeSet>
</Property>
							<Property Name="FPGA.PersistentID" Type="Str">{11877B48-4436-461F-B47C-D178D822C952}</Property>
						</Item>
						<Item Name="ConnectorC/AI1" Type="Elemental IO">
							<Property Name="eioAttrBag" Type="Xml"><AttributeSet name="">
   <Attribute name="resource">
   <Value>/ConnectorC/AI1</Value>
   </Attribute>
</AttributeSet>
</Property>
							<Property Name="FPGA.PersistentID" Type="Str">{E238CD86-2974-4BF6-BB0B-9FC06CE01575}</Property>
						</Item>
						<Item Name="ConnectorC/AO0" Type="Elemental IO">
							<Property Name="eioAttrBag" Type="Xml"><AttributeSet name="">
   <Attribute name="resource">
   <Value>/ConnectorC/AO0</Value>
   </Attribute>
</AttributeSet>
</Property>
							<Property Name="FPGA.PersistentID" Type="Str">{BE2A7CA1-E572-458B-BB8B-50CAEFFACD92}</Property>
						</Item>
						<Item Name="ConnectorC/AO1" Type="Elemental IO">
							<Property Name="eioAttrBag" Type="Xml"><AttributeSet name="">
   <Attribute name="resource">
   <Value>/ConnectorC/AO1</Value>
   </Attribute>
</AttributeSet>
</Property>
							<Property Name="FPGA.PersistentID" Type="Str">{EB9B9D57-5E53-425E-AF33-77AC9EB11183}</Property>
						</Item>
					</Item>
					<Item Name="DIO7:0" Type="Folder">
						<Item Name="ConnectorC/DIO0" Type="Elemental IO">
							<Property Name="eioAttrBag" Type="Xml"><AttributeSet name="">
   <Attribute name="ArbitrationForOutputData">
   <Value>NeverArbitrate</Value>
   </Attribute>
   <Attribute name="ArbitrationForOutputEnable">
   <Value>NeverArbitrate</Value>
   </Attribute>
   <Attribute name="NumberOfSyncRegistersForOutputData">
   <Value>1</Value>
   </Attribute>
   <Attribute name="NumberOfSyncRegistersForOutputEnable">
   <Value>1</Value>
   </Attribute>
   <Attribute name="NumberOfSyncRegistersForReadInProject">
   <Value>Auto</Value>
   </Attribute>
   <Attribute name="resource">
   <Value>/ConnectorC/DIO0</Value>
   </Attribute>
</AttributeSet>
</Property>
							<Property Name="FPGA.PersistentID" Type="Str">{00E5B4FD-5BD8-4239-9B93-FE41768A1930}</Property>
						</Item>
						<Item Name="ConnectorC/DIO1" Type="Elemental IO">
							<Property Name="eioAttrBag" Type="Xml"><AttributeSet name="">
   <Attribute name="ArbitrationForOutputData">
   <Value>NeverArbitrate</Value>
   </Attribute>
   <Attribute name="ArbitrationForOutputEnable">
   <Value>NeverArbitrate</Value>
   </Attribute>
   <Attribute name="NumberOfSyncRegistersForOutputData">
   <Value>1</Value>
   </Attribute>
   <Attribute name="NumberOfSyncRegistersForOutputEnable">
   <Value>1</Value>
   </Attribute>
   <Attribute name="NumberOfSyncRegistersForReadInProject">
   <Value>Auto</Value>
   </Attribute>
   <Attribute name="resource">
   <Value>/ConnectorC/DIO1</Value>
   </Attribute>
</AttributeSet>
</Property>
							<Property Name="FPGA.PersistentID" Type="Str">{204BE8C9-3C12-4E38-91B2-C35097BAA598}</Property>
						</Item>
						<Item Name="ConnectorC/DIO2" Type="Elemental IO">
							<Property Name="eioAttrBag" Type="Xml"><AttributeSet name="">
   <Attribute name="ArbitrationForOutputData">
   <Value>NeverArbitrate</Value>
   </Attribute>
   <Attribute name="ArbitrationForOutputEnable">
   <Value>NeverArbitrate</Value>
   </Attribute>
   <Attribute name="NumberOfSyncRegistersForOutputData">
   <Value>1</Value>
   </Attribute>
   <Attribute name="NumberOfSyncRegistersForOutputEnable">
   <Value>1</Value>
   </Attribute>
   <Attribute name="NumberOfSyncRegistersForReadInProject">
   <Value>Auto</Value>
   </Attribute>
   <Attribute name="resource">
   <Value>/ConnectorC/DIO2</Value>
   </Attribute>
</AttributeSet>
</Property>
							<Property Name="FPGA.PersistentID" Type="Str">{1FC9E6A8-C3EA-490C-81C6-7E36BB4FF9A9}</Property>
						</Item>
						<Item Name="ConnectorC/DIO3" Type="Elemental IO">
							<Property Name="eioAttrBag" Type="Xml"><AttributeSet name="">
   <Attribute name="ArbitrationForOutputData">
   <Value>NeverArbitrate</Value>
   </Attribute>
   <Attribute name="ArbitrationForOutputEnable">
   <Value>NeverArbitrate</Value>
   </Attribute>
   <Attribute name="NumberOfSyncRegistersForOutputData">
   <Value>1</Value>
   </Attribute>
   <Attribute name="NumberOfSyncRegistersForOutputEnable">
   <Value>1</Value>
   </Attribute>
   <Attribute name="NumberOfSyncRegistersForReadInProject">
   <Value>Auto</Value>
   </Attribute>
   <Attribute name="resource">
   <Value>/ConnectorC/DIO3</Value>
   </Attribute>
</AttributeSet>
</Property>
							<Property Name="FPGA.PersistentID" Type="Str">{CF025CCA-BCE1-456F-8941-605E22C74CC5}</Property>
						</Item>
						<Item Name="ConnectorC/DIO4" Type="Elemental IO">
							<Property Name="eioAttrBag" Type="Xml"><AttributeSet name="">
   <Attribute name="ArbitrationForOutputData">
   <Value>NeverArbitrate</Value>
   </Attribute>
   <Attribute name="ArbitrationForOutputEnable">
   <Value>NeverArbitrate</Value>
   </Attribute>
   <Attribute name="NumberOfSyncRegistersForOutputData">
   <Value>1</Value>
   </Attribute>
   <Attribute name="NumberOfSyncRegistersForOutputEnable">
   <Value>1</Value>
   </Attribute>
   <Attribute name="NumberOfSyncRegistersForReadInProject">
   <Value>Auto</Value>
   </Attribute>
   <Attribute name="resource">
   <Value>/ConnectorC/DIO4</Value>
   </Attribute>
</AttributeSet>
</Property>
							<Property Name="FPGA.PersistentID" Type="Str">{D4672657-8A38-49E6-939A-5D1CE29376B8}</Property>
						</Item>
						<Item Name="ConnectorC/DIO5" Type="Elemental IO">
							<Property Name="eioAttrBag" Type="Xml"><AttributeSet name="">
   <Attribute name="ArbitrationForOutputData">
   <Value>NeverArbitrate</Value>
   </Attribute>
   <Attribute name="ArbitrationForOutputEnable">
   <Value>NeverArbitrate</Value>
   </Attribute>
   <Attribute name="NumberOfSyncRegistersForOutputData">
   <Value>1</Value>
   </Attribute>
   <Attribute name="NumberOfSyncRegistersForOutputEnable">
   <Value>1</Value>
   </Attribute>
   <Attribute name="NumberOfSyncRegistersForReadInProject">
   <Value>Auto</Value>
   </Attribute>
   <Attribute name="resource">
   <Value>/ConnectorC/DIO5</Value>
   </Attribute>
</AttributeSet>
</Property>
							<Property Name="FPGA.PersistentID" Type="Str">{5A0B8620-F1F2-446A-92D9-02E0ABF67EA0}</Property>
						</Item>
						<Item Name="ConnectorC/DIO6" Type="Elemental IO">
							<Property Name="eioAttrBag" Type="Xml"><AttributeSet name="">
   <Attribute name="ArbitrationForOutputData">
   <Value>NeverArbitrate</Value>
   </Attribute>
   <Attribute name="ArbitrationForOutputEnable">
   <Value>NeverArbitrate</Value>
   </Attribute>
   <Attribute name="NumberOfSyncRegistersForOutputData">
   <Value>1</Value>
   </Attribute>
   <Attribute name="NumberOfSyncRegistersForOutputEnable">
   <Value>1</Value>
   </Attribute>
   <Attribute name="NumberOfSyncRegistersForReadInProject">
   <Value>Auto</Value>
   </Attribute>
   <Attribute name="resource">
   <Value>/ConnectorC/DIO6</Value>
   </Attribute>
</AttributeSet>
</Property>
							<Property Name="FPGA.PersistentID" Type="Str">{1AF9BD7F-BCAF-4890-9CE2-C26EFE549E06}</Property>
						</Item>
						<Item Name="ConnectorC/DIO7" Type="Elemental IO">
							<Property Name="eioAttrBag" Type="Xml"><AttributeSet name="">
   <Attribute name="ArbitrationForOutputData">
   <Value>NeverArbitrate</Value>
   </Attribute>
   <Attribute name="ArbitrationForOutputEnable">
   <Value>NeverArbitrate</Value>
   </Attribute>
   <Attribute name="NumberOfSyncRegistersForOutputData">
   <Value>1</Value>
   </Attribute>
   <Attribute name="NumberOfSyncRegistersForOutputEnable">
   <Value>1</Value>
   </Attribute>
   <Attribute name="NumberOfSyncRegistersForReadInProject">
   <Value>Auto</Value>
   </Attribute>
   <Attribute name="resource">
   <Value>/ConnectorC/DIO7</Value>
   </Attribute>
</AttributeSet>
</Property>
							<Property Name="FPGA.PersistentID" Type="Str">{C44CB918-B185-44AC-8032-3225E8061BAD}</Property>
						</Item>
						<Item Name="ConnectorC/DIO7:0" Type="Elemental IO">
							<Property Name="eioAttrBag" Type="Xml"><AttributeSet name="">
   <Attribute name="ArbitrationForOutputData">
   <Value>NeverArbitrate</Value>
   </Attribute>
   <Attribute name="ArbitrationForOutputEnable">
   <Value>NeverArbitrate</Value>
   </Attribute>
   <Attribute name="NumberOfSyncRegistersForOutputData">
   <Value>1</Value>
   </Attribute>
   <Attribute name="NumberOfSyncRegistersForOutputEnable">
   <Value>1</Value>
   </Attribute>
   <Attribute name="NumberOfSyncRegistersForReadInProject">
   <Value>Auto</Value>
   </Attribute>
   <Attribute name="resource">
   <Value>/ConnectorC/DIO7:0</Value>
   </Attribute>
</AttributeSet>
</Property>
							<Property Name="FPGA.PersistentID" Type="Str">{26EAC796-6C20-42BD-9733-5B86E14FCF68}</Property>
						</Item>
					</Item>
				</Item>
				<Item Name="Onboard I/O" Type="Folder">
					<Item Name="AccelerationX" Type="Elemental IO">
						<Property Name="eioAttrBag" Type="Xml"><AttributeSet name="">
   <Attribute name="resource">
   <Value>/AccelerationX</Value>
   </Attribute>
</AttributeSet>
</Property>
						<Property Name="FPGA.PersistentID" Type="Str">{DAEC66DD-EFD4-4E45-9705-01FF5C6AD5C9}</Property>
					</Item>
					<Item Name="AccelerationY" Type="Elemental IO">
						<Property Name="eioAttrBag" Type="Xml"><AttributeSet name="">
   <Attribute name="resource">
   <Value>/AccelerationY</Value>
   </Attribute>
</AttributeSet>
</Property>
						<Property Name="FPGA.PersistentID" Type="Str">{7E5AB214-6606-4949-B31E-31202815F01C}</Property>
					</Item>
					<Item Name="AccelerationZ" Type="Elemental IO">
						<Property Name="eioAttrBag" Type="Xml"><AttributeSet name="">
   <Attribute name="resource">
   <Value>/AccelerationZ</Value>
   </Attribute>
</AttributeSet>
</Property>
						<Property Name="FPGA.PersistentID" Type="Str">{756718FD-553A-479F-942A-077CFE53E644}</Property>
					</Item>
					<Item Name="Button0" Type="Elemental IO">
						<Property Name="eioAttrBag" Type="Xml"><AttributeSet name="">
   <Attribute name="NumberOfSyncRegistersForReadInProject">
   <Value>Auto</Value>
   </Attribute>
   <Attribute name="resource">
   <Value>/Button0</Value>
   </Attribute>
</AttributeSet>
</Property>
						<Property Name="FPGA.PersistentID" Type="Str">{38234618-06D7-4074-AE8B-8DC72F2569A2}</Property>
					</Item>
					<Item Name="LED0" Type="Elemental IO">
						<Property Name="eioAttrBag" Type="Xml"><AttributeSet name="">
   <Attribute name="ArbitrationForOutputData">
   <Value>NeverArbitrate</Value>
   </Attribute>
   <Attribute name="NumberOfSyncRegistersForOutputData">
   <Value>1</Value>
   </Attribute>
   <Attribute name="NumberOfSyncRegistersForReadInProject">
   <Value>Auto</Value>
   </Attribute>
   <Attribute name="resource">
   <Value>/LED0</Value>
   </Attribute>
</AttributeSet>
</Property>
						<Property Name="FPGA.PersistentID" Type="Str">{E674DECD-D932-48A8-AECC-A213AC1B5880}</Property>
					</Item>
					<Item Name="LED1" Type="Elemental IO">
						<Property Name="eioAttrBag" Type="Xml"><AttributeSet name="">
   <Attribute name="ArbitrationForOutputData">
   <Value>NeverArbitrate</Value>
   </Attribute>
   <Attribute name="NumberOfSyncRegistersForOutputData">
   <Value>1</Value>
   </Attribute>
   <Attribute name="NumberOfSyncRegistersForReadInProject">
   <Value>Auto</Value>
   </Attribute>
   <Attribute name="resource">
   <Value>/LED1</Value>
   </Attribute>
</AttributeSet>
</Property>
						<Property Name="FPGA.PersistentID" Type="Str">{25261AD8-F430-454C-BEC7-7745EB60B9C1}</Property>
					</Item>
					<Item Name="LED2" Type="Elemental IO">
						<Property Name="eioAttrBag" Type="Xml"><AttributeSet name="">
   <Attribute name="ArbitrationForOutputData">
   <Value>NeverArbitrate</Value>
   </Attribute>
   <Attribute name="NumberOfSyncRegistersForOutputData">
   <Value>1</Value>
   </Attribute>
   <Attribute name="NumberOfSyncRegistersForReadInProject">
   <Value>Auto</Value>
   </Attribute>
   <Attribute name="resource">
   <Value>/LED2</Value>
   </Attribute>
</AttributeSet>
</Property>
						<Property Name="FPGA.PersistentID" Type="Str">{473B6750-F870-4EAC-8532-85254520D4F6}</Property>
					</Item>
					<Item Name="LED3" Type="Elemental IO">
						<Property Name="eioAttrBag" Type="Xml"><AttributeSet name="">
   <Attribute name="ArbitrationForOutputData">
   <Value>NeverArbitrate</Value>
   </Attribute>
   <Attribute name="NumberOfSyncRegistersForOutputData">
   <Value>1</Value>
   </Attribute>
   <Attribute name="NumberOfSyncRegistersForReadInProject">
   <Value>Auto</Value>
   </Attribute>
   <Attribute name="resource">
   <Value>/LED3</Value>
   </Attribute>
</AttributeSet>
</Property>
						<Property Name="FPGA.PersistentID" Type="Str">{561BF876-C135-41EC-A066-BB989913DA86}</Property>
					</Item>
					<Item Name="System Reset" Type="Elemental IO">
						<Property Name="eioAttrBag" Type="Xml"><AttributeSet name="">
   <Attribute name="resource">
   <Value>/System Reset</Value>
   </Attribute>
</AttributeSet>
</Property>
						<Property Name="FPGA.PersistentID" Type="Str">{07C5C01B-DF43-46F2-8216-0CE4FAD9D344}</Property>
					</Item>
				</Item>
				<Item Name="Sub VIs" Type="Folder">
					<Item Name="Counters" Type="Folder">
						<Item Name="3-Bit Down Counter Controller.vi" Type="VI" URL="../Sub VIs/Counters/3-Bit Down Counter Controller.vi">
							<Property Name="configString.guid" Type="Str">{00E5B4FD-5BD8-4239-9B93-FE41768A1930}ArbitrationForOutputData=NeverArbitrate;ArbitrationForOutputEnable=NeverArbitrate;NumberOfSyncRegistersForOutputData=1;NumberOfSyncRegistersForOutputEnable=1;NumberOfSyncRegistersForReadInProject=Auto;resource=/ConnectorC/DIO0;0;ReadMethodType=bool;WriteMethodType=bool{0432ED19-5DCC-480C-8BEB-63B51373AA2B}resource=/ConnectorA/AI0;0;ReadMethodType=U16{07C5C01B-DF43-46F2-8216-0CE4FAD9D344}resource=/System Reset;0;ReadMethodType=bool;WriteMethodType=bool{11877B48-4436-461F-B47C-D178D822C952}resource=/ConnectorC/AI0;0;ReadMethodType=I16{18BBE8B8-E8A2-415E-8737-12B16EDAF49D}"ControlLogic=0;NumberOfElements=1023;Type=2;ReadArbs=Arbitrate if Multiple Requestors Only;ElementsPerRead=1;WriteArbs=Arbitrate if Multiple Requestors Only;ElementsPerWrite=1;Implementation=2;A.DI0 DMA;DataType=1000800000000001000A402104426F6F6C00000100000000000000;DisableOnOverflowUnderflow=FALSE"{1AF9BD7F-BCAF-4890-9CE2-C26EFE549E06}ArbitrationForOutputData=NeverArbitrate;ArbitrationForOutputEnable=NeverArbitrate;NumberOfSyncRegistersForOutputData=1;NumberOfSyncRegistersForOutputEnable=1;NumberOfSyncRegistersForReadInProject=Auto;resource=/ConnectorC/DIO6;0;ReadMethodType=bool;WriteMethodType=bool{1B3E051E-169A-48FD-A75A-C334AE7F3124}resource=/ConnectorB/AO0;0;WriteMethodType=U16{1FC9E6A8-C3EA-490C-81C6-7E36BB4FF9A9}ArbitrationForOutputData=NeverArbitrate;ArbitrationForOutputEnable=NeverArbitrate;NumberOfSyncRegistersForOutputData=1;NumberOfSyncRegistersForOutputEnable=1;NumberOfSyncRegistersForReadInProject=Auto;resource=/ConnectorC/DIO2;0;ReadMethodType=bool;WriteMethodType=bool{204BE8C9-3C12-4E38-91B2-C35097BAA598}ArbitrationForOutputData=NeverArbitrate;ArbitrationForOutputEnable=NeverArbitrate;NumberOfSyncRegistersForOutputData=1;NumberOfSyncRegistersForOutputEnable=1;NumberOfSyncRegistersForReadInProject=Auto;resource=/ConnectorC/DIO1;0;ReadMethodType=bool;WriteMethodType=bool{2400DD3C-3DC1-4909-9D54-F48F33469F7B}"ControlLogic=0;NumberOfElements=1023;Type=2;ReadArbs=Arbitrate if Multiple Requestors Only;ElementsPerRead=1;WriteArbs=Arbitrate if Multiple Requestors Only;ElementsPerWrite=1;Implementation=2;A.AI0 DMA;DataType=100080000000000100094006000355313600010000000000000000;DisableOnOverflowUnderflow=FALSE"{2475886F-E28F-4A9A-80B8-902A50AF53EE}ArbitrationForOutputData=NeverArbitrate;ArbitrationForOutputEnable=NeverArbitrate;NumberOfSyncRegistersForOutputData=1;NumberOfSyncRegistersForOutputEnable=1;NumberOfSyncRegistersForReadInProject=Auto;resource=/ConnectorA/DIO12;0;ReadMethodType=bool;WriteMethodType=bool{25261AD8-F430-454C-BEC7-7745EB60B9C1}ArbitrationForOutputData=NeverArbitrate;NumberOfSyncRegistersForOutputData=1;NumberOfSyncRegistersForReadInProject=Auto;resource=/LED1;0;ReadMethodType=bool;WriteMethodType=bool{26EAC796-6C20-42BD-9733-5B86E14FCF68}ArbitrationForOutputData=NeverArbitrate;ArbitrationForOutputEnable=NeverArbitrate;NumberOfSyncRegistersForOutputData=1;NumberOfSyncRegistersForOutputEnable=1;NumberOfSyncRegistersForReadInProject=Auto;resource=/ConnectorC/DIO7:0;0;ReadMethodType=u8;WriteMethodType=u8{28CB9342-B581-4911-90ED-DFFF4EB73CB9}ArbitrationForOutputData=NeverArbitrate;ArbitrationForOutputEnable=NeverArbitrate;NumberOfSyncRegistersForOutputData=1;NumberOfSyncRegistersForOutputEnable=1;NumberOfSyncRegistersForReadInProject=Auto;resource=/ConnectorB/DIO2;0;ReadMethodType=bool;WriteMethodType=bool{29349321-F301-4C5D-8909-8B838563BB78}ArbitrationForOutputData=NeverArbitrate;ArbitrationForOutputEnable=NeverArbitrate;NumberOfSyncRegistersForOutputData=1;NumberOfSyncRegistersForOutputEnable=1;NumberOfSyncRegistersForReadInProject=Auto;resource=/ConnectorA/DIO8;0;ReadMethodType=bool;WriteMethodType=bool{29AD2B27-1629-44D1-8E88-49792DC43B9C}ArbitrationForOutputData=NeverArbitrate;ArbitrationForOutputEnable=NeverArbitrate;NumberOfSyncRegistersForOutputData=1;NumberOfSyncRegistersForOutputEnable=1;NumberOfSyncRegistersForReadInProject=Auto;resource=/ConnectorA/DIO11;0;ReadMethodType=bool;WriteMethodType=bool{2BF6E022-22C1-482E-B55C-77F0D8B4791A}ArbitrationForOutputData=NeverArbitrate;ArbitrationForOutputEnable=NeverArbitrate;NumberOfSyncRegistersForOutputData=1;NumberOfSyncRegistersForOutputEnable=1;NumberOfSyncRegistersForReadInProject=Auto;resource=/ConnectorB/DIO10;0;ReadMethodType=bool;WriteMethodType=bool{33D6DAF5-71AA-4D32-BC11-1CC39A7392DA}resource=/ConnectorA/AI1;0;ReadMethodType=U16{3463B167-C926-407E-8C43-D5AE3884D1C1}ArbitrationForOutputData=NeverArbitrate;ArbitrationForOutputEnable=NeverArbitrate;NumberOfSyncRegistersForOutputData=1;NumberOfSyncRegistersForOutputEnable=1;NumberOfSyncRegistersForReadInProject=Auto;resource=/ConnectorA/DIO14;0;ReadMethodType=bool;WriteMethodType=bool{35C94CD8-800A-4F37-B0A0-217A523520DE}resource=/Audio/AudioIn\/Right;0;ReadMethodType=I16{38234618-06D7-4074-AE8B-8DC72F2569A2}NumberOfSyncRegistersForReadInProject=Auto;resource=/Button0;0;ReadMethodType=bool{38571E09-5232-406E-87C0-A5DB63B15436}resource=/ConnectorB/AI0;0;ReadMethodType=U16{447D29C1-A7D1-4DA6-8079-245DCDD02515}ArbitrationForOutputData=NeverArbitrate;ArbitrationForOutputEnable=NeverArbitrate;NumberOfSyncRegistersForOutputData=1;NumberOfSyncRegistersForOutputEnable=1;NumberOfSyncRegistersForReadInProject=Auto;resource=/ConnectorA/DIO15:8;0;ReadMethodType=u8;WriteMethodType=u8{473B6750-F870-4EAC-8532-85254520D4F6}ArbitrationForOutputData=NeverArbitrate;NumberOfSyncRegistersForOutputData=1;NumberOfSyncRegistersForReadInProject=Auto;resource=/LED2;0;ReadMethodType=bool;WriteMethodType=bool{4DDF0209-B5F9-4637-B305-2E451635B43D}ArbitrationForOutputData=NeverArbitrate;ArbitrationForOutputEnable=NeverArbitrate;NumberOfSyncRegistersForOutputData=1;NumberOfSyncRegistersForOutputEnable=1;NumberOfSyncRegistersForReadInProject=Auto;resource=/ConnectorA/DIO9;0;ReadMethodType=bool;WriteMethodType=bool{4E02C4E5-25D1-4120-9C5B-B158842491F3}ArbitrationForOutputData=NeverArbitrate;ArbitrationForOutputEnable=NeverArbitrate;NumberOfSyncRegistersForOutputData=1;NumberOfSyncRegistersForOutputEnable=1;NumberOfSyncRegistersForReadInProject=Auto;resource=/ConnectorB/DIO4;0;ReadMethodType=bool;WriteMethodType=bool{4F164462-952A-47B7-B0C9-D42C8770D1EC}resource=/ConnectorA/AI2;0;ReadMethodType=U16{561BF876-C135-41EC-A066-BB989913DA86}ArbitrationForOutputData=NeverArbitrate;NumberOfSyncRegistersForOutputData=1;NumberOfSyncRegistersForReadInProject=Auto;resource=/LED3;0;ReadMethodType=bool;WriteMethodType=bool{5A0B8620-F1F2-446A-92D9-02E0ABF67EA0}ArbitrationForOutputData=NeverArbitrate;ArbitrationForOutputEnable=NeverArbitrate;NumberOfSyncRegistersForOutputData=1;NumberOfSyncRegistersForOutputEnable=1;NumberOfSyncRegistersForReadInProject=Auto;resource=/ConnectorC/DIO5;0;ReadMethodType=bool;WriteMethodType=bool{5CD746EC-554F-4639-A475-1F176996D491}ArbitrationForOutputData=NeverArbitrate;ArbitrationForOutputEnable=NeverArbitrate;NumberOfSyncRegistersForOutputData=1;NumberOfSyncRegistersForOutputEnable=1;NumberOfSyncRegistersForReadInProject=Auto;resource=/ConnectorB/DIO15;0;ReadMethodType=bool;WriteMethodType=bool{65048A13-9A8C-4513-A95F-CF89C651C3E5}"ControlLogic=0;NumberOfElements=1023;Type=2;ReadArbs=Arbitrate if Multiple Requestors Only;ElementsPerRead=1;WriteArbs=Arbitrate if Multiple Requestors Only;ElementsPerWrite=1;Implementation=2;AudioIn DMA;DataType=1000800000000001000940070003553332000100000000000000000000;DisableOnOverflowUnderflow=FALSE"{6FF88112-EF52-4C48-AA33-7A8D8A792A7E}ArbitrationForOutputData=NeverArbitrate;ArbitrationForOutputEnable=NeverArbitrate;NumberOfSyncRegistersForOutputData=1;NumberOfSyncRegistersForOutputEnable=1;NumberOfSyncRegistersForReadInProject=Auto;resource=/ConnectorB/DIO0;0;ReadMethodType=bool;WriteMethodType=bool{7100B14D-A7B5-4694-8D1D-9D8BC6AC6458}resource=/ConnectorB/AI3;0;ReadMethodType=U16{756718FD-553A-479F-942A-077CFE53E644}resource=/AccelerationZ;0;ReadMethodType=I16{766A56A3-79E8-42F8-A5E1-5498DFD76048}ArbitrationForOutputData=NeverArbitrate;ArbitrationForOutputEnable=NeverArbitrate;NumberOfSyncRegistersForOutputData=1;NumberOfSyncRegistersForOutputEnable=1;NumberOfSyncRegistersForReadInProject=Auto;resource=/ConnectorA/DIO10;0;ReadMethodType=bool;WriteMethodType=bool{79B9B1F7-CD77-48DB-991B-5D970AE2A67C}ArbitrationForOutputData=NeverArbitrate;ArbitrationForOutputEnable=NeverArbitrate;NumberOfSyncRegistersForOutputData=1;NumberOfSyncRegistersForOutputEnable=1;NumberOfSyncRegistersForReadInProject=Auto;resource=/ConnectorB/DIO7:0;0;ReadMethodType=u8;WriteMethodType=u8{7A003C54-673F-434B-820D-C74A16BDE452}ArbitrationForOutputData=NeverArbitrate;ArbitrationForOutputEnable=NeverArbitrate;NumberOfSyncRegistersForOutputData=1;NumberOfSyncRegistersForOutputEnable=1;NumberOfSyncRegistersForReadInProject=Auto;resource=/ConnectorB/DIO8;0;ReadMethodType=bool;WriteMethodType=bool{7AB17D07-9F1E-4304-A879-3EAB24A163E2}"ControlLogic=0;NumberOfElements=1029;Type=1;ReadArbs=Arbitrate if Multiple Requestors Only;ElementsPerRead=1;WriteArbs=Arbitrate if Multiple Requestors Only;ElementsPerWrite=1;Implementation=2;A.DO1 DMA;DataType=1000800000000001000A402104426F6F6C00000100000000000000;DisableOnOverflowUnderflow=FALSE"{7E5AB214-6606-4949-B31E-31202815F01C}resource=/AccelerationY;0;ReadMethodType=I16{81AD3366-F622-4E4A-BB6B-E3A0C2A4C3D5}resource=/Audio/AudioOut\/Left;0;WriteMethodType=I16{882E6D4A-9734-45E3-8B93-E440379B3F9B}ArbitrationForOutputData=NeverArbitrate;ArbitrationForOutputEnable=NeverArbitrate;NumberOfSyncRegistersForOutputData=1;NumberOfSyncRegistersForOutputEnable=1;NumberOfSyncRegistersForReadInProject=Auto;resource=/ConnectorB/DIO5;0;ReadMethodType=bool;WriteMethodType=bool{8AC7FC94-B8B0-4B26-BC93-74F1DB667936}ArbitrationForOutputData=NeverArbitrate;ArbitrationForOutputEnable=NeverArbitrate;NumberOfSyncRegistersForOutputData=1;NumberOfSyncRegistersForOutputEnable=1;NumberOfSyncRegistersForReadInProject=Auto;resource=/ConnectorA/DIO4;0;ReadMethodType=bool;WriteMethodType=bool{8F3B72BE-F585-4BB7-A43C-A9D6D7C0A5DC}resource=/ConnectorB/AO1;0;WriteMethodType=U16{8F54E96A-BA98-42AF-B4AA-9324E6527927}resource=/Audio/AudioOut\/Right;0;WriteMethodType=I16{90002A0D-4EFE-492D-ABD1-7565928A2250}ArbitrationForOutputData=NeverArbitrate;ArbitrationForOutputEnable=NeverArbitrate;NumberOfSyncRegistersForOutputData=1;NumberOfSyncRegistersForOutputEnable=1;NumberOfSyncRegistersForReadInProject=Auto;resource=/ConnectorB/DIO13;0;ReadMethodType=bool;WriteMethodType=bool{9135468E-CB41-440B-B212-B53BFD031B17}ArbitrationForOutputData=NeverArbitrate;ArbitrationForOutputEnable=NeverArbitrate;NumberOfSyncRegistersForOutputData=1;NumberOfSyncRegistersForOutputEnable=1;NumberOfSyncRegistersForReadInProject=Auto;resource=/ConnectorB/DIO6;0;ReadMethodType=bool;WriteMethodType=bool{93AD27D1-C7C6-4E5C-BC9F-E213E52A8DC3}resource=/ConnectorB/AI2;0;ReadMethodType=U16{94D85D33-E1F7-45C7-8AA5-E83330715CF1}resource=/ConnectorB/AI1;0;ReadMethodType=U16{98378F87-22EB-4668-A2A7-054E1AF31799}ResourceName=40 MHz Onboard Clock;TopSignalConnect=Clk40;ClockSignalName=Clk40;MinFreq=40000000.000000;MaxFreq=40000000.000000;VariableFreq=0;NomFreq=40000000.000000;PeakPeriodJitter=250.000000;MinDutyCycle=50.000000;MaxDutyCycle=50.000000;Accuracy=100.000000;RunTime=0;SpreadSpectrum=0;GenericDataHash=D41D8CD98F00B204E9800998ECF8427E{9B0A2543-A0C9-4F9C-8896-2A6AE83B246B}ArbitrationForOutputData=NeverArbitrate;ArbitrationForOutputEnable=NeverArbitrate;NumberOfSyncRegistersForOutputData=1;NumberOfSyncRegistersForOutputEnable=1;NumberOfSyncRegistersForReadInProject=Auto;resource=/ConnectorA/DIO1;0;ReadMethodType=bool;WriteMethodType=bool{9B8B241B-9768-493C-9623-96459642CCA5}ArbitrationForOutputData=NeverArbitrate;ArbitrationForOutputEnable=NeverArbitrate;NumberOfSyncRegistersForOutputData=1;NumberOfSyncRegistersForOutputEnable=1;NumberOfSyncRegistersForReadInProject=Auto;resource=/ConnectorA/DIO7:0;0;ReadMethodType=u8;WriteMethodType=u8{9DF0D65A-A70D-464B-8466-1CA4425B2F29}ArbitrationForOutputData=NeverArbitrate;ArbitrationForOutputEnable=NeverArbitrate;NumberOfSyncRegistersForOutputData=1;NumberOfSyncRegistersForOutputEnable=1;NumberOfSyncRegistersForReadInProject=Auto;resource=/ConnectorA/DIO2;0;ReadMethodType=bool;WriteMethodType=bool{A3393B3E-DE11-4E2B-AEDA-A5A2FFF6189E}ArbitrationForOutputData=NeverArbitrate;ArbitrationForOutputEnable=NeverArbitrate;NumberOfSyncRegistersForOutputData=1;NumberOfSyncRegistersForOutputEnable=1;NumberOfSyncRegistersForReadInProject=Auto;resource=/ConnectorB/DIO11;0;ReadMethodType=bool;WriteMethodType=bool{A4827F0D-CFF2-4315-BA1C-E5BCDEC3BD2B}ArbitrationForOutputData=NeverArbitrate;ArbitrationForOutputEnable=NeverArbitrate;NumberOfSyncRegistersForOutputData=1;NumberOfSyncRegistersForOutputEnable=1;NumberOfSyncRegistersForReadInProject=Auto;resource=/ConnectorA/DIO3;0;ReadMethodType=bool;WriteMethodType=bool{A82940A1-4020-47DE-B9FB-4BA0DAF07673}ArbitrationForOutputData=NeverArbitrate;ArbitrationForOutputEnable=NeverArbitrate;NumberOfSyncRegistersForOutputData=1;NumberOfSyncRegistersForOutputEnable=1;NumberOfSyncRegistersForReadInProject=Auto;resource=/ConnectorA/DIO6;0;ReadMethodType=bool;WriteMethodType=bool{ABE3F875-785C-4060-A1E3-CD5CCFB383B1}ArbitrationForOutputData=NeverArbitrate;ArbitrationForOutputEnable=NeverArbitrate;NumberOfSyncRegistersForOutputData=1;NumberOfSyncRegistersForOutputEnable=1;NumberOfSyncRegistersForReadInProject=Auto;resource=/ConnectorA/DIO15;0;ReadMethodType=bool;WriteMethodType=bool{B44C83E1-A5A5-4F51-9D0C-41A24E448A3E}resource=/Audio/AudioIn\/Left;0;ReadMethodType=I16{B98FC057-737F-4D93-A0EF-28828BB1454C}ArbitrationForOutputData=NeverArbitrate;ArbitrationForOutputEnable=NeverArbitrate;NumberOfSyncRegistersForOutputData=1;NumberOfSyncRegistersForOutputEnable=1;NumberOfSyncRegistersForReadInProject=Auto;resource=/ConnectorB/DIO3;0;ReadMethodType=bool;WriteMethodType=bool{BE2A7CA1-E572-458B-BB8B-50CAEFFACD92}resource=/ConnectorC/AO0;0;WriteMethodType=I16{C44CB918-B185-44AC-8032-3225E8061BAD}ArbitrationForOutputData=NeverArbitrate;ArbitrationForOutputEnable=NeverArbitrate;NumberOfSyncRegistersForOutputData=1;NumberOfSyncRegistersForOutputEnable=1;NumberOfSyncRegistersForReadInProject=Auto;resource=/ConnectorC/DIO7;0;ReadMethodType=bool;WriteMethodType=bool{CD4A634A-838B-4AAE-9D7C-487F6923CA9F}ArbitrationForOutputData=NeverArbitrate;ArbitrationForOutputEnable=NeverArbitrate;NumberOfSyncRegistersForOutputData=1;NumberOfSyncRegistersForOutputEnable=1;NumberOfSyncRegistersForReadInProject=Auto;resource=/ConnectorB/DIO12;0;ReadMethodType=bool;WriteMethodType=bool{CF025CCA-BCE1-456F-8941-605E22C74CC5}ArbitrationForOutputData=NeverArbitrate;ArbitrationForOutputEnable=NeverArbitrate;NumberOfSyncRegistersForOutputData=1;NumberOfSyncRegistersForOutputEnable=1;NumberOfSyncRegistersForReadInProject=Auto;resource=/ConnectorC/DIO3;0;ReadMethodType=bool;WriteMethodType=bool{D4672657-8A38-49E6-939A-5D1CE29376B8}ArbitrationForOutputData=NeverArbitrate;ArbitrationForOutputEnable=NeverArbitrate;NumberOfSyncRegistersForOutputData=1;NumberOfSyncRegistersForOutputEnable=1;NumberOfSyncRegistersForReadInProject=Auto;resource=/ConnectorC/DIO4;0;ReadMethodType=bool;WriteMethodType=bool{D7E1AC23-7F03-4BB6-8DB8-906BFFC2C12C}ArbitrationForOutputData=NeverArbitrate;ArbitrationForOutputEnable=NeverArbitrate;NumberOfSyncRegistersForOutputData=1;NumberOfSyncRegistersForOutputEnable=1;NumberOfSyncRegistersForReadInProject=Auto;resource=/ConnectorA/DIO5;0;ReadMethodType=bool;WriteMethodType=bool{DA6361DA-A0F9-4829-BF6E-C429883F506B}ArbitrationForOutputData=NeverArbitrate;ArbitrationForOutputEnable=NeverArbitrate;NumberOfSyncRegistersForOutputData=1;NumberOfSyncRegistersForOutputEnable=1;NumberOfSyncRegistersForReadInProject=Auto;resource=/ConnectorB/DIO14;0;ReadMethodType=bool;WriteMethodType=bool{DADB24EE-A7D4-4867-B5F2-15898896F779}ArbitrationForOutputData=NeverArbitrate;ArbitrationForOutputEnable=NeverArbitrate;NumberOfSyncRegistersForOutputData=1;NumberOfSyncRegistersForOutputEnable=1;NumberOfSyncRegistersForReadInProject=Auto;resource=/ConnectorA/DIO7;0;ReadMethodType=bool;WriteMethodType=bool{DAEC66DD-EFD4-4E45-9705-01FF5C6AD5C9}resource=/AccelerationX;0;ReadMethodType=I16{E0E2A815-00C8-4851-B272-AC14BC594398}"ControlLogic=0;NumberOfElements=1029;Type=1;ReadArbs=Arbitrate if Multiple Requestors Only;ElementsPerRead=1;WriteArbs=Arbitrate if Multiple Requestors Only;ElementsPerWrite=1;Implementation=2;AudioOut DMA;DataType=1000800000000001000940070003553332000100000000000000000000;DisableOnOverflowUnderflow=FALSE"{E238CD86-2974-4BF6-BB0B-9FC06CE01575}resource=/ConnectorC/AI1;0;ReadMethodType=I16{E634D6D4-8B51-4E5F-9180-8BDE9F1963BA}ArbitrationForOutputData=NeverArbitrate;ArbitrationForOutputEnable=NeverArbitrate;NumberOfSyncRegistersForOutputData=1;NumberOfSyncRegistersForOutputEnable=1;NumberOfSyncRegistersForReadInProject=Auto;resource=/ConnectorB/DIO9;0;ReadMethodType=bool;WriteMethodType=bool{E674DECD-D932-48A8-AECC-A213AC1B5880}ArbitrationForOutputData=NeverArbitrate;NumberOfSyncRegistersForOutputData=1;NumberOfSyncRegistersForReadInProject=Auto;resource=/LED0;0;ReadMethodType=bool;WriteMethodType=bool{E8E8516D-A651-40E5-8792-B9A2D11EA0F6}resource=/ConnectorA/AI3;0;ReadMethodType=U16{EB9B9D57-5E53-425E-AF33-77AC9EB11183}resource=/ConnectorC/AO1;0;WriteMethodType=I16{EFD40C92-8A69-41C7-B5BC-F62AD499D629}"ControlLogic=0;NumberOfElements=1029;Type=1;ReadArbs=Arbitrate if Multiple Requestors Only;ElementsPerRead=1;WriteArbs=Arbitrate if Multiple Requestors Only;ElementsPerWrite=1;Implementation=2;A.AO0 DMA;DataType=100080000000000100094006000355313600010000000000000000;DisableOnOverflowUnderflow=FALSE"{F44E33D6-96E9-473A-9BA3-527F46545A35}ArbitrationForOutputData=NeverArbitrate;ArbitrationForOutputEnable=NeverArbitrate;NumberOfSyncRegistersForOutputData=1;NumberOfSyncRegistersForOutputEnable=1;NumberOfSyncRegistersForReadInProject=Auto;resource=/ConnectorA/DIO13;0;ReadMethodType=bool;WriteMethodType=bool{F5583D6C-850D-4049-9D0E-778EC7223853}ArbitrationForOutputData=NeverArbitrate;ArbitrationForOutputEnable=NeverArbitrate;NumberOfSyncRegistersForOutputData=1;NumberOfSyncRegistersForOutputEnable=1;NumberOfSyncRegistersForReadInProject=Auto;resource=/ConnectorB/DIO7;0;ReadMethodType=bool;WriteMethodType=bool{F85F434C-FA12-468E-B232-7CECD1E171E3}ArbitrationForOutputData=NeverArbitrate;ArbitrationForOutputEnable=NeverArbitrate;NumberOfSyncRegistersForOutputData=1;NumberOfSyncRegistersForOutputEnable=1;NumberOfSyncRegistersForReadInProject=Auto;resource=/ConnectorA/DIO0;0;ReadMethodType=bool;WriteMethodType=bool{F894051E-E8B1-48B8-802C-2B96B1741E00}resource=/ConnectorA/AO0;0;WriteMethodType=U16{F8CBD37D-3B46-452A-86C4-914F42296F91}resource=/ConnectorA/AO1;0;WriteMethodType=U16{FD9D72AE-C196-4EED-A32A-0BD2FBCDA30D}ArbitrationForOutputData=NeverArbitrate;ArbitrationForOutputEnable=NeverArbitrate;NumberOfSyncRegistersForOutputData=1;NumberOfSyncRegistersForOutputEnable=1;NumberOfSyncRegistersForReadInProject=Auto;resource=/ConnectorB/DIO1;0;ReadMethodType=bool;WriteMethodType=bool{FFE5B060-DB0F-4E97-8D33-BAC41DDCEBFB}ArbitrationForOutputData=NeverArbitrate;ArbitrationForOutputEnable=NeverArbitrate;NumberOfSyncRegistersForOutputData=1;NumberOfSyncRegistersForOutputEnable=1;NumberOfSyncRegistersForReadInProject=Auto;resource=/ConnectorB/DIO15:8;0;ReadMethodType=u8;WriteMethodType=u8myRIO-1900/Clk40/falsefalseFPGA_EXECUTION_MODEFPGA_TARGETFPGA_TARGET_CLASSMYRIO_1900FPGA_TARGET_FAMILYZYNQTARGET_TYPEFPGA</Property>
							<Property Name="configString.name" Type="Str">40 MHz Onboard ClockResourceName=40 MHz Onboard Clock;TopSignalConnect=Clk40;ClockSignalName=Clk40;MinFreq=40000000.000000;MaxFreq=40000000.000000;VariableFreq=0;NomFreq=40000000.000000;PeakPeriodJitter=250.000000;MinDutyCycle=50.000000;MaxDutyCycle=50.000000;Accuracy=100.000000;RunTime=0;SpreadSpectrum=0;GenericDataHash=D41D8CD98F00B204E9800998ECF8427EA.AI0 DMA"ControlLogic=0;NumberOfElements=1023;Type=2;ReadArbs=Arbitrate if Multiple Requestors Only;ElementsPerRead=1;WriteArbs=Arbitrate if Multiple Requestors Only;ElementsPerWrite=1;Implementation=2;A.AI0 DMA;DataType=100080000000000100094006000355313600010000000000000000;DisableOnOverflowUnderflow=FALSE"A.AO0 DMA"ControlLogic=0;NumberOfElements=1029;Type=1;ReadArbs=Arbitrate if Multiple Requestors Only;ElementsPerRead=1;WriteArbs=Arbitrate if Multiple Requestors Only;ElementsPerWrite=1;Implementation=2;A.AO0 DMA;DataType=100080000000000100094006000355313600010000000000000000;DisableOnOverflowUnderflow=FALSE"A.DI0 DMA"ControlLogic=0;NumberOfElements=1023;Type=2;ReadArbs=Arbitrate if Multiple Requestors Only;ElementsPerRead=1;WriteArbs=Arbitrate if Multiple Requestors Only;ElementsPerWrite=1;Implementation=2;A.DI0 DMA;DataType=1000800000000001000A402104426F6F6C00000100000000000000;DisableOnOverflowUnderflow=FALSE"A.DO1 DMA"ControlLogic=0;NumberOfElements=1029;Type=1;ReadArbs=Arbitrate if Multiple Requestors Only;ElementsPerRead=1;WriteArbs=Arbitrate if Multiple Requestors Only;ElementsPerWrite=1;Implementation=2;A.DO1 DMA;DataType=1000800000000001000A402104426F6F6C00000100000000000000;DisableOnOverflowUnderflow=FALSE"AccelerationXresource=/AccelerationX;0;ReadMethodType=I16AccelerationYresource=/AccelerationY;0;ReadMethodType=I16AccelerationZresource=/AccelerationZ;0;ReadMethodType=I16AudioIn DMA"ControlLogic=0;NumberOfElements=1023;Type=2;ReadArbs=Arbitrate if Multiple Requestors Only;ElementsPerRead=1;WriteArbs=Arbitrate if Multiple Requestors Only;ElementsPerWrite=1;Implementation=2;AudioIn DMA;DataType=1000800000000001000940070003553332000100000000000000000000;DisableOnOverflowUnderflow=FALSE"AudioIn/Leftresource=/Audio/AudioIn\/Left;0;ReadMethodType=I16AudioIn/Rightresource=/Audio/AudioIn\/Right;0;ReadMethodType=I16AudioOut DMA"ControlLogic=0;NumberOfElements=1029;Type=1;ReadArbs=Arbitrate if Multiple Requestors Only;ElementsPerRead=1;WriteArbs=Arbitrate if Multiple Requestors Only;ElementsPerWrite=1;Implementation=2;AudioOut DMA;DataType=1000800000000001000940070003553332000100000000000000000000;DisableOnOverflowUnderflow=FALSE"AudioOut/Leftresource=/Audio/AudioOut\/Left;0;WriteMethodType=I16AudioOut/Rightresource=/Audio/AudioOut\/Right;0;WriteMethodType=I16Button0NumberOfSyncRegistersForReadInProject=Auto;resource=/Button0;0;ReadMethodType=boolConnectorA/AI0resource=/ConnectorA/AI0;0;ReadMethodType=U16ConnectorA/AI1resource=/ConnectorA/AI1;0;ReadMethodType=U16ConnectorA/AI2resource=/ConnectorA/AI2;0;ReadMethodType=U16ConnectorA/AI3resource=/ConnectorA/AI3;0;ReadMethodType=U16ConnectorA/AO0resource=/ConnectorA/AO0;0;WriteMethodType=U16ConnectorA/AO1resource=/ConnectorA/AO1;0;WriteMethodType=U16ConnectorA/DIO0ArbitrationForOutputData=NeverArbitrate;ArbitrationForOutputEnable=NeverArbitrate;NumberOfSyncRegistersForOutputData=1;NumberOfSyncRegistersForOutputEnable=1;NumberOfSyncRegistersForReadInProject=Auto;resource=/ConnectorA/DIO0;0;ReadMethodType=bool;WriteMethodType=boolConnectorA/DIO10ArbitrationForOutputData=NeverArbitrate;ArbitrationForOutputEnable=NeverArbitrate;NumberOfSyncRegistersForOutputData=1;NumberOfSyncRegistersForOutputEnable=1;NumberOfSyncRegistersForReadInProject=Auto;resource=/ConnectorA/DIO10;0;ReadMethodType=bool;WriteMethodType=boolConnectorA/DIO11ArbitrationForOutputData=NeverArbitrate;ArbitrationForOutputEnable=NeverArbitrate;NumberOfSyncRegistersForOutputData=1;NumberOfSyncRegistersForOutputEnable=1;NumberOfSyncRegistersForReadInProject=Auto;resource=/ConnectorA/DIO11;0;ReadMethodType=bool;WriteMethodType=boolConnectorA/DIO12ArbitrationForOutputData=NeverArbitrate;ArbitrationForOutputEnable=NeverArbitrate;NumberOfSyncRegistersForOutputData=1;NumberOfSyncRegistersForOutputEnable=1;NumberOfSyncRegistersForReadInProject=Auto;resource=/ConnectorA/DIO12;0;ReadMethodType=bool;WriteMethodType=boolConnectorA/DIO13ArbitrationForOutputData=NeverArbitrate;ArbitrationForOutputEnable=NeverArbitrate;NumberOfSyncRegistersForOutputData=1;NumberOfSyncRegistersForOutputEnable=1;NumberOfSyncRegistersForReadInProject=Auto;resource=/ConnectorA/DIO13;0;ReadMethodType=bool;WriteMethodType=boolConnectorA/DIO14ArbitrationForOutputData=NeverArbitrate;ArbitrationForOutputEnable=NeverArbitrate;NumberOfSyncRegistersForOutputData=1;NumberOfSyncRegistersForOutputEnable=1;NumberOfSyncRegistersForReadInProject=Auto;resource=/ConnectorA/DIO14;0;ReadMethodType=bool;WriteMethodType=boolConnectorA/DIO15:8ArbitrationForOutputData=NeverArbitrate;ArbitrationForOutputEnable=NeverArbitrate;NumberOfSyncRegistersForOutputData=1;NumberOfSyncRegistersForOutputEnable=1;NumberOfSyncRegistersForReadInProject=Auto;resource=/ConnectorA/DIO15:8;0;ReadMethodType=u8;WriteMethodType=u8ConnectorA/DIO15ArbitrationForOutputData=NeverArbitrate;ArbitrationForOutputEnable=NeverArbitrate;NumberOfSyncRegistersForOutputData=1;NumberOfSyncRegistersForOutputEnable=1;NumberOfSyncRegistersForReadInProject=Auto;resource=/ConnectorA/DIO15;0;ReadMethodType=bool;WriteMethodType=boolConnectorA/DIO1ArbitrationForOutputData=NeverArbitrate;ArbitrationForOutputEnable=NeverArbitrate;NumberOfSyncRegistersForOutputData=1;NumberOfSyncRegistersForOutputEnable=1;NumberOfSyncRegistersForReadInProject=Auto;resource=/ConnectorA/DIO1;0;ReadMethodType=bool;WriteMethodType=boolConnectorA/DIO2ArbitrationForOutputData=NeverArbitrate;ArbitrationForOutputEnable=NeverArbitrate;NumberOfSyncRegistersForOutputData=1;NumberOfSyncRegistersForOutputEnable=1;NumberOfSyncRegistersForReadInProject=Auto;resource=/ConnectorA/DIO2;0;ReadMethodType=bool;WriteMethodType=boolConnectorA/DIO3ArbitrationForOutputData=NeverArbitrate;ArbitrationForOutputEnable=NeverArbitrate;NumberOfSyncRegistersForOutputData=1;NumberOfSyncRegistersForOutputEnable=1;NumberOfSyncRegistersForReadInProject=Auto;resource=/ConnectorA/DIO3;0;ReadMethodType=bool;WriteMethodType=boolConnectorA/DIO4ArbitrationForOutputData=NeverArbitrate;ArbitrationForOutputEnable=NeverArbitrate;NumberOfSyncRegistersForOutputData=1;NumberOfSyncRegistersForOutputEnable=1;NumberOfSyncRegistersForReadInProject=Auto;resource=/ConnectorA/DIO4;0;ReadMethodType=bool;WriteMethodType=boolConnectorA/DIO5ArbitrationForOutputData=NeverArbitrate;ArbitrationForOutputEnable=NeverArbitrate;NumberOfSyncRegistersForOutputData=1;NumberOfSyncRegistersForOutputEnable=1;NumberOfSyncRegistersForReadInProject=Auto;resource=/ConnectorA/DIO5;0;ReadMethodType=bool;WriteMethodType=boolConnectorA/DIO6ArbitrationForOutputData=NeverArbitrate;ArbitrationForOutputEnable=NeverArbitrate;NumberOfSyncRegistersForOutputData=1;NumberOfSyncRegistersForOutputEnable=1;NumberOfSyncRegistersForReadInProject=Auto;resource=/ConnectorA/DIO6;0;ReadMethodType=bool;WriteMethodType=boolConnectorA/DIO7:0ArbitrationForOutputData=NeverArbitrate;ArbitrationForOutputEnable=NeverArbitrate;NumberOfSyncRegistersForOutputData=1;NumberOfSyncRegistersForOutputEnable=1;NumberOfSyncRegistersForReadInProject=Auto;resource=/ConnectorA/DIO7:0;0;ReadMethodType=u8;WriteMethodType=u8ConnectorA/DIO7ArbitrationForOutputData=NeverArbitrate;ArbitrationForOutputEnable=NeverArbitrate;NumberOfSyncRegistersForOutputData=1;NumberOfSyncRegistersForOutputEnable=1;NumberOfSyncRegistersForReadInProject=Auto;resource=/ConnectorA/DIO7;0;ReadMethodType=bool;WriteMethodType=boolConnectorA/DIO8ArbitrationForOutputData=NeverArbitrate;ArbitrationForOutputEnable=NeverArbitrate;NumberOfSyncRegistersForOutputData=1;NumberOfSyncRegistersForOutputEnable=1;NumberOfSyncRegistersForReadInProject=Auto;resource=/ConnectorA/DIO8;0;ReadMethodType=bool;WriteMethodType=boolConnectorA/DIO9ArbitrationForOutputData=NeverArbitrate;ArbitrationForOutputEnable=NeverArbitrate;NumberOfSyncRegistersForOutputData=1;NumberOfSyncRegistersForOutputEnable=1;NumberOfSyncRegistersForReadInProject=Auto;resource=/ConnectorA/DIO9;0;ReadMethodType=bool;WriteMethodType=boolConnectorB/AI0resource=/ConnectorB/AI0;0;ReadMethodType=U16ConnectorB/AI1resource=/ConnectorB/AI1;0;ReadMethodType=U16ConnectorB/AI2resource=/ConnectorB/AI2;0;ReadMethodType=U16ConnectorB/AI3resource=/ConnectorB/AI3;0;ReadMethodType=U16ConnectorB/AO0resource=/ConnectorB/AO0;0;WriteMethodType=U16ConnectorB/AO1resource=/ConnectorB/AO1;0;WriteMethodType=U16ConnectorB/DIO0ArbitrationForOutputData=NeverArbitrate;ArbitrationForOutputEnable=NeverArbitrate;NumberOfSyncRegistersForOutputData=1;NumberOfSyncRegistersForOutputEnable=1;NumberOfSyncRegistersForReadInProject=Auto;resource=/ConnectorB/DIO0;0;ReadMethodType=bool;WriteMethodType=boolConnectorB/DIO10ArbitrationForOutputData=NeverArbitrate;ArbitrationForOutputEnable=NeverArbitrate;NumberOfSyncRegistersForOutputData=1;NumberOfSyncRegistersForOutputEnable=1;NumberOfSyncRegistersForReadInProject=Auto;resource=/ConnectorB/DIO10;0;ReadMethodType=bool;WriteMethodType=boolConnectorB/DIO11ArbitrationForOutputData=NeverArbitrate;ArbitrationForOutputEnable=NeverArbitrate;NumberOfSyncRegistersForOutputData=1;NumberOfSyncRegistersForOutputEnable=1;NumberOfSyncRegistersForReadInProject=Auto;resource=/ConnectorB/DIO11;0;ReadMethodType=bool;WriteMethodType=boolConnectorB/DIO12ArbitrationForOutputData=NeverArbitrate;ArbitrationForOutputEnable=NeverArbitrate;NumberOfSyncRegistersForOutputData=1;NumberOfSyncRegistersForOutputEnable=1;NumberOfSyncRegistersForReadInProject=Auto;resource=/ConnectorB/DIO12;0;ReadMethodType=bool;WriteMethodType=boolConnectorB/DIO13ArbitrationForOutputData=NeverArbitrate;ArbitrationForOutputEnable=NeverArbitrate;NumberOfSyncRegistersForOutputData=1;NumberOfSyncRegistersForOutputEnable=1;NumberOfSyncRegistersForReadInProject=Auto;resource=/ConnectorB/DIO13;0;ReadMethodType=bool;WriteMethodType=boolConnectorB/DIO14ArbitrationForOutputData=NeverArbitrate;ArbitrationForOutputEnable=NeverArbitrate;NumberOfSyncRegistersForOutputData=1;NumberOfSyncRegistersForOutputEnable=1;NumberOfSyncRegistersForReadInProject=Auto;resource=/ConnectorB/DIO14;0;ReadMethodType=bool;WriteMethodType=boolConnectorB/DIO15:8ArbitrationForOutputData=NeverArbitrate;ArbitrationForOutputEnable=NeverArbitrate;NumberOfSyncRegistersForOutputData=1;NumberOfSyncRegistersForOutputEnable=1;NumberOfSyncRegistersForReadInProject=Auto;resource=/ConnectorB/DIO15:8;0;ReadMethodType=u8;WriteMethodType=u8ConnectorB/DIO15ArbitrationForOutputData=NeverArbitrate;ArbitrationForOutputEnable=NeverArbitrate;NumberOfSyncRegistersForOutputData=1;NumberOfSyncRegistersForOutputEnable=1;NumberOfSyncRegistersForReadInProject=Auto;resource=/ConnectorB/DIO15;0;ReadMethodType=bool;WriteMethodType=boolConnectorB/DIO1ArbitrationForOutputData=NeverArbitrate;ArbitrationForOutputEnable=NeverArbitrate;NumberOfSyncRegistersForOutputData=1;NumberOfSyncRegistersForOutputEnable=1;NumberOfSyncRegistersForReadInProject=Auto;resource=/ConnectorB/DIO1;0;ReadMethodType=bool;WriteMethodType=boolConnectorB/DIO2ArbitrationForOutputData=NeverArbitrate;ArbitrationForOutputEnable=NeverArbitrate;NumberOfSyncRegistersForOutputData=1;NumberOfSyncRegistersForOutputEnable=1;NumberOfSyncRegistersForReadInProject=Auto;resource=/ConnectorB/DIO2;0;ReadMethodType=bool;WriteMethodType=boolConnectorB/DIO3ArbitrationForOutputData=NeverArbitrate;ArbitrationForOutputEnable=NeverArbitrate;NumberOfSyncRegistersForOutputData=1;NumberOfSyncRegistersForOutputEnable=1;NumberOfSyncRegistersForReadInProject=Auto;resource=/ConnectorB/DIO3;0;ReadMethodType=bool;WriteMethodType=boolConnectorB/DIO4ArbitrationForOutputData=NeverArbitrate;ArbitrationForOutputEnable=NeverArbitrate;NumberOfSyncRegistersForOutputData=1;NumberOfSyncRegistersForOutputEnable=1;NumberOfSyncRegistersForReadInProject=Auto;resource=/ConnectorB/DIO4;0;ReadMethodType=bool;WriteMethodType=boolConnectorB/DIO5ArbitrationForOutputData=NeverArbitrate;ArbitrationForOutputEnable=NeverArbitrate;NumberOfSyncRegistersForOutputData=1;NumberOfSyncRegistersForOutputEnable=1;NumberOfSyncRegistersForReadInProject=Auto;resource=/ConnectorB/DIO5;0;ReadMethodType=bool;WriteMethodType=boolConnectorB/DIO6ArbitrationForOutputData=NeverArbitrate;ArbitrationForOutputEnable=NeverArbitrate;NumberOfSyncRegistersForOutputData=1;NumberOfSyncRegistersForOutputEnable=1;NumberOfSyncRegistersForReadInProject=Auto;resource=/ConnectorB/DIO6;0;ReadMethodType=bool;WriteMethodType=boolConnectorB/DIO7:0ArbitrationForOutputData=NeverArbitrate;ArbitrationForOutputEnable=NeverArbitrate;NumberOfSyncRegistersForOutputData=1;NumberOfSyncRegistersForOutputEnable=1;NumberOfSyncRegistersForReadInProject=Auto;resource=/ConnectorB/DIO7:0;0;ReadMethodType=u8;WriteMethodType=u8ConnectorB/DIO7ArbitrationForOutputData=NeverArbitrate;ArbitrationForOutputEnable=NeverArbitrate;NumberOfSyncRegistersForOutputData=1;NumberOfSyncRegistersForOutputEnable=1;NumberOfSyncRegistersForReadInProject=Auto;resource=/ConnectorB/DIO7;0;ReadMethodType=bool;WriteMethodType=boolConnectorB/DIO8ArbitrationForOutputData=NeverArbitrate;ArbitrationForOutputEnable=NeverArbitrate;NumberOfSyncRegistersForOutputData=1;NumberOfSyncRegistersForOutputEnable=1;NumberOfSyncRegistersForReadInProject=Auto;resource=/ConnectorB/DIO8;0;ReadMethodType=bool;WriteMethodType=boolConnectorB/DIO9ArbitrationForOutputData=NeverArbitrate;ArbitrationForOutputEnable=NeverArbitrate;NumberOfSyncRegistersForOutputData=1;NumberOfSyncRegistersForOutputEnable=1;NumberOfSyncRegistersForReadInProject=Auto;resource=/ConnectorB/DIO9;0;ReadMethodType=bool;WriteMethodType=boolConnectorC/AI0resource=/ConnectorC/AI0;0;ReadMethodType=I16ConnectorC/AI1resource=/ConnectorC/AI1;0;ReadMethodType=I16ConnectorC/AO0resource=/ConnectorC/AO0;0;WriteMethodType=I16ConnectorC/AO1resource=/ConnectorC/AO1;0;WriteMethodType=I16ConnectorC/DIO0ArbitrationForOutputData=NeverArbitrate;ArbitrationForOutputEnable=NeverArbitrate;NumberOfSyncRegistersForOutputData=1;NumberOfSyncRegistersForOutputEnable=1;NumberOfSyncRegistersForReadInProject=Auto;resource=/ConnectorC/DIO0;0;ReadMethodType=bool;WriteMethodType=boolConnectorC/DIO1ArbitrationForOutputData=NeverArbitrate;ArbitrationForOutputEnable=NeverArbitrate;NumberOfSyncRegistersForOutputData=1;NumberOfSyncRegistersForOutputEnable=1;NumberOfSyncRegistersForReadInProject=Auto;resource=/ConnectorC/DIO1;0;ReadMethodType=bool;WriteMethodType=boolConnectorC/DIO2ArbitrationForOutputData=NeverArbitrate;ArbitrationForOutputEnable=NeverArbitrate;NumberOfSyncRegistersForOutputData=1;NumberOfSyncRegistersForOutputEnable=1;NumberOfSyncRegistersForReadInProject=Auto;resource=/ConnectorC/DIO2;0;ReadMethodType=bool;WriteMethodType=boolConnectorC/DIO3ArbitrationForOutputData=NeverArbitrate;ArbitrationForOutputEnable=NeverArbitrate;NumberOfSyncRegistersForOutputData=1;NumberOfSyncRegistersForOutputEnable=1;NumberOfSyncRegistersForReadInProject=Auto;resource=/ConnectorC/DIO3;0;ReadMethodType=bool;WriteMethodType=boolConnectorC/DIO4ArbitrationForOutputData=NeverArbitrate;ArbitrationForOutputEnable=NeverArbitrate;NumberOfSyncRegistersForOutputData=1;NumberOfSyncRegistersForOutputEnable=1;NumberOfSyncRegistersForReadInProject=Auto;resource=/ConnectorC/DIO4;0;ReadMethodType=bool;WriteMethodType=boolConnectorC/DIO5ArbitrationForOutputData=NeverArbitrate;ArbitrationForOutputEnable=NeverArbitrate;NumberOfSyncRegistersForOutputData=1;NumberOfSyncRegistersForOutputEnable=1;NumberOfSyncRegistersForReadInProject=Auto;resource=/ConnectorC/DIO5;0;ReadMethodType=bool;WriteMethodType=boolConnectorC/DIO6ArbitrationForOutputData=NeverArbitrate;ArbitrationForOutputEnable=NeverArbitrate;NumberOfSyncRegistersForOutputData=1;NumberOfSyncRegistersForOutputEnable=1;NumberOfSyncRegistersForReadInProject=Auto;resource=/ConnectorC/DIO6;0;ReadMethodType=bool;WriteMethodType=boolConnectorC/DIO7:0ArbitrationForOutputData=NeverArbitrate;ArbitrationForOutputEnable=NeverArbitrate;NumberOfSyncRegistersForOutputData=1;NumberOfSyncRegistersForOutputEnable=1;NumberOfSyncRegistersForReadInProject=Auto;resource=/ConnectorC/DIO7:0;0;ReadMethodType=u8;WriteMethodType=u8ConnectorC/DIO7ArbitrationForOutputData=NeverArbitrate;ArbitrationForOutputEnable=NeverArbitrate;NumberOfSyncRegistersForOutputData=1;NumberOfSyncRegistersForOutputEnable=1;NumberOfSyncRegistersForReadInProject=Auto;resource=/ConnectorC/DIO7;0;ReadMethodType=bool;WriteMethodType=boolLED0ArbitrationForOutputData=NeverArbitrate;NumberOfSyncRegistersForOutputData=1;NumberOfSyncRegistersForReadInProject=Auto;resource=/LED0;0;ReadMethodType=bool;WriteMethodType=boolLED1ArbitrationForOutputData=NeverArbitrate;NumberOfSyncRegistersForOutputData=1;NumberOfSyncRegistersForReadInProject=Auto;resource=/LED1;0;ReadMethodType=bool;WriteMethodType=boolLED2ArbitrationForOutputData=NeverArbitrate;NumberOfSyncRegistersForOutputData=1;NumberOfSyncRegistersForReadInProject=Auto;resource=/LED2;0;ReadMethodType=bool;WriteMethodType=boolLED3ArbitrationForOutputData=NeverArbitrate;NumberOfSyncRegistersForOutputData=1;NumberOfSyncRegistersForReadInProject=Auto;resource=/LED3;0;ReadMethodType=bool;WriteMethodType=boolmyRIO-1900/Clk40/falsefalseFPGA_EXECUTION_MODEFPGA_TARGETFPGA_TARGET_CLASSMYRIO_1900FPGA_TARGET_FAMILYZYNQTARGET_TYPEFPGASystem Resetresource=/System Reset;0;ReadMethodType=bool;WriteMethodType=bool</Property>
						</Item>
						<Item Name="8-Bit Down Counter Controller.vi" Type="VI" URL="../Sub VIs/Counters/8-Bit Down Counter Controller.vi">
							<Property Name="configString.guid" Type="Str">{00E5B4FD-5BD8-4239-9B93-FE41768A1930}ArbitrationForOutputData=NeverArbitrate;ArbitrationForOutputEnable=NeverArbitrate;NumberOfSyncRegistersForOutputData=1;NumberOfSyncRegistersForOutputEnable=1;NumberOfSyncRegistersForReadInProject=Auto;resource=/ConnectorC/DIO0;0;ReadMethodType=bool;WriteMethodType=bool{0432ED19-5DCC-480C-8BEB-63B51373AA2B}resource=/ConnectorA/AI0;0;ReadMethodType=U16{07C5C01B-DF43-46F2-8216-0CE4FAD9D344}resource=/System Reset;0;ReadMethodType=bool;WriteMethodType=bool{11877B48-4436-461F-B47C-D178D822C952}resource=/ConnectorC/AI0;0;ReadMethodType=I16{18BBE8B8-E8A2-415E-8737-12B16EDAF49D}"ControlLogic=0;NumberOfElements=1023;Type=2;ReadArbs=Arbitrate if Multiple Requestors Only;ElementsPerRead=1;WriteArbs=Arbitrate if Multiple Requestors Only;ElementsPerWrite=1;Implementation=2;A.DI0 DMA;DataType=1000800000000001000A402104426F6F6C00000100000000000000;DisableOnOverflowUnderflow=FALSE"{1AF9BD7F-BCAF-4890-9CE2-C26EFE549E06}ArbitrationForOutputData=NeverArbitrate;ArbitrationForOutputEnable=NeverArbitrate;NumberOfSyncRegistersForOutputData=1;NumberOfSyncRegistersForOutputEnable=1;NumberOfSyncRegistersForReadInProject=Auto;resource=/ConnectorC/DIO6;0;ReadMethodType=bool;WriteMethodType=bool{1B3E051E-169A-48FD-A75A-C334AE7F3124}resource=/ConnectorB/AO0;0;WriteMethodType=U16{1FC9E6A8-C3EA-490C-81C6-7E36BB4FF9A9}ArbitrationForOutputData=NeverArbitrate;ArbitrationForOutputEnable=NeverArbitrate;NumberOfSyncRegistersForOutputData=1;NumberOfSyncRegistersForOutputEnable=1;NumberOfSyncRegistersForReadInProject=Auto;resource=/ConnectorC/DIO2;0;ReadMethodType=bool;WriteMethodType=bool{204BE8C9-3C12-4E38-91B2-C35097BAA598}ArbitrationForOutputData=NeverArbitrate;ArbitrationForOutputEnable=NeverArbitrate;NumberOfSyncRegistersForOutputData=1;NumberOfSyncRegistersForOutputEnable=1;NumberOfSyncRegistersForReadInProject=Auto;resource=/ConnectorC/DIO1;0;ReadMethodType=bool;WriteMethodType=bool{2400DD3C-3DC1-4909-9D54-F48F33469F7B}"ControlLogic=0;NumberOfElements=1023;Type=2;ReadArbs=Arbitrate if Multiple Requestors Only;ElementsPerRead=1;WriteArbs=Arbitrate if Multiple Requestors Only;ElementsPerWrite=1;Implementation=2;A.AI0 DMA;DataType=100080000000000100094006000355313600010000000000000000;DisableOnOverflowUnderflow=FALSE"{2475886F-E28F-4A9A-80B8-902A50AF53EE}ArbitrationForOutputData=NeverArbitrate;ArbitrationForOutputEnable=NeverArbitrate;NumberOfSyncRegistersForOutputData=1;NumberOfSyncRegistersForOutputEnable=1;NumberOfSyncRegistersForReadInProject=Auto;resource=/ConnectorA/DIO12;0;ReadMethodType=bool;WriteMethodType=bool{25261AD8-F430-454C-BEC7-7745EB60B9C1}ArbitrationForOutputData=NeverArbitrate;NumberOfSyncRegistersForOutputData=1;NumberOfSyncRegistersForReadInProject=Auto;resource=/LED1;0;ReadMethodType=bool;WriteMethodType=bool{26EAC796-6C20-42BD-9733-5B86E14FCF68}ArbitrationForOutputData=NeverArbitrate;ArbitrationForOutputEnable=NeverArbitrate;NumberOfSyncRegistersForOutputData=1;NumberOfSyncRegistersForOutputEnable=1;NumberOfSyncRegistersForReadInProject=Auto;resource=/ConnectorC/DIO7:0;0;ReadMethodType=u8;WriteMethodType=u8{28CB9342-B581-4911-90ED-DFFF4EB73CB9}ArbitrationForOutputData=NeverArbitrate;ArbitrationForOutputEnable=NeverArbitrate;NumberOfSyncRegistersForOutputData=1;NumberOfSyncRegistersForOutputEnable=1;NumberOfSyncRegistersForReadInProject=Auto;resource=/ConnectorB/DIO2;0;ReadMethodType=bool;WriteMethodType=bool{29349321-F301-4C5D-8909-8B838563BB78}ArbitrationForOutputData=NeverArbitrate;ArbitrationForOutputEnable=NeverArbitrate;NumberOfSyncRegistersForOutputData=1;NumberOfSyncRegistersForOutputEnable=1;NumberOfSyncRegistersForReadInProject=Auto;resource=/ConnectorA/DIO8;0;ReadMethodType=bool;WriteMethodType=bool{29AD2B27-1629-44D1-8E88-49792DC43B9C}ArbitrationForOutputData=NeverArbitrate;ArbitrationForOutputEnable=NeverArbitrate;NumberOfSyncRegistersForOutputData=1;NumberOfSyncRegistersForOutputEnable=1;NumberOfSyncRegistersForReadInProject=Auto;resource=/ConnectorA/DIO11;0;ReadMethodType=bool;WriteMethodType=bool{2BF6E022-22C1-482E-B55C-77F0D8B4791A}ArbitrationForOutputData=NeverArbitrate;ArbitrationForOutputEnable=NeverArbitrate;NumberOfSyncRegistersForOutputData=1;NumberOfSyncRegistersForOutputEnable=1;NumberOfSyncRegistersForReadInProject=Auto;resource=/ConnectorB/DIO10;0;ReadMethodType=bool;WriteMethodType=bool{33D6DAF5-71AA-4D32-BC11-1CC39A7392DA}resource=/ConnectorA/AI1;0;ReadMethodType=U16{3463B167-C926-407E-8C43-D5AE3884D1C1}ArbitrationForOutputData=NeverArbitrate;ArbitrationForOutputEnable=NeverArbitrate;NumberOfSyncRegistersForOutputData=1;NumberOfSyncRegistersForOutputEnable=1;NumberOfSyncRegistersForReadInProject=Auto;resource=/ConnectorA/DIO14;0;ReadMethodType=bool;WriteMethodType=bool{35C94CD8-800A-4F37-B0A0-217A523520DE}resource=/Audio/AudioIn\/Right;0;ReadMethodType=I16{38234618-06D7-4074-AE8B-8DC72F2569A2}NumberOfSyncRegistersForReadInProject=Auto;resource=/Button0;0;ReadMethodType=bool{38571E09-5232-406E-87C0-A5DB63B15436}resource=/ConnectorB/AI0;0;ReadMethodType=U16{447D29C1-A7D1-4DA6-8079-245DCDD02515}ArbitrationForOutputData=NeverArbitrate;ArbitrationForOutputEnable=NeverArbitrate;NumberOfSyncRegistersForOutputData=1;NumberOfSyncRegistersForOutputEnable=1;NumberOfSyncRegistersForReadInProject=Auto;resource=/ConnectorA/DIO15:8;0;ReadMethodType=u8;WriteMethodType=u8{473B6750-F870-4EAC-8532-85254520D4F6}ArbitrationForOutputData=NeverArbitrate;NumberOfSyncRegistersForOutputData=1;NumberOfSyncRegistersForReadInProject=Auto;resource=/LED2;0;ReadMethodType=bool;WriteMethodType=bool{4DDF0209-B5F9-4637-B305-2E451635B43D}ArbitrationForOutputData=NeverArbitrate;ArbitrationForOutputEnable=NeverArbitrate;NumberOfSyncRegistersForOutputData=1;NumberOfSyncRegistersForOutputEnable=1;NumberOfSyncRegistersForReadInProject=Auto;resource=/ConnectorA/DIO9;0;ReadMethodType=bool;WriteMethodType=bool{4E02C4E5-25D1-4120-9C5B-B158842491F3}ArbitrationForOutputData=NeverArbitrate;ArbitrationForOutputEnable=NeverArbitrate;NumberOfSyncRegistersForOutputData=1;NumberOfSyncRegistersForOutputEnable=1;NumberOfSyncRegistersForReadInProject=Auto;resource=/ConnectorB/DIO4;0;ReadMethodType=bool;WriteMethodType=bool{4F164462-952A-47B7-B0C9-D42C8770D1EC}resource=/ConnectorA/AI2;0;ReadMethodType=U16{561BF876-C135-41EC-A066-BB989913DA86}ArbitrationForOutputData=NeverArbitrate;NumberOfSyncRegistersForOutputData=1;NumberOfSyncRegistersForReadInProject=Auto;resource=/LED3;0;ReadMethodType=bool;WriteMethodType=bool{5A0B8620-F1F2-446A-92D9-02E0ABF67EA0}ArbitrationForOutputData=NeverArbitrate;ArbitrationForOutputEnable=NeverArbitrate;NumberOfSyncRegistersForOutputData=1;NumberOfSyncRegistersForOutputEnable=1;NumberOfSyncRegistersForReadInProject=Auto;resource=/ConnectorC/DIO5;0;ReadMethodType=bool;WriteMethodType=bool{5CD746EC-554F-4639-A475-1F176996D491}ArbitrationForOutputData=NeverArbitrate;ArbitrationForOutputEnable=NeverArbitrate;NumberOfSyncRegistersForOutputData=1;NumberOfSyncRegistersForOutputEnable=1;NumberOfSyncRegistersForReadInProject=Auto;resource=/ConnectorB/DIO15;0;ReadMethodType=bool;WriteMethodType=bool{65048A13-9A8C-4513-A95F-CF89C651C3E5}"ControlLogic=0;NumberOfElements=1023;Type=2;ReadArbs=Arbitrate if Multiple Requestors Only;ElementsPerRead=1;WriteArbs=Arbitrate if Multiple Requestors Only;ElementsPerWrite=1;Implementation=2;AudioIn DMA;DataType=1000800000000001000940070003553332000100000000000000000000;DisableOnOverflowUnderflow=FALSE"{6FF88112-EF52-4C48-AA33-7A8D8A792A7E}ArbitrationForOutputData=NeverArbitrate;ArbitrationForOutputEnable=NeverArbitrate;NumberOfSyncRegistersForOutputData=1;NumberOfSyncRegistersForOutputEnable=1;NumberOfSyncRegistersForReadInProject=Auto;resource=/ConnectorB/DIO0;0;ReadMethodType=bool;WriteMethodType=bool{7100B14D-A7B5-4694-8D1D-9D8BC6AC6458}resource=/ConnectorB/AI3;0;ReadMethodType=U16{756718FD-553A-479F-942A-077CFE53E644}resource=/AccelerationZ;0;ReadMethodType=I16{766A56A3-79E8-42F8-A5E1-5498DFD76048}ArbitrationForOutputData=NeverArbitrate;ArbitrationForOutputEnable=NeverArbitrate;NumberOfSyncRegistersForOutputData=1;NumberOfSyncRegistersForOutputEnable=1;NumberOfSyncRegistersForReadInProject=Auto;resource=/ConnectorA/DIO10;0;ReadMethodType=bool;WriteMethodType=bool{79B9B1F7-CD77-48DB-991B-5D970AE2A67C}ArbitrationForOutputData=NeverArbitrate;ArbitrationForOutputEnable=NeverArbitrate;NumberOfSyncRegistersForOutputData=1;NumberOfSyncRegistersForOutputEnable=1;NumberOfSyncRegistersForReadInProject=Auto;resource=/ConnectorB/DIO7:0;0;ReadMethodType=u8;WriteMethodType=u8{7A003C54-673F-434B-820D-C74A16BDE452}ArbitrationForOutputData=NeverArbitrate;ArbitrationForOutputEnable=NeverArbitrate;NumberOfSyncRegistersForOutputData=1;NumberOfSyncRegistersForOutputEnable=1;NumberOfSyncRegistersForReadInProject=Auto;resource=/ConnectorB/DIO8;0;ReadMethodType=bool;WriteMethodType=bool{7AB17D07-9F1E-4304-A879-3EAB24A163E2}"ControlLogic=0;NumberOfElements=1029;Type=1;ReadArbs=Arbitrate if Multiple Requestors Only;ElementsPerRead=1;WriteArbs=Arbitrate if Multiple Requestors Only;ElementsPerWrite=1;Implementation=2;A.DO1 DMA;DataType=1000800000000001000A402104426F6F6C00000100000000000000;DisableOnOverflowUnderflow=FALSE"{7E5AB214-6606-4949-B31E-31202815F01C}resource=/AccelerationY;0;ReadMethodType=I16{81AD3366-F622-4E4A-BB6B-E3A0C2A4C3D5}resource=/Audio/AudioOut\/Left;0;WriteMethodType=I16{882E6D4A-9734-45E3-8B93-E440379B3F9B}ArbitrationForOutputData=NeverArbitrate;ArbitrationForOutputEnable=NeverArbitrate;NumberOfSyncRegistersForOutputData=1;NumberOfSyncRegistersForOutputEnable=1;NumberOfSyncRegistersForReadInProject=Auto;resource=/ConnectorB/DIO5;0;ReadMethodType=bool;WriteMethodType=bool{8AC7FC94-B8B0-4B26-BC93-74F1DB667936}ArbitrationForOutputData=NeverArbitrate;ArbitrationForOutputEnable=NeverArbitrate;NumberOfSyncRegistersForOutputData=1;NumberOfSyncRegistersForOutputEnable=1;NumberOfSyncRegistersForReadInProject=Auto;resource=/ConnectorA/DIO4;0;ReadMethodType=bool;WriteMethodType=bool{8F3B72BE-F585-4BB7-A43C-A9D6D7C0A5DC}resource=/ConnectorB/AO1;0;WriteMethodType=U16{8F54E96A-BA98-42AF-B4AA-9324E6527927}resource=/Audio/AudioOut\/Right;0;WriteMethodType=I16{90002A0D-4EFE-492D-ABD1-7565928A2250}ArbitrationForOutputData=NeverArbitrate;ArbitrationForOutputEnable=NeverArbitrate;NumberOfSyncRegistersForOutputData=1;NumberOfSyncRegistersForOutputEnable=1;NumberOfSyncRegistersForReadInProject=Auto;resource=/ConnectorB/DIO13;0;ReadMethodType=bool;WriteMethodType=bool{9135468E-CB41-440B-B212-B53BFD031B17}ArbitrationForOutputData=NeverArbitrate;ArbitrationForOutputEnable=NeverArbitrate;NumberOfSyncRegistersForOutputData=1;NumberOfSyncRegistersForOutputEnable=1;NumberOfSyncRegistersForReadInProject=Auto;resource=/ConnectorB/DIO6;0;ReadMethodType=bool;WriteMethodType=bool{93AD27D1-C7C6-4E5C-BC9F-E213E52A8DC3}resource=/ConnectorB/AI2;0;ReadMethodType=U16{94D85D33-E1F7-45C7-8AA5-E83330715CF1}resource=/ConnectorB/AI1;0;ReadMethodType=U16{98378F87-22EB-4668-A2A7-054E1AF31799}ResourceName=40 MHz Onboard Clock;TopSignalConnect=Clk40;ClockSignalName=Clk40;MinFreq=40000000.000000;MaxFreq=40000000.000000;VariableFreq=0;NomFreq=40000000.000000;PeakPeriodJitter=250.000000;MinDutyCycle=50.000000;MaxDutyCycle=50.000000;Accuracy=100.000000;RunTime=0;SpreadSpectrum=0;GenericDataHash=D41D8CD98F00B204E9800998ECF8427E{9B0A2543-A0C9-4F9C-8896-2A6AE83B246B}ArbitrationForOutputData=NeverArbitrate;ArbitrationForOutputEnable=NeverArbitrate;NumberOfSyncRegistersForOutputData=1;NumberOfSyncRegistersForOutputEnable=1;NumberOfSyncRegistersForReadInProject=Auto;resource=/ConnectorA/DIO1;0;ReadMethodType=bool;WriteMethodType=bool{9B8B241B-9768-493C-9623-96459642CCA5}ArbitrationForOutputData=NeverArbitrate;ArbitrationForOutputEnable=NeverArbitrate;NumberOfSyncRegistersForOutputData=1;NumberOfSyncRegistersForOutputEnable=1;NumberOfSyncRegistersForReadInProject=Auto;resource=/ConnectorA/DIO7:0;0;ReadMethodType=u8;WriteMethodType=u8{9DF0D65A-A70D-464B-8466-1CA4425B2F29}ArbitrationForOutputData=NeverArbitrate;ArbitrationForOutputEnable=NeverArbitrate;NumberOfSyncRegistersForOutputData=1;NumberOfSyncRegistersForOutputEnable=1;NumberOfSyncRegistersForReadInProject=Auto;resource=/ConnectorA/DIO2;0;ReadMethodType=bool;WriteMethodType=bool{A3393B3E-DE11-4E2B-AEDA-A5A2FFF6189E}ArbitrationForOutputData=NeverArbitrate;ArbitrationForOutputEnable=NeverArbitrate;NumberOfSyncRegistersForOutputData=1;NumberOfSyncRegistersForOutputEnable=1;NumberOfSyncRegistersForReadInProject=Auto;resource=/ConnectorB/DIO11;0;ReadMethodType=bool;WriteMethodType=bool{A4827F0D-CFF2-4315-BA1C-E5BCDEC3BD2B}ArbitrationForOutputData=NeverArbitrate;ArbitrationForOutputEnable=NeverArbitrate;NumberOfSyncRegistersForOutputData=1;NumberOfSyncRegistersForOutputEnable=1;NumberOfSyncRegistersForReadInProject=Auto;resource=/ConnectorA/DIO3;0;ReadMethodType=bool;WriteMethodType=bool{A82940A1-4020-47DE-B9FB-4BA0DAF07673}ArbitrationForOutputData=NeverArbitrate;ArbitrationForOutputEnable=NeverArbitrate;NumberOfSyncRegistersForOutputData=1;NumberOfSyncRegistersForOutputEnable=1;NumberOfSyncRegistersForReadInProject=Auto;resource=/ConnectorA/DIO6;0;ReadMethodType=bool;WriteMethodType=bool{ABE3F875-785C-4060-A1E3-CD5CCFB383B1}ArbitrationForOutputData=NeverArbitrate;ArbitrationForOutputEnable=NeverArbitrate;NumberOfSyncRegistersForOutputData=1;NumberOfSyncRegistersForOutputEnable=1;NumberOfSyncRegistersForReadInProject=Auto;resource=/ConnectorA/DIO15;0;ReadMethodType=bool;WriteMethodType=bool{B44C83E1-A5A5-4F51-9D0C-41A24E448A3E}resource=/Audio/AudioIn\/Left;0;ReadMethodType=I16{B98FC057-737F-4D93-A0EF-28828BB1454C}ArbitrationForOutputData=NeverArbitrate;ArbitrationForOutputEnable=NeverArbitrate;NumberOfSyncRegistersForOutputData=1;NumberOfSyncRegistersForOutputEnable=1;NumberOfSyncRegistersForReadInProject=Auto;resource=/ConnectorB/DIO3;0;ReadMethodType=bool;WriteMethodType=bool{BE2A7CA1-E572-458B-BB8B-50CAEFFACD92}resource=/ConnectorC/AO0;0;WriteMethodType=I16{C44CB918-B185-44AC-8032-3225E8061BAD}ArbitrationForOutputData=NeverArbitrate;ArbitrationForOutputEnable=NeverArbitrate;NumberOfSyncRegistersForOutputData=1;NumberOfSyncRegistersForOutputEnable=1;NumberOfSyncRegistersForReadInProject=Auto;resource=/ConnectorC/DIO7;0;ReadMethodType=bool;WriteMethodType=bool{CD4A634A-838B-4AAE-9D7C-487F6923CA9F}ArbitrationForOutputData=NeverArbitrate;ArbitrationForOutputEnable=NeverArbitrate;NumberOfSyncRegistersForOutputData=1;NumberOfSyncRegistersForOutputEnable=1;NumberOfSyncRegistersForReadInProject=Auto;resource=/ConnectorB/DIO12;0;ReadMethodType=bool;WriteMethodType=bool{CF025CCA-BCE1-456F-8941-605E22C74CC5}ArbitrationForOutputData=NeverArbitrate;ArbitrationForOutputEnable=NeverArbitrate;NumberOfSyncRegistersForOutputData=1;NumberOfSyncRegistersForOutputEnable=1;NumberOfSyncRegistersForReadInProject=Auto;resource=/ConnectorC/DIO3;0;ReadMethodType=bool;WriteMethodType=bool{D4672657-8A38-49E6-939A-5D1CE29376B8}ArbitrationForOutputData=NeverArbitrate;ArbitrationForOutputEnable=NeverArbitrate;NumberOfSyncRegistersForOutputData=1;NumberOfSyncRegistersForOutputEnable=1;NumberOfSyncRegistersForReadInProject=Auto;resource=/ConnectorC/DIO4;0;ReadMethodType=bool;WriteMethodType=bool{D7E1AC23-7F03-4BB6-8DB8-906BFFC2C12C}ArbitrationForOutputData=NeverArbitrate;ArbitrationForOutputEnable=NeverArbitrate;NumberOfSyncRegistersForOutputData=1;NumberOfSyncRegistersForOutputEnable=1;NumberOfSyncRegistersForReadInProject=Auto;resource=/ConnectorA/DIO5;0;ReadMethodType=bool;WriteMethodType=bool{DA6361DA-A0F9-4829-BF6E-C429883F506B}ArbitrationForOutputData=NeverArbitrate;ArbitrationForOutputEnable=NeverArbitrate;NumberOfSyncRegistersForOutputData=1;NumberOfSyncRegistersForOutputEnable=1;NumberOfSyncRegistersForReadInProject=Auto;resource=/ConnectorB/DIO14;0;ReadMethodType=bool;WriteMethodType=bool{DADB24EE-A7D4-4867-B5F2-15898896F779}ArbitrationForOutputData=NeverArbitrate;ArbitrationForOutputEnable=NeverArbitrate;NumberOfSyncRegistersForOutputData=1;NumberOfSyncRegistersForOutputEnable=1;NumberOfSyncRegistersForReadInProject=Auto;resource=/ConnectorA/DIO7;0;ReadMethodType=bool;WriteMethodType=bool{DAEC66DD-EFD4-4E45-9705-01FF5C6AD5C9}resource=/AccelerationX;0;ReadMethodType=I16{E0E2A815-00C8-4851-B272-AC14BC594398}"ControlLogic=0;NumberOfElements=1029;Type=1;ReadArbs=Arbitrate if Multiple Requestors Only;ElementsPerRead=1;WriteArbs=Arbitrate if Multiple Requestors Only;ElementsPerWrite=1;Implementation=2;AudioOut DMA;DataType=1000800000000001000940070003553332000100000000000000000000;DisableOnOverflowUnderflow=FALSE"{E238CD86-2974-4BF6-BB0B-9FC06CE01575}resource=/ConnectorC/AI1;0;ReadMethodType=I16{E634D6D4-8B51-4E5F-9180-8BDE9F1963BA}ArbitrationForOutputData=NeverArbitrate;ArbitrationForOutputEnable=NeverArbitrate;NumberOfSyncRegistersForOutputData=1;NumberOfSyncRegistersForOutputEnable=1;NumberOfSyncRegistersForReadInProject=Auto;resource=/ConnectorB/DIO9;0;ReadMethodType=bool;WriteMethodType=bool{E674DECD-D932-48A8-AECC-A213AC1B5880}ArbitrationForOutputData=NeverArbitrate;NumberOfSyncRegistersForOutputData=1;NumberOfSyncRegistersForReadInProject=Auto;resource=/LED0;0;ReadMethodType=bool;WriteMethodType=bool{E8E8516D-A651-40E5-8792-B9A2D11EA0F6}resource=/ConnectorA/AI3;0;ReadMethodType=U16{EB9B9D57-5E53-425E-AF33-77AC9EB11183}resource=/ConnectorC/AO1;0;WriteMethodType=I16{EFD40C92-8A69-41C7-B5BC-F62AD499D629}"ControlLogic=0;NumberOfElements=1029;Type=1;ReadArbs=Arbitrate if Multiple Requestors Only;ElementsPerRead=1;WriteArbs=Arbitrate if Multiple Requestors Only;ElementsPerWrite=1;Implementation=2;A.AO0 DMA;DataType=100080000000000100094006000355313600010000000000000000;DisableOnOverflowUnderflow=FALSE"{F44E33D6-96E9-473A-9BA3-527F46545A35}ArbitrationForOutputData=NeverArbitrate;ArbitrationForOutputEnable=NeverArbitrate;NumberOfSyncRegistersForOutputData=1;NumberOfSyncRegistersForOutputEnable=1;NumberOfSyncRegistersForReadInProject=Auto;resource=/ConnectorA/DIO13;0;ReadMethodType=bool;WriteMethodType=bool{F5583D6C-850D-4049-9D0E-778EC7223853}ArbitrationForOutputData=NeverArbitrate;ArbitrationForOutputEnable=NeverArbitrate;NumberOfSyncRegistersForOutputData=1;NumberOfSyncRegistersForOutputEnable=1;NumberOfSyncRegistersForReadInProject=Auto;resource=/ConnectorB/DIO7;0;ReadMethodType=bool;WriteMethodType=bool{F85F434C-FA12-468E-B232-7CECD1E171E3}ArbitrationForOutputData=NeverArbitrate;ArbitrationForOutputEnable=NeverArbitrate;NumberOfSyncRegistersForOutputData=1;NumberOfSyncRegistersForOutputEnable=1;NumberOfSyncRegistersForReadInProject=Auto;resource=/ConnectorA/DIO0;0;ReadMethodType=bool;WriteMethodType=bool{F894051E-E8B1-48B8-802C-2B96B1741E00}resource=/ConnectorA/AO0;0;WriteMethodType=U16{F8CBD37D-3B46-452A-86C4-914F42296F91}resource=/ConnectorA/AO1;0;WriteMethodType=U16{FD9D72AE-C196-4EED-A32A-0BD2FBCDA30D}ArbitrationForOutputData=NeverArbitrate;ArbitrationForOutputEnable=NeverArbitrate;NumberOfSyncRegistersForOutputData=1;NumberOfSyncRegistersForOutputEnable=1;NumberOfSyncRegistersForReadInProject=Auto;resource=/ConnectorB/DIO1;0;ReadMethodType=bool;WriteMethodType=bool{FFE5B060-DB0F-4E97-8D33-BAC41DDCEBFB}ArbitrationForOutputData=NeverArbitrate;ArbitrationForOutputEnable=NeverArbitrate;NumberOfSyncRegistersForOutputData=1;NumberOfSyncRegistersForOutputEnable=1;NumberOfSyncRegistersForReadInProject=Auto;resource=/ConnectorB/DIO15:8;0;ReadMethodType=u8;WriteMethodType=u8myRIO-1900/Clk40/falsefalseFPGA_EXECUTION_MODEFPGA_TARGETFPGA_TARGET_CLASSMYRIO_1900FPGA_TARGET_FAMILYZYNQTARGET_TYPEFPGA</Property>
							<Property Name="configString.name" Type="Str">40 MHz Onboard ClockResourceName=40 MHz Onboard Clock;TopSignalConnect=Clk40;ClockSignalName=Clk40;MinFreq=40000000.000000;MaxFreq=40000000.000000;VariableFreq=0;NomFreq=40000000.000000;PeakPeriodJitter=250.000000;MinDutyCycle=50.000000;MaxDutyCycle=50.000000;Accuracy=100.000000;RunTime=0;SpreadSpectrum=0;GenericDataHash=D41D8CD98F00B204E9800998ECF8427EA.AI0 DMA"ControlLogic=0;NumberOfElements=1023;Type=2;ReadArbs=Arbitrate if Multiple Requestors Only;ElementsPerRead=1;WriteArbs=Arbitrate if Multiple Requestors Only;ElementsPerWrite=1;Implementation=2;A.AI0 DMA;DataType=100080000000000100094006000355313600010000000000000000;DisableOnOverflowUnderflow=FALSE"A.AO0 DMA"ControlLogic=0;NumberOfElements=1029;Type=1;ReadArbs=Arbitrate if Multiple Requestors Only;ElementsPerRead=1;WriteArbs=Arbitrate if Multiple Requestors Only;ElementsPerWrite=1;Implementation=2;A.AO0 DMA;DataType=100080000000000100094006000355313600010000000000000000;DisableOnOverflowUnderflow=FALSE"A.DI0 DMA"ControlLogic=0;NumberOfElements=1023;Type=2;ReadArbs=Arbitrate if Multiple Requestors Only;ElementsPerRead=1;WriteArbs=Arbitrate if Multiple Requestors Only;ElementsPerWrite=1;Implementation=2;A.DI0 DMA;DataType=1000800000000001000A402104426F6F6C00000100000000000000;DisableOnOverflowUnderflow=FALSE"A.DO1 DMA"ControlLogic=0;NumberOfElements=1029;Type=1;ReadArbs=Arbitrate if Multiple Requestors Only;ElementsPerRead=1;WriteArbs=Arbitrate if Multiple Requestors Only;ElementsPerWrite=1;Implementation=2;A.DO1 DMA;DataType=1000800000000001000A402104426F6F6C00000100000000000000;DisableOnOverflowUnderflow=FALSE"AccelerationXresource=/AccelerationX;0;ReadMethodType=I16AccelerationYresource=/AccelerationY;0;ReadMethodType=I16AccelerationZresource=/AccelerationZ;0;ReadMethodType=I16AudioIn DMA"ControlLogic=0;NumberOfElements=1023;Type=2;ReadArbs=Arbitrate if Multiple Requestors Only;ElementsPerRead=1;WriteArbs=Arbitrate if Multiple Requestors Only;ElementsPerWrite=1;Implementation=2;AudioIn DMA;DataType=1000800000000001000940070003553332000100000000000000000000;DisableOnOverflowUnderflow=FALSE"AudioIn/Leftresource=/Audio/AudioIn\/Left;0;ReadMethodType=I16AudioIn/Rightresource=/Audio/AudioIn\/Right;0;ReadMethodType=I16AudioOut DMA"ControlLogic=0;NumberOfElements=1029;Type=1;ReadArbs=Arbitrate if Multiple Requestors Only;ElementsPerRead=1;WriteArbs=Arbitrate if Multiple Requestors Only;ElementsPerWrite=1;Implementation=2;AudioOut DMA;DataType=1000800000000001000940070003553332000100000000000000000000;DisableOnOverflowUnderflow=FALSE"AudioOut/Leftresource=/Audio/AudioOut\/Left;0;WriteMethodType=I16AudioOut/Rightresource=/Audio/AudioOut\/Right;0;WriteMethodType=I16Button0NumberOfSyncRegistersForReadInProject=Auto;resource=/Button0;0;ReadMethodType=boolConnectorA/AI0resource=/ConnectorA/AI0;0;ReadMethodType=U16ConnectorA/AI1resource=/ConnectorA/AI1;0;ReadMethodType=U16ConnectorA/AI2resource=/ConnectorA/AI2;0;ReadMethodType=U16ConnectorA/AI3resource=/ConnectorA/AI3;0;ReadMethodType=U16ConnectorA/AO0resource=/ConnectorA/AO0;0;WriteMethodType=U16ConnectorA/AO1resource=/ConnectorA/AO1;0;WriteMethodType=U16ConnectorA/DIO0ArbitrationForOutputData=NeverArbitrate;ArbitrationForOutputEnable=NeverArbitrate;NumberOfSyncRegistersForOutputData=1;NumberOfSyncRegistersForOutputEnable=1;NumberOfSyncRegistersForReadInProject=Auto;resource=/ConnectorA/DIO0;0;ReadMethodType=bool;WriteMethodType=boolConnectorA/DIO10ArbitrationForOutputData=NeverArbitrate;ArbitrationForOutputEnable=NeverArbitrate;NumberOfSyncRegistersForOutputData=1;NumberOfSyncRegistersForOutputEnable=1;NumberOfSyncRegistersForReadInProject=Auto;resource=/ConnectorA/DIO10;0;ReadMethodType=bool;WriteMethodType=boolConnectorA/DIO11ArbitrationForOutputData=NeverArbitrate;ArbitrationForOutputEnable=NeverArbitrate;NumberOfSyncRegistersForOutputData=1;NumberOfSyncRegistersForOutputEnable=1;NumberOfSyncRegistersForReadInProject=Auto;resource=/ConnectorA/DIO11;0;ReadMethodType=bool;WriteMethodType=boolConnectorA/DIO12ArbitrationForOutputData=NeverArbitrate;ArbitrationForOutputEnable=NeverArbitrate;NumberOfSyncRegistersForOutputData=1;NumberOfSyncRegistersForOutputEnable=1;NumberOfSyncRegistersForReadInProject=Auto;resource=/ConnectorA/DIO12;0;ReadMethodType=bool;WriteMethodType=boolConnectorA/DIO13ArbitrationForOutputData=NeverArbitrate;ArbitrationForOutputEnable=NeverArbitrate;NumberOfSyncRegistersForOutputData=1;NumberOfSyncRegistersForOutputEnable=1;NumberOfSyncRegistersForReadInProject=Auto;resource=/ConnectorA/DIO13;0;ReadMethodType=bool;WriteMethodType=boolConnectorA/DIO14ArbitrationForOutputData=NeverArbitrate;ArbitrationForOutputEnable=NeverArbitrate;NumberOfSyncRegistersForOutputData=1;NumberOfSyncRegistersForOutputEnable=1;NumberOfSyncRegistersForReadInProject=Auto;resource=/ConnectorA/DIO14;0;ReadMethodType=bool;WriteMethodType=boolConnectorA/DIO15:8ArbitrationForOutputData=NeverArbitrate;ArbitrationForOutputEnable=NeverArbitrate;NumberOfSyncRegistersForOutputData=1;NumberOfSyncRegistersForOutputEnable=1;NumberOfSyncRegistersForReadInProject=Auto;resource=/ConnectorA/DIO15:8;0;ReadMethodType=u8;WriteMethodType=u8ConnectorA/DIO15ArbitrationForOutputData=NeverArbitrate;ArbitrationForOutputEnable=NeverArbitrate;NumberOfSyncRegistersForOutputData=1;NumberOfSyncRegistersForOutputEnable=1;NumberOfSyncRegistersForReadInProject=Auto;resource=/ConnectorA/DIO15;0;ReadMethodType=bool;WriteMethodType=boolConnectorA/DIO1ArbitrationForOutputData=NeverArbitrate;ArbitrationForOutputEnable=NeverArbitrate;NumberOfSyncRegistersForOutputData=1;NumberOfSyncRegistersForOutputEnable=1;NumberOfSyncRegistersForReadInProject=Auto;resource=/ConnectorA/DIO1;0;ReadMethodType=bool;WriteMethodType=boolConnectorA/DIO2ArbitrationForOutputData=NeverArbitrate;ArbitrationForOutputEnable=NeverArbitrate;NumberOfSyncRegistersForOutputData=1;NumberOfSyncRegistersForOutputEnable=1;NumberOfSyncRegistersForReadInProject=Auto;resource=/ConnectorA/DIO2;0;ReadMethodType=bool;WriteMethodType=boolConnectorA/DIO3ArbitrationForOutputData=NeverArbitrate;ArbitrationForOutputEnable=NeverArbitrate;NumberOfSyncRegistersForOutputData=1;NumberOfSyncRegistersForOutputEnable=1;NumberOfSyncRegistersForReadInProject=Auto;resource=/ConnectorA/DIO3;0;ReadMethodType=bool;WriteMethodType=boolConnectorA/DIO4ArbitrationForOutputData=NeverArbitrate;ArbitrationForOutputEnable=NeverArbitrate;NumberOfSyncRegistersForOutputData=1;NumberOfSyncRegistersForOutputEnable=1;NumberOfSyncRegistersForReadInProject=Auto;resource=/ConnectorA/DIO4;0;ReadMethodType=bool;WriteMethodType=boolConnectorA/DIO5ArbitrationForOutputData=NeverArbitrate;ArbitrationForOutputEnable=NeverArbitrate;NumberOfSyncRegistersForOutputData=1;NumberOfSyncRegistersForOutputEnable=1;NumberOfSyncRegistersForReadInProject=Auto;resource=/ConnectorA/DIO5;0;ReadMethodType=bool;WriteMethodType=boolConnectorA/DIO6ArbitrationForOutputData=NeverArbitrate;ArbitrationForOutputEnable=NeverArbitrate;NumberOfSyncRegistersForOutputData=1;NumberOfSyncRegistersForOutputEnable=1;NumberOfSyncRegistersForReadInProject=Auto;resource=/ConnectorA/DIO6;0;ReadMethodType=bool;WriteMethodType=boolConnectorA/DIO7:0ArbitrationForOutputData=NeverArbitrate;ArbitrationForOutputEnable=NeverArbitrate;NumberOfSyncRegistersForOutputData=1;NumberOfSyncRegistersForOutputEnable=1;NumberOfSyncRegistersForReadInProject=Auto;resource=/ConnectorA/DIO7:0;0;ReadMethodType=u8;WriteMethodType=u8ConnectorA/DIO7ArbitrationForOutputData=NeverArbitrate;ArbitrationForOutputEnable=NeverArbitrate;NumberOfSyncRegistersForOutputData=1;NumberOfSyncRegistersForOutputEnable=1;NumberOfSyncRegistersForReadInProject=Auto;resource=/ConnectorA/DIO7;0;ReadMethodType=bool;WriteMethodType=boolConnectorA/DIO8ArbitrationForOutputData=NeverArbitrate;ArbitrationForOutputEnable=NeverArbitrate;NumberOfSyncRegistersForOutputData=1;NumberOfSyncRegistersForOutputEnable=1;NumberOfSyncRegistersForReadInProject=Auto;resource=/ConnectorA/DIO8;0;ReadMethodType=bool;WriteMethodType=boolConnectorA/DIO9ArbitrationForOutputData=NeverArbitrate;ArbitrationForOutputEnable=NeverArbitrate;NumberOfSyncRegistersForOutputData=1;NumberOfSyncRegistersForOutputEnable=1;NumberOfSyncRegistersForReadInProject=Auto;resource=/ConnectorA/DIO9;0;ReadMethodType=bool;WriteMethodType=boolConnectorB/AI0resource=/ConnectorB/AI0;0;ReadMethodType=U16ConnectorB/AI1resource=/ConnectorB/AI1;0;ReadMethodType=U16ConnectorB/AI2resource=/ConnectorB/AI2;0;ReadMethodType=U16ConnectorB/AI3resource=/ConnectorB/AI3;0;ReadMethodType=U16ConnectorB/AO0resource=/ConnectorB/AO0;0;WriteMethodType=U16ConnectorB/AO1resource=/ConnectorB/AO1;0;WriteMethodType=U16ConnectorB/DIO0ArbitrationForOutputData=NeverArbitrate;ArbitrationForOutputEnable=NeverArbitrate;NumberOfSyncRegistersForOutputData=1;NumberOfSyncRegistersForOutputEnable=1;NumberOfSyncRegistersForReadInProject=Auto;resource=/ConnectorB/DIO0;0;ReadMethodType=bool;WriteMethodType=boolConnectorB/DIO10ArbitrationForOutputData=NeverArbitrate;ArbitrationForOutputEnable=NeverArbitrate;NumberOfSyncRegistersForOutputData=1;NumberOfSyncRegistersForOutputEnable=1;NumberOfSyncRegistersForReadInProject=Auto;resource=/ConnectorB/DIO10;0;ReadMethodType=bool;WriteMethodType=boolConnectorB/DIO11ArbitrationForOutputData=NeverArbitrate;ArbitrationForOutputEnable=NeverArbitrate;NumberOfSyncRegistersForOutputData=1;NumberOfSyncRegistersForOutputEnable=1;NumberOfSyncRegistersForReadInProject=Auto;resource=/ConnectorB/DIO11;0;ReadMethodType=bool;WriteMethodType=boolConnectorB/DIO12ArbitrationForOutputData=NeverArbitrate;ArbitrationForOutputEnable=NeverArbitrate;NumberOfSyncRegistersForOutputData=1;NumberOfSyncRegistersForOutputEnable=1;NumberOfSyncRegistersForReadInProject=Auto;resource=/ConnectorB/DIO12;0;ReadMethodType=bool;WriteMethodType=boolConnectorB/DIO13ArbitrationForOutputData=NeverArbitrate;ArbitrationForOutputEnable=NeverArbitrate;NumberOfSyncRegistersForOutputData=1;NumberOfSyncRegistersForOutputEnable=1;NumberOfSyncRegistersForReadInProject=Auto;resource=/ConnectorB/DIO13;0;ReadMethodType=bool;WriteMethodType=boolConnectorB/DIO14ArbitrationForOutputData=NeverArbitrate;ArbitrationForOutputEnable=NeverArbitrate;NumberOfSyncRegistersForOutputData=1;NumberOfSyncRegistersForOutputEnable=1;NumberOfSyncRegistersForReadInProject=Auto;resource=/ConnectorB/DIO14;0;ReadMethodType=bool;WriteMethodType=boolConnectorB/DIO15:8ArbitrationForOutputData=NeverArbitrate;ArbitrationForOutputEnable=NeverArbitrate;NumberOfSyncRegistersForOutputData=1;NumberOfSyncRegistersForOutputEnable=1;NumberOfSyncRegistersForReadInProject=Auto;resource=/ConnectorB/DIO15:8;0;ReadMethodType=u8;WriteMethodType=u8ConnectorB/DIO15ArbitrationForOutputData=NeverArbitrate;ArbitrationForOutputEnable=NeverArbitrate;NumberOfSyncRegistersForOutputData=1;NumberOfSyncRegistersForOutputEnable=1;NumberOfSyncRegistersForReadInProject=Auto;resource=/ConnectorB/DIO15;0;ReadMethodType=bool;WriteMethodType=boolConnectorB/DIO1ArbitrationForOutputData=NeverArbitrate;ArbitrationForOutputEnable=NeverArbitrate;NumberOfSyncRegistersForOutputData=1;NumberOfSyncRegistersForOutputEnable=1;NumberOfSyncRegistersForReadInProject=Auto;resource=/ConnectorB/DIO1;0;ReadMethodType=bool;WriteMethodType=boolConnectorB/DIO2ArbitrationForOutputData=NeverArbitrate;ArbitrationForOutputEnable=NeverArbitrate;NumberOfSyncRegistersForOutputData=1;NumberOfSyncRegistersForOutputEnable=1;NumberOfSyncRegistersForReadInProject=Auto;resource=/ConnectorB/DIO2;0;ReadMethodType=bool;WriteMethodType=boolConnectorB/DIO3ArbitrationForOutputData=NeverArbitrate;ArbitrationForOutputEnable=NeverArbitrate;NumberOfSyncRegistersForOutputData=1;NumberOfSyncRegistersForOutputEnable=1;NumberOfSyncRegistersForReadInProject=Auto;resource=/ConnectorB/DIO3;0;ReadMethodType=bool;WriteMethodType=boolConnectorB/DIO4ArbitrationForOutputData=NeverArbitrate;ArbitrationForOutputEnable=NeverArbitrate;NumberOfSyncRegistersForOutputData=1;NumberOfSyncRegistersForOutputEnable=1;NumberOfSyncRegistersForReadInProject=Auto;resource=/ConnectorB/DIO4;0;ReadMethodType=bool;WriteMethodType=boolConnectorB/DIO5ArbitrationForOutputData=NeverArbitrate;ArbitrationForOutputEnable=NeverArbitrate;NumberOfSyncRegistersForOutputData=1;NumberOfSyncRegistersForOutputEnable=1;NumberOfSyncRegistersForReadInProject=Auto;resource=/ConnectorB/DIO5;0;ReadMethodType=bool;WriteMethodType=boolConnectorB/DIO6ArbitrationForOutputData=NeverArbitrate;ArbitrationForOutputEnable=NeverArbitrate;NumberOfSyncRegistersForOutputData=1;NumberOfSyncRegistersForOutputEnable=1;NumberOfSyncRegistersForReadInProject=Auto;resource=/ConnectorB/DIO6;0;ReadMethodType=bool;WriteMethodType=boolConnectorB/DIO7:0ArbitrationForOutputData=NeverArbitrate;ArbitrationForOutputEnable=NeverArbitrate;NumberOfSyncRegistersForOutputData=1;NumberOfSyncRegistersForOutputEnable=1;NumberOfSyncRegistersForReadInProject=Auto;resource=/ConnectorB/DIO7:0;0;ReadMethodType=u8;WriteMethodType=u8ConnectorB/DIO7ArbitrationForOutputData=NeverArbitrate;ArbitrationForOutputEnable=NeverArbitrate;NumberOfSyncRegistersForOutputData=1;NumberOfSyncRegistersForOutputEnable=1;NumberOfSyncRegistersForReadInProject=Auto;resource=/ConnectorB/DIO7;0;ReadMethodType=bool;WriteMethodType=boolConnectorB/DIO8ArbitrationForOutputData=NeverArbitrate;ArbitrationForOutputEnable=NeverArbitrate;NumberOfSyncRegistersForOutputData=1;NumberOfSyncRegistersForOutputEnable=1;NumberOfSyncRegistersForReadInProject=Auto;resource=/ConnectorB/DIO8;0;ReadMethodType=bool;WriteMethodType=boolConnectorB/DIO9ArbitrationForOutputData=NeverArbitrate;ArbitrationForOutputEnable=NeverArbitrate;NumberOfSyncRegistersForOutputData=1;NumberOfSyncRegistersForOutputEnable=1;NumberOfSyncRegistersForReadInProject=Auto;resource=/ConnectorB/DIO9;0;ReadMethodType=bool;WriteMethodType=boolConnectorC/AI0resource=/ConnectorC/AI0;0;ReadMethodType=I16ConnectorC/AI1resource=/ConnectorC/AI1;0;ReadMethodType=I16ConnectorC/AO0resource=/ConnectorC/AO0;0;WriteMethodType=I16ConnectorC/AO1resource=/ConnectorC/AO1;0;WriteMethodType=I16ConnectorC/DIO0ArbitrationForOutputData=NeverArbitrate;ArbitrationForOutputEnable=NeverArbitrate;NumberOfSyncRegistersForOutputData=1;NumberOfSyncRegistersForOutputEnable=1;NumberOfSyncRegistersForReadInProject=Auto;resource=/ConnectorC/DIO0;0;ReadMethodType=bool;WriteMethodType=boolConnectorC/DIO1ArbitrationForOutputData=NeverArbitrate;ArbitrationForOutputEnable=NeverArbitrate;NumberOfSyncRegistersForOutputData=1;NumberOfSyncRegistersForOutputEnable=1;NumberOfSyncRegistersForReadInProject=Auto;resource=/ConnectorC/DIO1;0;ReadMethodType=bool;WriteMethodType=boolConnectorC/DIO2ArbitrationForOutputData=NeverArbitrate;ArbitrationForOutputEnable=NeverArbitrate;NumberOfSyncRegistersForOutputData=1;NumberOfSyncRegistersForOutputEnable=1;NumberOfSyncRegistersForReadInProject=Auto;resource=/ConnectorC/DIO2;0;ReadMethodType=bool;WriteMethodType=boolConnectorC/DIO3ArbitrationForOutputData=NeverArbitrate;ArbitrationForOutputEnable=NeverArbitrate;NumberOfSyncRegistersForOutputData=1;NumberOfSyncRegistersForOutputEnable=1;NumberOfSyncRegistersForReadInProject=Auto;resource=/ConnectorC/DIO3;0;ReadMethodType=bool;WriteMethodType=boolConnectorC/DIO4ArbitrationForOutputData=NeverArbitrate;ArbitrationForOutputEnable=NeverArbitrate;NumberOfSyncRegistersForOutputData=1;NumberOfSyncRegistersForOutputEnable=1;NumberOfSyncRegistersForReadInProject=Auto;resource=/ConnectorC/DIO4;0;ReadMethodType=bool;WriteMethodType=boolConnectorC/DIO5ArbitrationForOutputData=NeverArbitrate;ArbitrationForOutputEnable=NeverArbitrate;NumberOfSyncRegistersForOutputData=1;NumberOfSyncRegistersForOutputEnable=1;NumberOfSyncRegistersForReadInProject=Auto;resource=/ConnectorC/DIO5;0;ReadMethodType=bool;WriteMethodType=boolConnectorC/DIO6ArbitrationForOutputData=NeverArbitrate;ArbitrationForOutputEnable=NeverArbitrate;NumberOfSyncRegistersForOutputData=1;NumberOfSyncRegistersForOutputEnable=1;NumberOfSyncRegistersForReadInProject=Auto;resource=/ConnectorC/DIO6;0;ReadMethodType=bool;WriteMethodType=boolConnectorC/DIO7:0ArbitrationForOutputData=NeverArbitrate;ArbitrationForOutputEnable=NeverArbitrate;NumberOfSyncRegistersForOutputData=1;NumberOfSyncRegistersForOutputEnable=1;NumberOfSyncRegistersForReadInProject=Auto;resource=/ConnectorC/DIO7:0;0;ReadMethodType=u8;WriteMethodType=u8ConnectorC/DIO7ArbitrationForOutputData=NeverArbitrate;ArbitrationForOutputEnable=NeverArbitrate;NumberOfSyncRegistersForOutputData=1;NumberOfSyncRegistersForOutputEnable=1;NumberOfSyncRegistersForReadInProject=Auto;resource=/ConnectorC/DIO7;0;ReadMethodType=bool;WriteMethodType=boolLED0ArbitrationForOutputData=NeverArbitrate;NumberOfSyncRegistersForOutputData=1;NumberOfSyncRegistersForReadInProject=Auto;resource=/LED0;0;ReadMethodType=bool;WriteMethodType=boolLED1ArbitrationForOutputData=NeverArbitrate;NumberOfSyncRegistersForOutputData=1;NumberOfSyncRegistersForReadInProject=Auto;resource=/LED1;0;ReadMethodType=bool;WriteMethodType=boolLED2ArbitrationForOutputData=NeverArbitrate;NumberOfSyncRegistersForOutputData=1;NumberOfSyncRegistersForReadInProject=Auto;resource=/LED2;0;ReadMethodType=bool;WriteMethodType=boolLED3ArbitrationForOutputData=NeverArbitrate;NumberOfSyncRegistersForOutputData=1;NumberOfSyncRegistersForReadInProject=Auto;resource=/LED3;0;ReadMethodType=bool;WriteMethodType=boolmyRIO-1900/Clk40/falsefalseFPGA_EXECUTION_MODEFPGA_TARGETFPGA_TARGET_CLASSMYRIO_1900FPGA_TARGET_FAMILYZYNQTARGET_TYPEFPGASystem Resetresource=/System Reset;0;ReadMethodType=bool;WriteMethodType=bool</Property>
						</Item>
						<Item Name="16-Bit Bidirectional Counter Controller.vi" Type="VI" URL="../Sub VIs/Counters/16-Bit Bidirectional Counter Controller.vi">
							<Property Name="configString.guid" Type="Str">{00E5B4FD-5BD8-4239-9B93-FE41768A1930}ArbitrationForOutputData=NeverArbitrate;ArbitrationForOutputEnable=NeverArbitrate;NumberOfSyncRegistersForOutputData=1;NumberOfSyncRegistersForOutputEnable=1;NumberOfSyncRegistersForReadInProject=Auto;resource=/ConnectorC/DIO0;0;ReadMethodType=bool;WriteMethodType=bool{0432ED19-5DCC-480C-8BEB-63B51373AA2B}resource=/ConnectorA/AI0;0;ReadMethodType=U16{07C5C01B-DF43-46F2-8216-0CE4FAD9D344}resource=/System Reset;0;ReadMethodType=bool;WriteMethodType=bool{11877B48-4436-461F-B47C-D178D822C952}resource=/ConnectorC/AI0;0;ReadMethodType=I16{18BBE8B8-E8A2-415E-8737-12B16EDAF49D}"ControlLogic=0;NumberOfElements=1023;Type=2;ReadArbs=Arbitrate if Multiple Requestors Only;ElementsPerRead=1;WriteArbs=Arbitrate if Multiple Requestors Only;ElementsPerWrite=1;Implementation=2;A.DI0 DMA;DataType=1000800000000001000A402104426F6F6C00000100000000000000;DisableOnOverflowUnderflow=FALSE"{1AF9BD7F-BCAF-4890-9CE2-C26EFE549E06}ArbitrationForOutputData=NeverArbitrate;ArbitrationForOutputEnable=NeverArbitrate;NumberOfSyncRegistersForOutputData=1;NumberOfSyncRegistersForOutputEnable=1;NumberOfSyncRegistersForReadInProject=Auto;resource=/ConnectorC/DIO6;0;ReadMethodType=bool;WriteMethodType=bool{1B3E051E-169A-48FD-A75A-C334AE7F3124}resource=/ConnectorB/AO0;0;WriteMethodType=U16{1FC9E6A8-C3EA-490C-81C6-7E36BB4FF9A9}ArbitrationForOutputData=NeverArbitrate;ArbitrationForOutputEnable=NeverArbitrate;NumberOfSyncRegistersForOutputData=1;NumberOfSyncRegistersForOutputEnable=1;NumberOfSyncRegistersForReadInProject=Auto;resource=/ConnectorC/DIO2;0;ReadMethodType=bool;WriteMethodType=bool{204BE8C9-3C12-4E38-91B2-C35097BAA598}ArbitrationForOutputData=NeverArbitrate;ArbitrationForOutputEnable=NeverArbitrate;NumberOfSyncRegistersForOutputData=1;NumberOfSyncRegistersForOutputEnable=1;NumberOfSyncRegistersForReadInProject=Auto;resource=/ConnectorC/DIO1;0;ReadMethodType=bool;WriteMethodType=bool{2400DD3C-3DC1-4909-9D54-F48F33469F7B}"ControlLogic=0;NumberOfElements=1023;Type=2;ReadArbs=Arbitrate if Multiple Requestors Only;ElementsPerRead=1;WriteArbs=Arbitrate if Multiple Requestors Only;ElementsPerWrite=1;Implementation=2;A.AI0 DMA;DataType=100080000000000100094006000355313600010000000000000000;DisableOnOverflowUnderflow=FALSE"{2475886F-E28F-4A9A-80B8-902A50AF53EE}ArbitrationForOutputData=NeverArbitrate;ArbitrationForOutputEnable=NeverArbitrate;NumberOfSyncRegistersForOutputData=1;NumberOfSyncRegistersForOutputEnable=1;NumberOfSyncRegistersForReadInProject=Auto;resource=/ConnectorA/DIO12;0;ReadMethodType=bool;WriteMethodType=bool{25261AD8-F430-454C-BEC7-7745EB60B9C1}ArbitrationForOutputData=NeverArbitrate;NumberOfSyncRegistersForOutputData=1;NumberOfSyncRegistersForReadInProject=Auto;resource=/LED1;0;ReadMethodType=bool;WriteMethodType=bool{26EAC796-6C20-42BD-9733-5B86E14FCF68}ArbitrationForOutputData=NeverArbitrate;ArbitrationForOutputEnable=NeverArbitrate;NumberOfSyncRegistersForOutputData=1;NumberOfSyncRegistersForOutputEnable=1;NumberOfSyncRegistersForReadInProject=Auto;resource=/ConnectorC/DIO7:0;0;ReadMethodType=u8;WriteMethodType=u8{28CB9342-B581-4911-90ED-DFFF4EB73CB9}ArbitrationForOutputData=NeverArbitrate;ArbitrationForOutputEnable=NeverArbitrate;NumberOfSyncRegistersForOutputData=1;NumberOfSyncRegistersForOutputEnable=1;NumberOfSyncRegistersForReadInProject=Auto;resource=/ConnectorB/DIO2;0;ReadMethodType=bool;WriteMethodType=bool{29349321-F301-4C5D-8909-8B838563BB78}ArbitrationForOutputData=NeverArbitrate;ArbitrationForOutputEnable=NeverArbitrate;NumberOfSyncRegistersForOutputData=1;NumberOfSyncRegistersForOutputEnable=1;NumberOfSyncRegistersForReadInProject=Auto;resource=/ConnectorA/DIO8;0;ReadMethodType=bool;WriteMethodType=bool{29AD2B27-1629-44D1-8E88-49792DC43B9C}ArbitrationForOutputData=NeverArbitrate;ArbitrationForOutputEnable=NeverArbitrate;NumberOfSyncRegistersForOutputData=1;NumberOfSyncRegistersForOutputEnable=1;NumberOfSyncRegistersForReadInProject=Auto;resource=/ConnectorA/DIO11;0;ReadMethodType=bool;WriteMethodType=bool{2BF6E022-22C1-482E-B55C-77F0D8B4791A}ArbitrationForOutputData=NeverArbitrate;ArbitrationForOutputEnable=NeverArbitrate;NumberOfSyncRegistersForOutputData=1;NumberOfSyncRegistersForOutputEnable=1;NumberOfSyncRegistersForReadInProject=Auto;resource=/ConnectorB/DIO10;0;ReadMethodType=bool;WriteMethodType=bool{33D6DAF5-71AA-4D32-BC11-1CC39A7392DA}resource=/ConnectorA/AI1;0;ReadMethodType=U16{3463B167-C926-407E-8C43-D5AE3884D1C1}ArbitrationForOutputData=NeverArbitrate;ArbitrationForOutputEnable=NeverArbitrate;NumberOfSyncRegistersForOutputData=1;NumberOfSyncRegistersForOutputEnable=1;NumberOfSyncRegistersForReadInProject=Auto;resource=/ConnectorA/DIO14;0;ReadMethodType=bool;WriteMethodType=bool{35C94CD8-800A-4F37-B0A0-217A523520DE}resource=/Audio/AudioIn\/Right;0;ReadMethodType=I16{38234618-06D7-4074-AE8B-8DC72F2569A2}NumberOfSyncRegistersForReadInProject=Auto;resource=/Button0;0;ReadMethodType=bool{38571E09-5232-406E-87C0-A5DB63B15436}resource=/ConnectorB/AI0;0;ReadMethodType=U16{447D29C1-A7D1-4DA6-8079-245DCDD02515}ArbitrationForOutputData=NeverArbitrate;ArbitrationForOutputEnable=NeverArbitrate;NumberOfSyncRegistersForOutputData=1;NumberOfSyncRegistersForOutputEnable=1;NumberOfSyncRegistersForReadInProject=Auto;resource=/ConnectorA/DIO15:8;0;ReadMethodType=u8;WriteMethodType=u8{473B6750-F870-4EAC-8532-85254520D4F6}ArbitrationForOutputData=NeverArbitrate;NumberOfSyncRegistersForOutputData=1;NumberOfSyncRegistersForReadInProject=Auto;resource=/LED2;0;ReadMethodType=bool;WriteMethodType=bool{4DDF0209-B5F9-4637-B305-2E451635B43D}ArbitrationForOutputData=NeverArbitrate;ArbitrationForOutputEnable=NeverArbitrate;NumberOfSyncRegistersForOutputData=1;NumberOfSyncRegistersForOutputEnable=1;NumberOfSyncRegistersForReadInProject=Auto;resource=/ConnectorA/DIO9;0;ReadMethodType=bool;WriteMethodType=bool{4E02C4E5-25D1-4120-9C5B-B158842491F3}ArbitrationForOutputData=NeverArbitrate;ArbitrationForOutputEnable=NeverArbitrate;NumberOfSyncRegistersForOutputData=1;NumberOfSyncRegistersForOutputEnable=1;NumberOfSyncRegistersForReadInProject=Auto;resource=/ConnectorB/DIO4;0;ReadMethodType=bool;WriteMethodType=bool{4F164462-952A-47B7-B0C9-D42C8770D1EC}resource=/ConnectorA/AI2;0;ReadMethodType=U16{561BF876-C135-41EC-A066-BB989913DA86}ArbitrationForOutputData=NeverArbitrate;NumberOfSyncRegistersForOutputData=1;NumberOfSyncRegistersForReadInProject=Auto;resource=/LED3;0;ReadMethodType=bool;WriteMethodType=bool{5A0B8620-F1F2-446A-92D9-02E0ABF67EA0}ArbitrationForOutputData=NeverArbitrate;ArbitrationForOutputEnable=NeverArbitrate;NumberOfSyncRegistersForOutputData=1;NumberOfSyncRegistersForOutputEnable=1;NumberOfSyncRegistersForReadInProject=Auto;resource=/ConnectorC/DIO5;0;ReadMethodType=bool;WriteMethodType=bool{5CD746EC-554F-4639-A475-1F176996D491}ArbitrationForOutputData=NeverArbitrate;ArbitrationForOutputEnable=NeverArbitrate;NumberOfSyncRegistersForOutputData=1;NumberOfSyncRegistersForOutputEnable=1;NumberOfSyncRegistersForReadInProject=Auto;resource=/ConnectorB/DIO15;0;ReadMethodType=bool;WriteMethodType=bool{65048A13-9A8C-4513-A95F-CF89C651C3E5}"ControlLogic=0;NumberOfElements=1023;Type=2;ReadArbs=Arbitrate if Multiple Requestors Only;ElementsPerRead=1;WriteArbs=Arbitrate if Multiple Requestors Only;ElementsPerWrite=1;Implementation=2;AudioIn DMA;DataType=1000800000000001000940070003553332000100000000000000000000;DisableOnOverflowUnderflow=FALSE"{6FF88112-EF52-4C48-AA33-7A8D8A792A7E}ArbitrationForOutputData=NeverArbitrate;ArbitrationForOutputEnable=NeverArbitrate;NumberOfSyncRegistersForOutputData=1;NumberOfSyncRegistersForOutputEnable=1;NumberOfSyncRegistersForReadInProject=Auto;resource=/ConnectorB/DIO0;0;ReadMethodType=bool;WriteMethodType=bool{7100B14D-A7B5-4694-8D1D-9D8BC6AC6458}resource=/ConnectorB/AI3;0;ReadMethodType=U16{756718FD-553A-479F-942A-077CFE53E644}resource=/AccelerationZ;0;ReadMethodType=I16{766A56A3-79E8-42F8-A5E1-5498DFD76048}ArbitrationForOutputData=NeverArbitrate;ArbitrationForOutputEnable=NeverArbitrate;NumberOfSyncRegistersForOutputData=1;NumberOfSyncRegistersForOutputEnable=1;NumberOfSyncRegistersForReadInProject=Auto;resource=/ConnectorA/DIO10;0;ReadMethodType=bool;WriteMethodType=bool{79B9B1F7-CD77-48DB-991B-5D970AE2A67C}ArbitrationForOutputData=NeverArbitrate;ArbitrationForOutputEnable=NeverArbitrate;NumberOfSyncRegistersForOutputData=1;NumberOfSyncRegistersForOutputEnable=1;NumberOfSyncRegistersForReadInProject=Auto;resource=/ConnectorB/DIO7:0;0;ReadMethodType=u8;WriteMethodType=u8{7A003C54-673F-434B-820D-C74A16BDE452}ArbitrationForOutputData=NeverArbitrate;ArbitrationForOutputEnable=NeverArbitrate;NumberOfSyncRegistersForOutputData=1;NumberOfSyncRegistersForOutputEnable=1;NumberOfSyncRegistersForReadInProject=Auto;resource=/ConnectorB/DIO8;0;ReadMethodType=bool;WriteMethodType=bool{7AB17D07-9F1E-4304-A879-3EAB24A163E2}"ControlLogic=0;NumberOfElements=1029;Type=1;ReadArbs=Arbitrate if Multiple Requestors Only;ElementsPerRead=1;WriteArbs=Arbitrate if Multiple Requestors Only;ElementsPerWrite=1;Implementation=2;A.DO1 DMA;DataType=1000800000000001000A402104426F6F6C00000100000000000000;DisableOnOverflowUnderflow=FALSE"{7E5AB214-6606-4949-B31E-31202815F01C}resource=/AccelerationY;0;ReadMethodType=I16{81AD3366-F622-4E4A-BB6B-E3A0C2A4C3D5}resource=/Audio/AudioOut\/Left;0;WriteMethodType=I16{882E6D4A-9734-45E3-8B93-E440379B3F9B}ArbitrationForOutputData=NeverArbitrate;ArbitrationForOutputEnable=NeverArbitrate;NumberOfSyncRegistersForOutputData=1;NumberOfSyncRegistersForOutputEnable=1;NumberOfSyncRegistersForReadInProject=Auto;resource=/ConnectorB/DIO5;0;ReadMethodType=bool;WriteMethodType=bool{8AC7FC94-B8B0-4B26-BC93-74F1DB667936}ArbitrationForOutputData=NeverArbitrate;ArbitrationForOutputEnable=NeverArbitrate;NumberOfSyncRegistersForOutputData=1;NumberOfSyncRegistersForOutputEnable=1;NumberOfSyncRegistersForReadInProject=Auto;resource=/ConnectorA/DIO4;0;ReadMethodType=bool;WriteMethodType=bool{8F3B72BE-F585-4BB7-A43C-A9D6D7C0A5DC}resource=/ConnectorB/AO1;0;WriteMethodType=U16{8F54E96A-BA98-42AF-B4AA-9324E6527927}resource=/Audio/AudioOut\/Right;0;WriteMethodType=I16{90002A0D-4EFE-492D-ABD1-7565928A2250}ArbitrationForOutputData=NeverArbitrate;ArbitrationForOutputEnable=NeverArbitrate;NumberOfSyncRegistersForOutputData=1;NumberOfSyncRegistersForOutputEnable=1;NumberOfSyncRegistersForReadInProject=Auto;resource=/ConnectorB/DIO13;0;ReadMethodType=bool;WriteMethodType=bool{9135468E-CB41-440B-B212-B53BFD031B17}ArbitrationForOutputData=NeverArbitrate;ArbitrationForOutputEnable=NeverArbitrate;NumberOfSyncRegistersForOutputData=1;NumberOfSyncRegistersForOutputEnable=1;NumberOfSyncRegistersForReadInProject=Auto;resource=/ConnectorB/DIO6;0;ReadMethodType=bool;WriteMethodType=bool{93AD27D1-C7C6-4E5C-BC9F-E213E52A8DC3}resource=/ConnectorB/AI2;0;ReadMethodType=U16{94D85D33-E1F7-45C7-8AA5-E83330715CF1}resource=/ConnectorB/AI1;0;ReadMethodType=U16{98378F87-22EB-4668-A2A7-054E1AF31799}ResourceName=40 MHz Onboard Clock;TopSignalConnect=Clk40;ClockSignalName=Clk40;MinFreq=40000000.000000;MaxFreq=40000000.000000;VariableFreq=0;NomFreq=40000000.000000;PeakPeriodJitter=250.000000;MinDutyCycle=50.000000;MaxDutyCycle=50.000000;Accuracy=100.000000;RunTime=0;SpreadSpectrum=0;GenericDataHash=D41D8CD98F00B204E9800998ECF8427E{9B0A2543-A0C9-4F9C-8896-2A6AE83B246B}ArbitrationForOutputData=NeverArbitrate;ArbitrationForOutputEnable=NeverArbitrate;NumberOfSyncRegistersForOutputData=1;NumberOfSyncRegistersForOutputEnable=1;NumberOfSyncRegistersForReadInProject=Auto;resource=/ConnectorA/DIO1;0;ReadMethodType=bool;WriteMethodType=bool{9B8B241B-9768-493C-9623-96459642CCA5}ArbitrationForOutputData=NeverArbitrate;ArbitrationForOutputEnable=NeverArbitrate;NumberOfSyncRegistersForOutputData=1;NumberOfSyncRegistersForOutputEnable=1;NumberOfSyncRegistersForReadInProject=Auto;resource=/ConnectorA/DIO7:0;0;ReadMethodType=u8;WriteMethodType=u8{9DF0D65A-A70D-464B-8466-1CA4425B2F29}ArbitrationForOutputData=NeverArbitrate;ArbitrationForOutputEnable=NeverArbitrate;NumberOfSyncRegistersForOutputData=1;NumberOfSyncRegistersForOutputEnable=1;NumberOfSyncRegistersForReadInProject=Auto;resource=/ConnectorA/DIO2;0;ReadMethodType=bool;WriteMethodType=bool{A3393B3E-DE11-4E2B-AEDA-A5A2FFF6189E}ArbitrationForOutputData=NeverArbitrate;ArbitrationForOutputEnable=NeverArbitrate;NumberOfSyncRegistersForOutputData=1;NumberOfSyncRegistersForOutputEnable=1;NumberOfSyncRegistersForReadInProject=Auto;resource=/ConnectorB/DIO11;0;ReadMethodType=bool;WriteMethodType=bool{A4827F0D-CFF2-4315-BA1C-E5BCDEC3BD2B}ArbitrationForOutputData=NeverArbitrate;ArbitrationForOutputEnable=NeverArbitrate;NumberOfSyncRegistersForOutputData=1;NumberOfSyncRegistersForOutputEnable=1;NumberOfSyncRegistersForReadInProject=Auto;resource=/ConnectorA/DIO3;0;ReadMethodType=bool;WriteMethodType=bool{A82940A1-4020-47DE-B9FB-4BA0DAF07673}ArbitrationForOutputData=NeverArbitrate;ArbitrationForOutputEnable=NeverArbitrate;NumberOfSyncRegistersForOutputData=1;NumberOfSyncRegistersForOutputEnable=1;NumberOfSyncRegistersForReadInProject=Auto;resource=/ConnectorA/DIO6;0;ReadMethodType=bool;WriteMethodType=bool{ABE3F875-785C-4060-A1E3-CD5CCFB383B1}ArbitrationForOutputData=NeverArbitrate;ArbitrationForOutputEnable=NeverArbitrate;NumberOfSyncRegistersForOutputData=1;NumberOfSyncRegistersForOutputEnable=1;NumberOfSyncRegistersForReadInProject=Auto;resource=/ConnectorA/DIO15;0;ReadMethodType=bool;WriteMethodType=bool{B44C83E1-A5A5-4F51-9D0C-41A24E448A3E}resource=/Audio/AudioIn\/Left;0;ReadMethodType=I16{B98FC057-737F-4D93-A0EF-28828BB1454C}ArbitrationForOutputData=NeverArbitrate;ArbitrationForOutputEnable=NeverArbitrate;NumberOfSyncRegistersForOutputData=1;NumberOfSyncRegistersForOutputEnable=1;NumberOfSyncRegistersForReadInProject=Auto;resource=/ConnectorB/DIO3;0;ReadMethodType=bool;WriteMethodType=bool{BE2A7CA1-E572-458B-BB8B-50CAEFFACD92}resource=/ConnectorC/AO0;0;WriteMethodType=I16{C44CB918-B185-44AC-8032-3225E8061BAD}ArbitrationForOutputData=NeverArbitrate;ArbitrationForOutputEnable=NeverArbitrate;NumberOfSyncRegistersForOutputData=1;NumberOfSyncRegistersForOutputEnable=1;NumberOfSyncRegistersForReadInProject=Auto;resource=/ConnectorC/DIO7;0;ReadMethodType=bool;WriteMethodType=bool{CD4A634A-838B-4AAE-9D7C-487F6923CA9F}ArbitrationForOutputData=NeverArbitrate;ArbitrationForOutputEnable=NeverArbitrate;NumberOfSyncRegistersForOutputData=1;NumberOfSyncRegistersForOutputEnable=1;NumberOfSyncRegistersForReadInProject=Auto;resource=/ConnectorB/DIO12;0;ReadMethodType=bool;WriteMethodType=bool{CF025CCA-BCE1-456F-8941-605E22C74CC5}ArbitrationForOutputData=NeverArbitrate;ArbitrationForOutputEnable=NeverArbitrate;NumberOfSyncRegistersForOutputData=1;NumberOfSyncRegistersForOutputEnable=1;NumberOfSyncRegistersForReadInProject=Auto;resource=/ConnectorC/DIO3;0;ReadMethodType=bool;WriteMethodType=bool{D4672657-8A38-49E6-939A-5D1CE29376B8}ArbitrationForOutputData=NeverArbitrate;ArbitrationForOutputEnable=NeverArbitrate;NumberOfSyncRegistersForOutputData=1;NumberOfSyncRegistersForOutputEnable=1;NumberOfSyncRegistersForReadInProject=Auto;resource=/ConnectorC/DIO4;0;ReadMethodType=bool;WriteMethodType=bool{D7E1AC23-7F03-4BB6-8DB8-906BFFC2C12C}ArbitrationForOutputData=NeverArbitrate;ArbitrationForOutputEnable=NeverArbitrate;NumberOfSyncRegistersForOutputData=1;NumberOfSyncRegistersForOutputEnable=1;NumberOfSyncRegistersForReadInProject=Auto;resource=/ConnectorA/DIO5;0;ReadMethodType=bool;WriteMethodType=bool{DA6361DA-A0F9-4829-BF6E-C429883F506B}ArbitrationForOutputData=NeverArbitrate;ArbitrationForOutputEnable=NeverArbitrate;NumberOfSyncRegistersForOutputData=1;NumberOfSyncRegistersForOutputEnable=1;NumberOfSyncRegistersForReadInProject=Auto;resource=/ConnectorB/DIO14;0;ReadMethodType=bool;WriteMethodType=bool{DADB24EE-A7D4-4867-B5F2-15898896F779}ArbitrationForOutputData=NeverArbitrate;ArbitrationForOutputEnable=NeverArbitrate;NumberOfSyncRegistersForOutputData=1;NumberOfSyncRegistersForOutputEnable=1;NumberOfSyncRegistersForReadInProject=Auto;resource=/ConnectorA/DIO7;0;ReadMethodType=bool;WriteMethodType=bool{DAEC66DD-EFD4-4E45-9705-01FF5C6AD5C9}resource=/AccelerationX;0;ReadMethodType=I16{E0E2A815-00C8-4851-B272-AC14BC594398}"ControlLogic=0;NumberOfElements=1029;Type=1;ReadArbs=Arbitrate if Multiple Requestors Only;ElementsPerRead=1;WriteArbs=Arbitrate if Multiple Requestors Only;ElementsPerWrite=1;Implementation=2;AudioOut DMA;DataType=1000800000000001000940070003553332000100000000000000000000;DisableOnOverflowUnderflow=FALSE"{E238CD86-2974-4BF6-BB0B-9FC06CE01575}resource=/ConnectorC/AI1;0;ReadMethodType=I16{E634D6D4-8B51-4E5F-9180-8BDE9F1963BA}ArbitrationForOutputData=NeverArbitrate;ArbitrationForOutputEnable=NeverArbitrate;NumberOfSyncRegistersForOutputData=1;NumberOfSyncRegistersForOutputEnable=1;NumberOfSyncRegistersForReadInProject=Auto;resource=/ConnectorB/DIO9;0;ReadMethodType=bool;WriteMethodType=bool{E674DECD-D932-48A8-AECC-A213AC1B5880}ArbitrationForOutputData=NeverArbitrate;NumberOfSyncRegistersForOutputData=1;NumberOfSyncRegistersForReadInProject=Auto;resource=/LED0;0;ReadMethodType=bool;WriteMethodType=bool{E8E8516D-A651-40E5-8792-B9A2D11EA0F6}resource=/ConnectorA/AI3;0;ReadMethodType=U16{EB9B9D57-5E53-425E-AF33-77AC9EB11183}resource=/ConnectorC/AO1;0;WriteMethodType=I16{EFD40C92-8A69-41C7-B5BC-F62AD499D629}"ControlLogic=0;NumberOfElements=1029;Type=1;ReadArbs=Arbitrate if Multiple Requestors Only;ElementsPerRead=1;WriteArbs=Arbitrate if Multiple Requestors Only;ElementsPerWrite=1;Implementation=2;A.AO0 DMA;DataType=100080000000000100094006000355313600010000000000000000;DisableOnOverflowUnderflow=FALSE"{F44E33D6-96E9-473A-9BA3-527F46545A35}ArbitrationForOutputData=NeverArbitrate;ArbitrationForOutputEnable=NeverArbitrate;NumberOfSyncRegistersForOutputData=1;NumberOfSyncRegistersForOutputEnable=1;NumberOfSyncRegistersForReadInProject=Auto;resource=/ConnectorA/DIO13;0;ReadMethodType=bool;WriteMethodType=bool{F5583D6C-850D-4049-9D0E-778EC7223853}ArbitrationForOutputData=NeverArbitrate;ArbitrationForOutputEnable=NeverArbitrate;NumberOfSyncRegistersForOutputData=1;NumberOfSyncRegistersForOutputEnable=1;NumberOfSyncRegistersForReadInProject=Auto;resource=/ConnectorB/DIO7;0;ReadMethodType=bool;WriteMethodType=bool{F85F434C-FA12-468E-B232-7CECD1E171E3}ArbitrationForOutputData=NeverArbitrate;ArbitrationForOutputEnable=NeverArbitrate;NumberOfSyncRegistersForOutputData=1;NumberOfSyncRegistersForOutputEnable=1;NumberOfSyncRegistersForReadInProject=Auto;resource=/ConnectorA/DIO0;0;ReadMethodType=bool;WriteMethodType=bool{F894051E-E8B1-48B8-802C-2B96B1741E00}resource=/ConnectorA/AO0;0;WriteMethodType=U16{F8CBD37D-3B46-452A-86C4-914F42296F91}resource=/ConnectorA/AO1;0;WriteMethodType=U16{FD9D72AE-C196-4EED-A32A-0BD2FBCDA30D}ArbitrationForOutputData=NeverArbitrate;ArbitrationForOutputEnable=NeverArbitrate;NumberOfSyncRegistersForOutputData=1;NumberOfSyncRegistersForOutputEnable=1;NumberOfSyncRegistersForReadInProject=Auto;resource=/ConnectorB/DIO1;0;ReadMethodType=bool;WriteMethodType=bool{FFE5B060-DB0F-4E97-8D33-BAC41DDCEBFB}ArbitrationForOutputData=NeverArbitrate;ArbitrationForOutputEnable=NeverArbitrate;NumberOfSyncRegistersForOutputData=1;NumberOfSyncRegistersForOutputEnable=1;NumberOfSyncRegistersForReadInProject=Auto;resource=/ConnectorB/DIO15:8;0;ReadMethodType=u8;WriteMethodType=u8myRIO-1900/Clk40/falsefalseFPGA_EXECUTION_MODEFPGA_TARGETFPGA_TARGET_CLASSMYRIO_1900FPGA_TARGET_FAMILYZYNQTARGET_TYPEFPGA</Property>
							<Property Name="configString.name" Type="Str">40 MHz Onboard ClockResourceName=40 MHz Onboard Clock;TopSignalConnect=Clk40;ClockSignalName=Clk40;MinFreq=40000000.000000;MaxFreq=40000000.000000;VariableFreq=0;NomFreq=40000000.000000;PeakPeriodJitter=250.000000;MinDutyCycle=50.000000;MaxDutyCycle=50.000000;Accuracy=100.000000;RunTime=0;SpreadSpectrum=0;GenericDataHash=D41D8CD98F00B204E9800998ECF8427EA.AI0 DMA"ControlLogic=0;NumberOfElements=1023;Type=2;ReadArbs=Arbitrate if Multiple Requestors Only;ElementsPerRead=1;WriteArbs=Arbitrate if Multiple Requestors Only;ElementsPerWrite=1;Implementation=2;A.AI0 DMA;DataType=100080000000000100094006000355313600010000000000000000;DisableOnOverflowUnderflow=FALSE"A.AO0 DMA"ControlLogic=0;NumberOfElements=1029;Type=1;ReadArbs=Arbitrate if Multiple Requestors Only;ElementsPerRead=1;WriteArbs=Arbitrate if Multiple Requestors Only;ElementsPerWrite=1;Implementation=2;A.AO0 DMA;DataType=100080000000000100094006000355313600010000000000000000;DisableOnOverflowUnderflow=FALSE"A.DI0 DMA"ControlLogic=0;NumberOfElements=1023;Type=2;ReadArbs=Arbitrate if Multiple Requestors Only;ElementsPerRead=1;WriteArbs=Arbitrate if Multiple Requestors Only;ElementsPerWrite=1;Implementation=2;A.DI0 DMA;DataType=1000800000000001000A402104426F6F6C00000100000000000000;DisableOnOverflowUnderflow=FALSE"A.DO1 DMA"ControlLogic=0;NumberOfElements=1029;Type=1;ReadArbs=Arbitrate if Multiple Requestors Only;ElementsPerRead=1;WriteArbs=Arbitrate if Multiple Requestors Only;ElementsPerWrite=1;Implementation=2;A.DO1 DMA;DataType=1000800000000001000A402104426F6F6C00000100000000000000;DisableOnOverflowUnderflow=FALSE"AccelerationXresource=/AccelerationX;0;ReadMethodType=I16AccelerationYresource=/AccelerationY;0;ReadMethodType=I16AccelerationZresource=/AccelerationZ;0;ReadMethodType=I16AudioIn DMA"ControlLogic=0;NumberOfElements=1023;Type=2;ReadArbs=Arbitrate if Multiple Requestors Only;ElementsPerRead=1;WriteArbs=Arbitrate if Multiple Requestors Only;ElementsPerWrite=1;Implementation=2;AudioIn DMA;DataType=1000800000000001000940070003553332000100000000000000000000;DisableOnOverflowUnderflow=FALSE"AudioIn/Leftresource=/Audio/AudioIn\/Left;0;ReadMethodType=I16AudioIn/Rightresource=/Audio/AudioIn\/Right;0;ReadMethodType=I16AudioOut DMA"ControlLogic=0;NumberOfElements=1029;Type=1;ReadArbs=Arbitrate if Multiple Requestors Only;ElementsPerRead=1;WriteArbs=Arbitrate if Multiple Requestors Only;ElementsPerWrite=1;Implementation=2;AudioOut DMA;DataType=1000800000000001000940070003553332000100000000000000000000;DisableOnOverflowUnderflow=FALSE"AudioOut/Leftresource=/Audio/AudioOut\/Left;0;WriteMethodType=I16AudioOut/Rightresource=/Audio/AudioOut\/Right;0;WriteMethodType=I16Button0NumberOfSyncRegistersForReadInProject=Auto;resource=/Button0;0;ReadMethodType=boolConnectorA/AI0resource=/ConnectorA/AI0;0;ReadMethodType=U16ConnectorA/AI1resource=/ConnectorA/AI1;0;ReadMethodType=U16ConnectorA/AI2resource=/ConnectorA/AI2;0;ReadMethodType=U16ConnectorA/AI3resource=/ConnectorA/AI3;0;ReadMethodType=U16ConnectorA/AO0resource=/ConnectorA/AO0;0;WriteMethodType=U16ConnectorA/AO1resource=/ConnectorA/AO1;0;WriteMethodType=U16ConnectorA/DIO0ArbitrationForOutputData=NeverArbitrate;ArbitrationForOutputEnable=NeverArbitrate;NumberOfSyncRegistersForOutputData=1;NumberOfSyncRegistersForOutputEnable=1;NumberOfSyncRegistersForReadInProject=Auto;resource=/ConnectorA/DIO0;0;ReadMethodType=bool;WriteMethodType=boolConnectorA/DIO10ArbitrationForOutputData=NeverArbitrate;ArbitrationForOutputEnable=NeverArbitrate;NumberOfSyncRegistersForOutputData=1;NumberOfSyncRegistersForOutputEnable=1;NumberOfSyncRegistersForReadInProject=Auto;resource=/ConnectorA/DIO10;0;ReadMethodType=bool;WriteMethodType=boolConnectorA/DIO11ArbitrationForOutputData=NeverArbitrate;ArbitrationForOutputEnable=NeverArbitrate;NumberOfSyncRegistersForOutputData=1;NumberOfSyncRegistersForOutputEnable=1;NumberOfSyncRegistersForReadInProject=Auto;resource=/ConnectorA/DIO11;0;ReadMethodType=bool;WriteMethodType=boolConnectorA/DIO12ArbitrationForOutputData=NeverArbitrate;ArbitrationForOutputEnable=NeverArbitrate;NumberOfSyncRegistersForOutputData=1;NumberOfSyncRegistersForOutputEnable=1;NumberOfSyncRegistersForReadInProject=Auto;resource=/ConnectorA/DIO12;0;ReadMethodType=bool;WriteMethodType=boolConnectorA/DIO13ArbitrationForOutputData=NeverArbitrate;ArbitrationForOutputEnable=NeverArbitrate;NumberOfSyncRegistersForOutputData=1;NumberOfSyncRegistersForOutputEnable=1;NumberOfSyncRegistersForReadInProject=Auto;resource=/ConnectorA/DIO13;0;ReadMethodType=bool;WriteMethodType=boolConnectorA/DIO14ArbitrationForOutputData=NeverArbitrate;ArbitrationForOutputEnable=NeverArbitrate;NumberOfSyncRegistersForOutputData=1;NumberOfSyncRegistersForOutputEnable=1;NumberOfSyncRegistersForReadInProject=Auto;resource=/ConnectorA/DIO14;0;ReadMethodType=bool;WriteMethodType=boolConnectorA/DIO15:8ArbitrationForOutputData=NeverArbitrate;ArbitrationForOutputEnable=NeverArbitrate;NumberOfSyncRegistersForOutputData=1;NumberOfSyncRegistersForOutputEnable=1;NumberOfSyncRegistersForReadInProject=Auto;resource=/ConnectorA/DIO15:8;0;ReadMethodType=u8;WriteMethodType=u8ConnectorA/DIO15ArbitrationForOutputData=NeverArbitrate;ArbitrationForOutputEnable=NeverArbitrate;NumberOfSyncRegistersForOutputData=1;NumberOfSyncRegistersForOutputEnable=1;NumberOfSyncRegistersForReadInProject=Auto;resource=/ConnectorA/DIO15;0;ReadMethodType=bool;WriteMethodType=boolConnectorA/DIO1ArbitrationForOutputData=NeverArbitrate;ArbitrationForOutputEnable=NeverArbitrate;NumberOfSyncRegistersForOutputData=1;NumberOfSyncRegistersForOutputEnable=1;NumberOfSyncRegistersForReadInProject=Auto;resource=/ConnectorA/DIO1;0;ReadMethodType=bool;WriteMethodType=boolConnectorA/DIO2ArbitrationForOutputData=NeverArbitrate;ArbitrationForOutputEnable=NeverArbitrate;NumberOfSyncRegistersForOutputData=1;NumberOfSyncRegistersForOutputEnable=1;NumberOfSyncRegistersForReadInProject=Auto;resource=/ConnectorA/DIO2;0;ReadMethodType=bool;WriteMethodType=boolConnectorA/DIO3ArbitrationForOutputData=NeverArbitrate;ArbitrationForOutputEnable=NeverArbitrate;NumberOfSyncRegistersForOutputData=1;NumberOfSyncRegistersForOutputEnable=1;NumberOfSyncRegistersForReadInProject=Auto;resource=/ConnectorA/DIO3;0;ReadMethodType=bool;WriteMethodType=boolConnectorA/DIO4ArbitrationForOutputData=NeverArbitrate;ArbitrationForOutputEnable=NeverArbitrate;NumberOfSyncRegistersForOutputData=1;NumberOfSyncRegistersForOutputEnable=1;NumberOfSyncRegistersForReadInProject=Auto;resource=/ConnectorA/DIO4;0;ReadMethodType=bool;WriteMethodType=boolConnectorA/DIO5ArbitrationForOutputData=NeverArbitrate;ArbitrationForOutputEnable=NeverArbitrate;NumberOfSyncRegistersForOutputData=1;NumberOfSyncRegistersForOutputEnable=1;NumberOfSyncRegistersForReadInProject=Auto;resource=/ConnectorA/DIO5;0;ReadMethodType=bool;WriteMethodType=boolConnectorA/DIO6ArbitrationForOutputData=NeverArbitrate;ArbitrationForOutputEnable=NeverArbitrate;NumberOfSyncRegistersForOutputData=1;NumberOfSyncRegistersForOutputEnable=1;NumberOfSyncRegistersForReadInProject=Auto;resource=/ConnectorA/DIO6;0;ReadMethodType=bool;WriteMethodType=boolConnectorA/DIO7:0ArbitrationForOutputData=NeverArbitrate;ArbitrationForOutputEnable=NeverArbitrate;NumberOfSyncRegistersForOutputData=1;NumberOfSyncRegistersForOutputEnable=1;NumberOfSyncRegistersForReadInProject=Auto;resource=/ConnectorA/DIO7:0;0;ReadMethodType=u8;WriteMethodType=u8ConnectorA/DIO7ArbitrationForOutputData=NeverArbitrate;ArbitrationForOutputEnable=NeverArbitrate;NumberOfSyncRegistersForOutputData=1;NumberOfSyncRegistersForOutputEnable=1;NumberOfSyncRegistersForReadInProject=Auto;resource=/ConnectorA/DIO7;0;ReadMethodType=bool;WriteMethodType=boolConnectorA/DIO8ArbitrationForOutputData=NeverArbitrate;ArbitrationForOutputEnable=NeverArbitrate;NumberOfSyncRegistersForOutputData=1;NumberOfSyncRegistersForOutputEnable=1;NumberOfSyncRegistersForReadInProject=Auto;resource=/ConnectorA/DIO8;0;ReadMethodType=bool;WriteMethodType=boolConnectorA/DIO9ArbitrationForOutputData=NeverArbitrate;ArbitrationForOutputEnable=NeverArbitrate;NumberOfSyncRegistersForOutputData=1;NumberOfSyncRegistersForOutputEnable=1;NumberOfSyncRegistersForReadInProject=Auto;resource=/ConnectorA/DIO9;0;ReadMethodType=bool;WriteMethodType=boolConnectorB/AI0resource=/ConnectorB/AI0;0;ReadMethodType=U16ConnectorB/AI1resource=/ConnectorB/AI1;0;ReadMethodType=U16ConnectorB/AI2resource=/ConnectorB/AI2;0;ReadMethodType=U16ConnectorB/AI3resource=/ConnectorB/AI3;0;ReadMethodType=U16ConnectorB/AO0resource=/ConnectorB/AO0;0;WriteMethodType=U16ConnectorB/AO1resource=/ConnectorB/AO1;0;WriteMethodType=U16ConnectorB/DIO0ArbitrationForOutputData=NeverArbitrate;ArbitrationForOutputEnable=NeverArbitrate;NumberOfSyncRegistersForOutputData=1;NumberOfSyncRegistersForOutputEnable=1;NumberOfSyncRegistersForReadInProject=Auto;resource=/ConnectorB/DIO0;0;ReadMethodType=bool;WriteMethodType=boolConnectorB/DIO10ArbitrationForOutputData=NeverArbitrate;ArbitrationForOutputEnable=NeverArbitrate;NumberOfSyncRegistersForOutputData=1;NumberOfSyncRegistersForOutputEnable=1;NumberOfSyncRegistersForReadInProject=Auto;resource=/ConnectorB/DIO10;0;ReadMethodType=bool;WriteMethodType=boolConnectorB/DIO11ArbitrationForOutputData=NeverArbitrate;ArbitrationForOutputEnable=NeverArbitrate;NumberOfSyncRegistersForOutputData=1;NumberOfSyncRegistersForOutputEnable=1;NumberOfSyncRegistersForReadInProject=Auto;resource=/ConnectorB/DIO11;0;ReadMethodType=bool;WriteMethodType=boolConnectorB/DIO12ArbitrationForOutputData=NeverArbitrate;ArbitrationForOutputEnable=NeverArbitrate;NumberOfSyncRegistersForOutputData=1;NumberOfSyncRegistersForOutputEnable=1;NumberOfSyncRegistersForReadInProject=Auto;resource=/ConnectorB/DIO12;0;ReadMethodType=bool;WriteMethodType=boolConnectorB/DIO13ArbitrationForOutputData=NeverArbitrate;ArbitrationForOutputEnable=NeverArbitrate;NumberOfSyncRegistersForOutputData=1;NumberOfSyncRegistersForOutputEnable=1;NumberOfSyncRegistersForReadInProject=Auto;resource=/ConnectorB/DIO13;0;ReadMethodType=bool;WriteMethodType=boolConnectorB/DIO14ArbitrationForOutputData=NeverArbitrate;ArbitrationForOutputEnable=NeverArbitrate;NumberOfSyncRegistersForOutputData=1;NumberOfSyncRegistersForOutputEnable=1;NumberOfSyncRegistersForReadInProject=Auto;resource=/ConnectorB/DIO14;0;ReadMethodType=bool;WriteMethodType=boolConnectorB/DIO15:8ArbitrationForOutputData=NeverArbitrate;ArbitrationForOutputEnable=NeverArbitrate;NumberOfSyncRegistersForOutputData=1;NumberOfSyncRegistersForOutputEnable=1;NumberOfSyncRegistersForReadInProject=Auto;resource=/ConnectorB/DIO15:8;0;ReadMethodType=u8;WriteMethodType=u8ConnectorB/DIO15ArbitrationForOutputData=NeverArbitrate;ArbitrationForOutputEnable=NeverArbitrate;NumberOfSyncRegistersForOutputData=1;NumberOfSyncRegistersForOutputEnable=1;NumberOfSyncRegistersForReadInProject=Auto;resource=/ConnectorB/DIO15;0;ReadMethodType=bool;WriteMethodType=boolConnectorB/DIO1ArbitrationForOutputData=NeverArbitrate;ArbitrationForOutputEnable=NeverArbitrate;NumberOfSyncRegistersForOutputData=1;NumberOfSyncRegistersForOutputEnable=1;NumberOfSyncRegistersForReadInProject=Auto;resource=/ConnectorB/DIO1;0;ReadMethodType=bool;WriteMethodType=boolConnectorB/DIO2ArbitrationForOutputData=NeverArbitrate;ArbitrationForOutputEnable=NeverArbitrate;NumberOfSyncRegistersForOutputData=1;NumberOfSyncRegistersForOutputEnable=1;NumberOfSyncRegistersForReadInProject=Auto;resource=/ConnectorB/DIO2;0;ReadMethodType=bool;WriteMethodType=boolConnectorB/DIO3ArbitrationForOutputData=NeverArbitrate;ArbitrationForOutputEnable=NeverArbitrate;NumberOfSyncRegistersForOutputData=1;NumberOfSyncRegistersForOutputEnable=1;NumberOfSyncRegistersForReadInProject=Auto;resource=/ConnectorB/DIO3;0;ReadMethodType=bool;WriteMethodType=boolConnectorB/DIO4ArbitrationForOutputData=NeverArbitrate;ArbitrationForOutputEnable=NeverArbitrate;NumberOfSyncRegistersForOutputData=1;NumberOfSyncRegistersForOutputEnable=1;NumberOfSyncRegistersForReadInProject=Auto;resource=/ConnectorB/DIO4;0;ReadMethodType=bool;WriteMethodType=boolConnectorB/DIO5ArbitrationForOutputData=NeverArbitrate;ArbitrationForOutputEnable=NeverArbitrate;NumberOfSyncRegistersForOutputData=1;NumberOfSyncRegistersForOutputEnable=1;NumberOfSyncRegistersForReadInProject=Auto;resource=/ConnectorB/DIO5;0;ReadMethodType=bool;WriteMethodType=boolConnectorB/DIO6ArbitrationForOutputData=NeverArbitrate;ArbitrationForOutputEnable=NeverArbitrate;NumberOfSyncRegistersForOutputData=1;NumberOfSyncRegistersForOutputEnable=1;NumberOfSyncRegistersForReadInProject=Auto;resource=/ConnectorB/DIO6;0;ReadMethodType=bool;WriteMethodType=boolConnectorB/DIO7:0ArbitrationForOutputData=NeverArbitrate;ArbitrationForOutputEnable=NeverArbitrate;NumberOfSyncRegistersForOutputData=1;NumberOfSyncRegistersForOutputEnable=1;NumberOfSyncRegistersForReadInProject=Auto;resource=/ConnectorB/DIO7:0;0;ReadMethodType=u8;WriteMethodType=u8ConnectorB/DIO7ArbitrationForOutputData=NeverArbitrate;ArbitrationForOutputEnable=NeverArbitrate;NumberOfSyncRegistersForOutputData=1;NumberOfSyncRegistersForOutputEnable=1;NumberOfSyncRegistersForReadInProject=Auto;resource=/ConnectorB/DIO7;0;ReadMethodType=bool;WriteMethodType=boolConnectorB/DIO8ArbitrationForOutputData=NeverArbitrate;ArbitrationForOutputEnable=NeverArbitrate;NumberOfSyncRegistersForOutputData=1;NumberOfSyncRegistersForOutputEnable=1;NumberOfSyncRegistersForReadInProject=Auto;resource=/ConnectorB/DIO8;0;ReadMethodType=bool;WriteMethodType=boolConnectorB/DIO9ArbitrationForOutputData=NeverArbitrate;ArbitrationForOutputEnable=NeverArbitrate;NumberOfSyncRegistersForOutputData=1;NumberOfSyncRegistersForOutputEnable=1;NumberOfSyncRegistersForReadInProject=Auto;resource=/ConnectorB/DIO9;0;ReadMethodType=bool;WriteMethodType=boolConnectorC/AI0resource=/ConnectorC/AI0;0;ReadMethodType=I16ConnectorC/AI1resource=/ConnectorC/AI1;0;ReadMethodType=I16ConnectorC/AO0resource=/ConnectorC/AO0;0;WriteMethodType=I16ConnectorC/AO1resource=/ConnectorC/AO1;0;WriteMethodType=I16ConnectorC/DIO0ArbitrationForOutputData=NeverArbitrate;ArbitrationForOutputEnable=NeverArbitrate;NumberOfSyncRegistersForOutputData=1;NumberOfSyncRegistersForOutputEnable=1;NumberOfSyncRegistersForReadInProject=Auto;resource=/ConnectorC/DIO0;0;ReadMethodType=bool;WriteMethodType=boolConnectorC/DIO1ArbitrationForOutputData=NeverArbitrate;ArbitrationForOutputEnable=NeverArbitrate;NumberOfSyncRegistersForOutputData=1;NumberOfSyncRegistersForOutputEnable=1;NumberOfSyncRegistersForReadInProject=Auto;resource=/ConnectorC/DIO1;0;ReadMethodType=bool;WriteMethodType=boolConnectorC/DIO2ArbitrationForOutputData=NeverArbitrate;ArbitrationForOutputEnable=NeverArbitrate;NumberOfSyncRegistersForOutputData=1;NumberOfSyncRegistersForOutputEnable=1;NumberOfSyncRegistersForReadInProject=Auto;resource=/ConnectorC/DIO2;0;ReadMethodType=bool;WriteMethodType=boolConnectorC/DIO3ArbitrationForOutputData=NeverArbitrate;ArbitrationForOutputEnable=NeverArbitrate;NumberOfSyncRegistersForOutputData=1;NumberOfSyncRegistersForOutputEnable=1;NumberOfSyncRegistersForReadInProject=Auto;resource=/ConnectorC/DIO3;0;ReadMethodType=bool;WriteMethodType=boolConnectorC/DIO4ArbitrationForOutputData=NeverArbitrate;ArbitrationForOutputEnable=NeverArbitrate;NumberOfSyncRegistersForOutputData=1;NumberOfSyncRegistersForOutputEnable=1;NumberOfSyncRegistersForReadInProject=Auto;resource=/ConnectorC/DIO4;0;ReadMethodType=bool;WriteMethodType=boolConnectorC/DIO5ArbitrationForOutputData=NeverArbitrate;ArbitrationForOutputEnable=NeverArbitrate;NumberOfSyncRegistersForOutputData=1;NumberOfSyncRegistersForOutputEnable=1;NumberOfSyncRegistersForReadInProject=Auto;resource=/ConnectorC/DIO5;0;ReadMethodType=bool;WriteMethodType=boolConnectorC/DIO6ArbitrationForOutputData=NeverArbitrate;ArbitrationForOutputEnable=NeverArbitrate;NumberOfSyncRegistersForOutputData=1;NumberOfSyncRegistersForOutputEnable=1;NumberOfSyncRegistersForReadInProject=Auto;resource=/ConnectorC/DIO6;0;ReadMethodType=bool;WriteMethodType=boolConnectorC/DIO7:0ArbitrationForOutputData=NeverArbitrate;ArbitrationForOutputEnable=NeverArbitrate;NumberOfSyncRegistersForOutputData=1;NumberOfSyncRegistersForOutputEnable=1;NumberOfSyncRegistersForReadInProject=Auto;resource=/ConnectorC/DIO7:0;0;ReadMethodType=u8;WriteMethodType=u8ConnectorC/DIO7ArbitrationForOutputData=NeverArbitrate;ArbitrationForOutputEnable=NeverArbitrate;NumberOfSyncRegistersForOutputData=1;NumberOfSyncRegistersForOutputEnable=1;NumberOfSyncRegistersForReadInProject=Auto;resource=/ConnectorC/DIO7;0;ReadMethodType=bool;WriteMethodType=boolLED0ArbitrationForOutputData=NeverArbitrate;NumberOfSyncRegistersForOutputData=1;NumberOfSyncRegistersForReadInProject=Auto;resource=/LED0;0;ReadMethodType=bool;WriteMethodType=boolLED1ArbitrationForOutputData=NeverArbitrate;NumberOfSyncRegistersForOutputData=1;NumberOfSyncRegistersForReadInProject=Auto;resource=/LED1;0;ReadMethodType=bool;WriteMethodType=boolLED2ArbitrationForOutputData=NeverArbitrate;NumberOfSyncRegistersForOutputData=1;NumberOfSyncRegistersForReadInProject=Auto;resource=/LED2;0;ReadMethodType=bool;WriteMethodType=boolLED3ArbitrationForOutputData=NeverArbitrate;NumberOfSyncRegistersForOutputData=1;NumberOfSyncRegistersForReadInProject=Auto;resource=/LED3;0;ReadMethodType=bool;WriteMethodType=boolmyRIO-1900/Clk40/falsefalseFPGA_EXECUTION_MODEFPGA_TARGETFPGA_TARGET_CLASSMYRIO_1900FPGA_TARGET_FAMILYZYNQTARGET_TYPEFPGASystem Resetresource=/System Reset;0;ReadMethodType=bool;WriteMethodType=bool</Property>
						</Item>
						<Item Name="32-Bit Bidirectional Counter Controller.vi" Type="VI" URL="../Sub VIs/Counters/32-Bit Bidirectional Counter Controller.vi">
							<Property Name="configString.guid" Type="Str">{00E5B4FD-5BD8-4239-9B93-FE41768A1930}ArbitrationForOutputData=NeverArbitrate;ArbitrationForOutputEnable=NeverArbitrate;NumberOfSyncRegistersForOutputData=1;NumberOfSyncRegistersForOutputEnable=1;NumberOfSyncRegistersForReadInProject=Auto;resource=/ConnectorC/DIO0;0;ReadMethodType=bool;WriteMethodType=bool{0432ED19-5DCC-480C-8BEB-63B51373AA2B}resource=/ConnectorA/AI0;0;ReadMethodType=U16{07C5C01B-DF43-46F2-8216-0CE4FAD9D344}resource=/System Reset;0;ReadMethodType=bool;WriteMethodType=bool{11877B48-4436-461F-B47C-D178D822C952}resource=/ConnectorC/AI0;0;ReadMethodType=I16{18BBE8B8-E8A2-415E-8737-12B16EDAF49D}"ControlLogic=0;NumberOfElements=1023;Type=2;ReadArbs=Arbitrate if Multiple Requestors Only;ElementsPerRead=1;WriteArbs=Arbitrate if Multiple Requestors Only;ElementsPerWrite=1;Implementation=2;A.DI0 DMA;DataType=1000800000000001000A402104426F6F6C00000100000000000000;DisableOnOverflowUnderflow=FALSE"{1AF9BD7F-BCAF-4890-9CE2-C26EFE549E06}ArbitrationForOutputData=NeverArbitrate;ArbitrationForOutputEnable=NeverArbitrate;NumberOfSyncRegistersForOutputData=1;NumberOfSyncRegistersForOutputEnable=1;NumberOfSyncRegistersForReadInProject=Auto;resource=/ConnectorC/DIO6;0;ReadMethodType=bool;WriteMethodType=bool{1B3E051E-169A-48FD-A75A-C334AE7F3124}resource=/ConnectorB/AO0;0;WriteMethodType=U16{1FC9E6A8-C3EA-490C-81C6-7E36BB4FF9A9}ArbitrationForOutputData=NeverArbitrate;ArbitrationForOutputEnable=NeverArbitrate;NumberOfSyncRegistersForOutputData=1;NumberOfSyncRegistersForOutputEnable=1;NumberOfSyncRegistersForReadInProject=Auto;resource=/ConnectorC/DIO2;0;ReadMethodType=bool;WriteMethodType=bool{204BE8C9-3C12-4E38-91B2-C35097BAA598}ArbitrationForOutputData=NeverArbitrate;ArbitrationForOutputEnable=NeverArbitrate;NumberOfSyncRegistersForOutputData=1;NumberOfSyncRegistersForOutputEnable=1;NumberOfSyncRegistersForReadInProject=Auto;resource=/ConnectorC/DIO1;0;ReadMethodType=bool;WriteMethodType=bool{2400DD3C-3DC1-4909-9D54-F48F33469F7B}"ControlLogic=0;NumberOfElements=1023;Type=2;ReadArbs=Arbitrate if Multiple Requestors Only;ElementsPerRead=1;WriteArbs=Arbitrate if Multiple Requestors Only;ElementsPerWrite=1;Implementation=2;A.AI0 DMA;DataType=100080000000000100094006000355313600010000000000000000;DisableOnOverflowUnderflow=FALSE"{2475886F-E28F-4A9A-80B8-902A50AF53EE}ArbitrationForOutputData=NeverArbitrate;ArbitrationForOutputEnable=NeverArbitrate;NumberOfSyncRegistersForOutputData=1;NumberOfSyncRegistersForOutputEnable=1;NumberOfSyncRegistersForReadInProject=Auto;resource=/ConnectorA/DIO12;0;ReadMethodType=bool;WriteMethodType=bool{25261AD8-F430-454C-BEC7-7745EB60B9C1}ArbitrationForOutputData=NeverArbitrate;NumberOfSyncRegistersForOutputData=1;NumberOfSyncRegistersForReadInProject=Auto;resource=/LED1;0;ReadMethodType=bool;WriteMethodType=bool{26EAC796-6C20-42BD-9733-5B86E14FCF68}ArbitrationForOutputData=NeverArbitrate;ArbitrationForOutputEnable=NeverArbitrate;NumberOfSyncRegistersForOutputData=1;NumberOfSyncRegistersForOutputEnable=1;NumberOfSyncRegistersForReadInProject=Auto;resource=/ConnectorC/DIO7:0;0;ReadMethodType=u8;WriteMethodType=u8{28CB9342-B581-4911-90ED-DFFF4EB73CB9}ArbitrationForOutputData=NeverArbitrate;ArbitrationForOutputEnable=NeverArbitrate;NumberOfSyncRegistersForOutputData=1;NumberOfSyncRegistersForOutputEnable=1;NumberOfSyncRegistersForReadInProject=Auto;resource=/ConnectorB/DIO2;0;ReadMethodType=bool;WriteMethodType=bool{29349321-F301-4C5D-8909-8B838563BB78}ArbitrationForOutputData=NeverArbitrate;ArbitrationForOutputEnable=NeverArbitrate;NumberOfSyncRegistersForOutputData=1;NumberOfSyncRegistersForOutputEnable=1;NumberOfSyncRegistersForReadInProject=Auto;resource=/ConnectorA/DIO8;0;ReadMethodType=bool;WriteMethodType=bool{29AD2B27-1629-44D1-8E88-49792DC43B9C}ArbitrationForOutputData=NeverArbitrate;ArbitrationForOutputEnable=NeverArbitrate;NumberOfSyncRegistersForOutputData=1;NumberOfSyncRegistersForOutputEnable=1;NumberOfSyncRegistersForReadInProject=Auto;resource=/ConnectorA/DIO11;0;ReadMethodType=bool;WriteMethodType=bool{2BF6E022-22C1-482E-B55C-77F0D8B4791A}ArbitrationForOutputData=NeverArbitrate;ArbitrationForOutputEnable=NeverArbitrate;NumberOfSyncRegistersForOutputData=1;NumberOfSyncRegistersForOutputEnable=1;NumberOfSyncRegistersForReadInProject=Auto;resource=/ConnectorB/DIO10;0;ReadMethodType=bool;WriteMethodType=bool{33D6DAF5-71AA-4D32-BC11-1CC39A7392DA}resource=/ConnectorA/AI1;0;ReadMethodType=U16{3463B167-C926-407E-8C43-D5AE3884D1C1}ArbitrationForOutputData=NeverArbitrate;ArbitrationForOutputEnable=NeverArbitrate;NumberOfSyncRegistersForOutputData=1;NumberOfSyncRegistersForOutputEnable=1;NumberOfSyncRegistersForReadInProject=Auto;resource=/ConnectorA/DIO14;0;ReadMethodType=bool;WriteMethodType=bool{35C94CD8-800A-4F37-B0A0-217A523520DE}resource=/Audio/AudioIn\/Right;0;ReadMethodType=I16{38234618-06D7-4074-AE8B-8DC72F2569A2}NumberOfSyncRegistersForReadInProject=Auto;resource=/Button0;0;ReadMethodType=bool{38571E09-5232-406E-87C0-A5DB63B15436}resource=/ConnectorB/AI0;0;ReadMethodType=U16{447D29C1-A7D1-4DA6-8079-245DCDD02515}ArbitrationForOutputData=NeverArbitrate;ArbitrationForOutputEnable=NeverArbitrate;NumberOfSyncRegistersForOutputData=1;NumberOfSyncRegistersForOutputEnable=1;NumberOfSyncRegistersForReadInProject=Auto;resource=/ConnectorA/DIO15:8;0;ReadMethodType=u8;WriteMethodType=u8{473B6750-F870-4EAC-8532-85254520D4F6}ArbitrationForOutputData=NeverArbitrate;NumberOfSyncRegistersForOutputData=1;NumberOfSyncRegistersForReadInProject=Auto;resource=/LED2;0;ReadMethodType=bool;WriteMethodType=bool{4DDF0209-B5F9-4637-B305-2E451635B43D}ArbitrationForOutputData=NeverArbitrate;ArbitrationForOutputEnable=NeverArbitrate;NumberOfSyncRegistersForOutputData=1;NumberOfSyncRegistersForOutputEnable=1;NumberOfSyncRegistersForReadInProject=Auto;resource=/ConnectorA/DIO9;0;ReadMethodType=bool;WriteMethodType=bool{4E02C4E5-25D1-4120-9C5B-B158842491F3}ArbitrationForOutputData=NeverArbitrate;ArbitrationForOutputEnable=NeverArbitrate;NumberOfSyncRegistersForOutputData=1;NumberOfSyncRegistersForOutputEnable=1;NumberOfSyncRegistersForReadInProject=Auto;resource=/ConnectorB/DIO4;0;ReadMethodType=bool;WriteMethodType=bool{4F164462-952A-47B7-B0C9-D42C8770D1EC}resource=/ConnectorA/AI2;0;ReadMethodType=U16{561BF876-C135-41EC-A066-BB989913DA86}ArbitrationForOutputData=NeverArbitrate;NumberOfSyncRegistersForOutputData=1;NumberOfSyncRegistersForReadInProject=Auto;resource=/LED3;0;ReadMethodType=bool;WriteMethodType=bool{5A0B8620-F1F2-446A-92D9-02E0ABF67EA0}ArbitrationForOutputData=NeverArbitrate;ArbitrationForOutputEnable=NeverArbitrate;NumberOfSyncRegistersForOutputData=1;NumberOfSyncRegistersForOutputEnable=1;NumberOfSyncRegistersForReadInProject=Auto;resource=/ConnectorC/DIO5;0;ReadMethodType=bool;WriteMethodType=bool{5CD746EC-554F-4639-A475-1F176996D491}ArbitrationForOutputData=NeverArbitrate;ArbitrationForOutputEnable=NeverArbitrate;NumberOfSyncRegistersForOutputData=1;NumberOfSyncRegistersForOutputEnable=1;NumberOfSyncRegistersForReadInProject=Auto;resource=/ConnectorB/DIO15;0;ReadMethodType=bool;WriteMethodType=bool{65048A13-9A8C-4513-A95F-CF89C651C3E5}"ControlLogic=0;NumberOfElements=1023;Type=2;ReadArbs=Arbitrate if Multiple Requestors Only;ElementsPerRead=1;WriteArbs=Arbitrate if Multiple Requestors Only;ElementsPerWrite=1;Implementation=2;AudioIn DMA;DataType=1000800000000001000940070003553332000100000000000000000000;DisableOnOverflowUnderflow=FALSE"{6FF88112-EF52-4C48-AA33-7A8D8A792A7E}ArbitrationForOutputData=NeverArbitrate;ArbitrationForOutputEnable=NeverArbitrate;NumberOfSyncRegistersForOutputData=1;NumberOfSyncRegistersForOutputEnable=1;NumberOfSyncRegistersForReadInProject=Auto;resource=/ConnectorB/DIO0;0;ReadMethodType=bool;WriteMethodType=bool{7100B14D-A7B5-4694-8D1D-9D8BC6AC6458}resource=/ConnectorB/AI3;0;ReadMethodType=U16{756718FD-553A-479F-942A-077CFE53E644}resource=/AccelerationZ;0;ReadMethodType=I16{766A56A3-79E8-42F8-A5E1-5498DFD76048}ArbitrationForOutputData=NeverArbitrate;ArbitrationForOutputEnable=NeverArbitrate;NumberOfSyncRegistersForOutputData=1;NumberOfSyncRegistersForOutputEnable=1;NumberOfSyncRegistersForReadInProject=Auto;resource=/ConnectorA/DIO10;0;ReadMethodType=bool;WriteMethodType=bool{79B9B1F7-CD77-48DB-991B-5D970AE2A67C}ArbitrationForOutputData=NeverArbitrate;ArbitrationForOutputEnable=NeverArbitrate;NumberOfSyncRegistersForOutputData=1;NumberOfSyncRegistersForOutputEnable=1;NumberOfSyncRegistersForReadInProject=Auto;resource=/ConnectorB/DIO7:0;0;ReadMethodType=u8;WriteMethodType=u8{7A003C54-673F-434B-820D-C74A16BDE452}ArbitrationForOutputData=NeverArbitrate;ArbitrationForOutputEnable=NeverArbitrate;NumberOfSyncRegistersForOutputData=1;NumberOfSyncRegistersForOutputEnable=1;NumberOfSyncRegistersForReadInProject=Auto;resource=/ConnectorB/DIO8;0;ReadMethodType=bool;WriteMethodType=bool{7AB17D07-9F1E-4304-A879-3EAB24A163E2}"ControlLogic=0;NumberOfElements=1029;Type=1;ReadArbs=Arbitrate if Multiple Requestors Only;ElementsPerRead=1;WriteArbs=Arbitrate if Multiple Requestors Only;ElementsPerWrite=1;Implementation=2;A.DO1 DMA;DataType=1000800000000001000A402104426F6F6C00000100000000000000;DisableOnOverflowUnderflow=FALSE"{7E5AB214-6606-4949-B31E-31202815F01C}resource=/AccelerationY;0;ReadMethodType=I16{81AD3366-F622-4E4A-BB6B-E3A0C2A4C3D5}resource=/Audio/AudioOut\/Left;0;WriteMethodType=I16{882E6D4A-9734-45E3-8B93-E440379B3F9B}ArbitrationForOutputData=NeverArbitrate;ArbitrationForOutputEnable=NeverArbitrate;NumberOfSyncRegistersForOutputData=1;NumberOfSyncRegistersForOutputEnable=1;NumberOfSyncRegistersForReadInProject=Auto;resource=/ConnectorB/DIO5;0;ReadMethodType=bool;WriteMethodType=bool{8AC7FC94-B8B0-4B26-BC93-74F1DB667936}ArbitrationForOutputData=NeverArbitrate;ArbitrationForOutputEnable=NeverArbitrate;NumberOfSyncRegistersForOutputData=1;NumberOfSyncRegistersForOutputEnable=1;NumberOfSyncRegistersForReadInProject=Auto;resource=/ConnectorA/DIO4;0;ReadMethodType=bool;WriteMethodType=bool{8F3B72BE-F585-4BB7-A43C-A9D6D7C0A5DC}resource=/ConnectorB/AO1;0;WriteMethodType=U16{8F54E96A-BA98-42AF-B4AA-9324E6527927}resource=/Audio/AudioOut\/Right;0;WriteMethodType=I16{90002A0D-4EFE-492D-ABD1-7565928A2250}ArbitrationForOutputData=NeverArbitrate;ArbitrationForOutputEnable=NeverArbitrate;NumberOfSyncRegistersForOutputData=1;NumberOfSyncRegistersForOutputEnable=1;NumberOfSyncRegistersForReadInProject=Auto;resource=/ConnectorB/DIO13;0;ReadMethodType=bool;WriteMethodType=bool{9135468E-CB41-440B-B212-B53BFD031B17}ArbitrationForOutputData=NeverArbitrate;ArbitrationForOutputEnable=NeverArbitrate;NumberOfSyncRegistersForOutputData=1;NumberOfSyncRegistersForOutputEnable=1;NumberOfSyncRegistersForReadInProject=Auto;resource=/ConnectorB/DIO6;0;ReadMethodType=bool;WriteMethodType=bool{93AD27D1-C7C6-4E5C-BC9F-E213E52A8DC3}resource=/ConnectorB/AI2;0;ReadMethodType=U16{94D85D33-E1F7-45C7-8AA5-E83330715CF1}resource=/ConnectorB/AI1;0;ReadMethodType=U16{98378F87-22EB-4668-A2A7-054E1AF31799}ResourceName=40 MHz Onboard Clock;TopSignalConnect=Clk40;ClockSignalName=Clk40;MinFreq=40000000.000000;MaxFreq=40000000.000000;VariableFreq=0;NomFreq=40000000.000000;PeakPeriodJitter=250.000000;MinDutyCycle=50.000000;MaxDutyCycle=50.000000;Accuracy=100.000000;RunTime=0;SpreadSpectrum=0;GenericDataHash=D41D8CD98F00B204E9800998ECF8427E{9B0A2543-A0C9-4F9C-8896-2A6AE83B246B}ArbitrationForOutputData=NeverArbitrate;ArbitrationForOutputEnable=NeverArbitrate;NumberOfSyncRegistersForOutputData=1;NumberOfSyncRegistersForOutputEnable=1;NumberOfSyncRegistersForReadInProject=Auto;resource=/ConnectorA/DIO1;0;ReadMethodType=bool;WriteMethodType=bool{9B8B241B-9768-493C-9623-96459642CCA5}ArbitrationForOutputData=NeverArbitrate;ArbitrationForOutputEnable=NeverArbitrate;NumberOfSyncRegistersForOutputData=1;NumberOfSyncRegistersForOutputEnable=1;NumberOfSyncRegistersForReadInProject=Auto;resource=/ConnectorA/DIO7:0;0;ReadMethodType=u8;WriteMethodType=u8{9DF0D65A-A70D-464B-8466-1CA4425B2F29}ArbitrationForOutputData=NeverArbitrate;ArbitrationForOutputEnable=NeverArbitrate;NumberOfSyncRegistersForOutputData=1;NumberOfSyncRegistersForOutputEnable=1;NumberOfSyncRegistersForReadInProject=Auto;resource=/ConnectorA/DIO2;0;ReadMethodType=bool;WriteMethodType=bool{A3393B3E-DE11-4E2B-AEDA-A5A2FFF6189E}ArbitrationForOutputData=NeverArbitrate;ArbitrationForOutputEnable=NeverArbitrate;NumberOfSyncRegistersForOutputData=1;NumberOfSyncRegistersForOutputEnable=1;NumberOfSyncRegistersForReadInProject=Auto;resource=/ConnectorB/DIO11;0;ReadMethodType=bool;WriteMethodType=bool{A4827F0D-CFF2-4315-BA1C-E5BCDEC3BD2B}ArbitrationForOutputData=NeverArbitrate;ArbitrationForOutputEnable=NeverArbitrate;NumberOfSyncRegistersForOutputData=1;NumberOfSyncRegistersForOutputEnable=1;NumberOfSyncRegistersForReadInProject=Auto;resource=/ConnectorA/DIO3;0;ReadMethodType=bool;WriteMethodType=bool{A82940A1-4020-47DE-B9FB-4BA0DAF07673}ArbitrationForOutputData=NeverArbitrate;ArbitrationForOutputEnable=NeverArbitrate;NumberOfSyncRegistersForOutputData=1;NumberOfSyncRegistersForOutputEnable=1;NumberOfSyncRegistersForReadInProject=Auto;resource=/ConnectorA/DIO6;0;ReadMethodType=bool;WriteMethodType=bool{ABE3F875-785C-4060-A1E3-CD5CCFB383B1}ArbitrationForOutputData=NeverArbitrate;ArbitrationForOutputEnable=NeverArbitrate;NumberOfSyncRegistersForOutputData=1;NumberOfSyncRegistersForOutputEnable=1;NumberOfSyncRegistersForReadInProject=Auto;resource=/ConnectorA/DIO15;0;ReadMethodType=bool;WriteMethodType=bool{B44C83E1-A5A5-4F51-9D0C-41A24E448A3E}resource=/Audio/AudioIn\/Left;0;ReadMethodType=I16{B98FC057-737F-4D93-A0EF-28828BB1454C}ArbitrationForOutputData=NeverArbitrate;ArbitrationForOutputEnable=NeverArbitrate;NumberOfSyncRegistersForOutputData=1;NumberOfSyncRegistersForOutputEnable=1;NumberOfSyncRegistersForReadInProject=Auto;resource=/ConnectorB/DIO3;0;ReadMethodType=bool;WriteMethodType=bool{BE2A7CA1-E572-458B-BB8B-50CAEFFACD92}resource=/ConnectorC/AO0;0;WriteMethodType=I16{C44CB918-B185-44AC-8032-3225E8061BAD}ArbitrationForOutputData=NeverArbitrate;ArbitrationForOutputEnable=NeverArbitrate;NumberOfSyncRegistersForOutputData=1;NumberOfSyncRegistersForOutputEnable=1;NumberOfSyncRegistersForReadInProject=Auto;resource=/ConnectorC/DIO7;0;ReadMethodType=bool;WriteMethodType=bool{CD4A634A-838B-4AAE-9D7C-487F6923CA9F}ArbitrationForOutputData=NeverArbitrate;ArbitrationForOutputEnable=NeverArbitrate;NumberOfSyncRegistersForOutputData=1;NumberOfSyncRegistersForOutputEnable=1;NumberOfSyncRegistersForReadInProject=Auto;resource=/ConnectorB/DIO12;0;ReadMethodType=bool;WriteMethodType=bool{CF025CCA-BCE1-456F-8941-605E22C74CC5}ArbitrationForOutputData=NeverArbitrate;ArbitrationForOutputEnable=NeverArbitrate;NumberOfSyncRegistersForOutputData=1;NumberOfSyncRegistersForOutputEnable=1;NumberOfSyncRegistersForReadInProject=Auto;resource=/ConnectorC/DIO3;0;ReadMethodType=bool;WriteMethodType=bool{D4672657-8A38-49E6-939A-5D1CE29376B8}ArbitrationForOutputData=NeverArbitrate;ArbitrationForOutputEnable=NeverArbitrate;NumberOfSyncRegistersForOutputData=1;NumberOfSyncRegistersForOutputEnable=1;NumberOfSyncRegistersForReadInProject=Auto;resource=/ConnectorC/DIO4;0;ReadMethodType=bool;WriteMethodType=bool{D7E1AC23-7F03-4BB6-8DB8-906BFFC2C12C}ArbitrationForOutputData=NeverArbitrate;ArbitrationForOutputEnable=NeverArbitrate;NumberOfSyncRegistersForOutputData=1;NumberOfSyncRegistersForOutputEnable=1;NumberOfSyncRegistersForReadInProject=Auto;resource=/ConnectorA/DIO5;0;ReadMethodType=bool;WriteMethodType=bool{DA6361DA-A0F9-4829-BF6E-C429883F506B}ArbitrationForOutputData=NeverArbitrate;ArbitrationForOutputEnable=NeverArbitrate;NumberOfSyncRegistersForOutputData=1;NumberOfSyncRegistersForOutputEnable=1;NumberOfSyncRegistersForReadInProject=Auto;resource=/ConnectorB/DIO14;0;ReadMethodType=bool;WriteMethodType=bool{DADB24EE-A7D4-4867-B5F2-15898896F779}ArbitrationForOutputData=NeverArbitrate;ArbitrationForOutputEnable=NeverArbitrate;NumberOfSyncRegistersForOutputData=1;NumberOfSyncRegistersForOutputEnable=1;NumberOfSyncRegistersForReadInProject=Auto;resource=/ConnectorA/DIO7;0;ReadMethodType=bool;WriteMethodType=bool{DAEC66DD-EFD4-4E45-9705-01FF5C6AD5C9}resource=/AccelerationX;0;ReadMethodType=I16{E0E2A815-00C8-4851-B272-AC14BC594398}"ControlLogic=0;NumberOfElements=1029;Type=1;ReadArbs=Arbitrate if Multiple Requestors Only;ElementsPerRead=1;WriteArbs=Arbitrate if Multiple Requestors Only;ElementsPerWrite=1;Implementation=2;AudioOut DMA;DataType=1000800000000001000940070003553332000100000000000000000000;DisableOnOverflowUnderflow=FALSE"{E238CD86-2974-4BF6-BB0B-9FC06CE01575}resource=/ConnectorC/AI1;0;ReadMethodType=I16{E634D6D4-8B51-4E5F-9180-8BDE9F1963BA}ArbitrationForOutputData=NeverArbitrate;ArbitrationForOutputEnable=NeverArbitrate;NumberOfSyncRegistersForOutputData=1;NumberOfSyncRegistersForOutputEnable=1;NumberOfSyncRegistersForReadInProject=Auto;resource=/ConnectorB/DIO9;0;ReadMethodType=bool;WriteMethodType=bool{E674DECD-D932-48A8-AECC-A213AC1B5880}ArbitrationForOutputData=NeverArbitrate;NumberOfSyncRegistersForOutputData=1;NumberOfSyncRegistersForReadInProject=Auto;resource=/LED0;0;ReadMethodType=bool;WriteMethodType=bool{E8E8516D-A651-40E5-8792-B9A2D11EA0F6}resource=/ConnectorA/AI3;0;ReadMethodType=U16{EB9B9D57-5E53-425E-AF33-77AC9EB11183}resource=/ConnectorC/AO1;0;WriteMethodType=I16{EFD40C92-8A69-41C7-B5BC-F62AD499D629}"ControlLogic=0;NumberOfElements=1029;Type=1;ReadArbs=Arbitrate if Multiple Requestors Only;ElementsPerRead=1;WriteArbs=Arbitrate if Multiple Requestors Only;ElementsPerWrite=1;Implementation=2;A.AO0 DMA;DataType=100080000000000100094006000355313600010000000000000000;DisableOnOverflowUnderflow=FALSE"{F44E33D6-96E9-473A-9BA3-527F46545A35}ArbitrationForOutputData=NeverArbitrate;ArbitrationForOutputEnable=NeverArbitrate;NumberOfSyncRegistersForOutputData=1;NumberOfSyncRegistersForOutputEnable=1;NumberOfSyncRegistersForReadInProject=Auto;resource=/ConnectorA/DIO13;0;ReadMethodType=bool;WriteMethodType=bool{F5583D6C-850D-4049-9D0E-778EC7223853}ArbitrationForOutputData=NeverArbitrate;ArbitrationForOutputEnable=NeverArbitrate;NumberOfSyncRegistersForOutputData=1;NumberOfSyncRegistersForOutputEnable=1;NumberOfSyncRegistersForReadInProject=Auto;resource=/ConnectorB/DIO7;0;ReadMethodType=bool;WriteMethodType=bool{F85F434C-FA12-468E-B232-7CECD1E171E3}ArbitrationForOutputData=NeverArbitrate;ArbitrationForOutputEnable=NeverArbitrate;NumberOfSyncRegistersForOutputData=1;NumberOfSyncRegistersForOutputEnable=1;NumberOfSyncRegistersForReadInProject=Auto;resource=/ConnectorA/DIO0;0;ReadMethodType=bool;WriteMethodType=bool{F894051E-E8B1-48B8-802C-2B96B1741E00}resource=/ConnectorA/AO0;0;WriteMethodType=U16{F8CBD37D-3B46-452A-86C4-914F42296F91}resource=/ConnectorA/AO1;0;WriteMethodType=U16{FD9D72AE-C196-4EED-A32A-0BD2FBCDA30D}ArbitrationForOutputData=NeverArbitrate;ArbitrationForOutputEnable=NeverArbitrate;NumberOfSyncRegistersForOutputData=1;NumberOfSyncRegistersForOutputEnable=1;NumberOfSyncRegistersForReadInProject=Auto;resource=/ConnectorB/DIO1;0;ReadMethodType=bool;WriteMethodType=bool{FFE5B060-DB0F-4E97-8D33-BAC41DDCEBFB}ArbitrationForOutputData=NeverArbitrate;ArbitrationForOutputEnable=NeverArbitrate;NumberOfSyncRegistersForOutputData=1;NumberOfSyncRegistersForOutputEnable=1;NumberOfSyncRegistersForReadInProject=Auto;resource=/ConnectorB/DIO15:8;0;ReadMethodType=u8;WriteMethodType=u8myRIO-1900/Clk40/falsefalseFPGA_EXECUTION_MODEFPGA_TARGETFPGA_TARGET_CLASSMYRIO_1900FPGA_TARGET_FAMILYZYNQTARGET_TYPEFPGA</Property>
							<Property Name="configString.name" Type="Str">40 MHz Onboard ClockResourceName=40 MHz Onboard Clock;TopSignalConnect=Clk40;ClockSignalName=Clk40;MinFreq=40000000.000000;MaxFreq=40000000.000000;VariableFreq=0;NomFreq=40000000.000000;PeakPeriodJitter=250.000000;MinDutyCycle=50.000000;MaxDutyCycle=50.000000;Accuracy=100.000000;RunTime=0;SpreadSpectrum=0;GenericDataHash=D41D8CD98F00B204E9800998ECF8427EA.AI0 DMA"ControlLogic=0;NumberOfElements=1023;Type=2;ReadArbs=Arbitrate if Multiple Requestors Only;ElementsPerRead=1;WriteArbs=Arbitrate if Multiple Requestors Only;ElementsPerWrite=1;Implementation=2;A.AI0 DMA;DataType=100080000000000100094006000355313600010000000000000000;DisableOnOverflowUnderflow=FALSE"A.AO0 DMA"ControlLogic=0;NumberOfElements=1029;Type=1;ReadArbs=Arbitrate if Multiple Requestors Only;ElementsPerRead=1;WriteArbs=Arbitrate if Multiple Requestors Only;ElementsPerWrite=1;Implementation=2;A.AO0 DMA;DataType=100080000000000100094006000355313600010000000000000000;DisableOnOverflowUnderflow=FALSE"A.DI0 DMA"ControlLogic=0;NumberOfElements=1023;Type=2;ReadArbs=Arbitrate if Multiple Requestors Only;ElementsPerRead=1;WriteArbs=Arbitrate if Multiple Requestors Only;ElementsPerWrite=1;Implementation=2;A.DI0 DMA;DataType=1000800000000001000A402104426F6F6C00000100000000000000;DisableOnOverflowUnderflow=FALSE"A.DO1 DMA"ControlLogic=0;NumberOfElements=1029;Type=1;ReadArbs=Arbitrate if Multiple Requestors Only;ElementsPerRead=1;WriteArbs=Arbitrate if Multiple Requestors Only;ElementsPerWrite=1;Implementation=2;A.DO1 DMA;DataType=1000800000000001000A402104426F6F6C00000100000000000000;DisableOnOverflowUnderflow=FALSE"AccelerationXresource=/AccelerationX;0;ReadMethodType=I16AccelerationYresource=/AccelerationY;0;ReadMethodType=I16AccelerationZresource=/AccelerationZ;0;ReadMethodType=I16AudioIn DMA"ControlLogic=0;NumberOfElements=1023;Type=2;ReadArbs=Arbitrate if Multiple Requestors Only;ElementsPerRead=1;WriteArbs=Arbitrate if Multiple Requestors Only;ElementsPerWrite=1;Implementation=2;AudioIn DMA;DataType=1000800000000001000940070003553332000100000000000000000000;DisableOnOverflowUnderflow=FALSE"AudioIn/Leftresource=/Audio/AudioIn\/Left;0;ReadMethodType=I16AudioIn/Rightresource=/Audio/AudioIn\/Right;0;ReadMethodType=I16AudioOut DMA"ControlLogic=0;NumberOfElements=1029;Type=1;ReadArbs=Arbitrate if Multiple Requestors Only;ElementsPerRead=1;WriteArbs=Arbitrate if Multiple Requestors Only;ElementsPerWrite=1;Implementation=2;AudioOut DMA;DataType=1000800000000001000940070003553332000100000000000000000000;DisableOnOverflowUnderflow=FALSE"AudioOut/Leftresource=/Audio/AudioOut\/Left;0;WriteMethodType=I16AudioOut/Rightresource=/Audio/AudioOut\/Right;0;WriteMethodType=I16Button0NumberOfSyncRegistersForReadInProject=Auto;resource=/Button0;0;ReadMethodType=boolConnectorA/AI0resource=/ConnectorA/AI0;0;ReadMethodType=U16ConnectorA/AI1resource=/ConnectorA/AI1;0;ReadMethodType=U16ConnectorA/AI2resource=/ConnectorA/AI2;0;ReadMethodType=U16ConnectorA/AI3resource=/ConnectorA/AI3;0;ReadMethodType=U16ConnectorA/AO0resource=/ConnectorA/AO0;0;WriteMethodType=U16ConnectorA/AO1resource=/ConnectorA/AO1;0;WriteMethodType=U16ConnectorA/DIO0ArbitrationForOutputData=NeverArbitrate;ArbitrationForOutputEnable=NeverArbitrate;NumberOfSyncRegistersForOutputData=1;NumberOfSyncRegistersForOutputEnable=1;NumberOfSyncRegistersForReadInProject=Auto;resource=/ConnectorA/DIO0;0;ReadMethodType=bool;WriteMethodType=boolConnectorA/DIO10ArbitrationForOutputData=NeverArbitrate;ArbitrationForOutputEnable=NeverArbitrate;NumberOfSyncRegistersForOutputData=1;NumberOfSyncRegistersForOutputEnable=1;NumberOfSyncRegistersForReadInProject=Auto;resource=/ConnectorA/DIO10;0;ReadMethodType=bool;WriteMethodType=boolConnectorA/DIO11ArbitrationForOutputData=NeverArbitrate;ArbitrationForOutputEnable=NeverArbitrate;NumberOfSyncRegistersForOutputData=1;NumberOfSyncRegistersForOutputEnable=1;NumberOfSyncRegistersForReadInProject=Auto;resource=/ConnectorA/DIO11;0;ReadMethodType=bool;WriteMethodType=boolConnectorA/DIO12ArbitrationForOutputData=NeverArbitrate;ArbitrationForOutputEnable=NeverArbitrate;NumberOfSyncRegistersForOutputData=1;NumberOfSyncRegistersForOutputEnable=1;NumberOfSyncRegistersForReadInProject=Auto;resource=/ConnectorA/DIO12;0;ReadMethodType=bool;WriteMethodType=boolConnectorA/DIO13ArbitrationForOutputData=NeverArbitrate;ArbitrationForOutputEnable=NeverArbitrate;NumberOfSyncRegistersForOutputData=1;NumberOfSyncRegistersForOutputEnable=1;NumberOfSyncRegistersForReadInProject=Auto;resource=/ConnectorA/DIO13;0;ReadMethodType=bool;WriteMethodType=boolConnectorA/DIO14ArbitrationForOutputData=NeverArbitrate;ArbitrationForOutputEnable=NeverArbitrate;NumberOfSyncRegistersForOutputData=1;NumberOfSyncRegistersForOutputEnable=1;NumberOfSyncRegistersForReadInProject=Auto;resource=/ConnectorA/DIO14;0;ReadMethodType=bool;WriteMethodType=boolConnectorA/DIO15:8ArbitrationForOutputData=NeverArbitrate;ArbitrationForOutputEnable=NeverArbitrate;NumberOfSyncRegistersForOutputData=1;NumberOfSyncRegistersForOutputEnable=1;NumberOfSyncRegistersForReadInProject=Auto;resource=/ConnectorA/DIO15:8;0;ReadMethodType=u8;WriteMethodType=u8ConnectorA/DIO15ArbitrationForOutputData=NeverArbitrate;ArbitrationForOutputEnable=NeverArbitrate;NumberOfSyncRegistersForOutputData=1;NumberOfSyncRegistersForOutputEnable=1;NumberOfSyncRegistersForReadInProject=Auto;resource=/ConnectorA/DIO15;0;ReadMethodType=bool;WriteMethodType=boolConnectorA/DIO1ArbitrationForOutputData=NeverArbitrate;ArbitrationForOutputEnable=NeverArbitrate;NumberOfSyncRegistersForOutputData=1;NumberOfSyncRegistersForOutputEnable=1;NumberOfSyncRegistersForReadInProject=Auto;resource=/ConnectorA/DIO1;0;ReadMethodType=bool;WriteMethodType=boolConnectorA/DIO2ArbitrationForOutputData=NeverArbitrate;ArbitrationForOutputEnable=NeverArbitrate;NumberOfSyncRegistersForOutputData=1;NumberOfSyncRegistersForOutputEnable=1;NumberOfSyncRegistersForReadInProject=Auto;resource=/ConnectorA/DIO2;0;ReadMethodType=bool;WriteMethodType=boolConnectorA/DIO3ArbitrationForOutputData=NeverArbitrate;ArbitrationForOutputEnable=NeverArbitrate;NumberOfSyncRegistersForOutputData=1;NumberOfSyncRegistersForOutputEnable=1;NumberOfSyncRegistersForReadInProject=Auto;resource=/ConnectorA/DIO3;0;ReadMethodType=bool;WriteMethodType=boolConnectorA/DIO4ArbitrationForOutputData=NeverArbitrate;ArbitrationForOutputEnable=NeverArbitrate;NumberOfSyncRegistersForOutputData=1;NumberOfSyncRegistersForOutputEnable=1;NumberOfSyncRegistersForReadInProject=Auto;resource=/ConnectorA/DIO4;0;ReadMethodType=bool;WriteMethodType=boolConnectorA/DIO5ArbitrationForOutputData=NeverArbitrate;ArbitrationForOutputEnable=NeverArbitrate;NumberOfSyncRegistersForOutputData=1;NumberOfSyncRegistersForOutputEnable=1;NumberOfSyncRegistersForReadInProject=Auto;resource=/ConnectorA/DIO5;0;ReadMethodType=bool;WriteMethodType=boolConnectorA/DIO6ArbitrationForOutputData=NeverArbitrate;ArbitrationForOutputEnable=NeverArbitrate;NumberOfSyncRegistersForOutputData=1;NumberOfSyncRegistersForOutputEnable=1;NumberOfSyncRegistersForReadInProject=Auto;resource=/ConnectorA/DIO6;0;ReadMethodType=bool;WriteMethodType=boolConnectorA/DIO7:0ArbitrationForOutputData=NeverArbitrate;ArbitrationForOutputEnable=NeverArbitrate;NumberOfSyncRegistersForOutputData=1;NumberOfSyncRegistersForOutputEnable=1;NumberOfSyncRegistersForReadInProject=Auto;resource=/ConnectorA/DIO7:0;0;ReadMethodType=u8;WriteMethodType=u8ConnectorA/DIO7ArbitrationForOutputData=NeverArbitrate;ArbitrationForOutputEnable=NeverArbitrate;NumberOfSyncRegistersForOutputData=1;NumberOfSyncRegistersForOutputEnable=1;NumberOfSyncRegistersForReadInProject=Auto;resource=/ConnectorA/DIO7;0;ReadMethodType=bool;WriteMethodType=boolConnectorA/DIO8ArbitrationForOutputData=NeverArbitrate;ArbitrationForOutputEnable=NeverArbitrate;NumberOfSyncRegistersForOutputData=1;NumberOfSyncRegistersForOutputEnable=1;NumberOfSyncRegistersForReadInProject=Auto;resource=/ConnectorA/DIO8;0;ReadMethodType=bool;WriteMethodType=boolConnectorA/DIO9ArbitrationForOutputData=NeverArbitrate;ArbitrationForOutputEnable=NeverArbitrate;NumberOfSyncRegistersForOutputData=1;NumberOfSyncRegistersForOutputEnable=1;NumberOfSyncRegistersForReadInProject=Auto;resource=/ConnectorA/DIO9;0;ReadMethodType=bool;WriteMethodType=boolConnectorB/AI0resource=/ConnectorB/AI0;0;ReadMethodType=U16ConnectorB/AI1resource=/ConnectorB/AI1;0;ReadMethodType=U16ConnectorB/AI2resource=/ConnectorB/AI2;0;ReadMethodType=U16ConnectorB/AI3resource=/ConnectorB/AI3;0;ReadMethodType=U16ConnectorB/AO0resource=/ConnectorB/AO0;0;WriteMethodType=U16ConnectorB/AO1resource=/ConnectorB/AO1;0;WriteMethodType=U16ConnectorB/DIO0ArbitrationForOutputData=NeverArbitrate;ArbitrationForOutputEnable=NeverArbitrate;NumberOfSyncRegistersForOutputData=1;NumberOfSyncRegistersForOutputEnable=1;NumberOfSyncRegistersForReadInProject=Auto;resource=/ConnectorB/DIO0;0;ReadMethodType=bool;WriteMethodType=boolConnectorB/DIO10ArbitrationForOutputData=NeverArbitrate;ArbitrationForOutputEnable=NeverArbitrate;NumberOfSyncRegistersForOutputData=1;NumberOfSyncRegistersForOutputEnable=1;NumberOfSyncRegistersForReadInProject=Auto;resource=/ConnectorB/DIO10;0;ReadMethodType=bool;WriteMethodType=boolConnectorB/DIO11ArbitrationForOutputData=NeverArbitrate;ArbitrationForOutputEnable=NeverArbitrate;NumberOfSyncRegistersForOutputData=1;NumberOfSyncRegistersForOutputEnable=1;NumberOfSyncRegistersForReadInProject=Auto;resource=/ConnectorB/DIO11;0;ReadMethodType=bool;WriteMethodType=boolConnectorB/DIO12ArbitrationForOutputData=NeverArbitrate;ArbitrationForOutputEnable=NeverArbitrate;NumberOfSyncRegistersForOutputData=1;NumberOfSyncRegistersForOutputEnable=1;NumberOfSyncRegistersForReadInProject=Auto;resource=/ConnectorB/DIO12;0;ReadMethodType=bool;WriteMethodType=boolConnectorB/DIO13ArbitrationForOutputData=NeverArbitrate;ArbitrationForOutputEnable=NeverArbitrate;NumberOfSyncRegistersForOutputData=1;NumberOfSyncRegistersForOutputEnable=1;NumberOfSyncRegistersForReadInProject=Auto;resource=/ConnectorB/DIO13;0;ReadMethodType=bool;WriteMethodType=boolConnectorB/DIO14ArbitrationForOutputData=NeverArbitrate;ArbitrationForOutputEnable=NeverArbitrate;NumberOfSyncRegistersForOutputData=1;NumberOfSyncRegistersForOutputEnable=1;NumberOfSyncRegistersForReadInProject=Auto;resource=/ConnectorB/DIO14;0;ReadMethodType=bool;WriteMethodType=boolConnectorB/DIO15:8ArbitrationForOutputData=NeverArbitrate;ArbitrationForOutputEnable=NeverArbitrate;NumberOfSyncRegistersForOutputData=1;NumberOfSyncRegistersForOutputEnable=1;NumberOfSyncRegistersForReadInProject=Auto;resource=/ConnectorB/DIO15:8;0;ReadMethodType=u8;WriteMethodType=u8ConnectorB/DIO15ArbitrationForOutputData=NeverArbitrate;ArbitrationForOutputEnable=NeverArbitrate;NumberOfSyncRegistersForOutputData=1;NumberOfSyncRegistersForOutputEnable=1;NumberOfSyncRegistersForReadInProject=Auto;resource=/ConnectorB/DIO15;0;ReadMethodType=bool;WriteMethodType=boolConnectorB/DIO1ArbitrationForOutputData=NeverArbitrate;ArbitrationForOutputEnable=NeverArbitrate;NumberOfSyncRegistersForOutputData=1;NumberOfSyncRegistersForOutputEnable=1;NumberOfSyncRegistersForReadInProject=Auto;resource=/ConnectorB/DIO1;0;ReadMethodType=bool;WriteMethodType=boolConnectorB/DIO2ArbitrationForOutputData=NeverArbitrate;ArbitrationForOutputEnable=NeverArbitrate;NumberOfSyncRegistersForOutputData=1;NumberOfSyncRegistersForOutputEnable=1;NumberOfSyncRegistersForReadInProject=Auto;resource=/ConnectorB/DIO2;0;ReadMethodType=bool;WriteMethodType=boolConnectorB/DIO3ArbitrationForOutputData=NeverArbitrate;ArbitrationForOutputEnable=NeverArbitrate;NumberOfSyncRegistersForOutputData=1;NumberOfSyncRegistersForOutputEnable=1;NumberOfSyncRegistersForReadInProject=Auto;resource=/ConnectorB/DIO3;0;ReadMethodType=bool;WriteMethodType=boolConnectorB/DIO4ArbitrationForOutputData=NeverArbitrate;ArbitrationForOutputEnable=NeverArbitrate;NumberOfSyncRegistersForOutputData=1;NumberOfSyncRegistersForOutputEnable=1;NumberOfSyncRegistersForReadInProject=Auto;resource=/ConnectorB/DIO4;0;ReadMethodType=bool;WriteMethodType=boolConnectorB/DIO5ArbitrationForOutputData=NeverArbitrate;ArbitrationForOutputEnable=NeverArbitrate;NumberOfSyncRegistersForOutputData=1;NumberOfSyncRegistersForOutputEnable=1;NumberOfSyncRegistersForReadInProject=Auto;resource=/ConnectorB/DIO5;0;ReadMethodType=bool;WriteMethodType=boolConnectorB/DIO6ArbitrationForOutputData=NeverArbitrate;ArbitrationForOutputEnable=NeverArbitrate;NumberOfSyncRegistersForOutputData=1;NumberOfSyncRegistersForOutputEnable=1;NumberOfSyncRegistersForReadInProject=Auto;resource=/ConnectorB/DIO6;0;ReadMethodType=bool;WriteMethodType=boolConnectorB/DIO7:0ArbitrationForOutputData=NeverArbitrate;ArbitrationForOutputEnable=NeverArbitrate;NumberOfSyncRegistersForOutputData=1;NumberOfSyncRegistersForOutputEnable=1;NumberOfSyncRegistersForReadInProject=Auto;resource=/ConnectorB/DIO7:0;0;ReadMethodType=u8;WriteMethodType=u8ConnectorB/DIO7ArbitrationForOutputData=NeverArbitrate;ArbitrationForOutputEnable=NeverArbitrate;NumberOfSyncRegistersForOutputData=1;NumberOfSyncRegistersForOutputEnable=1;NumberOfSyncRegistersForReadInProject=Auto;resource=/ConnectorB/DIO7;0;ReadMethodType=bool;WriteMethodType=boolConnectorB/DIO8ArbitrationForOutputData=NeverArbitrate;ArbitrationForOutputEnable=NeverArbitrate;NumberOfSyncRegistersForOutputData=1;NumberOfSyncRegistersForOutputEnable=1;NumberOfSyncRegistersForReadInProject=Auto;resource=/ConnectorB/DIO8;0;ReadMethodType=bool;WriteMethodType=boolConnectorB/DIO9ArbitrationForOutputData=NeverArbitrate;ArbitrationForOutputEnable=NeverArbitrate;NumberOfSyncRegistersForOutputData=1;NumberOfSyncRegistersForOutputEnable=1;NumberOfSyncRegistersForReadInProject=Auto;resource=/ConnectorB/DIO9;0;ReadMethodType=bool;WriteMethodType=boolConnectorC/AI0resource=/ConnectorC/AI0;0;ReadMethodType=I16ConnectorC/AI1resource=/ConnectorC/AI1;0;ReadMethodType=I16ConnectorC/AO0resource=/ConnectorC/AO0;0;WriteMethodType=I16ConnectorC/AO1resource=/ConnectorC/AO1;0;WriteMethodType=I16ConnectorC/DIO0ArbitrationForOutputData=NeverArbitrate;ArbitrationForOutputEnable=NeverArbitrate;NumberOfSyncRegistersForOutputData=1;NumberOfSyncRegistersForOutputEnable=1;NumberOfSyncRegistersForReadInProject=Auto;resource=/ConnectorC/DIO0;0;ReadMethodType=bool;WriteMethodType=boolConnectorC/DIO1ArbitrationForOutputData=NeverArbitrate;ArbitrationForOutputEnable=NeverArbitrate;NumberOfSyncRegistersForOutputData=1;NumberOfSyncRegistersForOutputEnable=1;NumberOfSyncRegistersForReadInProject=Auto;resource=/ConnectorC/DIO1;0;ReadMethodType=bool;WriteMethodType=boolConnectorC/DIO2ArbitrationForOutputData=NeverArbitrate;ArbitrationForOutputEnable=NeverArbitrate;NumberOfSyncRegistersForOutputData=1;NumberOfSyncRegistersForOutputEnable=1;NumberOfSyncRegistersForReadInProject=Auto;resource=/ConnectorC/DIO2;0;ReadMethodType=bool;WriteMethodType=boolConnectorC/DIO3ArbitrationForOutputData=NeverArbitrate;ArbitrationForOutputEnable=NeverArbitrate;NumberOfSyncRegistersForOutputData=1;NumberOfSyncRegistersForOutputEnable=1;NumberOfSyncRegistersForReadInProject=Auto;resource=/ConnectorC/DIO3;0;ReadMethodType=bool;WriteMethodType=boolConnectorC/DIO4ArbitrationForOutputData=NeverArbitrate;ArbitrationForOutputEnable=NeverArbitrate;NumberOfSyncRegistersForOutputData=1;NumberOfSyncRegistersForOutputEnable=1;NumberOfSyncRegistersForReadInProject=Auto;resource=/ConnectorC/DIO4;0;ReadMethodType=bool;WriteMethodType=boolConnectorC/DIO5ArbitrationForOutputData=NeverArbitrate;ArbitrationForOutputEnable=NeverArbitrate;NumberOfSyncRegistersForOutputData=1;NumberOfSyncRegistersForOutputEnable=1;NumberOfSyncRegistersForReadInProject=Auto;resource=/ConnectorC/DIO5;0;ReadMethodType=bool;WriteMethodType=boolConnectorC/DIO6ArbitrationForOutputData=NeverArbitrate;ArbitrationForOutputEnable=NeverArbitrate;NumberOfSyncRegistersForOutputData=1;NumberOfSyncRegistersForOutputEnable=1;NumberOfSyncRegistersForReadInProject=Auto;resource=/ConnectorC/DIO6;0;ReadMethodType=bool;WriteMethodType=boolConnectorC/DIO7:0ArbitrationForOutputData=NeverArbitrate;ArbitrationForOutputEnable=NeverArbitrate;NumberOfSyncRegistersForOutputData=1;NumberOfSyncRegistersForOutputEnable=1;NumberOfSyncRegistersForReadInProject=Auto;resource=/ConnectorC/DIO7:0;0;ReadMethodType=u8;WriteMethodType=u8ConnectorC/DIO7ArbitrationForOutputData=NeverArbitrate;ArbitrationForOutputEnable=NeverArbitrate;NumberOfSyncRegistersForOutputData=1;NumberOfSyncRegistersForOutputEnable=1;NumberOfSyncRegistersForReadInProject=Auto;resource=/ConnectorC/DIO7;0;ReadMethodType=bool;WriteMethodType=boolLED0ArbitrationForOutputData=NeverArbitrate;NumberOfSyncRegistersForOutputData=1;NumberOfSyncRegistersForReadInProject=Auto;resource=/LED0;0;ReadMethodType=bool;WriteMethodType=boolLED1ArbitrationForOutputData=NeverArbitrate;NumberOfSyncRegistersForOutputData=1;NumberOfSyncRegistersForReadInProject=Auto;resource=/LED1;0;ReadMethodType=bool;WriteMethodType=boolLED2ArbitrationForOutputData=NeverArbitrate;NumberOfSyncRegistersForOutputData=1;NumberOfSyncRegistersForReadInProject=Auto;resource=/LED2;0;ReadMethodType=bool;WriteMethodType=boolLED3ArbitrationForOutputData=NeverArbitrate;NumberOfSyncRegistersForOutputData=1;NumberOfSyncRegistersForReadInProject=Auto;resource=/LED3;0;ReadMethodType=bool;WriteMethodType=boolmyRIO-1900/Clk40/falsefalseFPGA_EXECUTION_MODEFPGA_TARGETFPGA_TARGET_CLASSMYRIO_1900FPGA_TARGET_FAMILYZYNQTARGET_TYPEFPGASystem Resetresource=/System Reset;0;ReadMethodType=bool;WriteMethodType=bool</Property>
						</Item>
					</Item>
					<Item Name="DIO" Type="Folder">
						<Item Name="DIO 1-bit.vi" Type="VI" URL="../Sub VIs/DIO/DIO 1-bit.vi">
							<Property Name="configString.guid" Type="Str">{00E5B4FD-5BD8-4239-9B93-FE41768A1930}ArbitrationForOutputData=NeverArbitrate;ArbitrationForOutputEnable=NeverArbitrate;NumberOfSyncRegistersForOutputData=1;NumberOfSyncRegistersForOutputEnable=1;NumberOfSyncRegistersForReadInProject=Auto;resource=/ConnectorC/DIO0;0;ReadMethodType=bool;WriteMethodType=bool{0432ED19-5DCC-480C-8BEB-63B51373AA2B}resource=/ConnectorA/AI0;0;ReadMethodType=U16{07C5C01B-DF43-46F2-8216-0CE4FAD9D344}resource=/System Reset;0;ReadMethodType=bool;WriteMethodType=bool{11877B48-4436-461F-B47C-D178D822C952}resource=/ConnectorC/AI0;0;ReadMethodType=I16{18BBE8B8-E8A2-415E-8737-12B16EDAF49D}"ControlLogic=0;NumberOfElements=1023;Type=2;ReadArbs=Arbitrate if Multiple Requestors Only;ElementsPerRead=1;WriteArbs=Arbitrate if Multiple Requestors Only;ElementsPerWrite=1;Implementation=2;A.DI0 DMA;DataType=1000800000000001000A402104426F6F6C00000100000000000000;DisableOnOverflowUnderflow=FALSE"{1AF9BD7F-BCAF-4890-9CE2-C26EFE549E06}ArbitrationForOutputData=NeverArbitrate;ArbitrationForOutputEnable=NeverArbitrate;NumberOfSyncRegistersForOutputData=1;NumberOfSyncRegistersForOutputEnable=1;NumberOfSyncRegistersForReadInProject=Auto;resource=/ConnectorC/DIO6;0;ReadMethodType=bool;WriteMethodType=bool{1B3E051E-169A-48FD-A75A-C334AE7F3124}resource=/ConnectorB/AO0;0;WriteMethodType=U16{1FC9E6A8-C3EA-490C-81C6-7E36BB4FF9A9}ArbitrationForOutputData=NeverArbitrate;ArbitrationForOutputEnable=NeverArbitrate;NumberOfSyncRegistersForOutputData=1;NumberOfSyncRegistersForOutputEnable=1;NumberOfSyncRegistersForReadInProject=Auto;resource=/ConnectorC/DIO2;0;ReadMethodType=bool;WriteMethodType=bool{204BE8C9-3C12-4E38-91B2-C35097BAA598}ArbitrationForOutputData=NeverArbitrate;ArbitrationForOutputEnable=NeverArbitrate;NumberOfSyncRegistersForOutputData=1;NumberOfSyncRegistersForOutputEnable=1;NumberOfSyncRegistersForReadInProject=Auto;resource=/ConnectorC/DIO1;0;ReadMethodType=bool;WriteMethodType=bool{2400DD3C-3DC1-4909-9D54-F48F33469F7B}"ControlLogic=0;NumberOfElements=1023;Type=2;ReadArbs=Arbitrate if Multiple Requestors Only;ElementsPerRead=1;WriteArbs=Arbitrate if Multiple Requestors Only;ElementsPerWrite=1;Implementation=2;A.AI0 DMA;DataType=100080000000000100094006000355313600010000000000000000;DisableOnOverflowUnderflow=FALSE"{2475886F-E28F-4A9A-80B8-902A50AF53EE}ArbitrationForOutputData=NeverArbitrate;ArbitrationForOutputEnable=NeverArbitrate;NumberOfSyncRegistersForOutputData=1;NumberOfSyncRegistersForOutputEnable=1;NumberOfSyncRegistersForReadInProject=Auto;resource=/ConnectorA/DIO12;0;ReadMethodType=bool;WriteMethodType=bool{25261AD8-F430-454C-BEC7-7745EB60B9C1}ArbitrationForOutputData=NeverArbitrate;NumberOfSyncRegistersForOutputData=1;NumberOfSyncRegistersForReadInProject=Auto;resource=/LED1;0;ReadMethodType=bool;WriteMethodType=bool{26EAC796-6C20-42BD-9733-5B86E14FCF68}ArbitrationForOutputData=NeverArbitrate;ArbitrationForOutputEnable=NeverArbitrate;NumberOfSyncRegistersForOutputData=1;NumberOfSyncRegistersForOutputEnable=1;NumberOfSyncRegistersForReadInProject=Auto;resource=/ConnectorC/DIO7:0;0;ReadMethodType=u8;WriteMethodType=u8{28CB9342-B581-4911-90ED-DFFF4EB73CB9}ArbitrationForOutputData=NeverArbitrate;ArbitrationForOutputEnable=NeverArbitrate;NumberOfSyncRegistersForOutputData=1;NumberOfSyncRegistersForOutputEnable=1;NumberOfSyncRegistersForReadInProject=Auto;resource=/ConnectorB/DIO2;0;ReadMethodType=bool;WriteMethodType=bool{29349321-F301-4C5D-8909-8B838563BB78}ArbitrationForOutputData=NeverArbitrate;ArbitrationForOutputEnable=NeverArbitrate;NumberOfSyncRegistersForOutputData=1;NumberOfSyncRegistersForOutputEnable=1;NumberOfSyncRegistersForReadInProject=Auto;resource=/ConnectorA/DIO8;0;ReadMethodType=bool;WriteMethodType=bool{29AD2B27-1629-44D1-8E88-49792DC43B9C}ArbitrationForOutputData=NeverArbitrate;ArbitrationForOutputEnable=NeverArbitrate;NumberOfSyncRegistersForOutputData=1;NumberOfSyncRegistersForOutputEnable=1;NumberOfSyncRegistersForReadInProject=Auto;resource=/ConnectorA/DIO11;0;ReadMethodType=bool;WriteMethodType=bool{2BF6E022-22C1-482E-B55C-77F0D8B4791A}ArbitrationForOutputData=NeverArbitrate;ArbitrationForOutputEnable=NeverArbitrate;NumberOfSyncRegistersForOutputData=1;NumberOfSyncRegistersForOutputEnable=1;NumberOfSyncRegistersForReadInProject=Auto;resource=/ConnectorB/DIO10;0;ReadMethodType=bool;WriteMethodType=bool{33D6DAF5-71AA-4D32-BC11-1CC39A7392DA}resource=/ConnectorA/AI1;0;ReadMethodType=U16{3463B167-C926-407E-8C43-D5AE3884D1C1}ArbitrationForOutputData=NeverArbitrate;ArbitrationForOutputEnable=NeverArbitrate;NumberOfSyncRegistersForOutputData=1;NumberOfSyncRegistersForOutputEnable=1;NumberOfSyncRegistersForReadInProject=Auto;resource=/ConnectorA/DIO14;0;ReadMethodType=bool;WriteMethodType=bool{35C94CD8-800A-4F37-B0A0-217A523520DE}resource=/Audio/AudioIn\/Right;0;ReadMethodType=I16{38234618-06D7-4074-AE8B-8DC72F2569A2}NumberOfSyncRegistersForReadInProject=Auto;resource=/Button0;0;ReadMethodType=bool{38571E09-5232-406E-87C0-A5DB63B15436}resource=/ConnectorB/AI0;0;ReadMethodType=U16{447D29C1-A7D1-4DA6-8079-245DCDD02515}ArbitrationForOutputData=NeverArbitrate;ArbitrationForOutputEnable=NeverArbitrate;NumberOfSyncRegistersForOutputData=1;NumberOfSyncRegistersForOutputEnable=1;NumberOfSyncRegistersForReadInProject=Auto;resource=/ConnectorA/DIO15:8;0;ReadMethodType=u8;WriteMethodType=u8{473B6750-F870-4EAC-8532-85254520D4F6}ArbitrationForOutputData=NeverArbitrate;NumberOfSyncRegistersForOutputData=1;NumberOfSyncRegistersForReadInProject=Auto;resource=/LED2;0;ReadMethodType=bool;WriteMethodType=bool{4DDF0209-B5F9-4637-B305-2E451635B43D}ArbitrationForOutputData=NeverArbitrate;ArbitrationForOutputEnable=NeverArbitrate;NumberOfSyncRegistersForOutputData=1;NumberOfSyncRegistersForOutputEnable=1;NumberOfSyncRegistersForReadInProject=Auto;resource=/ConnectorA/DIO9;0;ReadMethodType=bool;WriteMethodType=bool{4E02C4E5-25D1-4120-9C5B-B158842491F3}ArbitrationForOutputData=NeverArbitrate;ArbitrationForOutputEnable=NeverArbitrate;NumberOfSyncRegistersForOutputData=1;NumberOfSyncRegistersForOutputEnable=1;NumberOfSyncRegistersForReadInProject=Auto;resource=/ConnectorB/DIO4;0;ReadMethodType=bool;WriteMethodType=bool{4F164462-952A-47B7-B0C9-D42C8770D1EC}resource=/ConnectorA/AI2;0;ReadMethodType=U16{561BF876-C135-41EC-A066-BB989913DA86}ArbitrationForOutputData=NeverArbitrate;NumberOfSyncRegistersForOutputData=1;NumberOfSyncRegistersForReadInProject=Auto;resource=/LED3;0;ReadMethodType=bool;WriteMethodType=bool{5A0B8620-F1F2-446A-92D9-02E0ABF67EA0}ArbitrationForOutputData=NeverArbitrate;ArbitrationForOutputEnable=NeverArbitrate;NumberOfSyncRegistersForOutputData=1;NumberOfSyncRegistersForOutputEnable=1;NumberOfSyncRegistersForReadInProject=Auto;resource=/ConnectorC/DIO5;0;ReadMethodType=bool;WriteMethodType=bool{5CD746EC-554F-4639-A475-1F176996D491}ArbitrationForOutputData=NeverArbitrate;ArbitrationForOutputEnable=NeverArbitrate;NumberOfSyncRegistersForOutputData=1;NumberOfSyncRegistersForOutputEnable=1;NumberOfSyncRegistersForReadInProject=Auto;resource=/ConnectorB/DIO15;0;ReadMethodType=bool;WriteMethodType=bool{65048A13-9A8C-4513-A95F-CF89C651C3E5}"ControlLogic=0;NumberOfElements=1023;Type=2;ReadArbs=Arbitrate if Multiple Requestors Only;ElementsPerRead=1;WriteArbs=Arbitrate if Multiple Requestors Only;ElementsPerWrite=1;Implementation=2;AudioIn DMA;DataType=1000800000000001000940070003553332000100000000000000000000;DisableOnOverflowUnderflow=FALSE"{6FF88112-EF52-4C48-AA33-7A8D8A792A7E}ArbitrationForOutputData=NeverArbitrate;ArbitrationForOutputEnable=NeverArbitrate;NumberOfSyncRegistersForOutputData=1;NumberOfSyncRegistersForOutputEnable=1;NumberOfSyncRegistersForReadInProject=Auto;resource=/ConnectorB/DIO0;0;ReadMethodType=bool;WriteMethodType=bool{7100B14D-A7B5-4694-8D1D-9D8BC6AC6458}resource=/ConnectorB/AI3;0;ReadMethodType=U16{756718FD-553A-479F-942A-077CFE53E644}resource=/AccelerationZ;0;ReadMethodType=I16{766A56A3-79E8-42F8-A5E1-5498DFD76048}ArbitrationForOutputData=NeverArbitrate;ArbitrationForOutputEnable=NeverArbitrate;NumberOfSyncRegistersForOutputData=1;NumberOfSyncRegistersForOutputEnable=1;NumberOfSyncRegistersForReadInProject=Auto;resource=/ConnectorA/DIO10;0;ReadMethodType=bool;WriteMethodType=bool{79B9B1F7-CD77-48DB-991B-5D970AE2A67C}ArbitrationForOutputData=NeverArbitrate;ArbitrationForOutputEnable=NeverArbitrate;NumberOfSyncRegistersForOutputData=1;NumberOfSyncRegistersForOutputEnable=1;NumberOfSyncRegistersForReadInProject=Auto;resource=/ConnectorB/DIO7:0;0;ReadMethodType=u8;WriteMethodType=u8{7A003C54-673F-434B-820D-C74A16BDE452}ArbitrationForOutputData=NeverArbitrate;ArbitrationForOutputEnable=NeverArbitrate;NumberOfSyncRegistersForOutputData=1;NumberOfSyncRegistersForOutputEnable=1;NumberOfSyncRegistersForReadInProject=Auto;resource=/ConnectorB/DIO8;0;ReadMethodType=bool;WriteMethodType=bool{7AB17D07-9F1E-4304-A879-3EAB24A163E2}"ControlLogic=0;NumberOfElements=1029;Type=1;ReadArbs=Arbitrate if Multiple Requestors Only;ElementsPerRead=1;WriteArbs=Arbitrate if Multiple Requestors Only;ElementsPerWrite=1;Implementation=2;A.DO1 DMA;DataType=1000800000000001000A402104426F6F6C00000100000000000000;DisableOnOverflowUnderflow=FALSE"{7E5AB214-6606-4949-B31E-31202815F01C}resource=/AccelerationY;0;ReadMethodType=I16{81AD3366-F622-4E4A-BB6B-E3A0C2A4C3D5}resource=/Audio/AudioOut\/Left;0;WriteMethodType=I16{882E6D4A-9734-45E3-8B93-E440379B3F9B}ArbitrationForOutputData=NeverArbitrate;ArbitrationForOutputEnable=NeverArbitrate;NumberOfSyncRegistersForOutputData=1;NumberOfSyncRegistersForOutputEnable=1;NumberOfSyncRegistersForReadInProject=Auto;resource=/ConnectorB/DIO5;0;ReadMethodType=bool;WriteMethodType=bool{8AC7FC94-B8B0-4B26-BC93-74F1DB667936}ArbitrationForOutputData=NeverArbitrate;ArbitrationForOutputEnable=NeverArbitrate;NumberOfSyncRegistersForOutputData=1;NumberOfSyncRegistersForOutputEnable=1;NumberOfSyncRegistersForReadInProject=Auto;resource=/ConnectorA/DIO4;0;ReadMethodType=bool;WriteMethodType=bool{8F3B72BE-F585-4BB7-A43C-A9D6D7C0A5DC}resource=/ConnectorB/AO1;0;WriteMethodType=U16{8F54E96A-BA98-42AF-B4AA-9324E6527927}resource=/Audio/AudioOut\/Right;0;WriteMethodType=I16{90002A0D-4EFE-492D-ABD1-7565928A2250}ArbitrationForOutputData=NeverArbitrate;ArbitrationForOutputEnable=NeverArbitrate;NumberOfSyncRegistersForOutputData=1;NumberOfSyncRegistersForOutputEnable=1;NumberOfSyncRegistersForReadInProject=Auto;resource=/ConnectorB/DIO13;0;ReadMethodType=bool;WriteMethodType=bool{9135468E-CB41-440B-B212-B53BFD031B17}ArbitrationForOutputData=NeverArbitrate;ArbitrationForOutputEnable=NeverArbitrate;NumberOfSyncRegistersForOutputData=1;NumberOfSyncRegistersForOutputEnable=1;NumberOfSyncRegistersForReadInProject=Auto;resource=/ConnectorB/DIO6;0;ReadMethodType=bool;WriteMethodType=bool{93AD27D1-C7C6-4E5C-BC9F-E213E52A8DC3}resource=/ConnectorB/AI2;0;ReadMethodType=U16{94D85D33-E1F7-45C7-8AA5-E83330715CF1}resource=/ConnectorB/AI1;0;ReadMethodType=U16{98378F87-22EB-4668-A2A7-054E1AF31799}ResourceName=40 MHz Onboard Clock;TopSignalConnect=Clk40;ClockSignalName=Clk40;MinFreq=40000000.000000;MaxFreq=40000000.000000;VariableFreq=0;NomFreq=40000000.000000;PeakPeriodJitter=250.000000;MinDutyCycle=50.000000;MaxDutyCycle=50.000000;Accuracy=100.000000;RunTime=0;SpreadSpectrum=0;GenericDataHash=D41D8CD98F00B204E9800998ECF8427E{9B0A2543-A0C9-4F9C-8896-2A6AE83B246B}ArbitrationForOutputData=NeverArbitrate;ArbitrationForOutputEnable=NeverArbitrate;NumberOfSyncRegistersForOutputData=1;NumberOfSyncRegistersForOutputEnable=1;NumberOfSyncRegistersForReadInProject=Auto;resource=/ConnectorA/DIO1;0;ReadMethodType=bool;WriteMethodType=bool{9B8B241B-9768-493C-9623-96459642CCA5}ArbitrationForOutputData=NeverArbitrate;ArbitrationForOutputEnable=NeverArbitrate;NumberOfSyncRegistersForOutputData=1;NumberOfSyncRegistersForOutputEnable=1;NumberOfSyncRegistersForReadInProject=Auto;resource=/ConnectorA/DIO7:0;0;ReadMethodType=u8;WriteMethodType=u8{9DF0D65A-A70D-464B-8466-1CA4425B2F29}ArbitrationForOutputData=NeverArbitrate;ArbitrationForOutputEnable=NeverArbitrate;NumberOfSyncRegistersForOutputData=1;NumberOfSyncRegistersForOutputEnable=1;NumberOfSyncRegistersForReadInProject=Auto;resource=/ConnectorA/DIO2;0;ReadMethodType=bool;WriteMethodType=bool{A3393B3E-DE11-4E2B-AEDA-A5A2FFF6189E}ArbitrationForOutputData=NeverArbitrate;ArbitrationForOutputEnable=NeverArbitrate;NumberOfSyncRegistersForOutputData=1;NumberOfSyncRegistersForOutputEnable=1;NumberOfSyncRegistersForReadInProject=Auto;resource=/ConnectorB/DIO11;0;ReadMethodType=bool;WriteMethodType=bool{A4827F0D-CFF2-4315-BA1C-E5BCDEC3BD2B}ArbitrationForOutputData=NeverArbitrate;ArbitrationForOutputEnable=NeverArbitrate;NumberOfSyncRegistersForOutputData=1;NumberOfSyncRegistersForOutputEnable=1;NumberOfSyncRegistersForReadInProject=Auto;resource=/ConnectorA/DIO3;0;ReadMethodType=bool;WriteMethodType=bool{A82940A1-4020-47DE-B9FB-4BA0DAF07673}ArbitrationForOutputData=NeverArbitrate;ArbitrationForOutputEnable=NeverArbitrate;NumberOfSyncRegistersForOutputData=1;NumberOfSyncRegistersForOutputEnable=1;NumberOfSyncRegistersForReadInProject=Auto;resource=/ConnectorA/DIO6;0;ReadMethodType=bool;WriteMethodType=bool{ABE3F875-785C-4060-A1E3-CD5CCFB383B1}ArbitrationForOutputData=NeverArbitrate;ArbitrationForOutputEnable=NeverArbitrate;NumberOfSyncRegistersForOutputData=1;NumberOfSyncRegistersForOutputEnable=1;NumberOfSyncRegistersForReadInProject=Auto;resource=/ConnectorA/DIO15;0;ReadMethodType=bool;WriteMethodType=bool{B44C83E1-A5A5-4F51-9D0C-41A24E448A3E}resource=/Audio/AudioIn\/Left;0;ReadMethodType=I16{B98FC057-737F-4D93-A0EF-28828BB1454C}ArbitrationForOutputData=NeverArbitrate;ArbitrationForOutputEnable=NeverArbitrate;NumberOfSyncRegistersForOutputData=1;NumberOfSyncRegistersForOutputEnable=1;NumberOfSyncRegistersForReadInProject=Auto;resource=/ConnectorB/DIO3;0;ReadMethodType=bool;WriteMethodType=bool{BE2A7CA1-E572-458B-BB8B-50CAEFFACD92}resource=/ConnectorC/AO0;0;WriteMethodType=I16{C44CB918-B185-44AC-8032-3225E8061BAD}ArbitrationForOutputData=NeverArbitrate;ArbitrationForOutputEnable=NeverArbitrate;NumberOfSyncRegistersForOutputData=1;NumberOfSyncRegistersForOutputEnable=1;NumberOfSyncRegistersForReadInProject=Auto;resource=/ConnectorC/DIO7;0;ReadMethodType=bool;WriteMethodType=bool{CD4A634A-838B-4AAE-9D7C-487F6923CA9F}ArbitrationForOutputData=NeverArbitrate;ArbitrationForOutputEnable=NeverArbitrate;NumberOfSyncRegistersForOutputData=1;NumberOfSyncRegistersForOutputEnable=1;NumberOfSyncRegistersForReadInProject=Auto;resource=/ConnectorB/DIO12;0;ReadMethodType=bool;WriteMethodType=bool{CF025CCA-BCE1-456F-8941-605E22C74CC5}ArbitrationForOutputData=NeverArbitrate;ArbitrationForOutputEnable=NeverArbitrate;NumberOfSyncRegistersForOutputData=1;NumberOfSyncRegistersForOutputEnable=1;NumberOfSyncRegistersForReadInProject=Auto;resource=/ConnectorC/DIO3;0;ReadMethodType=bool;WriteMethodType=bool{D4672657-8A38-49E6-939A-5D1CE29376B8}ArbitrationForOutputData=NeverArbitrate;ArbitrationForOutputEnable=NeverArbitrate;NumberOfSyncRegistersForOutputData=1;NumberOfSyncRegistersForOutputEnable=1;NumberOfSyncRegistersForReadInProject=Auto;resource=/ConnectorC/DIO4;0;ReadMethodType=bool;WriteMethodType=bool{D7E1AC23-7F03-4BB6-8DB8-906BFFC2C12C}ArbitrationForOutputData=NeverArbitrate;ArbitrationForOutputEnable=NeverArbitrate;NumberOfSyncRegistersForOutputData=1;NumberOfSyncRegistersForOutputEnable=1;NumberOfSyncRegistersForReadInProject=Auto;resource=/ConnectorA/DIO5;0;ReadMethodType=bool;WriteMethodType=bool{DA6361DA-A0F9-4829-BF6E-C429883F506B}ArbitrationForOutputData=NeverArbitrate;ArbitrationForOutputEnable=NeverArbitrate;NumberOfSyncRegistersForOutputData=1;NumberOfSyncRegistersForOutputEnable=1;NumberOfSyncRegistersForReadInProject=Auto;resource=/ConnectorB/DIO14;0;ReadMethodType=bool;WriteMethodType=bool{DADB24EE-A7D4-4867-B5F2-15898896F779}ArbitrationForOutputData=NeverArbitrate;ArbitrationForOutputEnable=NeverArbitrate;NumberOfSyncRegistersForOutputData=1;NumberOfSyncRegistersForOutputEnable=1;NumberOfSyncRegistersForReadInProject=Auto;resource=/ConnectorA/DIO7;0;ReadMethodType=bool;WriteMethodType=bool{DAEC66DD-EFD4-4E45-9705-01FF5C6AD5C9}resource=/AccelerationX;0;ReadMethodType=I16{E0E2A815-00C8-4851-B272-AC14BC594398}"ControlLogic=0;NumberOfElements=1029;Type=1;ReadArbs=Arbitrate if Multiple Requestors Only;ElementsPerRead=1;WriteArbs=Arbitrate if Multiple Requestors Only;ElementsPerWrite=1;Implementation=2;AudioOut DMA;DataType=1000800000000001000940070003553332000100000000000000000000;DisableOnOverflowUnderflow=FALSE"{E238CD86-2974-4BF6-BB0B-9FC06CE01575}resource=/ConnectorC/AI1;0;ReadMethodType=I16{E634D6D4-8B51-4E5F-9180-8BDE9F1963BA}ArbitrationForOutputData=NeverArbitrate;ArbitrationForOutputEnable=NeverArbitrate;NumberOfSyncRegistersForOutputData=1;NumberOfSyncRegistersForOutputEnable=1;NumberOfSyncRegistersForReadInProject=Auto;resource=/ConnectorB/DIO9;0;ReadMethodType=bool;WriteMethodType=bool{E674DECD-D932-48A8-AECC-A213AC1B5880}ArbitrationForOutputData=NeverArbitrate;NumberOfSyncRegistersForOutputData=1;NumberOfSyncRegistersForReadInProject=Auto;resource=/LED0;0;ReadMethodType=bool;WriteMethodType=bool{E8E8516D-A651-40E5-8792-B9A2D11EA0F6}resource=/ConnectorA/AI3;0;ReadMethodType=U16{EB9B9D57-5E53-425E-AF33-77AC9EB11183}resource=/ConnectorC/AO1;0;WriteMethodType=I16{EFD40C92-8A69-41C7-B5BC-F62AD499D629}"ControlLogic=0;NumberOfElements=1029;Type=1;ReadArbs=Arbitrate if Multiple Requestors Only;ElementsPerRead=1;WriteArbs=Arbitrate if Multiple Requestors Only;ElementsPerWrite=1;Implementation=2;A.AO0 DMA;DataType=100080000000000100094006000355313600010000000000000000;DisableOnOverflowUnderflow=FALSE"{F44E33D6-96E9-473A-9BA3-527F46545A35}ArbitrationForOutputData=NeverArbitrate;ArbitrationForOutputEnable=NeverArbitrate;NumberOfSyncRegistersForOutputData=1;NumberOfSyncRegistersForOutputEnable=1;NumberOfSyncRegistersForReadInProject=Auto;resource=/ConnectorA/DIO13;0;ReadMethodType=bool;WriteMethodType=bool{F5583D6C-850D-4049-9D0E-778EC7223853}ArbitrationForOutputData=NeverArbitrate;ArbitrationForOutputEnable=NeverArbitrate;NumberOfSyncRegistersForOutputData=1;NumberOfSyncRegistersForOutputEnable=1;NumberOfSyncRegistersForReadInProject=Auto;resource=/ConnectorB/DIO7;0;ReadMethodType=bool;WriteMethodType=bool{F85F434C-FA12-468E-B232-7CECD1E171E3}ArbitrationForOutputData=NeverArbitrate;ArbitrationForOutputEnable=NeverArbitrate;NumberOfSyncRegistersForOutputData=1;NumberOfSyncRegistersForOutputEnable=1;NumberOfSyncRegistersForReadInProject=Auto;resource=/ConnectorA/DIO0;0;ReadMethodType=bool;WriteMethodType=bool{F894051E-E8B1-48B8-802C-2B96B1741E00}resource=/ConnectorA/AO0;0;WriteMethodType=U16{F8CBD37D-3B46-452A-86C4-914F42296F91}resource=/ConnectorA/AO1;0;WriteMethodType=U16{FD9D72AE-C196-4EED-A32A-0BD2FBCDA30D}ArbitrationForOutputData=NeverArbitrate;ArbitrationForOutputEnable=NeverArbitrate;NumberOfSyncRegistersForOutputData=1;NumberOfSyncRegistersForOutputEnable=1;NumberOfSyncRegistersForReadInProject=Auto;resource=/ConnectorB/DIO1;0;ReadMethodType=bool;WriteMethodType=bool{FFE5B060-DB0F-4E97-8D33-BAC41DDCEBFB}ArbitrationForOutputData=NeverArbitrate;ArbitrationForOutputEnable=NeverArbitrate;NumberOfSyncRegistersForOutputData=1;NumberOfSyncRegistersForOutputEnable=1;NumberOfSyncRegistersForReadInProject=Auto;resource=/ConnectorB/DIO15:8;0;ReadMethodType=u8;WriteMethodType=u8myRIO-1900/Clk40/falsefalseFPGA_EXECUTION_MODEFPGA_TARGETFPGA_TARGET_CLASSMYRIO_1900FPGA_TARGET_FAMILYZYNQTARGET_TYPEFPGA</Property>
							<Property Name="configString.name" Type="Str">40 MHz Onboard ClockResourceName=40 MHz Onboard Clock;TopSignalConnect=Clk40;ClockSignalName=Clk40;MinFreq=40000000.000000;MaxFreq=40000000.000000;VariableFreq=0;NomFreq=40000000.000000;PeakPeriodJitter=250.000000;MinDutyCycle=50.000000;MaxDutyCycle=50.000000;Accuracy=100.000000;RunTime=0;SpreadSpectrum=0;GenericDataHash=D41D8CD98F00B204E9800998ECF8427EA.AI0 DMA"ControlLogic=0;NumberOfElements=1023;Type=2;ReadArbs=Arbitrate if Multiple Requestors Only;ElementsPerRead=1;WriteArbs=Arbitrate if Multiple Requestors Only;ElementsPerWrite=1;Implementation=2;A.AI0 DMA;DataType=100080000000000100094006000355313600010000000000000000;DisableOnOverflowUnderflow=FALSE"A.AO0 DMA"ControlLogic=0;NumberOfElements=1029;Type=1;ReadArbs=Arbitrate if Multiple Requestors Only;ElementsPerRead=1;WriteArbs=Arbitrate if Multiple Requestors Only;ElementsPerWrite=1;Implementation=2;A.AO0 DMA;DataType=100080000000000100094006000355313600010000000000000000;DisableOnOverflowUnderflow=FALSE"A.DI0 DMA"ControlLogic=0;NumberOfElements=1023;Type=2;ReadArbs=Arbitrate if Multiple Requestors Only;ElementsPerRead=1;WriteArbs=Arbitrate if Multiple Requestors Only;ElementsPerWrite=1;Implementation=2;A.DI0 DMA;DataType=1000800000000001000A402104426F6F6C00000100000000000000;DisableOnOverflowUnderflow=FALSE"A.DO1 DMA"ControlLogic=0;NumberOfElements=1029;Type=1;ReadArbs=Arbitrate if Multiple Requestors Only;ElementsPerRead=1;WriteArbs=Arbitrate if Multiple Requestors Only;ElementsPerWrite=1;Implementation=2;A.DO1 DMA;DataType=1000800000000001000A402104426F6F6C00000100000000000000;DisableOnOverflowUnderflow=FALSE"AccelerationXresource=/AccelerationX;0;ReadMethodType=I16AccelerationYresource=/AccelerationY;0;ReadMethodType=I16AccelerationZresource=/AccelerationZ;0;ReadMethodType=I16AudioIn DMA"ControlLogic=0;NumberOfElements=1023;Type=2;ReadArbs=Arbitrate if Multiple Requestors Only;ElementsPerRead=1;WriteArbs=Arbitrate if Multiple Requestors Only;ElementsPerWrite=1;Implementation=2;AudioIn DMA;DataType=1000800000000001000940070003553332000100000000000000000000;DisableOnOverflowUnderflow=FALSE"AudioIn/Leftresource=/Audio/AudioIn\/Left;0;ReadMethodType=I16AudioIn/Rightresource=/Audio/AudioIn\/Right;0;ReadMethodType=I16AudioOut DMA"ControlLogic=0;NumberOfElements=1029;Type=1;ReadArbs=Arbitrate if Multiple Requestors Only;ElementsPerRead=1;WriteArbs=Arbitrate if Multiple Requestors Only;ElementsPerWrite=1;Implementation=2;AudioOut DMA;DataType=1000800000000001000940070003553332000100000000000000000000;DisableOnOverflowUnderflow=FALSE"AudioOut/Leftresource=/Audio/AudioOut\/Left;0;WriteMethodType=I16AudioOut/Rightresource=/Audio/AudioOut\/Right;0;WriteMethodType=I16Button0NumberOfSyncRegistersForReadInProject=Auto;resource=/Button0;0;ReadMethodType=boolConnectorA/AI0resource=/ConnectorA/AI0;0;ReadMethodType=U16ConnectorA/AI1resource=/ConnectorA/AI1;0;ReadMethodType=U16ConnectorA/AI2resource=/ConnectorA/AI2;0;ReadMethodType=U16ConnectorA/AI3resource=/ConnectorA/AI3;0;ReadMethodType=U16ConnectorA/AO0resource=/ConnectorA/AO0;0;WriteMethodType=U16ConnectorA/AO1resource=/ConnectorA/AO1;0;WriteMethodType=U16ConnectorA/DIO0ArbitrationForOutputData=NeverArbitrate;ArbitrationForOutputEnable=NeverArbitrate;NumberOfSyncRegistersForOutputData=1;NumberOfSyncRegistersForOutputEnable=1;NumberOfSyncRegistersForReadInProject=Auto;resource=/ConnectorA/DIO0;0;ReadMethodType=bool;WriteMethodType=boolConnectorA/DIO10ArbitrationForOutputData=NeverArbitrate;ArbitrationForOutputEnable=NeverArbitrate;NumberOfSyncRegistersForOutputData=1;NumberOfSyncRegistersForOutputEnable=1;NumberOfSyncRegistersForReadInProject=Auto;resource=/ConnectorA/DIO10;0;ReadMethodType=bool;WriteMethodType=boolConnectorA/DIO11ArbitrationForOutputData=NeverArbitrate;ArbitrationForOutputEnable=NeverArbitrate;NumberOfSyncRegistersForOutputData=1;NumberOfSyncRegistersForOutputEnable=1;NumberOfSyncRegistersForReadInProject=Auto;resource=/ConnectorA/DIO11;0;ReadMethodType=bool;WriteMethodType=boolConnectorA/DIO12ArbitrationForOutputData=NeverArbitrate;ArbitrationForOutputEnable=NeverArbitrate;NumberOfSyncRegistersForOutputData=1;NumberOfSyncRegistersForOutputEnable=1;NumberOfSyncRegistersForReadInProject=Auto;resource=/ConnectorA/DIO12;0;ReadMethodType=bool;WriteMethodType=boolConnectorA/DIO13ArbitrationForOutputData=NeverArbitrate;ArbitrationForOutputEnable=NeverArbitrate;NumberOfSyncRegistersForOutputData=1;NumberOfSyncRegistersForOutputEnable=1;NumberOfSyncRegistersForReadInProject=Auto;resource=/ConnectorA/DIO13;0;ReadMethodType=bool;WriteMethodType=boolConnectorA/DIO14ArbitrationForOutputData=NeverArbitrate;ArbitrationForOutputEnable=NeverArbitrate;NumberOfSyncRegistersForOutputData=1;NumberOfSyncRegistersForOutputEnable=1;NumberOfSyncRegistersForReadInProject=Auto;resource=/ConnectorA/DIO14;0;ReadMethodType=bool;WriteMethodType=boolConnectorA/DIO15:8ArbitrationForOutputData=NeverArbitrate;ArbitrationForOutputEnable=NeverArbitrate;NumberOfSyncRegistersForOutputData=1;NumberOfSyncRegistersForOutputEnable=1;NumberOfSyncRegistersForReadInProject=Auto;resource=/ConnectorA/DIO15:8;0;ReadMethodType=u8;WriteMethodType=u8ConnectorA/DIO15ArbitrationForOutputData=NeverArbitrate;ArbitrationForOutputEnable=NeverArbitrate;NumberOfSyncRegistersForOutputData=1;NumberOfSyncRegistersForOutputEnable=1;NumberOfSyncRegistersForReadInProject=Auto;resource=/ConnectorA/DIO15;0;ReadMethodType=bool;WriteMethodType=boolConnectorA/DIO1ArbitrationForOutputData=NeverArbitrate;ArbitrationForOutputEnable=NeverArbitrate;NumberOfSyncRegistersForOutputData=1;NumberOfSyncRegistersForOutputEnable=1;NumberOfSyncRegistersForReadInProject=Auto;resource=/ConnectorA/DIO1;0;ReadMethodType=bool;WriteMethodType=boolConnectorA/DIO2ArbitrationForOutputData=NeverArbitrate;ArbitrationForOutputEnable=NeverArbitrate;NumberOfSyncRegistersForOutputData=1;NumberOfSyncRegistersForOutputEnable=1;NumberOfSyncRegistersForReadInProject=Auto;resource=/ConnectorA/DIO2;0;ReadMethodType=bool;WriteMethodType=boolConnectorA/DIO3ArbitrationForOutputData=NeverArbitrate;ArbitrationForOutputEnable=NeverArbitrate;NumberOfSyncRegistersForOutputData=1;NumberOfSyncRegistersForOutputEnable=1;NumberOfSyncRegistersForReadInProject=Auto;resource=/ConnectorA/DIO3;0;ReadMethodType=bool;WriteMethodType=boolConnectorA/DIO4ArbitrationForOutputData=NeverArbitrate;ArbitrationForOutputEnable=NeverArbitrate;NumberOfSyncRegistersForOutputData=1;NumberOfSyncRegistersForOutputEnable=1;NumberOfSyncRegistersForReadInProject=Auto;resource=/ConnectorA/DIO4;0;ReadMethodType=bool;WriteMethodType=boolConnectorA/DIO5ArbitrationForOutputData=NeverArbitrate;ArbitrationForOutputEnable=NeverArbitrate;NumberOfSyncRegistersForOutputData=1;NumberOfSyncRegistersForOutputEnable=1;NumberOfSyncRegistersForReadInProject=Auto;resource=/ConnectorA/DIO5;0;ReadMethodType=bool;WriteMethodType=boolConnectorA/DIO6ArbitrationForOutputData=NeverArbitrate;ArbitrationForOutputEnable=NeverArbitrate;NumberOfSyncRegistersForOutputData=1;NumberOfSyncRegistersForOutputEnable=1;NumberOfSyncRegistersForReadInProject=Auto;resource=/ConnectorA/DIO6;0;ReadMethodType=bool;WriteMethodType=boolConnectorA/DIO7:0ArbitrationForOutputData=NeverArbitrate;ArbitrationForOutputEnable=NeverArbitrate;NumberOfSyncRegistersForOutputData=1;NumberOfSyncRegistersForOutputEnable=1;NumberOfSyncRegistersForReadInProject=Auto;resource=/ConnectorA/DIO7:0;0;ReadMethodType=u8;WriteMethodType=u8ConnectorA/DIO7ArbitrationForOutputData=NeverArbitrate;ArbitrationForOutputEnable=NeverArbitrate;NumberOfSyncRegistersForOutputData=1;NumberOfSyncRegistersForOutputEnable=1;NumberOfSyncRegistersForReadInProject=Auto;resource=/ConnectorA/DIO7;0;ReadMethodType=bool;WriteMethodType=boolConnectorA/DIO8ArbitrationForOutputData=NeverArbitrate;ArbitrationForOutputEnable=NeverArbitrate;NumberOfSyncRegistersForOutputData=1;NumberOfSyncRegistersForOutputEnable=1;NumberOfSyncRegistersForReadInProject=Auto;resource=/ConnectorA/DIO8;0;ReadMethodType=bool;WriteMethodType=boolConnectorA/DIO9ArbitrationForOutputData=NeverArbitrate;ArbitrationForOutputEnable=NeverArbitrate;NumberOfSyncRegistersForOutputData=1;NumberOfSyncRegistersForOutputEnable=1;NumberOfSyncRegistersForReadInProject=Auto;resource=/ConnectorA/DIO9;0;ReadMethodType=bool;WriteMethodType=boolConnectorB/AI0resource=/ConnectorB/AI0;0;ReadMethodType=U16ConnectorB/AI1resource=/ConnectorB/AI1;0;ReadMethodType=U16ConnectorB/AI2resource=/ConnectorB/AI2;0;ReadMethodType=U16ConnectorB/AI3resource=/ConnectorB/AI3;0;ReadMethodType=U16ConnectorB/AO0resource=/ConnectorB/AO0;0;WriteMethodType=U16ConnectorB/AO1resource=/ConnectorB/AO1;0;WriteMethodType=U16ConnectorB/DIO0ArbitrationForOutputData=NeverArbitrate;ArbitrationForOutputEnable=NeverArbitrate;NumberOfSyncRegistersForOutputData=1;NumberOfSyncRegistersForOutputEnable=1;NumberOfSyncRegistersForReadInProject=Auto;resource=/ConnectorB/DIO0;0;ReadMethodType=bool;WriteMethodType=boolConnectorB/DIO10ArbitrationForOutputData=NeverArbitrate;ArbitrationForOutputEnable=NeverArbitrate;NumberOfSyncRegistersForOutputData=1;NumberOfSyncRegistersForOutputEnable=1;NumberOfSyncRegistersForReadInProject=Auto;resource=/ConnectorB/DIO10;0;ReadMethodType=bool;WriteMethodType=boolConnectorB/DIO11ArbitrationForOutputData=NeverArbitrate;ArbitrationForOutputEnable=NeverArbitrate;NumberOfSyncRegistersForOutputData=1;NumberOfSyncRegistersForOutputEnable=1;NumberOfSyncRegistersForReadInProject=Auto;resource=/ConnectorB/DIO11;0;ReadMethodType=bool;WriteMethodType=boolConnectorB/DIO12ArbitrationForOutputData=NeverArbitrate;ArbitrationForOutputEnable=NeverArbitrate;NumberOfSyncRegistersForOutputData=1;NumberOfSyncRegistersForOutputEnable=1;NumberOfSyncRegistersForReadInProject=Auto;resource=/ConnectorB/DIO12;0;ReadMethodType=bool;WriteMethodType=boolConnectorB/DIO13ArbitrationForOutputData=NeverArbitrate;ArbitrationForOutputEnable=NeverArbitrate;NumberOfSyncRegistersForOutputData=1;NumberOfSyncRegistersForOutputEnable=1;NumberOfSyncRegistersForReadInProject=Auto;resource=/ConnectorB/DIO13;0;ReadMethodType=bool;WriteMethodType=boolConnectorB/DIO14ArbitrationForOutputData=NeverArbitrate;ArbitrationForOutputEnable=NeverArbitrate;NumberOfSyncRegistersForOutputData=1;NumberOfSyncRegistersForOutputEnable=1;NumberOfSyncRegistersForReadInProject=Auto;resource=/ConnectorB/DIO14;0;ReadMethodType=bool;WriteMethodType=boolConnectorB/DIO15:8ArbitrationForOutputData=NeverArbitrate;ArbitrationForOutputEnable=NeverArbitrate;NumberOfSyncRegistersForOutputData=1;NumberOfSyncRegistersForOutputEnable=1;NumberOfSyncRegistersForReadInProject=Auto;resource=/ConnectorB/DIO15:8;0;ReadMethodType=u8;WriteMethodType=u8ConnectorB/DIO15ArbitrationForOutputData=NeverArbitrate;ArbitrationForOutputEnable=NeverArbitrate;NumberOfSyncRegistersForOutputData=1;NumberOfSyncRegistersForOutputEnable=1;NumberOfSyncRegistersForReadInProject=Auto;resource=/ConnectorB/DIO15;0;ReadMethodType=bool;WriteMethodType=boolConnectorB/DIO1ArbitrationForOutputData=NeverArbitrate;ArbitrationForOutputEnable=NeverArbitrate;NumberOfSyncRegistersForOutputData=1;NumberOfSyncRegistersForOutputEnable=1;NumberOfSyncRegistersForReadInProject=Auto;resource=/ConnectorB/DIO1;0;ReadMethodType=bool;WriteMethodType=boolConnectorB/DIO2ArbitrationForOutputData=NeverArbitrate;ArbitrationForOutputEnable=NeverArbitrate;NumberOfSyncRegistersForOutputData=1;NumberOfSyncRegistersForOutputEnable=1;NumberOfSyncRegistersForReadInProject=Auto;resource=/ConnectorB/DIO2;0;ReadMethodType=bool;WriteMethodType=boolConnectorB/DIO3ArbitrationForOutputData=NeverArbitrate;ArbitrationForOutputEnable=NeverArbitrate;NumberOfSyncRegistersForOutputData=1;NumberOfSyncRegistersForOutputEnable=1;NumberOfSyncRegistersForReadInProject=Auto;resource=/ConnectorB/DIO3;0;ReadMethodType=bool;WriteMethodType=boolConnectorB/DIO4ArbitrationForOutputData=NeverArbitrate;ArbitrationForOutputEnable=NeverArbitrate;NumberOfSyncRegistersForOutputData=1;NumberOfSyncRegistersForOutputEnable=1;NumberOfSyncRegistersForReadInProject=Auto;resource=/ConnectorB/DIO4;0;ReadMethodType=bool;WriteMethodType=boolConnectorB/DIO5ArbitrationForOutputData=NeverArbitrate;ArbitrationForOutputEnable=NeverArbitrate;NumberOfSyncRegistersForOutputData=1;NumberOfSyncRegistersForOutputEnable=1;NumberOfSyncRegistersForReadInProject=Auto;resource=/ConnectorB/DIO5;0;ReadMethodType=bool;WriteMethodType=boolConnectorB/DIO6ArbitrationForOutputData=NeverArbitrate;ArbitrationForOutputEnable=NeverArbitrate;NumberOfSyncRegistersForOutputData=1;NumberOfSyncRegistersForOutputEnable=1;NumberOfSyncRegistersForReadInProject=Auto;resource=/ConnectorB/DIO6;0;ReadMethodType=bool;WriteMethodType=boolConnectorB/DIO7:0ArbitrationForOutputData=NeverArbitrate;ArbitrationForOutputEnable=NeverArbitrate;NumberOfSyncRegistersForOutputData=1;NumberOfSyncRegistersForOutputEnable=1;NumberOfSyncRegistersForReadInProject=Auto;resource=/ConnectorB/DIO7:0;0;ReadMethodType=u8;WriteMethodType=u8ConnectorB/DIO7ArbitrationForOutputData=NeverArbitrate;ArbitrationForOutputEnable=NeverArbitrate;NumberOfSyncRegistersForOutputData=1;NumberOfSyncRegistersForOutputEnable=1;NumberOfSyncRegistersForReadInProject=Auto;resource=/ConnectorB/DIO7;0;ReadMethodType=bool;WriteMethodType=boolConnectorB/DIO8ArbitrationForOutputData=NeverArbitrate;ArbitrationForOutputEnable=NeverArbitrate;NumberOfSyncRegistersForOutputData=1;NumberOfSyncRegistersForOutputEnable=1;NumberOfSyncRegistersForReadInProject=Auto;resource=/ConnectorB/DIO8;0;ReadMethodType=bool;WriteMethodType=boolConnectorB/DIO9ArbitrationForOutputData=NeverArbitrate;ArbitrationForOutputEnable=NeverArbitrate;NumberOfSyncRegistersForOutputData=1;NumberOfSyncRegistersForOutputEnable=1;NumberOfSyncRegistersForReadInProject=Auto;resource=/ConnectorB/DIO9;0;ReadMethodType=bool;WriteMethodType=boolConnectorC/AI0resource=/ConnectorC/AI0;0;ReadMethodType=I16ConnectorC/AI1resource=/ConnectorC/AI1;0;ReadMethodType=I16ConnectorC/AO0resource=/ConnectorC/AO0;0;WriteMethodType=I16ConnectorC/AO1resource=/ConnectorC/AO1;0;WriteMethodType=I16ConnectorC/DIO0ArbitrationForOutputData=NeverArbitrate;ArbitrationForOutputEnable=NeverArbitrate;NumberOfSyncRegistersForOutputData=1;NumberOfSyncRegistersForOutputEnable=1;NumberOfSyncRegistersForReadInProject=Auto;resource=/ConnectorC/DIO0;0;ReadMethodType=bool;WriteMethodType=boolConnectorC/DIO1ArbitrationForOutputData=NeverArbitrate;ArbitrationForOutputEnable=NeverArbitrate;NumberOfSyncRegistersForOutputData=1;NumberOfSyncRegistersForOutputEnable=1;NumberOfSyncRegistersForReadInProject=Auto;resource=/ConnectorC/DIO1;0;ReadMethodType=bool;WriteMethodType=boolConnectorC/DIO2ArbitrationForOutputData=NeverArbitrate;ArbitrationForOutputEnable=NeverArbitrate;NumberOfSyncRegistersForOutputData=1;NumberOfSyncRegistersForOutputEnable=1;NumberOfSyncRegistersForReadInProject=Auto;resource=/ConnectorC/DIO2;0;ReadMethodType=bool;WriteMethodType=boolConnectorC/DIO3ArbitrationForOutputData=NeverArbitrate;ArbitrationForOutputEnable=NeverArbitrate;NumberOfSyncRegistersForOutputData=1;NumberOfSyncRegistersForOutputEnable=1;NumberOfSyncRegistersForReadInProject=Auto;resource=/ConnectorC/DIO3;0;ReadMethodType=bool;WriteMethodType=boolConnectorC/DIO4ArbitrationForOutputData=NeverArbitrate;ArbitrationForOutputEnable=NeverArbitrate;NumberOfSyncRegistersForOutputData=1;NumberOfSyncRegistersForOutputEnable=1;NumberOfSyncRegistersForReadInProject=Auto;resource=/ConnectorC/DIO4;0;ReadMethodType=bool;WriteMethodType=boolConnectorC/DIO5ArbitrationForOutputData=NeverArbitrate;ArbitrationForOutputEnable=NeverArbitrate;NumberOfSyncRegistersForOutputData=1;NumberOfSyncRegistersForOutputEnable=1;NumberOfSyncRegistersForReadInProject=Auto;resource=/ConnectorC/DIO5;0;ReadMethodType=bool;WriteMethodType=boolConnectorC/DIO6ArbitrationForOutputData=NeverArbitrate;ArbitrationForOutputEnable=NeverArbitrate;NumberOfSyncRegistersForOutputData=1;NumberOfSyncRegistersForOutputEnable=1;NumberOfSyncRegistersForReadInProject=Auto;resource=/ConnectorC/DIO6;0;ReadMethodType=bool;WriteMethodType=boolConnectorC/DIO7:0ArbitrationForOutputData=NeverArbitrate;ArbitrationForOutputEnable=NeverArbitrate;NumberOfSyncRegistersForOutputData=1;NumberOfSyncRegistersForOutputEnable=1;NumberOfSyncRegistersForReadInProject=Auto;resource=/ConnectorC/DIO7:0;0;ReadMethodType=u8;WriteMethodType=u8ConnectorC/DIO7ArbitrationForOutputData=NeverArbitrate;ArbitrationForOutputEnable=NeverArbitrate;NumberOfSyncRegistersForOutputData=1;NumberOfSyncRegistersForOutputEnable=1;NumberOfSyncRegistersForReadInProject=Auto;resource=/ConnectorC/DIO7;0;ReadMethodType=bool;WriteMethodType=boolLED0ArbitrationForOutputData=NeverArbitrate;NumberOfSyncRegistersForOutputData=1;NumberOfSyncRegistersForReadInProject=Auto;resource=/LED0;0;ReadMethodType=bool;WriteMethodType=boolLED1ArbitrationForOutputData=NeverArbitrate;NumberOfSyncRegistersForOutputData=1;NumberOfSyncRegistersForReadInProject=Auto;resource=/LED1;0;ReadMethodType=bool;WriteMethodType=boolLED2ArbitrationForOutputData=NeverArbitrate;NumberOfSyncRegistersForOutputData=1;NumberOfSyncRegistersForReadInProject=Auto;resource=/LED2;0;ReadMethodType=bool;WriteMethodType=boolLED3ArbitrationForOutputData=NeverArbitrate;NumberOfSyncRegistersForOutputData=1;NumberOfSyncRegistersForReadInProject=Auto;resource=/LED3;0;ReadMethodType=bool;WriteMethodType=boolmyRIO-1900/Clk40/falsefalseFPGA_EXECUTION_MODEFPGA_TARGETFPGA_TARGET_CLASSMYRIO_1900FPGA_TARGET_FAMILYZYNQTARGET_TYPEFPGASystem Resetresource=/System Reset;0;ReadMethodType=bool;WriteMethodType=bool</Property>
						</Item>
						<Item Name="DIO 4-bit.vi" Type="VI" URL="../Sub VIs/DIO/DIO 4-bit.vi">
							<Property Name="configString.guid" Type="Str">{00E5B4FD-5BD8-4239-9B93-FE41768A1930}ArbitrationForOutputData=NeverArbitrate;ArbitrationForOutputEnable=NeverArbitrate;NumberOfSyncRegistersForOutputData=1;NumberOfSyncRegistersForOutputEnable=1;NumberOfSyncRegistersForReadInProject=Auto;resource=/ConnectorC/DIO0;0;ReadMethodType=bool;WriteMethodType=bool{0432ED19-5DCC-480C-8BEB-63B51373AA2B}resource=/ConnectorA/AI0;0;ReadMethodType=U16{07C5C01B-DF43-46F2-8216-0CE4FAD9D344}resource=/System Reset;0;ReadMethodType=bool;WriteMethodType=bool{11877B48-4436-461F-B47C-D178D822C952}resource=/ConnectorC/AI0;0;ReadMethodType=I16{18BBE8B8-E8A2-415E-8737-12B16EDAF49D}"ControlLogic=0;NumberOfElements=1023;Type=2;ReadArbs=Arbitrate if Multiple Requestors Only;ElementsPerRead=1;WriteArbs=Arbitrate if Multiple Requestors Only;ElementsPerWrite=1;Implementation=2;A.DI0 DMA;DataType=1000800000000001000A402104426F6F6C00000100000000000000;DisableOnOverflowUnderflow=FALSE"{1AF9BD7F-BCAF-4890-9CE2-C26EFE549E06}ArbitrationForOutputData=NeverArbitrate;ArbitrationForOutputEnable=NeverArbitrate;NumberOfSyncRegistersForOutputData=1;NumberOfSyncRegistersForOutputEnable=1;NumberOfSyncRegistersForReadInProject=Auto;resource=/ConnectorC/DIO6;0;ReadMethodType=bool;WriteMethodType=bool{1B3E051E-169A-48FD-A75A-C334AE7F3124}resource=/ConnectorB/AO0;0;WriteMethodType=U16{1FC9E6A8-C3EA-490C-81C6-7E36BB4FF9A9}ArbitrationForOutputData=NeverArbitrate;ArbitrationForOutputEnable=NeverArbitrate;NumberOfSyncRegistersForOutputData=1;NumberOfSyncRegistersForOutputEnable=1;NumberOfSyncRegistersForReadInProject=Auto;resource=/ConnectorC/DIO2;0;ReadMethodType=bool;WriteMethodType=bool{204BE8C9-3C12-4E38-91B2-C35097BAA598}ArbitrationForOutputData=NeverArbitrate;ArbitrationForOutputEnable=NeverArbitrate;NumberOfSyncRegistersForOutputData=1;NumberOfSyncRegistersForOutputEnable=1;NumberOfSyncRegistersForReadInProject=Auto;resource=/ConnectorC/DIO1;0;ReadMethodType=bool;WriteMethodType=bool{2400DD3C-3DC1-4909-9D54-F48F33469F7B}"ControlLogic=0;NumberOfElements=1023;Type=2;ReadArbs=Arbitrate if Multiple Requestors Only;ElementsPerRead=1;WriteArbs=Arbitrate if Multiple Requestors Only;ElementsPerWrite=1;Implementation=2;A.AI0 DMA;DataType=100080000000000100094006000355313600010000000000000000;DisableOnOverflowUnderflow=FALSE"{2475886F-E28F-4A9A-80B8-902A50AF53EE}ArbitrationForOutputData=NeverArbitrate;ArbitrationForOutputEnable=NeverArbitrate;NumberOfSyncRegistersForOutputData=1;NumberOfSyncRegistersForOutputEnable=1;NumberOfSyncRegistersForReadInProject=Auto;resource=/ConnectorA/DIO12;0;ReadMethodType=bool;WriteMethodType=bool{25261AD8-F430-454C-BEC7-7745EB60B9C1}ArbitrationForOutputData=NeverArbitrate;NumberOfSyncRegistersForOutputData=1;NumberOfSyncRegistersForReadInProject=Auto;resource=/LED1;0;ReadMethodType=bool;WriteMethodType=bool{26EAC796-6C20-42BD-9733-5B86E14FCF68}ArbitrationForOutputData=NeverArbitrate;ArbitrationForOutputEnable=NeverArbitrate;NumberOfSyncRegistersForOutputData=1;NumberOfSyncRegistersForOutputEnable=1;NumberOfSyncRegistersForReadInProject=Auto;resource=/ConnectorC/DIO7:0;0;ReadMethodType=u8;WriteMethodType=u8{28CB9342-B581-4911-90ED-DFFF4EB73CB9}ArbitrationForOutputData=NeverArbitrate;ArbitrationForOutputEnable=NeverArbitrate;NumberOfSyncRegistersForOutputData=1;NumberOfSyncRegistersForOutputEnable=1;NumberOfSyncRegistersForReadInProject=Auto;resource=/ConnectorB/DIO2;0;ReadMethodType=bool;WriteMethodType=bool{29349321-F301-4C5D-8909-8B838563BB78}ArbitrationForOutputData=NeverArbitrate;ArbitrationForOutputEnable=NeverArbitrate;NumberOfSyncRegistersForOutputData=1;NumberOfSyncRegistersForOutputEnable=1;NumberOfSyncRegistersForReadInProject=Auto;resource=/ConnectorA/DIO8;0;ReadMethodType=bool;WriteMethodType=bool{29AD2B27-1629-44D1-8E88-49792DC43B9C}ArbitrationForOutputData=NeverArbitrate;ArbitrationForOutputEnable=NeverArbitrate;NumberOfSyncRegistersForOutputData=1;NumberOfSyncRegistersForOutputEnable=1;NumberOfSyncRegistersForReadInProject=Auto;resource=/ConnectorA/DIO11;0;ReadMethodType=bool;WriteMethodType=bool{2BF6E022-22C1-482E-B55C-77F0D8B4791A}ArbitrationForOutputData=NeverArbitrate;ArbitrationForOutputEnable=NeverArbitrate;NumberOfSyncRegistersForOutputData=1;NumberOfSyncRegistersForOutputEnable=1;NumberOfSyncRegistersForReadInProject=Auto;resource=/ConnectorB/DIO10;0;ReadMethodType=bool;WriteMethodType=bool{33D6DAF5-71AA-4D32-BC11-1CC39A7392DA}resource=/ConnectorA/AI1;0;ReadMethodType=U16{3463B167-C926-407E-8C43-D5AE3884D1C1}ArbitrationForOutputData=NeverArbitrate;ArbitrationForOutputEnable=NeverArbitrate;NumberOfSyncRegistersForOutputData=1;NumberOfSyncRegistersForOutputEnable=1;NumberOfSyncRegistersForReadInProject=Auto;resource=/ConnectorA/DIO14;0;ReadMethodType=bool;WriteMethodType=bool{35C94CD8-800A-4F37-B0A0-217A523520DE}resource=/Audio/AudioIn\/Right;0;ReadMethodType=I16{38234618-06D7-4074-AE8B-8DC72F2569A2}NumberOfSyncRegistersForReadInProject=Auto;resource=/Button0;0;ReadMethodType=bool{38571E09-5232-406E-87C0-A5DB63B15436}resource=/ConnectorB/AI0;0;ReadMethodType=U16{447D29C1-A7D1-4DA6-8079-245DCDD02515}ArbitrationForOutputData=NeverArbitrate;ArbitrationForOutputEnable=NeverArbitrate;NumberOfSyncRegistersForOutputData=1;NumberOfSyncRegistersForOutputEnable=1;NumberOfSyncRegistersForReadInProject=Auto;resource=/ConnectorA/DIO15:8;0;ReadMethodType=u8;WriteMethodType=u8{473B6750-F870-4EAC-8532-85254520D4F6}ArbitrationForOutputData=NeverArbitrate;NumberOfSyncRegistersForOutputData=1;NumberOfSyncRegistersForReadInProject=Auto;resource=/LED2;0;ReadMethodType=bool;WriteMethodType=bool{4DDF0209-B5F9-4637-B305-2E451635B43D}ArbitrationForOutputData=NeverArbitrate;ArbitrationForOutputEnable=NeverArbitrate;NumberOfSyncRegistersForOutputData=1;NumberOfSyncRegistersForOutputEnable=1;NumberOfSyncRegistersForReadInProject=Auto;resource=/ConnectorA/DIO9;0;ReadMethodType=bool;WriteMethodType=bool{4E02C4E5-25D1-4120-9C5B-B158842491F3}ArbitrationForOutputData=NeverArbitrate;ArbitrationForOutputEnable=NeverArbitrate;NumberOfSyncRegistersForOutputData=1;NumberOfSyncRegistersForOutputEnable=1;NumberOfSyncRegistersForReadInProject=Auto;resource=/ConnectorB/DIO4;0;ReadMethodType=bool;WriteMethodType=bool{4F164462-952A-47B7-B0C9-D42C8770D1EC}resource=/ConnectorA/AI2;0;ReadMethodType=U16{561BF876-C135-41EC-A066-BB989913DA86}ArbitrationForOutputData=NeverArbitrate;NumberOfSyncRegistersForOutputData=1;NumberOfSyncRegistersForReadInProject=Auto;resource=/LED3;0;ReadMethodType=bool;WriteMethodType=bool{5A0B8620-F1F2-446A-92D9-02E0ABF67EA0}ArbitrationForOutputData=NeverArbitrate;ArbitrationForOutputEnable=NeverArbitrate;NumberOfSyncRegistersForOutputData=1;NumberOfSyncRegistersForOutputEnable=1;NumberOfSyncRegistersForReadInProject=Auto;resource=/ConnectorC/DIO5;0;ReadMethodType=bool;WriteMethodType=bool{5CD746EC-554F-4639-A475-1F176996D491}ArbitrationForOutputData=NeverArbitrate;ArbitrationForOutputEnable=NeverArbitrate;NumberOfSyncRegistersForOutputData=1;NumberOfSyncRegistersForOutputEnable=1;NumberOfSyncRegistersForReadInProject=Auto;resource=/ConnectorB/DIO15;0;ReadMethodType=bool;WriteMethodType=bool{65048A13-9A8C-4513-A95F-CF89C651C3E5}"ControlLogic=0;NumberOfElements=1023;Type=2;ReadArbs=Arbitrate if Multiple Requestors Only;ElementsPerRead=1;WriteArbs=Arbitrate if Multiple Requestors Only;ElementsPerWrite=1;Implementation=2;AudioIn DMA;DataType=1000800000000001000940070003553332000100000000000000000000;DisableOnOverflowUnderflow=FALSE"{6FF88112-EF52-4C48-AA33-7A8D8A792A7E}ArbitrationForOutputData=NeverArbitrate;ArbitrationForOutputEnable=NeverArbitrate;NumberOfSyncRegistersForOutputData=1;NumberOfSyncRegistersForOutputEnable=1;NumberOfSyncRegistersForReadInProject=Auto;resource=/ConnectorB/DIO0;0;ReadMethodType=bool;WriteMethodType=bool{7100B14D-A7B5-4694-8D1D-9D8BC6AC6458}resource=/ConnectorB/AI3;0;ReadMethodType=U16{756718FD-553A-479F-942A-077CFE53E644}resource=/AccelerationZ;0;ReadMethodType=I16{766A56A3-79E8-42F8-A5E1-5498DFD76048}ArbitrationForOutputData=NeverArbitrate;ArbitrationForOutputEnable=NeverArbitrate;NumberOfSyncRegistersForOutputData=1;NumberOfSyncRegistersForOutputEnable=1;NumberOfSyncRegistersForReadInProject=Auto;resource=/ConnectorA/DIO10;0;ReadMethodType=bool;WriteMethodType=bool{79B9B1F7-CD77-48DB-991B-5D970AE2A67C}ArbitrationForOutputData=NeverArbitrate;ArbitrationForOutputEnable=NeverArbitrate;NumberOfSyncRegistersForOutputData=1;NumberOfSyncRegistersForOutputEnable=1;NumberOfSyncRegistersForReadInProject=Auto;resource=/ConnectorB/DIO7:0;0;ReadMethodType=u8;WriteMethodType=u8{7A003C54-673F-434B-820D-C74A16BDE452}ArbitrationForOutputData=NeverArbitrate;ArbitrationForOutputEnable=NeverArbitrate;NumberOfSyncRegistersForOutputData=1;NumberOfSyncRegistersForOutputEnable=1;NumberOfSyncRegistersForReadInProject=Auto;resource=/ConnectorB/DIO8;0;ReadMethodType=bool;WriteMethodType=bool{7AB17D07-9F1E-4304-A879-3EAB24A163E2}"ControlLogic=0;NumberOfElements=1029;Type=1;ReadArbs=Arbitrate if Multiple Requestors Only;ElementsPerRead=1;WriteArbs=Arbitrate if Multiple Requestors Only;ElementsPerWrite=1;Implementation=2;A.DO1 DMA;DataType=1000800000000001000A402104426F6F6C00000100000000000000;DisableOnOverflowUnderflow=FALSE"{7E5AB214-6606-4949-B31E-31202815F01C}resource=/AccelerationY;0;ReadMethodType=I16{81AD3366-F622-4E4A-BB6B-E3A0C2A4C3D5}resource=/Audio/AudioOut\/Left;0;WriteMethodType=I16{882E6D4A-9734-45E3-8B93-E440379B3F9B}ArbitrationForOutputData=NeverArbitrate;ArbitrationForOutputEnable=NeverArbitrate;NumberOfSyncRegistersForOutputData=1;NumberOfSyncRegistersForOutputEnable=1;NumberOfSyncRegistersForReadInProject=Auto;resource=/ConnectorB/DIO5;0;ReadMethodType=bool;WriteMethodType=bool{8AC7FC94-B8B0-4B26-BC93-74F1DB667936}ArbitrationForOutputData=NeverArbitrate;ArbitrationForOutputEnable=NeverArbitrate;NumberOfSyncRegistersForOutputData=1;NumberOfSyncRegistersForOutputEnable=1;NumberOfSyncRegistersForReadInProject=Auto;resource=/ConnectorA/DIO4;0;ReadMethodType=bool;WriteMethodType=bool{8F3B72BE-F585-4BB7-A43C-A9D6D7C0A5DC}resource=/ConnectorB/AO1;0;WriteMethodType=U16{8F54E96A-BA98-42AF-B4AA-9324E6527927}resource=/Audio/AudioOut\/Right;0;WriteMethodType=I16{90002A0D-4EFE-492D-ABD1-7565928A2250}ArbitrationForOutputData=NeverArbitrate;ArbitrationForOutputEnable=NeverArbitrate;NumberOfSyncRegistersForOutputData=1;NumberOfSyncRegistersForOutputEnable=1;NumberOfSyncRegistersForReadInProject=Auto;resource=/ConnectorB/DIO13;0;ReadMethodType=bool;WriteMethodType=bool{9135468E-CB41-440B-B212-B53BFD031B17}ArbitrationForOutputData=NeverArbitrate;ArbitrationForOutputEnable=NeverArbitrate;NumberOfSyncRegistersForOutputData=1;NumberOfSyncRegistersForOutputEnable=1;NumberOfSyncRegistersForReadInProject=Auto;resource=/ConnectorB/DIO6;0;ReadMethodType=bool;WriteMethodType=bool{93AD27D1-C7C6-4E5C-BC9F-E213E52A8DC3}resource=/ConnectorB/AI2;0;ReadMethodType=U16{94D85D33-E1F7-45C7-8AA5-E83330715CF1}resource=/ConnectorB/AI1;0;ReadMethodType=U16{98378F87-22EB-4668-A2A7-054E1AF31799}ResourceName=40 MHz Onboard Clock;TopSignalConnect=Clk40;ClockSignalName=Clk40;MinFreq=40000000.000000;MaxFreq=40000000.000000;VariableFreq=0;NomFreq=40000000.000000;PeakPeriodJitter=250.000000;MinDutyCycle=50.000000;MaxDutyCycle=50.000000;Accuracy=100.000000;RunTime=0;SpreadSpectrum=0;GenericDataHash=D41D8CD98F00B204E9800998ECF8427E{9B0A2543-A0C9-4F9C-8896-2A6AE83B246B}ArbitrationForOutputData=NeverArbitrate;ArbitrationForOutputEnable=NeverArbitrate;NumberOfSyncRegistersForOutputData=1;NumberOfSyncRegistersForOutputEnable=1;NumberOfSyncRegistersForReadInProject=Auto;resource=/ConnectorA/DIO1;0;ReadMethodType=bool;WriteMethodType=bool{9B8B241B-9768-493C-9623-96459642CCA5}ArbitrationForOutputData=NeverArbitrate;ArbitrationForOutputEnable=NeverArbitrate;NumberOfSyncRegistersForOutputData=1;NumberOfSyncRegistersForOutputEnable=1;NumberOfSyncRegistersForReadInProject=Auto;resource=/ConnectorA/DIO7:0;0;ReadMethodType=u8;WriteMethodType=u8{9DF0D65A-A70D-464B-8466-1CA4425B2F29}ArbitrationForOutputData=NeverArbitrate;ArbitrationForOutputEnable=NeverArbitrate;NumberOfSyncRegistersForOutputData=1;NumberOfSyncRegistersForOutputEnable=1;NumberOfSyncRegistersForReadInProject=Auto;resource=/ConnectorA/DIO2;0;ReadMethodType=bool;WriteMethodType=bool{A3393B3E-DE11-4E2B-AEDA-A5A2FFF6189E}ArbitrationForOutputData=NeverArbitrate;ArbitrationForOutputEnable=NeverArbitrate;NumberOfSyncRegistersForOutputData=1;NumberOfSyncRegistersForOutputEnable=1;NumberOfSyncRegistersForReadInProject=Auto;resource=/ConnectorB/DIO11;0;ReadMethodType=bool;WriteMethodType=bool{A4827F0D-CFF2-4315-BA1C-E5BCDEC3BD2B}ArbitrationForOutputData=NeverArbitrate;ArbitrationForOutputEnable=NeverArbitrate;NumberOfSyncRegistersForOutputData=1;NumberOfSyncRegistersForOutputEnable=1;NumberOfSyncRegistersForReadInProject=Auto;resource=/ConnectorA/DIO3;0;ReadMethodType=bool;WriteMethodType=bool{A82940A1-4020-47DE-B9FB-4BA0DAF07673}ArbitrationForOutputData=NeverArbitrate;ArbitrationForOutputEnable=NeverArbitrate;NumberOfSyncRegistersForOutputData=1;NumberOfSyncRegistersForOutputEnable=1;NumberOfSyncRegistersForReadInProject=Auto;resource=/ConnectorA/DIO6;0;ReadMethodType=bool;WriteMethodType=bool{ABE3F875-785C-4060-A1E3-CD5CCFB383B1}ArbitrationForOutputData=NeverArbitrate;ArbitrationForOutputEnable=NeverArbitrate;NumberOfSyncRegistersForOutputData=1;NumberOfSyncRegistersForOutputEnable=1;NumberOfSyncRegistersForReadInProject=Auto;resource=/ConnectorA/DIO15;0;ReadMethodType=bool;WriteMethodType=bool{B44C83E1-A5A5-4F51-9D0C-41A24E448A3E}resource=/Audio/AudioIn\/Left;0;ReadMethodType=I16{B98FC057-737F-4D93-A0EF-28828BB1454C}ArbitrationForOutputData=NeverArbitrate;ArbitrationForOutputEnable=NeverArbitrate;NumberOfSyncRegistersForOutputData=1;NumberOfSyncRegistersForOutputEnable=1;NumberOfSyncRegistersForReadInProject=Auto;resource=/ConnectorB/DIO3;0;ReadMethodType=bool;WriteMethodType=bool{BE2A7CA1-E572-458B-BB8B-50CAEFFACD92}resource=/ConnectorC/AO0;0;WriteMethodType=I16{C44CB918-B185-44AC-8032-3225E8061BAD}ArbitrationForOutputData=NeverArbitrate;ArbitrationForOutputEnable=NeverArbitrate;NumberOfSyncRegistersForOutputData=1;NumberOfSyncRegistersForOutputEnable=1;NumberOfSyncRegistersForReadInProject=Auto;resource=/ConnectorC/DIO7;0;ReadMethodType=bool;WriteMethodType=bool{CD4A634A-838B-4AAE-9D7C-487F6923CA9F}ArbitrationForOutputData=NeverArbitrate;ArbitrationForOutputEnable=NeverArbitrate;NumberOfSyncRegistersForOutputData=1;NumberOfSyncRegistersForOutputEnable=1;NumberOfSyncRegistersForReadInProject=Auto;resource=/ConnectorB/DIO12;0;ReadMethodType=bool;WriteMethodType=bool{CF025CCA-BCE1-456F-8941-605E22C74CC5}ArbitrationForOutputData=NeverArbitrate;ArbitrationForOutputEnable=NeverArbitrate;NumberOfSyncRegistersForOutputData=1;NumberOfSyncRegistersForOutputEnable=1;NumberOfSyncRegistersForReadInProject=Auto;resource=/ConnectorC/DIO3;0;ReadMethodType=bool;WriteMethodType=bool{D4672657-8A38-49E6-939A-5D1CE29376B8}ArbitrationForOutputData=NeverArbitrate;ArbitrationForOutputEnable=NeverArbitrate;NumberOfSyncRegistersForOutputData=1;NumberOfSyncRegistersForOutputEnable=1;NumberOfSyncRegistersForReadInProject=Auto;resource=/ConnectorC/DIO4;0;ReadMethodType=bool;WriteMethodType=bool{D7E1AC23-7F03-4BB6-8DB8-906BFFC2C12C}ArbitrationForOutputData=NeverArbitrate;ArbitrationForOutputEnable=NeverArbitrate;NumberOfSyncRegistersForOutputData=1;NumberOfSyncRegistersForOutputEnable=1;NumberOfSyncRegistersForReadInProject=Auto;resource=/ConnectorA/DIO5;0;ReadMethodType=bool;WriteMethodType=bool{DA6361DA-A0F9-4829-BF6E-C429883F506B}ArbitrationForOutputData=NeverArbitrate;ArbitrationForOutputEnable=NeverArbitrate;NumberOfSyncRegistersForOutputData=1;NumberOfSyncRegistersForOutputEnable=1;NumberOfSyncRegistersForReadInProject=Auto;resource=/ConnectorB/DIO14;0;ReadMethodType=bool;WriteMethodType=bool{DADB24EE-A7D4-4867-B5F2-15898896F779}ArbitrationForOutputData=NeverArbitrate;ArbitrationForOutputEnable=NeverArbitrate;NumberOfSyncRegistersForOutputData=1;NumberOfSyncRegistersForOutputEnable=1;NumberOfSyncRegistersForReadInProject=Auto;resource=/ConnectorA/DIO7;0;ReadMethodType=bool;WriteMethodType=bool{DAEC66DD-EFD4-4E45-9705-01FF5C6AD5C9}resource=/AccelerationX;0;ReadMethodType=I16{E0E2A815-00C8-4851-B272-AC14BC594398}"ControlLogic=0;NumberOfElements=1029;Type=1;ReadArbs=Arbitrate if Multiple Requestors Only;ElementsPerRead=1;WriteArbs=Arbitrate if Multiple Requestors Only;ElementsPerWrite=1;Implementation=2;AudioOut DMA;DataType=1000800000000001000940070003553332000100000000000000000000;DisableOnOverflowUnderflow=FALSE"{E238CD86-2974-4BF6-BB0B-9FC06CE01575}resource=/ConnectorC/AI1;0;ReadMethodType=I16{E634D6D4-8B51-4E5F-9180-8BDE9F1963BA}ArbitrationForOutputData=NeverArbitrate;ArbitrationForOutputEnable=NeverArbitrate;NumberOfSyncRegistersForOutputData=1;NumberOfSyncRegistersForOutputEnable=1;NumberOfSyncRegistersForReadInProject=Auto;resource=/ConnectorB/DIO9;0;ReadMethodType=bool;WriteMethodType=bool{E674DECD-D932-48A8-AECC-A213AC1B5880}ArbitrationForOutputData=NeverArbitrate;NumberOfSyncRegistersForOutputData=1;NumberOfSyncRegistersForReadInProject=Auto;resource=/LED0;0;ReadMethodType=bool;WriteMethodType=bool{E8E8516D-A651-40E5-8792-B9A2D11EA0F6}resource=/ConnectorA/AI3;0;ReadMethodType=U16{EB9B9D57-5E53-425E-AF33-77AC9EB11183}resource=/ConnectorC/AO1;0;WriteMethodType=I16{EFD40C92-8A69-41C7-B5BC-F62AD499D629}"ControlLogic=0;NumberOfElements=1029;Type=1;ReadArbs=Arbitrate if Multiple Requestors Only;ElementsPerRead=1;WriteArbs=Arbitrate if Multiple Requestors Only;ElementsPerWrite=1;Implementation=2;A.AO0 DMA;DataType=100080000000000100094006000355313600010000000000000000;DisableOnOverflowUnderflow=FALSE"{F44E33D6-96E9-473A-9BA3-527F46545A35}ArbitrationForOutputData=NeverArbitrate;ArbitrationForOutputEnable=NeverArbitrate;NumberOfSyncRegistersForOutputData=1;NumberOfSyncRegistersForOutputEnable=1;NumberOfSyncRegistersForReadInProject=Auto;resource=/ConnectorA/DIO13;0;ReadMethodType=bool;WriteMethodType=bool{F5583D6C-850D-4049-9D0E-778EC7223853}ArbitrationForOutputData=NeverArbitrate;ArbitrationForOutputEnable=NeverArbitrate;NumberOfSyncRegistersForOutputData=1;NumberOfSyncRegistersForOutputEnable=1;NumberOfSyncRegistersForReadInProject=Auto;resource=/ConnectorB/DIO7;0;ReadMethodType=bool;WriteMethodType=bool{F85F434C-FA12-468E-B232-7CECD1E171E3}ArbitrationForOutputData=NeverArbitrate;ArbitrationForOutputEnable=NeverArbitrate;NumberOfSyncRegistersForOutputData=1;NumberOfSyncRegistersForOutputEnable=1;NumberOfSyncRegistersForReadInProject=Auto;resource=/ConnectorA/DIO0;0;ReadMethodType=bool;WriteMethodType=bool{F894051E-E8B1-48B8-802C-2B96B1741E00}resource=/ConnectorA/AO0;0;WriteMethodType=U16{F8CBD37D-3B46-452A-86C4-914F42296F91}resource=/ConnectorA/AO1;0;WriteMethodType=U16{FD9D72AE-C196-4EED-A32A-0BD2FBCDA30D}ArbitrationForOutputData=NeverArbitrate;ArbitrationForOutputEnable=NeverArbitrate;NumberOfSyncRegistersForOutputData=1;NumberOfSyncRegistersForOutputEnable=1;NumberOfSyncRegistersForReadInProject=Auto;resource=/ConnectorB/DIO1;0;ReadMethodType=bool;WriteMethodType=bool{FFE5B060-DB0F-4E97-8D33-BAC41DDCEBFB}ArbitrationForOutputData=NeverArbitrate;ArbitrationForOutputEnable=NeverArbitrate;NumberOfSyncRegistersForOutputData=1;NumberOfSyncRegistersForOutputEnable=1;NumberOfSyncRegistersForReadInProject=Auto;resource=/ConnectorB/DIO15:8;0;ReadMethodType=u8;WriteMethodType=u8myRIO-1900/Clk40/falsefalseFPGA_EXECUTION_MODEFPGA_TARGETFPGA_TARGET_CLASSMYRIO_1900FPGA_TARGET_FAMILYZYNQTARGET_TYPEFPGA</Property>
							<Property Name="configString.name" Type="Str">40 MHz Onboard ClockResourceName=40 MHz Onboard Clock;TopSignalConnect=Clk40;ClockSignalName=Clk40;MinFreq=40000000.000000;MaxFreq=40000000.000000;VariableFreq=0;NomFreq=40000000.000000;PeakPeriodJitter=250.000000;MinDutyCycle=50.000000;MaxDutyCycle=50.000000;Accuracy=100.000000;RunTime=0;SpreadSpectrum=0;GenericDataHash=D41D8CD98F00B204E9800998ECF8427EA.AI0 DMA"ControlLogic=0;NumberOfElements=1023;Type=2;ReadArbs=Arbitrate if Multiple Requestors Only;ElementsPerRead=1;WriteArbs=Arbitrate if Multiple Requestors Only;ElementsPerWrite=1;Implementation=2;A.AI0 DMA;DataType=100080000000000100094006000355313600010000000000000000;DisableOnOverflowUnderflow=FALSE"A.AO0 DMA"ControlLogic=0;NumberOfElements=1029;Type=1;ReadArbs=Arbitrate if Multiple Requestors Only;ElementsPerRead=1;WriteArbs=Arbitrate if Multiple Requestors Only;ElementsPerWrite=1;Implementation=2;A.AO0 DMA;DataType=100080000000000100094006000355313600010000000000000000;DisableOnOverflowUnderflow=FALSE"A.DI0 DMA"ControlLogic=0;NumberOfElements=1023;Type=2;ReadArbs=Arbitrate if Multiple Requestors Only;ElementsPerRead=1;WriteArbs=Arbitrate if Multiple Requestors Only;ElementsPerWrite=1;Implementation=2;A.DI0 DMA;DataType=1000800000000001000A402104426F6F6C00000100000000000000;DisableOnOverflowUnderflow=FALSE"A.DO1 DMA"ControlLogic=0;NumberOfElements=1029;Type=1;ReadArbs=Arbitrate if Multiple Requestors Only;ElementsPerRead=1;WriteArbs=Arbitrate if Multiple Requestors Only;ElementsPerWrite=1;Implementation=2;A.DO1 DMA;DataType=1000800000000001000A402104426F6F6C00000100000000000000;DisableOnOverflowUnderflow=FALSE"AccelerationXresource=/AccelerationX;0;ReadMethodType=I16AccelerationYresource=/AccelerationY;0;ReadMethodType=I16AccelerationZresource=/AccelerationZ;0;ReadMethodType=I16AudioIn DMA"ControlLogic=0;NumberOfElements=1023;Type=2;ReadArbs=Arbitrate if Multiple Requestors Only;ElementsPerRead=1;WriteArbs=Arbitrate if Multiple Requestors Only;ElementsPerWrite=1;Implementation=2;AudioIn DMA;DataType=1000800000000001000940070003553332000100000000000000000000;DisableOnOverflowUnderflow=FALSE"AudioIn/Leftresource=/Audio/AudioIn\/Left;0;ReadMethodType=I16AudioIn/Rightresource=/Audio/AudioIn\/Right;0;ReadMethodType=I16AudioOut DMA"ControlLogic=0;NumberOfElements=1029;Type=1;ReadArbs=Arbitrate if Multiple Requestors Only;ElementsPerRead=1;WriteArbs=Arbitrate if Multiple Requestors Only;ElementsPerWrite=1;Implementation=2;AudioOut DMA;DataType=1000800000000001000940070003553332000100000000000000000000;DisableOnOverflowUnderflow=FALSE"AudioOut/Leftresource=/Audio/AudioOut\/Left;0;WriteMethodType=I16AudioOut/Rightresource=/Audio/AudioOut\/Right;0;WriteMethodType=I16Button0NumberOfSyncRegistersForReadInProject=Auto;resource=/Button0;0;ReadMethodType=boolConnectorA/AI0resource=/ConnectorA/AI0;0;ReadMethodType=U16ConnectorA/AI1resource=/ConnectorA/AI1;0;ReadMethodType=U16ConnectorA/AI2resource=/ConnectorA/AI2;0;ReadMethodType=U16ConnectorA/AI3resource=/ConnectorA/AI3;0;ReadMethodType=U16ConnectorA/AO0resource=/ConnectorA/AO0;0;WriteMethodType=U16ConnectorA/AO1resource=/ConnectorA/AO1;0;WriteMethodType=U16ConnectorA/DIO0ArbitrationForOutputData=NeverArbitrate;ArbitrationForOutputEnable=NeverArbitrate;NumberOfSyncRegistersForOutputData=1;NumberOfSyncRegistersForOutputEnable=1;NumberOfSyncRegistersForReadInProject=Auto;resource=/ConnectorA/DIO0;0;ReadMethodType=bool;WriteMethodType=boolConnectorA/DIO10ArbitrationForOutputData=NeverArbitrate;ArbitrationForOutputEnable=NeverArbitrate;NumberOfSyncRegistersForOutputData=1;NumberOfSyncRegistersForOutputEnable=1;NumberOfSyncRegistersForReadInProject=Auto;resource=/ConnectorA/DIO10;0;ReadMethodType=bool;WriteMethodType=boolConnectorA/DIO11ArbitrationForOutputData=NeverArbitrate;ArbitrationForOutputEnable=NeverArbitrate;NumberOfSyncRegistersForOutputData=1;NumberOfSyncRegistersForOutputEnable=1;NumberOfSyncRegistersForReadInProject=Auto;resource=/ConnectorA/DIO11;0;ReadMethodType=bool;WriteMethodType=boolConnectorA/DIO12ArbitrationForOutputData=NeverArbitrate;ArbitrationForOutputEnable=NeverArbitrate;NumberOfSyncRegistersForOutputData=1;NumberOfSyncRegistersForOutputEnable=1;NumberOfSyncRegistersForReadInProject=Auto;resource=/ConnectorA/DIO12;0;ReadMethodType=bool;WriteMethodType=boolConnectorA/DIO13ArbitrationForOutputData=NeverArbitrate;ArbitrationForOutputEnable=NeverArbitrate;NumberOfSyncRegistersForOutputData=1;NumberOfSyncRegistersForOutputEnable=1;NumberOfSyncRegistersForReadInProject=Auto;resource=/ConnectorA/DIO13;0;ReadMethodType=bool;WriteMethodType=boolConnectorA/DIO14ArbitrationForOutputData=NeverArbitrate;ArbitrationForOutputEnable=NeverArbitrate;NumberOfSyncRegistersForOutputData=1;NumberOfSyncRegistersForOutputEnable=1;NumberOfSyncRegistersForReadInProject=Auto;resource=/ConnectorA/DIO14;0;ReadMethodType=bool;WriteMethodType=boolConnectorA/DIO15:8ArbitrationForOutputData=NeverArbitrate;ArbitrationForOutputEnable=NeverArbitrate;NumberOfSyncRegistersForOutputData=1;NumberOfSyncRegistersForOutputEnable=1;NumberOfSyncRegistersForReadInProject=Auto;resource=/ConnectorA/DIO15:8;0;ReadMethodType=u8;WriteMethodType=u8ConnectorA/DIO15ArbitrationForOutputData=NeverArbitrate;ArbitrationForOutputEnable=NeverArbitrate;NumberOfSyncRegistersForOutputData=1;NumberOfSyncRegistersForOutputEnable=1;NumberOfSyncRegistersForReadInProject=Auto;resource=/ConnectorA/DIO15;0;ReadMethodType=bool;WriteMethodType=boolConnectorA/DIO1ArbitrationForOutputData=NeverArbitrate;ArbitrationForOutputEnable=NeverArbitrate;NumberOfSyncRegistersForOutputData=1;NumberOfSyncRegistersForOutputEnable=1;NumberOfSyncRegistersForReadInProject=Auto;resource=/ConnectorA/DIO1;0;ReadMethodType=bool;WriteMethodType=boolConnectorA/DIO2ArbitrationForOutputData=NeverArbitrate;ArbitrationForOutputEnable=NeverArbitrate;NumberOfSyncRegistersForOutputData=1;NumberOfSyncRegistersForOutputEnable=1;NumberOfSyncRegistersForReadInProject=Auto;resource=/ConnectorA/DIO2;0;ReadMethodType=bool;WriteMethodType=boolConnectorA/DIO3ArbitrationForOutputData=NeverArbitrate;ArbitrationForOutputEnable=NeverArbitrate;NumberOfSyncRegistersForOutputData=1;NumberOfSyncRegistersForOutputEnable=1;NumberOfSyncRegistersForReadInProject=Auto;resource=/ConnectorA/DIO3;0;ReadMethodType=bool;WriteMethodType=boolConnectorA/DIO4ArbitrationForOutputData=NeverArbitrate;ArbitrationForOutputEnable=NeverArbitrate;NumberOfSyncRegistersForOutputData=1;NumberOfSyncRegistersForOutputEnable=1;NumberOfSyncRegistersForReadInProject=Auto;resource=/ConnectorA/DIO4;0;ReadMethodType=bool;WriteMethodType=boolConnectorA/DIO5ArbitrationForOutputData=NeverArbitrate;ArbitrationForOutputEnable=NeverArbitrate;NumberOfSyncRegistersForOutputData=1;NumberOfSyncRegistersForOutputEnable=1;NumberOfSyncRegistersForReadInProject=Auto;resource=/ConnectorA/DIO5;0;ReadMethodType=bool;WriteMethodType=boolConnectorA/DIO6ArbitrationForOutputData=NeverArbitrate;ArbitrationForOutputEnable=NeverArbitrate;NumberOfSyncRegistersForOutputData=1;NumberOfSyncRegistersForOutputEnable=1;NumberOfSyncRegistersForReadInProject=Auto;resource=/ConnectorA/DIO6;0;ReadMethodType=bool;WriteMethodType=boolConnectorA/DIO7:0ArbitrationForOutputData=NeverArbitrate;ArbitrationForOutputEnable=NeverArbitrate;NumberOfSyncRegistersForOutputData=1;NumberOfSyncRegistersForOutputEnable=1;NumberOfSyncRegistersForReadInProject=Auto;resource=/ConnectorA/DIO7:0;0;ReadMethodType=u8;WriteMethodType=u8ConnectorA/DIO7ArbitrationForOutputData=NeverArbitrate;ArbitrationForOutputEnable=NeverArbitrate;NumberOfSyncRegistersForOutputData=1;NumberOfSyncRegistersForOutputEnable=1;NumberOfSyncRegistersForReadInProject=Auto;resource=/ConnectorA/DIO7;0;ReadMethodType=bool;WriteMethodType=boolConnectorA/DIO8ArbitrationForOutputData=NeverArbitrate;ArbitrationForOutputEnable=NeverArbitrate;NumberOfSyncRegistersForOutputData=1;NumberOfSyncRegistersForOutputEnable=1;NumberOfSyncRegistersForReadInProject=Auto;resource=/ConnectorA/DIO8;0;ReadMethodType=bool;WriteMethodType=boolConnectorA/DIO9ArbitrationForOutputData=NeverArbitrate;ArbitrationForOutputEnable=NeverArbitrate;NumberOfSyncRegistersForOutputData=1;NumberOfSyncRegistersForOutputEnable=1;NumberOfSyncRegistersForReadInProject=Auto;resource=/ConnectorA/DIO9;0;ReadMethodType=bool;WriteMethodType=boolConnectorB/AI0resource=/ConnectorB/AI0;0;ReadMethodType=U16ConnectorB/AI1resource=/ConnectorB/AI1;0;ReadMethodType=U16ConnectorB/AI2resource=/ConnectorB/AI2;0;ReadMethodType=U16ConnectorB/AI3resource=/ConnectorB/AI3;0;ReadMethodType=U16ConnectorB/AO0resource=/ConnectorB/AO0;0;WriteMethodType=U16ConnectorB/AO1resource=/ConnectorB/AO1;0;WriteMethodType=U16ConnectorB/DIO0ArbitrationForOutputData=NeverArbitrate;ArbitrationForOutputEnable=NeverArbitrate;NumberOfSyncRegistersForOutputData=1;NumberOfSyncRegistersForOutputEnable=1;NumberOfSyncRegistersForReadInProject=Auto;resource=/ConnectorB/DIO0;0;ReadMethodType=bool;WriteMethodType=boolConnectorB/DIO10ArbitrationForOutputData=NeverArbitrate;ArbitrationForOutputEnable=NeverArbitrate;NumberOfSyncRegistersForOutputData=1;NumberOfSyncRegistersForOutputEnable=1;NumberOfSyncRegistersForReadInProject=Auto;resource=/ConnectorB/DIO10;0;ReadMethodType=bool;WriteMethodType=boolConnectorB/DIO11ArbitrationForOutputData=NeverArbitrate;ArbitrationForOutputEnable=NeverArbitrate;NumberOfSyncRegistersForOutputData=1;NumberOfSyncRegistersForOutputEnable=1;NumberOfSyncRegistersForReadInProject=Auto;resource=/ConnectorB/DIO11;0;ReadMethodType=bool;WriteMethodType=boolConnectorB/DIO12ArbitrationForOutputData=NeverArbitrate;ArbitrationForOutputEnable=NeverArbitrate;NumberOfSyncRegistersForOutputData=1;NumberOfSyncRegistersForOutputEnable=1;NumberOfSyncRegistersForReadInProject=Auto;resource=/ConnectorB/DIO12;0;ReadMethodType=bool;WriteMethodType=boolConnectorB/DIO13ArbitrationForOutputData=NeverArbitrate;ArbitrationForOutputEnable=NeverArbitrate;NumberOfSyncRegistersForOutputData=1;NumberOfSyncRegistersForOutputEnable=1;NumberOfSyncRegistersForReadInProject=Auto;resource=/ConnectorB/DIO13;0;ReadMethodType=bool;WriteMethodType=boolConnectorB/DIO14ArbitrationForOutputData=NeverArbitrate;ArbitrationForOutputEnable=NeverArbitrate;NumberOfSyncRegistersForOutputData=1;NumberOfSyncRegistersForOutputEnable=1;NumberOfSyncRegistersForReadInProject=Auto;resource=/ConnectorB/DIO14;0;ReadMethodType=bool;WriteMethodType=boolConnectorB/DIO15:8ArbitrationForOutputData=NeverArbitrate;ArbitrationForOutputEnable=NeverArbitrate;NumberOfSyncRegistersForOutputData=1;NumberOfSyncRegistersForOutputEnable=1;NumberOfSyncRegistersForReadInProject=Auto;resource=/ConnectorB/DIO15:8;0;ReadMethodType=u8;WriteMethodType=u8ConnectorB/DIO15ArbitrationForOutputData=NeverArbitrate;ArbitrationForOutputEnable=NeverArbitrate;NumberOfSyncRegistersForOutputData=1;NumberOfSyncRegistersForOutputEnable=1;NumberOfSyncRegistersForReadInProject=Auto;resource=/ConnectorB/DIO15;0;ReadMethodType=bool;WriteMethodType=boolConnectorB/DIO1ArbitrationForOutputData=NeverArbitrate;ArbitrationForOutputEnable=NeverArbitrate;NumberOfSyncRegistersForOutputData=1;NumberOfSyncRegistersForOutputEnable=1;NumberOfSyncRegistersForReadInProject=Auto;resource=/ConnectorB/DIO1;0;ReadMethodType=bool;WriteMethodType=boolConnectorB/DIO2ArbitrationForOutputData=NeverArbitrate;ArbitrationForOutputEnable=NeverArbitrate;NumberOfSyncRegistersForOutputData=1;NumberOfSyncRegistersForOutputEnable=1;NumberOfSyncRegistersForReadInProject=Auto;resource=/ConnectorB/DIO2;0;ReadMethodType=bool;WriteMethodType=boolConnectorB/DIO3ArbitrationForOutputData=NeverArbitrate;ArbitrationForOutputEnable=NeverArbitrate;NumberOfSyncRegistersForOutputData=1;NumberOfSyncRegistersForOutputEnable=1;NumberOfSyncRegistersForReadInProject=Auto;resource=/ConnectorB/DIO3;0;ReadMethodType=bool;WriteMethodType=boolConnectorB/DIO4ArbitrationForOutputData=NeverArbitrate;ArbitrationForOutputEnable=NeverArbitrate;NumberOfSyncRegistersForOutputData=1;NumberOfSyncRegistersForOutputEnable=1;NumberOfSyncRegistersForReadInProject=Auto;resource=/ConnectorB/DIO4;0;ReadMethodType=bool;WriteMethodType=boolConnectorB/DIO5ArbitrationForOutputData=NeverArbitrate;ArbitrationForOutputEnable=NeverArbitrate;NumberOfSyncRegistersForOutputData=1;NumberOfSyncRegistersForOutputEnable=1;NumberOfSyncRegistersForReadInProject=Auto;resource=/ConnectorB/DIO5;0;ReadMethodType=bool;WriteMethodType=boolConnectorB/DIO6ArbitrationForOutputData=NeverArbitrate;ArbitrationForOutputEnable=NeverArbitrate;NumberOfSyncRegistersForOutputData=1;NumberOfSyncRegistersForOutputEnable=1;NumberOfSyncRegistersForReadInProject=Auto;resource=/ConnectorB/DIO6;0;ReadMethodType=bool;WriteMethodType=boolConnectorB/DIO7:0ArbitrationForOutputData=NeverArbitrate;ArbitrationForOutputEnable=NeverArbitrate;NumberOfSyncRegistersForOutputData=1;NumberOfSyncRegistersForOutputEnable=1;NumberOfSyncRegistersForReadInProject=Auto;resource=/ConnectorB/DIO7:0;0;ReadMethodType=u8;WriteMethodType=u8ConnectorB/DIO7ArbitrationForOutputData=NeverArbitrate;ArbitrationForOutputEnable=NeverArbitrate;NumberOfSyncRegistersForOutputData=1;NumberOfSyncRegistersForOutputEnable=1;NumberOfSyncRegistersForReadInProject=Auto;resource=/ConnectorB/DIO7;0;ReadMethodType=bool;WriteMethodType=boolConnectorB/DIO8ArbitrationForOutputData=NeverArbitrate;ArbitrationForOutputEnable=NeverArbitrate;NumberOfSyncRegistersForOutputData=1;NumberOfSyncRegistersForOutputEnable=1;NumberOfSyncRegistersForReadInProject=Auto;resource=/ConnectorB/DIO8;0;ReadMethodType=bool;WriteMethodType=boolConnectorB/DIO9ArbitrationForOutputData=NeverArbitrate;ArbitrationForOutputEnable=NeverArbitrate;NumberOfSyncRegistersForOutputData=1;NumberOfSyncRegistersForOutputEnable=1;NumberOfSyncRegistersForReadInProject=Auto;resource=/ConnectorB/DIO9;0;ReadMethodType=bool;WriteMethodType=boolConnectorC/AI0resource=/ConnectorC/AI0;0;ReadMethodType=I16ConnectorC/AI1resource=/ConnectorC/AI1;0;ReadMethodType=I16ConnectorC/AO0resource=/ConnectorC/AO0;0;WriteMethodType=I16ConnectorC/AO1resource=/ConnectorC/AO1;0;WriteMethodType=I16ConnectorC/DIO0ArbitrationForOutputData=NeverArbitrate;ArbitrationForOutputEnable=NeverArbitrate;NumberOfSyncRegistersForOutputData=1;NumberOfSyncRegistersForOutputEnable=1;NumberOfSyncRegistersForReadInProject=Auto;resource=/ConnectorC/DIO0;0;ReadMethodType=bool;WriteMethodType=boolConnectorC/DIO1ArbitrationForOutputData=NeverArbitrate;ArbitrationForOutputEnable=NeverArbitrate;NumberOfSyncRegistersForOutputData=1;NumberOfSyncRegistersForOutputEnable=1;NumberOfSyncRegistersForReadInProject=Auto;resource=/ConnectorC/DIO1;0;ReadMethodType=bool;WriteMethodType=boolConnectorC/DIO2ArbitrationForOutputData=NeverArbitrate;ArbitrationForOutputEnable=NeverArbitrate;NumberOfSyncRegistersForOutputData=1;NumberOfSyncRegistersForOutputEnable=1;NumberOfSyncRegistersForReadInProject=Auto;resource=/ConnectorC/DIO2;0;ReadMethodType=bool;WriteMethodType=boolConnectorC/DIO3ArbitrationForOutputData=NeverArbitrate;ArbitrationForOutputEnable=NeverArbitrate;NumberOfSyncRegistersForOutputData=1;NumberOfSyncRegistersForOutputEnable=1;NumberOfSyncRegistersForReadInProject=Auto;resource=/ConnectorC/DIO3;0;ReadMethodType=bool;WriteMethodType=boolConnectorC/DIO4ArbitrationForOutputData=NeverArbitrate;ArbitrationForOutputEnable=NeverArbitrate;NumberOfSyncRegistersForOutputData=1;NumberOfSyncRegistersForOutputEnable=1;NumberOfSyncRegistersForReadInProject=Auto;resource=/ConnectorC/DIO4;0;ReadMethodType=bool;WriteMethodType=boolConnectorC/DIO5ArbitrationForOutputData=NeverArbitrate;ArbitrationForOutputEnable=NeverArbitrate;NumberOfSyncRegistersForOutputData=1;NumberOfSyncRegistersForOutputEnable=1;NumberOfSyncRegistersForReadInProject=Auto;resource=/ConnectorC/DIO5;0;ReadMethodType=bool;WriteMethodType=boolConnectorC/DIO6ArbitrationForOutputData=NeverArbitrate;ArbitrationForOutputEnable=NeverArbitrate;NumberOfSyncRegistersForOutputData=1;NumberOfSyncRegistersForOutputEnable=1;NumberOfSyncRegistersForReadInProject=Auto;resource=/ConnectorC/DIO6;0;ReadMethodType=bool;WriteMethodType=boolConnectorC/DIO7:0ArbitrationForOutputData=NeverArbitrate;ArbitrationForOutputEnable=NeverArbitrate;NumberOfSyncRegistersForOutputData=1;NumberOfSyncRegistersForOutputEnable=1;NumberOfSyncRegistersForReadInProject=Auto;resource=/ConnectorC/DIO7:0;0;ReadMethodType=u8;WriteMethodType=u8ConnectorC/DIO7ArbitrationForOutputData=NeverArbitrate;ArbitrationForOutputEnable=NeverArbitrate;NumberOfSyncRegistersForOutputData=1;NumberOfSyncRegistersForOutputEnable=1;NumberOfSyncRegistersForReadInProject=Auto;resource=/ConnectorC/DIO7;0;ReadMethodType=bool;WriteMethodType=boolLED0ArbitrationForOutputData=NeverArbitrate;NumberOfSyncRegistersForOutputData=1;NumberOfSyncRegistersForReadInProject=Auto;resource=/LED0;0;ReadMethodType=bool;WriteMethodType=boolLED1ArbitrationForOutputData=NeverArbitrate;NumberOfSyncRegistersForOutputData=1;NumberOfSyncRegistersForReadInProject=Auto;resource=/LED1;0;ReadMethodType=bool;WriteMethodType=boolLED2ArbitrationForOutputData=NeverArbitrate;NumberOfSyncRegistersForOutputData=1;NumberOfSyncRegistersForReadInProject=Auto;resource=/LED2;0;ReadMethodType=bool;WriteMethodType=boolLED3ArbitrationForOutputData=NeverArbitrate;NumberOfSyncRegistersForOutputData=1;NumberOfSyncRegistersForReadInProject=Auto;resource=/LED3;0;ReadMethodType=bool;WriteMethodType=boolmyRIO-1900/Clk40/falsefalseFPGA_EXECUTION_MODEFPGA_TARGETFPGA_TARGET_CLASSMYRIO_1900FPGA_TARGET_FAMILYZYNQTARGET_TYPEFPGASystem Resetresource=/System Reset;0;ReadMethodType=bool;WriteMethodType=bool</Property>
						</Item>
						<Item Name="DIO 8-bit Bank.vi" Type="VI" URL="../Sub VIs/DIO/DIO 8-bit Bank.vi">
							<Property Name="configString.guid" Type="Str">{00E5B4FD-5BD8-4239-9B93-FE41768A1930}ArbitrationForOutputData=NeverArbitrate;ArbitrationForOutputEnable=NeverArbitrate;NumberOfSyncRegistersForOutputData=1;NumberOfSyncRegistersForOutputEnable=1;NumberOfSyncRegistersForReadInProject=Auto;resource=/ConnectorC/DIO0;0;ReadMethodType=bool;WriteMethodType=bool{0432ED19-5DCC-480C-8BEB-63B51373AA2B}resource=/ConnectorA/AI0;0;ReadMethodType=U16{07C5C01B-DF43-46F2-8216-0CE4FAD9D344}resource=/System Reset;0;ReadMethodType=bool;WriteMethodType=bool{11877B48-4436-461F-B47C-D178D822C952}resource=/ConnectorC/AI0;0;ReadMethodType=I16{18BBE8B8-E8A2-415E-8737-12B16EDAF49D}"ControlLogic=0;NumberOfElements=1023;Type=2;ReadArbs=Arbitrate if Multiple Requestors Only;ElementsPerRead=1;WriteArbs=Arbitrate if Multiple Requestors Only;ElementsPerWrite=1;Implementation=2;A.DI0 DMA;DataType=1000800000000001000A402104426F6F6C00000100000000000000;DisableOnOverflowUnderflow=FALSE"{1AF9BD7F-BCAF-4890-9CE2-C26EFE549E06}ArbitrationForOutputData=NeverArbitrate;ArbitrationForOutputEnable=NeverArbitrate;NumberOfSyncRegistersForOutputData=1;NumberOfSyncRegistersForOutputEnable=1;NumberOfSyncRegistersForReadInProject=Auto;resource=/ConnectorC/DIO6;0;ReadMethodType=bool;WriteMethodType=bool{1B3E051E-169A-48FD-A75A-C334AE7F3124}resource=/ConnectorB/AO0;0;WriteMethodType=U16{1FC9E6A8-C3EA-490C-81C6-7E36BB4FF9A9}ArbitrationForOutputData=NeverArbitrate;ArbitrationForOutputEnable=NeverArbitrate;NumberOfSyncRegistersForOutputData=1;NumberOfSyncRegistersForOutputEnable=1;NumberOfSyncRegistersForReadInProject=Auto;resource=/ConnectorC/DIO2;0;ReadMethodType=bool;WriteMethodType=bool{204BE8C9-3C12-4E38-91B2-C35097BAA598}ArbitrationForOutputData=NeverArbitrate;ArbitrationForOutputEnable=NeverArbitrate;NumberOfSyncRegistersForOutputData=1;NumberOfSyncRegistersForOutputEnable=1;NumberOfSyncRegistersForReadInProject=Auto;resource=/ConnectorC/DIO1;0;ReadMethodType=bool;WriteMethodType=bool{2400DD3C-3DC1-4909-9D54-F48F33469F7B}"ControlLogic=0;NumberOfElements=1023;Type=2;ReadArbs=Arbitrate if Multiple Requestors Only;ElementsPerRead=1;WriteArbs=Arbitrate if Multiple Requestors Only;ElementsPerWrite=1;Implementation=2;A.AI0 DMA;DataType=100080000000000100094006000355313600010000000000000000;DisableOnOverflowUnderflow=FALSE"{2475886F-E28F-4A9A-80B8-902A50AF53EE}ArbitrationForOutputData=NeverArbitrate;ArbitrationForOutputEnable=NeverArbitrate;NumberOfSyncRegistersForOutputData=1;NumberOfSyncRegistersForOutputEnable=1;NumberOfSyncRegistersForReadInProject=Auto;resource=/ConnectorA/DIO12;0;ReadMethodType=bool;WriteMethodType=bool{25261AD8-F430-454C-BEC7-7745EB60B9C1}ArbitrationForOutputData=NeverArbitrate;NumberOfSyncRegistersForOutputData=1;NumberOfSyncRegistersForReadInProject=Auto;resource=/LED1;0;ReadMethodType=bool;WriteMethodType=bool{26EAC796-6C20-42BD-9733-5B86E14FCF68}ArbitrationForOutputData=NeverArbitrate;ArbitrationForOutputEnable=NeverArbitrate;NumberOfSyncRegistersForOutputData=1;NumberOfSyncRegistersForOutputEnable=1;NumberOfSyncRegistersForReadInProject=Auto;resource=/ConnectorC/DIO7:0;0;ReadMethodType=u8;WriteMethodType=u8{28CB9342-B581-4911-90ED-DFFF4EB73CB9}ArbitrationForOutputData=NeverArbitrate;ArbitrationForOutputEnable=NeverArbitrate;NumberOfSyncRegistersForOutputData=1;NumberOfSyncRegistersForOutputEnable=1;NumberOfSyncRegistersForReadInProject=Auto;resource=/ConnectorB/DIO2;0;ReadMethodType=bool;WriteMethodType=bool{29349321-F301-4C5D-8909-8B838563BB78}ArbitrationForOutputData=NeverArbitrate;ArbitrationForOutputEnable=NeverArbitrate;NumberOfSyncRegistersForOutputData=1;NumberOfSyncRegistersForOutputEnable=1;NumberOfSyncRegistersForReadInProject=Auto;resource=/ConnectorA/DIO8;0;ReadMethodType=bool;WriteMethodType=bool{29AD2B27-1629-44D1-8E88-49792DC43B9C}ArbitrationForOutputData=NeverArbitrate;ArbitrationForOutputEnable=NeverArbitrate;NumberOfSyncRegistersForOutputData=1;NumberOfSyncRegistersForOutputEnable=1;NumberOfSyncRegistersForReadInProject=Auto;resource=/ConnectorA/DIO11;0;ReadMethodType=bool;WriteMethodType=bool{2BF6E022-22C1-482E-B55C-77F0D8B4791A}ArbitrationForOutputData=NeverArbitrate;ArbitrationForOutputEnable=NeverArbitrate;NumberOfSyncRegistersForOutputData=1;NumberOfSyncRegistersForOutputEnable=1;NumberOfSyncRegistersForReadInProject=Auto;resource=/ConnectorB/DIO10;0;ReadMethodType=bool;WriteMethodType=bool{33D6DAF5-71AA-4D32-BC11-1CC39A7392DA}resource=/ConnectorA/AI1;0;ReadMethodType=U16{3463B167-C926-407E-8C43-D5AE3884D1C1}ArbitrationForOutputData=NeverArbitrate;ArbitrationForOutputEnable=NeverArbitrate;NumberOfSyncRegistersForOutputData=1;NumberOfSyncRegistersForOutputEnable=1;NumberOfSyncRegistersForReadInProject=Auto;resource=/ConnectorA/DIO14;0;ReadMethodType=bool;WriteMethodType=bool{35C94CD8-800A-4F37-B0A0-217A523520DE}resource=/Audio/AudioIn\/Right;0;ReadMethodType=I16{38234618-06D7-4074-AE8B-8DC72F2569A2}NumberOfSyncRegistersForReadInProject=Auto;resource=/Button0;0;ReadMethodType=bool{38571E09-5232-406E-87C0-A5DB63B15436}resource=/ConnectorB/AI0;0;ReadMethodType=U16{447D29C1-A7D1-4DA6-8079-245DCDD02515}ArbitrationForOutputData=NeverArbitrate;ArbitrationForOutputEnable=NeverArbitrate;NumberOfSyncRegistersForOutputData=1;NumberOfSyncRegistersForOutputEnable=1;NumberOfSyncRegistersForReadInProject=Auto;resource=/ConnectorA/DIO15:8;0;ReadMethodType=u8;WriteMethodType=u8{473B6750-F870-4EAC-8532-85254520D4F6}ArbitrationForOutputData=NeverArbitrate;NumberOfSyncRegistersForOutputData=1;NumberOfSyncRegistersForReadInProject=Auto;resource=/LED2;0;ReadMethodType=bool;WriteMethodType=bool{4DDF0209-B5F9-4637-B305-2E451635B43D}ArbitrationForOutputData=NeverArbitrate;ArbitrationForOutputEnable=NeverArbitrate;NumberOfSyncRegistersForOutputData=1;NumberOfSyncRegistersForOutputEnable=1;NumberOfSyncRegistersForReadInProject=Auto;resource=/ConnectorA/DIO9;0;ReadMethodType=bool;WriteMethodType=bool{4E02C4E5-25D1-4120-9C5B-B158842491F3}ArbitrationForOutputData=NeverArbitrate;ArbitrationForOutputEnable=NeverArbitrate;NumberOfSyncRegistersForOutputData=1;NumberOfSyncRegistersForOutputEnable=1;NumberOfSyncRegistersForReadInProject=Auto;resource=/ConnectorB/DIO4;0;ReadMethodType=bool;WriteMethodType=bool{4F164462-952A-47B7-B0C9-D42C8770D1EC}resource=/ConnectorA/AI2;0;ReadMethodType=U16{561BF876-C135-41EC-A066-BB989913DA86}ArbitrationForOutputData=NeverArbitrate;NumberOfSyncRegistersForOutputData=1;NumberOfSyncRegistersForReadInProject=Auto;resource=/LED3;0;ReadMethodType=bool;WriteMethodType=bool{5A0B8620-F1F2-446A-92D9-02E0ABF67EA0}ArbitrationForOutputData=NeverArbitrate;ArbitrationForOutputEnable=NeverArbitrate;NumberOfSyncRegistersForOutputData=1;NumberOfSyncRegistersForOutputEnable=1;NumberOfSyncRegistersForReadInProject=Auto;resource=/ConnectorC/DIO5;0;ReadMethodType=bool;WriteMethodType=bool{5CD746EC-554F-4639-A475-1F176996D491}ArbitrationForOutputData=NeverArbitrate;ArbitrationForOutputEnable=NeverArbitrate;NumberOfSyncRegistersForOutputData=1;NumberOfSyncRegistersForOutputEnable=1;NumberOfSyncRegistersForReadInProject=Auto;resource=/ConnectorB/DIO15;0;ReadMethodType=bool;WriteMethodType=bool{65048A13-9A8C-4513-A95F-CF89C651C3E5}"ControlLogic=0;NumberOfElements=1023;Type=2;ReadArbs=Arbitrate if Multiple Requestors Only;ElementsPerRead=1;WriteArbs=Arbitrate if Multiple Requestors Only;ElementsPerWrite=1;Implementation=2;AudioIn DMA;DataType=1000800000000001000940070003553332000100000000000000000000;DisableOnOverflowUnderflow=FALSE"{6FF88112-EF52-4C48-AA33-7A8D8A792A7E}ArbitrationForOutputData=NeverArbitrate;ArbitrationForOutputEnable=NeverArbitrate;NumberOfSyncRegistersForOutputData=1;NumberOfSyncRegistersForOutputEnable=1;NumberOfSyncRegistersForReadInProject=Auto;resource=/ConnectorB/DIO0;0;ReadMethodType=bool;WriteMethodType=bool{7100B14D-A7B5-4694-8D1D-9D8BC6AC6458}resource=/ConnectorB/AI3;0;ReadMethodType=U16{756718FD-553A-479F-942A-077CFE53E644}resource=/AccelerationZ;0;ReadMethodType=I16{766A56A3-79E8-42F8-A5E1-5498DFD76048}ArbitrationForOutputData=NeverArbitrate;ArbitrationForOutputEnable=NeverArbitrate;NumberOfSyncRegistersForOutputData=1;NumberOfSyncRegistersForOutputEnable=1;NumberOfSyncRegistersForReadInProject=Auto;resource=/ConnectorA/DIO10;0;ReadMethodType=bool;WriteMethodType=bool{79B9B1F7-CD77-48DB-991B-5D970AE2A67C}ArbitrationForOutputData=NeverArbitrate;ArbitrationForOutputEnable=NeverArbitrate;NumberOfSyncRegistersForOutputData=1;NumberOfSyncRegistersForOutputEnable=1;NumberOfSyncRegistersForReadInProject=Auto;resource=/ConnectorB/DIO7:0;0;ReadMethodType=u8;WriteMethodType=u8{7A003C54-673F-434B-820D-C74A16BDE452}ArbitrationForOutputData=NeverArbitrate;ArbitrationForOutputEnable=NeverArbitrate;NumberOfSyncRegistersForOutputData=1;NumberOfSyncRegistersForOutputEnable=1;NumberOfSyncRegistersForReadInProject=Auto;resource=/ConnectorB/DIO8;0;ReadMethodType=bool;WriteMethodType=bool{7AB17D07-9F1E-4304-A879-3EAB24A163E2}"ControlLogic=0;NumberOfElements=1029;Type=1;ReadArbs=Arbitrate if Multiple Requestors Only;ElementsPerRead=1;WriteArbs=Arbitrate if Multiple Requestors Only;ElementsPerWrite=1;Implementation=2;A.DO1 DMA;DataType=1000800000000001000A402104426F6F6C00000100000000000000;DisableOnOverflowUnderflow=FALSE"{7E5AB214-6606-4949-B31E-31202815F01C}resource=/AccelerationY;0;ReadMethodType=I16{81AD3366-F622-4E4A-BB6B-E3A0C2A4C3D5}resource=/Audio/AudioOut\/Left;0;WriteMethodType=I16{882E6D4A-9734-45E3-8B93-E440379B3F9B}ArbitrationForOutputData=NeverArbitrate;ArbitrationForOutputEnable=NeverArbitrate;NumberOfSyncRegistersForOutputData=1;NumberOfSyncRegistersForOutputEnable=1;NumberOfSyncRegistersForReadInProject=Auto;resource=/ConnectorB/DIO5;0;ReadMethodType=bool;WriteMethodType=bool{8AC7FC94-B8B0-4B26-BC93-74F1DB667936}ArbitrationForOutputData=NeverArbitrate;ArbitrationForOutputEnable=NeverArbitrate;NumberOfSyncRegistersForOutputData=1;NumberOfSyncRegistersForOutputEnable=1;NumberOfSyncRegistersForReadInProject=Auto;resource=/ConnectorA/DIO4;0;ReadMethodType=bool;WriteMethodType=bool{8F3B72BE-F585-4BB7-A43C-A9D6D7C0A5DC}resource=/ConnectorB/AO1;0;WriteMethodType=U16{8F54E96A-BA98-42AF-B4AA-9324E6527927}resource=/Audio/AudioOut\/Right;0;WriteMethodType=I16{90002A0D-4EFE-492D-ABD1-7565928A2250}ArbitrationForOutputData=NeverArbitrate;ArbitrationForOutputEnable=NeverArbitrate;NumberOfSyncRegistersForOutputData=1;NumberOfSyncRegistersForOutputEnable=1;NumberOfSyncRegistersForReadInProject=Auto;resource=/ConnectorB/DIO13;0;ReadMethodType=bool;WriteMethodType=bool{9135468E-CB41-440B-B212-B53BFD031B17}ArbitrationForOutputData=NeverArbitrate;ArbitrationForOutputEnable=NeverArbitrate;NumberOfSyncRegistersForOutputData=1;NumberOfSyncRegistersForOutputEnable=1;NumberOfSyncRegistersForReadInProject=Auto;resource=/ConnectorB/DIO6;0;ReadMethodType=bool;WriteMethodType=bool{93AD27D1-C7C6-4E5C-BC9F-E213E52A8DC3}resource=/ConnectorB/AI2;0;ReadMethodType=U16{94D85D33-E1F7-45C7-8AA5-E83330715CF1}resource=/ConnectorB/AI1;0;ReadMethodType=U16{98378F87-22EB-4668-A2A7-054E1AF31799}ResourceName=40 MHz Onboard Clock;TopSignalConnect=Clk40;ClockSignalName=Clk40;MinFreq=40000000.000000;MaxFreq=40000000.000000;VariableFreq=0;NomFreq=40000000.000000;PeakPeriodJitter=250.000000;MinDutyCycle=50.000000;MaxDutyCycle=50.000000;Accuracy=100.000000;RunTime=0;SpreadSpectrum=0;GenericDataHash=D41D8CD98F00B204E9800998ECF8427E{9B0A2543-A0C9-4F9C-8896-2A6AE83B246B}ArbitrationForOutputData=NeverArbitrate;ArbitrationForOutputEnable=NeverArbitrate;NumberOfSyncRegistersForOutputData=1;NumberOfSyncRegistersForOutputEnable=1;NumberOfSyncRegistersForReadInProject=Auto;resource=/ConnectorA/DIO1;0;ReadMethodType=bool;WriteMethodType=bool{9B8B241B-9768-493C-9623-96459642CCA5}ArbitrationForOutputData=NeverArbitrate;ArbitrationForOutputEnable=NeverArbitrate;NumberOfSyncRegistersForOutputData=1;NumberOfSyncRegistersForOutputEnable=1;NumberOfSyncRegistersForReadInProject=Auto;resource=/ConnectorA/DIO7:0;0;ReadMethodType=u8;WriteMethodType=u8{9DF0D65A-A70D-464B-8466-1CA4425B2F29}ArbitrationForOutputData=NeverArbitrate;ArbitrationForOutputEnable=NeverArbitrate;NumberOfSyncRegistersForOutputData=1;NumberOfSyncRegistersForOutputEnable=1;NumberOfSyncRegistersForReadInProject=Auto;resource=/ConnectorA/DIO2;0;ReadMethodType=bool;WriteMethodType=bool{A3393B3E-DE11-4E2B-AEDA-A5A2FFF6189E}ArbitrationForOutputData=NeverArbitrate;ArbitrationForOutputEnable=NeverArbitrate;NumberOfSyncRegistersForOutputData=1;NumberOfSyncRegistersForOutputEnable=1;NumberOfSyncRegistersForReadInProject=Auto;resource=/ConnectorB/DIO11;0;ReadMethodType=bool;WriteMethodType=bool{A4827F0D-CFF2-4315-BA1C-E5BCDEC3BD2B}ArbitrationForOutputData=NeverArbitrate;ArbitrationForOutputEnable=NeverArbitrate;NumberOfSyncRegistersForOutputData=1;NumberOfSyncRegistersForOutputEnable=1;NumberOfSyncRegistersForReadInProject=Auto;resource=/ConnectorA/DIO3;0;ReadMethodType=bool;WriteMethodType=bool{A82940A1-4020-47DE-B9FB-4BA0DAF07673}ArbitrationForOutputData=NeverArbitrate;ArbitrationForOutputEnable=NeverArbitrate;NumberOfSyncRegistersForOutputData=1;NumberOfSyncRegistersForOutputEnable=1;NumberOfSyncRegistersForReadInProject=Auto;resource=/ConnectorA/DIO6;0;ReadMethodType=bool;WriteMethodType=bool{ABE3F875-785C-4060-A1E3-CD5CCFB383B1}ArbitrationForOutputData=NeverArbitrate;ArbitrationForOutputEnable=NeverArbitrate;NumberOfSyncRegistersForOutputData=1;NumberOfSyncRegistersForOutputEnable=1;NumberOfSyncRegistersForReadInProject=Auto;resource=/ConnectorA/DIO15;0;ReadMethodType=bool;WriteMethodType=bool{B44C83E1-A5A5-4F51-9D0C-41A24E448A3E}resource=/Audio/AudioIn\/Left;0;ReadMethodType=I16{B98FC057-737F-4D93-A0EF-28828BB1454C}ArbitrationForOutputData=NeverArbitrate;ArbitrationForOutputEnable=NeverArbitrate;NumberOfSyncRegistersForOutputData=1;NumberOfSyncRegistersForOutputEnable=1;NumberOfSyncRegistersForReadInProject=Auto;resource=/ConnectorB/DIO3;0;ReadMethodType=bool;WriteMethodType=bool{BE2A7CA1-E572-458B-BB8B-50CAEFFACD92}resource=/ConnectorC/AO0;0;WriteMethodType=I16{C44CB918-B185-44AC-8032-3225E8061BAD}ArbitrationForOutputData=NeverArbitrate;ArbitrationForOutputEnable=NeverArbitrate;NumberOfSyncRegistersForOutputData=1;NumberOfSyncRegistersForOutputEnable=1;NumberOfSyncRegistersForReadInProject=Auto;resource=/ConnectorC/DIO7;0;ReadMethodType=bool;WriteMethodType=bool{CD4A634A-838B-4AAE-9D7C-487F6923CA9F}ArbitrationForOutputData=NeverArbitrate;ArbitrationForOutputEnable=NeverArbitrate;NumberOfSyncRegistersForOutputData=1;NumberOfSyncRegistersForOutputEnable=1;NumberOfSyncRegistersForReadInProject=Auto;resource=/ConnectorB/DIO12;0;ReadMethodType=bool;WriteMethodType=bool{CF025CCA-BCE1-456F-8941-605E22C74CC5}ArbitrationForOutputData=NeverArbitrate;ArbitrationForOutputEnable=NeverArbitrate;NumberOfSyncRegistersForOutputData=1;NumberOfSyncRegistersForOutputEnable=1;NumberOfSyncRegistersForReadInProject=Auto;resource=/ConnectorC/DIO3;0;ReadMethodType=bool;WriteMethodType=bool{D4672657-8A38-49E6-939A-5D1CE29376B8}ArbitrationForOutputData=NeverArbitrate;ArbitrationForOutputEnable=NeverArbitrate;NumberOfSyncRegistersForOutputData=1;NumberOfSyncRegistersForOutputEnable=1;NumberOfSyncRegistersForReadInProject=Auto;resource=/ConnectorC/DIO4;0;ReadMethodType=bool;WriteMethodType=bool{D7E1AC23-7F03-4BB6-8DB8-906BFFC2C12C}ArbitrationForOutputData=NeverArbitrate;ArbitrationForOutputEnable=NeverArbitrate;NumberOfSyncRegistersForOutputData=1;NumberOfSyncRegistersForOutputEnable=1;NumberOfSyncRegistersForReadInProject=Auto;resource=/ConnectorA/DIO5;0;ReadMethodType=bool;WriteMethodType=bool{DA6361DA-A0F9-4829-BF6E-C429883F506B}ArbitrationForOutputData=NeverArbitrate;ArbitrationForOutputEnable=NeverArbitrate;NumberOfSyncRegistersForOutputData=1;NumberOfSyncRegistersForOutputEnable=1;NumberOfSyncRegistersForReadInProject=Auto;resource=/ConnectorB/DIO14;0;ReadMethodType=bool;WriteMethodType=bool{DADB24EE-A7D4-4867-B5F2-15898896F779}ArbitrationForOutputData=NeverArbitrate;ArbitrationForOutputEnable=NeverArbitrate;NumberOfSyncRegistersForOutputData=1;NumberOfSyncRegistersForOutputEnable=1;NumberOfSyncRegistersForReadInProject=Auto;resource=/ConnectorA/DIO7;0;ReadMethodType=bool;WriteMethodType=bool{DAEC66DD-EFD4-4E45-9705-01FF5C6AD5C9}resource=/AccelerationX;0;ReadMethodType=I16{E0E2A815-00C8-4851-B272-AC14BC594398}"ControlLogic=0;NumberOfElements=1029;Type=1;ReadArbs=Arbitrate if Multiple Requestors Only;ElementsPerRead=1;WriteArbs=Arbitrate if Multiple Requestors Only;ElementsPerWrite=1;Implementation=2;AudioOut DMA;DataType=1000800000000001000940070003553332000100000000000000000000;DisableOnOverflowUnderflow=FALSE"{E238CD86-2974-4BF6-BB0B-9FC06CE01575}resource=/ConnectorC/AI1;0;ReadMethodType=I16{E634D6D4-8B51-4E5F-9180-8BDE9F1963BA}ArbitrationForOutputData=NeverArbitrate;ArbitrationForOutputEnable=NeverArbitrate;NumberOfSyncRegistersForOutputData=1;NumberOfSyncRegistersForOutputEnable=1;NumberOfSyncRegistersForReadInProject=Auto;resource=/ConnectorB/DIO9;0;ReadMethodType=bool;WriteMethodType=bool{E674DECD-D932-48A8-AECC-A213AC1B5880}ArbitrationForOutputData=NeverArbitrate;NumberOfSyncRegistersForOutputData=1;NumberOfSyncRegistersForReadInProject=Auto;resource=/LED0;0;ReadMethodType=bool;WriteMethodType=bool{E8E8516D-A651-40E5-8792-B9A2D11EA0F6}resource=/ConnectorA/AI3;0;ReadMethodType=U16{EB9B9D57-5E53-425E-AF33-77AC9EB11183}resource=/ConnectorC/AO1;0;WriteMethodType=I16{EFD40C92-8A69-41C7-B5BC-F62AD499D629}"ControlLogic=0;NumberOfElements=1029;Type=1;ReadArbs=Arbitrate if Multiple Requestors Only;ElementsPerRead=1;WriteArbs=Arbitrate if Multiple Requestors Only;ElementsPerWrite=1;Implementation=2;A.AO0 DMA;DataType=100080000000000100094006000355313600010000000000000000;DisableOnOverflowUnderflow=FALSE"{F44E33D6-96E9-473A-9BA3-527F46545A35}ArbitrationForOutputData=NeverArbitrate;ArbitrationForOutputEnable=NeverArbitrate;NumberOfSyncRegistersForOutputData=1;NumberOfSyncRegistersForOutputEnable=1;NumberOfSyncRegistersForReadInProject=Auto;resource=/ConnectorA/DIO13;0;ReadMethodType=bool;WriteMethodType=bool{F5583D6C-850D-4049-9D0E-778EC7223853}ArbitrationForOutputData=NeverArbitrate;ArbitrationForOutputEnable=NeverArbitrate;NumberOfSyncRegistersForOutputData=1;NumberOfSyncRegistersForOutputEnable=1;NumberOfSyncRegistersForReadInProject=Auto;resource=/ConnectorB/DIO7;0;ReadMethodType=bool;WriteMethodType=bool{F85F434C-FA12-468E-B232-7CECD1E171E3}ArbitrationForOutputData=NeverArbitrate;ArbitrationForOutputEnable=NeverArbitrate;NumberOfSyncRegistersForOutputData=1;NumberOfSyncRegistersForOutputEnable=1;NumberOfSyncRegistersForReadInProject=Auto;resource=/ConnectorA/DIO0;0;ReadMethodType=bool;WriteMethodType=bool{F894051E-E8B1-48B8-802C-2B96B1741E00}resource=/ConnectorA/AO0;0;WriteMethodType=U16{F8CBD37D-3B46-452A-86C4-914F42296F91}resource=/ConnectorA/AO1;0;WriteMethodType=U16{FD9D72AE-C196-4EED-A32A-0BD2FBCDA30D}ArbitrationForOutputData=NeverArbitrate;ArbitrationForOutputEnable=NeverArbitrate;NumberOfSyncRegistersForOutputData=1;NumberOfSyncRegistersForOutputEnable=1;NumberOfSyncRegistersForReadInProject=Auto;resource=/ConnectorB/DIO1;0;ReadMethodType=bool;WriteMethodType=bool{FFE5B060-DB0F-4E97-8D33-BAC41DDCEBFB}ArbitrationForOutputData=NeverArbitrate;ArbitrationForOutputEnable=NeverArbitrate;NumberOfSyncRegistersForOutputData=1;NumberOfSyncRegistersForOutputEnable=1;NumberOfSyncRegistersForReadInProject=Auto;resource=/ConnectorB/DIO15:8;0;ReadMethodType=u8;WriteMethodType=u8myRIO-1900/Clk40/falsefalseFPGA_EXECUTION_MODEFPGA_TARGETFPGA_TARGET_CLASSMYRIO_1900FPGA_TARGET_FAMILYZYNQTARGET_TYPEFPGA</Property>
							<Property Name="configString.name" Type="Str">40 MHz Onboard ClockResourceName=40 MHz Onboard Clock;TopSignalConnect=Clk40;ClockSignalName=Clk40;MinFreq=40000000.000000;MaxFreq=40000000.000000;VariableFreq=0;NomFreq=40000000.000000;PeakPeriodJitter=250.000000;MinDutyCycle=50.000000;MaxDutyCycle=50.000000;Accuracy=100.000000;RunTime=0;SpreadSpectrum=0;GenericDataHash=D41D8CD98F00B204E9800998ECF8427EA.AI0 DMA"ControlLogic=0;NumberOfElements=1023;Type=2;ReadArbs=Arbitrate if Multiple Requestors Only;ElementsPerRead=1;WriteArbs=Arbitrate if Multiple Requestors Only;ElementsPerWrite=1;Implementation=2;A.AI0 DMA;DataType=100080000000000100094006000355313600010000000000000000;DisableOnOverflowUnderflow=FALSE"A.AO0 DMA"ControlLogic=0;NumberOfElements=1029;Type=1;ReadArbs=Arbitrate if Multiple Requestors Only;ElementsPerRead=1;WriteArbs=Arbitrate if Multiple Requestors Only;ElementsPerWrite=1;Implementation=2;A.AO0 DMA;DataType=100080000000000100094006000355313600010000000000000000;DisableOnOverflowUnderflow=FALSE"A.DI0 DMA"ControlLogic=0;NumberOfElements=1023;Type=2;ReadArbs=Arbitrate if Multiple Requestors Only;ElementsPerRead=1;WriteArbs=Arbitrate if Multiple Requestors Only;ElementsPerWrite=1;Implementation=2;A.DI0 DMA;DataType=1000800000000001000A402104426F6F6C00000100000000000000;DisableOnOverflowUnderflow=FALSE"A.DO1 DMA"ControlLogic=0;NumberOfElements=1029;Type=1;ReadArbs=Arbitrate if Multiple Requestors Only;ElementsPerRead=1;WriteArbs=Arbitrate if Multiple Requestors Only;ElementsPerWrite=1;Implementation=2;A.DO1 DMA;DataType=1000800000000001000A402104426F6F6C00000100000000000000;DisableOnOverflowUnderflow=FALSE"AccelerationXresource=/AccelerationX;0;ReadMethodType=I16AccelerationYresource=/AccelerationY;0;ReadMethodType=I16AccelerationZresource=/AccelerationZ;0;ReadMethodType=I16AudioIn DMA"ControlLogic=0;NumberOfElements=1023;Type=2;ReadArbs=Arbitrate if Multiple Requestors Only;ElementsPerRead=1;WriteArbs=Arbitrate if Multiple Requestors Only;ElementsPerWrite=1;Implementation=2;AudioIn DMA;DataType=1000800000000001000940070003553332000100000000000000000000;DisableOnOverflowUnderflow=FALSE"AudioIn/Leftresource=/Audio/AudioIn\/Left;0;ReadMethodType=I16AudioIn/Rightresource=/Audio/AudioIn\/Right;0;ReadMethodType=I16AudioOut DMA"ControlLogic=0;NumberOfElements=1029;Type=1;ReadArbs=Arbitrate if Multiple Requestors Only;ElementsPerRead=1;WriteArbs=Arbitrate if Multiple Requestors Only;ElementsPerWrite=1;Implementation=2;AudioOut DMA;DataType=1000800000000001000940070003553332000100000000000000000000;DisableOnOverflowUnderflow=FALSE"AudioOut/Leftresource=/Audio/AudioOut\/Left;0;WriteMethodType=I16AudioOut/Rightresource=/Audio/AudioOut\/Right;0;WriteMethodType=I16Button0NumberOfSyncRegistersForReadInProject=Auto;resource=/Button0;0;ReadMethodType=boolConnectorA/AI0resource=/ConnectorA/AI0;0;ReadMethodType=U16ConnectorA/AI1resource=/ConnectorA/AI1;0;ReadMethodType=U16ConnectorA/AI2resource=/ConnectorA/AI2;0;ReadMethodType=U16ConnectorA/AI3resource=/ConnectorA/AI3;0;ReadMethodType=U16ConnectorA/AO0resource=/ConnectorA/AO0;0;WriteMethodType=U16ConnectorA/AO1resource=/ConnectorA/AO1;0;WriteMethodType=U16ConnectorA/DIO0ArbitrationForOutputData=NeverArbitrate;ArbitrationForOutputEnable=NeverArbitrate;NumberOfSyncRegistersForOutputData=1;NumberOfSyncRegistersForOutputEnable=1;NumberOfSyncRegistersForReadInProject=Auto;resource=/ConnectorA/DIO0;0;ReadMethodType=bool;WriteMethodType=boolConnectorA/DIO10ArbitrationForOutputData=NeverArbitrate;ArbitrationForOutputEnable=NeverArbitrate;NumberOfSyncRegistersForOutputData=1;NumberOfSyncRegistersForOutputEnable=1;NumberOfSyncRegistersForReadInProject=Auto;resource=/ConnectorA/DIO10;0;ReadMethodType=bool;WriteMethodType=boolConnectorA/DIO11ArbitrationForOutputData=NeverArbitrate;ArbitrationForOutputEnable=NeverArbitrate;NumberOfSyncRegistersForOutputData=1;NumberOfSyncRegistersForOutputEnable=1;NumberOfSyncRegistersForReadInProject=Auto;resource=/ConnectorA/DIO11;0;ReadMethodType=bool;WriteMethodType=boolConnectorA/DIO12ArbitrationForOutputData=NeverArbitrate;ArbitrationForOutputEnable=NeverArbitrate;NumberOfSyncRegistersForOutputData=1;NumberOfSyncRegistersForOutputEnable=1;NumberOfSyncRegistersForReadInProject=Auto;resource=/ConnectorA/DIO12;0;ReadMethodType=bool;WriteMethodType=boolConnectorA/DIO13ArbitrationForOutputData=NeverArbitrate;ArbitrationForOutputEnable=NeverArbitrate;NumberOfSyncRegistersForOutputData=1;NumberOfSyncRegistersForOutputEnable=1;NumberOfSyncRegistersForReadInProject=Auto;resource=/ConnectorA/DIO13;0;ReadMethodType=bool;WriteMethodType=boolConnectorA/DIO14ArbitrationForOutputData=NeverArbitrate;ArbitrationForOutputEnable=NeverArbitrate;NumberOfSyncRegistersForOutputData=1;NumberOfSyncRegistersForOutputEnable=1;NumberOfSyncRegistersForReadInProject=Auto;resource=/ConnectorA/DIO14;0;ReadMethodType=bool;WriteMethodType=boolConnectorA/DIO15:8ArbitrationForOutputData=NeverArbitrate;ArbitrationForOutputEnable=NeverArbitrate;NumberOfSyncRegistersForOutputData=1;NumberOfSyncRegistersForOutputEnable=1;NumberOfSyncRegistersForReadInProject=Auto;resource=/ConnectorA/DIO15:8;0;ReadMethodType=u8;WriteMethodType=u8ConnectorA/DIO15ArbitrationForOutputData=NeverArbitrate;ArbitrationForOutputEnable=NeverArbitrate;NumberOfSyncRegistersForOutputData=1;NumberOfSyncRegistersForOutputEnable=1;NumberOfSyncRegistersForReadInProject=Auto;resource=/ConnectorA/DIO15;0;ReadMethodType=bool;WriteMethodType=boolConnectorA/DIO1ArbitrationForOutputData=NeverArbitrate;ArbitrationForOutputEnable=NeverArbitrate;NumberOfSyncRegistersForOutputData=1;NumberOfSyncRegistersForOutputEnable=1;NumberOfSyncRegistersForReadInProject=Auto;resource=/ConnectorA/DIO1;0;ReadMethodType=bool;WriteMethodType=boolConnectorA/DIO2ArbitrationForOutputData=NeverArbitrate;ArbitrationForOutputEnable=NeverArbitrate;NumberOfSyncRegistersForOutputData=1;NumberOfSyncRegistersForOutputEnable=1;NumberOfSyncRegistersForReadInProject=Auto;resource=/ConnectorA/DIO2;0;ReadMethodType=bool;WriteMethodType=boolConnectorA/DIO3ArbitrationForOutputData=NeverArbitrate;ArbitrationForOutputEnable=NeverArbitrate;NumberOfSyncRegistersForOutputData=1;NumberOfSyncRegistersForOutputEnable=1;NumberOfSyncRegistersForReadInProject=Auto;resource=/ConnectorA/DIO3;0;ReadMethodType=bool;WriteMethodType=boolConnectorA/DIO4ArbitrationForOutputData=NeverArbitrate;ArbitrationForOutputEnable=NeverArbitrate;NumberOfSyncRegistersForOutputData=1;NumberOfSyncRegistersForOutputEnable=1;NumberOfSyncRegistersForReadInProject=Auto;resource=/ConnectorA/DIO4;0;ReadMethodType=bool;WriteMethodType=boolConnectorA/DIO5ArbitrationForOutputData=NeverArbitrate;ArbitrationForOutputEnable=NeverArbitrate;NumberOfSyncRegistersForOutputData=1;NumberOfSyncRegistersForOutputEnable=1;NumberOfSyncRegistersForReadInProject=Auto;resource=/ConnectorA/DIO5;0;ReadMethodType=bool;WriteMethodType=boolConnectorA/DIO6ArbitrationForOutputData=NeverArbitrate;ArbitrationForOutputEnable=NeverArbitrate;NumberOfSyncRegistersForOutputData=1;NumberOfSyncRegistersForOutputEnable=1;NumberOfSyncRegistersForReadInProject=Auto;resource=/ConnectorA/DIO6;0;ReadMethodType=bool;WriteMethodType=boolConnectorA/DIO7:0ArbitrationForOutputData=NeverArbitrate;ArbitrationForOutputEnable=NeverArbitrate;NumberOfSyncRegistersForOutputData=1;NumberOfSyncRegistersForOutputEnable=1;NumberOfSyncRegistersForReadInProject=Auto;resource=/ConnectorA/DIO7:0;0;ReadMethodType=u8;WriteMethodType=u8ConnectorA/DIO7ArbitrationForOutputData=NeverArbitrate;ArbitrationForOutputEnable=NeverArbitrate;NumberOfSyncRegistersForOutputData=1;NumberOfSyncRegistersForOutputEnable=1;NumberOfSyncRegistersForReadInProject=Auto;resource=/ConnectorA/DIO7;0;ReadMethodType=bool;WriteMethodType=boolConnectorA/DIO8ArbitrationForOutputData=NeverArbitrate;ArbitrationForOutputEnable=NeverArbitrate;NumberOfSyncRegistersForOutputData=1;NumberOfSyncRegistersForOutputEnable=1;NumberOfSyncRegistersForReadInProject=Auto;resource=/ConnectorA/DIO8;0;ReadMethodType=bool;WriteMethodType=boolConnectorA/DIO9ArbitrationForOutputData=NeverArbitrate;ArbitrationForOutputEnable=NeverArbitrate;NumberOfSyncRegistersForOutputData=1;NumberOfSyncRegistersForOutputEnable=1;NumberOfSyncRegistersForReadInProject=Auto;resource=/ConnectorA/DIO9;0;ReadMethodType=bool;WriteMethodType=boolConnectorB/AI0resource=/ConnectorB/AI0;0;ReadMethodType=U16ConnectorB/AI1resource=/ConnectorB/AI1;0;ReadMethodType=U16ConnectorB/AI2resource=/ConnectorB/AI2;0;ReadMethodType=U16ConnectorB/AI3resource=/ConnectorB/AI3;0;ReadMethodType=U16ConnectorB/AO0resource=/ConnectorB/AO0;0;WriteMethodType=U16ConnectorB/AO1resource=/ConnectorB/AO1;0;WriteMethodType=U16ConnectorB/DIO0ArbitrationForOutputData=NeverArbitrate;ArbitrationForOutputEnable=NeverArbitrate;NumberOfSyncRegistersForOutputData=1;NumberOfSyncRegistersForOutputEnable=1;NumberOfSyncRegistersForReadInProject=Auto;resource=/ConnectorB/DIO0;0;ReadMethodType=bool;WriteMethodType=boolConnectorB/DIO10ArbitrationForOutputData=NeverArbitrate;ArbitrationForOutputEnable=NeverArbitrate;NumberOfSyncRegistersForOutputData=1;NumberOfSyncRegistersForOutputEnable=1;NumberOfSyncRegistersForReadInProject=Auto;resource=/ConnectorB/DIO10;0;ReadMethodType=bool;WriteMethodType=boolConnectorB/DIO11ArbitrationForOutputData=NeverArbitrate;ArbitrationForOutputEnable=NeverArbitrate;NumberOfSyncRegistersForOutputData=1;NumberOfSyncRegistersForOutputEnable=1;NumberOfSyncRegistersForReadInProject=Auto;resource=/ConnectorB/DIO11;0;ReadMethodType=bool;WriteMethodType=boolConnectorB/DIO12ArbitrationForOutputData=NeverArbitrate;ArbitrationForOutputEnable=NeverArbitrate;NumberOfSyncRegistersForOutputData=1;NumberOfSyncRegistersForOutputEnable=1;NumberOfSyncRegistersForReadInProject=Auto;resource=/ConnectorB/DIO12;0;ReadMethodType=bool;WriteMethodType=boolConnectorB/DIO13ArbitrationForOutputData=NeverArbitrate;ArbitrationForOutputEnable=NeverArbitrate;NumberOfSyncRegistersForOutputData=1;NumberOfSyncRegistersForOutputEnable=1;NumberOfSyncRegistersForReadInProject=Auto;resource=/ConnectorB/DIO13;0;ReadMethodType=bool;WriteMethodType=boolConnectorB/DIO14ArbitrationForOutputData=NeverArbitrate;ArbitrationForOutputEnable=NeverArbitrate;NumberOfSyncRegistersForOutputData=1;NumberOfSyncRegistersForOutputEnable=1;NumberOfSyncRegistersForReadInProject=Auto;resource=/ConnectorB/DIO14;0;ReadMethodType=bool;WriteMethodType=boolConnectorB/DIO15:8ArbitrationForOutputData=NeverArbitrate;ArbitrationForOutputEnable=NeverArbitrate;NumberOfSyncRegistersForOutputData=1;NumberOfSyncRegistersForOutputEnable=1;NumberOfSyncRegistersForReadInProject=Auto;resource=/ConnectorB/DIO15:8;0;ReadMethodType=u8;WriteMethodType=u8ConnectorB/DIO15ArbitrationForOutputData=NeverArbitrate;ArbitrationForOutputEnable=NeverArbitrate;NumberOfSyncRegistersForOutputData=1;NumberOfSyncRegistersForOutputEnable=1;NumberOfSyncRegistersForReadInProject=Auto;resource=/ConnectorB/DIO15;0;ReadMethodType=bool;WriteMethodType=boolConnectorB/DIO1ArbitrationForOutputData=NeverArbitrate;ArbitrationForOutputEnable=NeverArbitrate;NumberOfSyncRegistersForOutputData=1;NumberOfSyncRegistersForOutputEnable=1;NumberOfSyncRegistersForReadInProject=Auto;resource=/ConnectorB/DIO1;0;ReadMethodType=bool;WriteMethodType=boolConnectorB/DIO2ArbitrationForOutputData=NeverArbitrate;ArbitrationForOutputEnable=NeverArbitrate;NumberOfSyncRegistersForOutputData=1;NumberOfSyncRegistersForOutputEnable=1;NumberOfSyncRegistersForReadInProject=Auto;resource=/ConnectorB/DIO2;0;ReadMethodType=bool;WriteMethodType=boolConnectorB/DIO3ArbitrationForOutputData=NeverArbitrate;ArbitrationForOutputEnable=NeverArbitrate;NumberOfSyncRegistersForOutputData=1;NumberOfSyncRegistersForOutputEnable=1;NumberOfSyncRegistersForReadInProject=Auto;resource=/ConnectorB/DIO3;0;ReadMethodType=bool;WriteMethodType=boolConnectorB/DIO4ArbitrationForOutputData=NeverArbitrate;ArbitrationForOutputEnable=NeverArbitrate;NumberOfSyncRegistersForOutputData=1;NumberOfSyncRegistersForOutputEnable=1;NumberOfSyncRegistersForReadInProject=Auto;resource=/ConnectorB/DIO4;0;ReadMethodType=bool;WriteMethodType=boolConnectorB/DIO5ArbitrationForOutputData=NeverArbitrate;ArbitrationForOutputEnable=NeverArbitrate;NumberOfSyncRegistersForOutputData=1;NumberOfSyncRegistersForOutputEnable=1;NumberOfSyncRegistersForReadInProject=Auto;resource=/ConnectorB/DIO5;0;ReadMethodType=bool;WriteMethodType=boolConnectorB/DIO6ArbitrationForOutputData=NeverArbitrate;ArbitrationForOutputEnable=NeverArbitrate;NumberOfSyncRegistersForOutputData=1;NumberOfSyncRegistersForOutputEnable=1;NumberOfSyncRegistersForReadInProject=Auto;resource=/ConnectorB/DIO6;0;ReadMethodType=bool;WriteMethodType=boolConnectorB/DIO7:0ArbitrationForOutputData=NeverArbitrate;ArbitrationForOutputEnable=NeverArbitrate;NumberOfSyncRegistersForOutputData=1;NumberOfSyncRegistersForOutputEnable=1;NumberOfSyncRegistersForReadInProject=Auto;resource=/ConnectorB/DIO7:0;0;ReadMethodType=u8;WriteMethodType=u8ConnectorB/DIO7ArbitrationForOutputData=NeverArbitrate;ArbitrationForOutputEnable=NeverArbitrate;NumberOfSyncRegistersForOutputData=1;NumberOfSyncRegistersForOutputEnable=1;NumberOfSyncRegistersForReadInProject=Auto;resource=/ConnectorB/DIO7;0;ReadMethodType=bool;WriteMethodType=boolConnectorB/DIO8ArbitrationForOutputData=NeverArbitrate;ArbitrationForOutputEnable=NeverArbitrate;NumberOfSyncRegistersForOutputData=1;NumberOfSyncRegistersForOutputEnable=1;NumberOfSyncRegistersForReadInProject=Auto;resource=/ConnectorB/DIO8;0;ReadMethodType=bool;WriteMethodType=boolConnectorB/DIO9ArbitrationForOutputData=NeverArbitrate;ArbitrationForOutputEnable=NeverArbitrate;NumberOfSyncRegistersForOutputData=1;NumberOfSyncRegistersForOutputEnable=1;NumberOfSyncRegistersForReadInProject=Auto;resource=/ConnectorB/DIO9;0;ReadMethodType=bool;WriteMethodType=boolConnectorC/AI0resource=/ConnectorC/AI0;0;ReadMethodType=I16ConnectorC/AI1resource=/ConnectorC/AI1;0;ReadMethodType=I16ConnectorC/AO0resource=/ConnectorC/AO0;0;WriteMethodType=I16ConnectorC/AO1resource=/ConnectorC/AO1;0;WriteMethodType=I16ConnectorC/DIO0ArbitrationForOutputData=NeverArbitrate;ArbitrationForOutputEnable=NeverArbitrate;NumberOfSyncRegistersForOutputData=1;NumberOfSyncRegistersForOutputEnable=1;NumberOfSyncRegistersForReadInProject=Auto;resource=/ConnectorC/DIO0;0;ReadMethodType=bool;WriteMethodType=boolConnectorC/DIO1ArbitrationForOutputData=NeverArbitrate;ArbitrationForOutputEnable=NeverArbitrate;NumberOfSyncRegistersForOutputData=1;NumberOfSyncRegistersForOutputEnable=1;NumberOfSyncRegistersForReadInProject=Auto;resource=/ConnectorC/DIO1;0;ReadMethodType=bool;WriteMethodType=boolConnectorC/DIO2ArbitrationForOutputData=NeverArbitrate;ArbitrationForOutputEnable=NeverArbitrate;NumberOfSyncRegistersForOutputData=1;NumberOfSyncRegistersForOutputEnable=1;NumberOfSyncRegistersForReadInProject=Auto;resource=/ConnectorC/DIO2;0;ReadMethodType=bool;WriteMethodType=boolConnectorC/DIO3ArbitrationForOutputData=NeverArbitrate;ArbitrationForOutputEnable=NeverArbitrate;NumberOfSyncRegistersForOutputData=1;NumberOfSyncRegistersForOutputEnable=1;NumberOfSyncRegistersForReadInProject=Auto;resource=/ConnectorC/DIO3;0;ReadMethodType=bool;WriteMethodType=boolConnectorC/DIO4ArbitrationForOutputData=NeverArbitrate;ArbitrationForOutputEnable=NeverArbitrate;NumberOfSyncRegistersForOutputData=1;NumberOfSyncRegistersForOutputEnable=1;NumberOfSyncRegistersForReadInProject=Auto;resource=/ConnectorC/DIO4;0;ReadMethodType=bool;WriteMethodType=boolConnectorC/DIO5ArbitrationForOutputData=NeverArbitrate;ArbitrationForOutputEnable=NeverArbitrate;NumberOfSyncRegistersForOutputData=1;NumberOfSyncRegistersForOutputEnable=1;NumberOfSyncRegistersForReadInProject=Auto;resource=/ConnectorC/DIO5;0;ReadMethodType=bool;WriteMethodType=boolConnectorC/DIO6ArbitrationForOutputData=NeverArbitrate;ArbitrationForOutputEnable=NeverArbitrate;NumberOfSyncRegistersForOutputData=1;NumberOfSyncRegistersForOutputEnable=1;NumberOfSyncRegistersForReadInProject=Auto;resource=/ConnectorC/DIO6;0;ReadMethodType=bool;WriteMethodType=boolConnectorC/DIO7:0ArbitrationForOutputData=NeverArbitrate;ArbitrationForOutputEnable=NeverArbitrate;NumberOfSyncRegistersForOutputData=1;NumberOfSyncRegistersForOutputEnable=1;NumberOfSyncRegistersForReadInProject=Auto;resource=/ConnectorC/DIO7:0;0;ReadMethodType=u8;WriteMethodType=u8ConnectorC/DIO7ArbitrationForOutputData=NeverArbitrate;ArbitrationForOutputEnable=NeverArbitrate;NumberOfSyncRegistersForOutputData=1;NumberOfSyncRegistersForOutputEnable=1;NumberOfSyncRegistersForReadInProject=Auto;resource=/ConnectorC/DIO7;0;ReadMethodType=bool;WriteMethodType=boolLED0ArbitrationForOutputData=NeverArbitrate;NumberOfSyncRegistersForOutputData=1;NumberOfSyncRegistersForReadInProject=Auto;resource=/LED0;0;ReadMethodType=bool;WriteMethodType=boolLED1ArbitrationForOutputData=NeverArbitrate;NumberOfSyncRegistersForOutputData=1;NumberOfSyncRegistersForReadInProject=Auto;resource=/LED1;0;ReadMethodType=bool;WriteMethodType=boolLED2ArbitrationForOutputData=NeverArbitrate;NumberOfSyncRegistersForOutputData=1;NumberOfSyncRegistersForReadInProject=Auto;resource=/LED2;0;ReadMethodType=bool;WriteMethodType=boolLED3ArbitrationForOutputData=NeverArbitrate;NumberOfSyncRegistersForOutputData=1;NumberOfSyncRegistersForReadInProject=Auto;resource=/LED3;0;ReadMethodType=bool;WriteMethodType=boolmyRIO-1900/Clk40/falsefalseFPGA_EXECUTION_MODEFPGA_TARGETFPGA_TARGET_CLASSMYRIO_1900FPGA_TARGET_FAMILYZYNQTARGET_TYPEFPGASystem Resetresource=/System Reset;0;ReadMethodType=bool;WriteMethodType=bool</Property>
						</Item>
						<Item Name="DIO 8-bit.vi" Type="VI" URL="../Sub VIs/DIO/DIO 8-bit.vi">
							<Property Name="configString.guid" Type="Str">{00E5B4FD-5BD8-4239-9B93-FE41768A1930}ArbitrationForOutputData=NeverArbitrate;ArbitrationForOutputEnable=NeverArbitrate;NumberOfSyncRegistersForOutputData=1;NumberOfSyncRegistersForOutputEnable=1;NumberOfSyncRegistersForReadInProject=Auto;resource=/ConnectorC/DIO0;0;ReadMethodType=bool;WriteMethodType=bool{0432ED19-5DCC-480C-8BEB-63B51373AA2B}resource=/ConnectorA/AI0;0;ReadMethodType=U16{07C5C01B-DF43-46F2-8216-0CE4FAD9D344}resource=/System Reset;0;ReadMethodType=bool;WriteMethodType=bool{11877B48-4436-461F-B47C-D178D822C952}resource=/ConnectorC/AI0;0;ReadMethodType=I16{18BBE8B8-E8A2-415E-8737-12B16EDAF49D}"ControlLogic=0;NumberOfElements=1023;Type=2;ReadArbs=Arbitrate if Multiple Requestors Only;ElementsPerRead=1;WriteArbs=Arbitrate if Multiple Requestors Only;ElementsPerWrite=1;Implementation=2;A.DI0 DMA;DataType=1000800000000001000A402104426F6F6C00000100000000000000;DisableOnOverflowUnderflow=FALSE"{1AF9BD7F-BCAF-4890-9CE2-C26EFE549E06}ArbitrationForOutputData=NeverArbitrate;ArbitrationForOutputEnable=NeverArbitrate;NumberOfSyncRegistersForOutputData=1;NumberOfSyncRegistersForOutputEnable=1;NumberOfSyncRegistersForReadInProject=Auto;resource=/ConnectorC/DIO6;0;ReadMethodType=bool;WriteMethodType=bool{1B3E051E-169A-48FD-A75A-C334AE7F3124}resource=/ConnectorB/AO0;0;WriteMethodType=U16{1FC9E6A8-C3EA-490C-81C6-7E36BB4FF9A9}ArbitrationForOutputData=NeverArbitrate;ArbitrationForOutputEnable=NeverArbitrate;NumberOfSyncRegistersForOutputData=1;NumberOfSyncRegistersForOutputEnable=1;NumberOfSyncRegistersForReadInProject=Auto;resource=/ConnectorC/DIO2;0;ReadMethodType=bool;WriteMethodType=bool{204BE8C9-3C12-4E38-91B2-C35097BAA598}ArbitrationForOutputData=NeverArbitrate;ArbitrationForOutputEnable=NeverArbitrate;NumberOfSyncRegistersForOutputData=1;NumberOfSyncRegistersForOutputEnable=1;NumberOfSyncRegistersForReadInProject=Auto;resource=/ConnectorC/DIO1;0;ReadMethodType=bool;WriteMethodType=bool{2400DD3C-3DC1-4909-9D54-F48F33469F7B}"ControlLogic=0;NumberOfElements=1023;Type=2;ReadArbs=Arbitrate if Multiple Requestors Only;ElementsPerRead=1;WriteArbs=Arbitrate if Multiple Requestors Only;ElementsPerWrite=1;Implementation=2;A.AI0 DMA;DataType=100080000000000100094006000355313600010000000000000000;DisableOnOverflowUnderflow=FALSE"{2475886F-E28F-4A9A-80B8-902A50AF53EE}ArbitrationForOutputData=NeverArbitrate;ArbitrationForOutputEnable=NeverArbitrate;NumberOfSyncRegistersForOutputData=1;NumberOfSyncRegistersForOutputEnable=1;NumberOfSyncRegistersForReadInProject=Auto;resource=/ConnectorA/DIO12;0;ReadMethodType=bool;WriteMethodType=bool{25261AD8-F430-454C-BEC7-7745EB60B9C1}ArbitrationForOutputData=NeverArbitrate;NumberOfSyncRegistersForOutputData=1;NumberOfSyncRegistersForReadInProject=Auto;resource=/LED1;0;ReadMethodType=bool;WriteMethodType=bool{26EAC796-6C20-42BD-9733-5B86E14FCF68}ArbitrationForOutputData=NeverArbitrate;ArbitrationForOutputEnable=NeverArbitrate;NumberOfSyncRegistersForOutputData=1;NumberOfSyncRegistersForOutputEnable=1;NumberOfSyncRegistersForReadInProject=Auto;resource=/ConnectorC/DIO7:0;0;ReadMethodType=u8;WriteMethodType=u8{28CB9342-B581-4911-90ED-DFFF4EB73CB9}ArbitrationForOutputData=NeverArbitrate;ArbitrationForOutputEnable=NeverArbitrate;NumberOfSyncRegistersForOutputData=1;NumberOfSyncRegistersForOutputEnable=1;NumberOfSyncRegistersForReadInProject=Auto;resource=/ConnectorB/DIO2;0;ReadMethodType=bool;WriteMethodType=bool{29349321-F301-4C5D-8909-8B838563BB78}ArbitrationForOutputData=NeverArbitrate;ArbitrationForOutputEnable=NeverArbitrate;NumberOfSyncRegistersForOutputData=1;NumberOfSyncRegistersForOutputEnable=1;NumberOfSyncRegistersForReadInProject=Auto;resource=/ConnectorA/DIO8;0;ReadMethodType=bool;WriteMethodType=bool{29AD2B27-1629-44D1-8E88-49792DC43B9C}ArbitrationForOutputData=NeverArbitrate;ArbitrationForOutputEnable=NeverArbitrate;NumberOfSyncRegistersForOutputData=1;NumberOfSyncRegistersForOutputEnable=1;NumberOfSyncRegistersForReadInProject=Auto;resource=/ConnectorA/DIO11;0;ReadMethodType=bool;WriteMethodType=bool{2BF6E022-22C1-482E-B55C-77F0D8B4791A}ArbitrationForOutputData=NeverArbitrate;ArbitrationForOutputEnable=NeverArbitrate;NumberOfSyncRegistersForOutputData=1;NumberOfSyncRegistersForOutputEnable=1;NumberOfSyncRegistersForReadInProject=Auto;resource=/ConnectorB/DIO10;0;ReadMethodType=bool;WriteMethodType=bool{33D6DAF5-71AA-4D32-BC11-1CC39A7392DA}resource=/ConnectorA/AI1;0;ReadMethodType=U16{3463B167-C926-407E-8C43-D5AE3884D1C1}ArbitrationForOutputData=NeverArbitrate;ArbitrationForOutputEnable=NeverArbitrate;NumberOfSyncRegistersForOutputData=1;NumberOfSyncRegistersForOutputEnable=1;NumberOfSyncRegistersForReadInProject=Auto;resource=/ConnectorA/DIO14;0;ReadMethodType=bool;WriteMethodType=bool{35C94CD8-800A-4F37-B0A0-217A523520DE}resource=/Audio/AudioIn\/Right;0;ReadMethodType=I16{38234618-06D7-4074-AE8B-8DC72F2569A2}NumberOfSyncRegistersForReadInProject=Auto;resource=/Button0;0;ReadMethodType=bool{38571E09-5232-406E-87C0-A5DB63B15436}resource=/ConnectorB/AI0;0;ReadMethodType=U16{447D29C1-A7D1-4DA6-8079-245DCDD02515}ArbitrationForOutputData=NeverArbitrate;ArbitrationForOutputEnable=NeverArbitrate;NumberOfSyncRegistersForOutputData=1;NumberOfSyncRegistersForOutputEnable=1;NumberOfSyncRegistersForReadInProject=Auto;resource=/ConnectorA/DIO15:8;0;ReadMethodType=u8;WriteMethodType=u8{473B6750-F870-4EAC-8532-85254520D4F6}ArbitrationForOutputData=NeverArbitrate;NumberOfSyncRegistersForOutputData=1;NumberOfSyncRegistersForReadInProject=Auto;resource=/LED2;0;ReadMethodType=bool;WriteMethodType=bool{4DDF0209-B5F9-4637-B305-2E451635B43D}ArbitrationForOutputData=NeverArbitrate;ArbitrationForOutputEnable=NeverArbitrate;NumberOfSyncRegistersForOutputData=1;NumberOfSyncRegistersForOutputEnable=1;NumberOfSyncRegistersForReadInProject=Auto;resource=/ConnectorA/DIO9;0;ReadMethodType=bool;WriteMethodType=bool{4E02C4E5-25D1-4120-9C5B-B158842491F3}ArbitrationForOutputData=NeverArbitrate;ArbitrationForOutputEnable=NeverArbitrate;NumberOfSyncRegistersForOutputData=1;NumberOfSyncRegistersForOutputEnable=1;NumberOfSyncRegistersForReadInProject=Auto;resource=/ConnectorB/DIO4;0;ReadMethodType=bool;WriteMethodType=bool{4F164462-952A-47B7-B0C9-D42C8770D1EC}resource=/ConnectorA/AI2;0;ReadMethodType=U16{561BF876-C135-41EC-A066-BB989913DA86}ArbitrationForOutputData=NeverArbitrate;NumberOfSyncRegistersForOutputData=1;NumberOfSyncRegistersForReadInProject=Auto;resource=/LED3;0;ReadMethodType=bool;WriteMethodType=bool{5A0B8620-F1F2-446A-92D9-02E0ABF67EA0}ArbitrationForOutputData=NeverArbitrate;ArbitrationForOutputEnable=NeverArbitrate;NumberOfSyncRegistersForOutputData=1;NumberOfSyncRegistersForOutputEnable=1;NumberOfSyncRegistersForReadInProject=Auto;resource=/ConnectorC/DIO5;0;ReadMethodType=bool;WriteMethodType=bool{5CD746EC-554F-4639-A475-1F176996D491}ArbitrationForOutputData=NeverArbitrate;ArbitrationForOutputEnable=NeverArbitrate;NumberOfSyncRegistersForOutputData=1;NumberOfSyncRegistersForOutputEnable=1;NumberOfSyncRegistersForReadInProject=Auto;resource=/ConnectorB/DIO15;0;ReadMethodType=bool;WriteMethodType=bool{65048A13-9A8C-4513-A95F-CF89C651C3E5}"ControlLogic=0;NumberOfElements=1023;Type=2;ReadArbs=Arbitrate if Multiple Requestors Only;ElementsPerRead=1;WriteArbs=Arbitrate if Multiple Requestors Only;ElementsPerWrite=1;Implementation=2;AudioIn DMA;DataType=1000800000000001000940070003553332000100000000000000000000;DisableOnOverflowUnderflow=FALSE"{6FF88112-EF52-4C48-AA33-7A8D8A792A7E}ArbitrationForOutputData=NeverArbitrate;ArbitrationForOutputEnable=NeverArbitrate;NumberOfSyncRegistersForOutputData=1;NumberOfSyncRegistersForOutputEnable=1;NumberOfSyncRegistersForReadInProject=Auto;resource=/ConnectorB/DIO0;0;ReadMethodType=bool;WriteMethodType=bool{7100B14D-A7B5-4694-8D1D-9D8BC6AC6458}resource=/ConnectorB/AI3;0;ReadMethodType=U16{756718FD-553A-479F-942A-077CFE53E644}resource=/AccelerationZ;0;ReadMethodType=I16{766A56A3-79E8-42F8-A5E1-5498DFD76048}ArbitrationForOutputData=NeverArbitrate;ArbitrationForOutputEnable=NeverArbitrate;NumberOfSyncRegistersForOutputData=1;NumberOfSyncRegistersForOutputEnable=1;NumberOfSyncRegistersForReadInProject=Auto;resource=/ConnectorA/DIO10;0;ReadMethodType=bool;WriteMethodType=bool{79B9B1F7-CD77-48DB-991B-5D970AE2A67C}ArbitrationForOutputData=NeverArbitrate;ArbitrationForOutputEnable=NeverArbitrate;NumberOfSyncRegistersForOutputData=1;NumberOfSyncRegistersForOutputEnable=1;NumberOfSyncRegistersForReadInProject=Auto;resource=/ConnectorB/DIO7:0;0;ReadMethodType=u8;WriteMethodType=u8{7A003C54-673F-434B-820D-C74A16BDE452}ArbitrationForOutputData=NeverArbitrate;ArbitrationForOutputEnable=NeverArbitrate;NumberOfSyncRegistersForOutputData=1;NumberOfSyncRegistersForOutputEnable=1;NumberOfSyncRegistersForReadInProject=Auto;resource=/ConnectorB/DIO8;0;ReadMethodType=bool;WriteMethodType=bool{7AB17D07-9F1E-4304-A879-3EAB24A163E2}"ControlLogic=0;NumberOfElements=1029;Type=1;ReadArbs=Arbitrate if Multiple Requestors Only;ElementsPerRead=1;WriteArbs=Arbitrate if Multiple Requestors Only;ElementsPerWrite=1;Implementation=2;A.DO1 DMA;DataType=1000800000000001000A402104426F6F6C00000100000000000000;DisableOnOverflowUnderflow=FALSE"{7E5AB214-6606-4949-B31E-31202815F01C}resource=/AccelerationY;0;ReadMethodType=I16{81AD3366-F622-4E4A-BB6B-E3A0C2A4C3D5}resource=/Audio/AudioOut\/Left;0;WriteMethodType=I16{882E6D4A-9734-45E3-8B93-E440379B3F9B}ArbitrationForOutputData=NeverArbitrate;ArbitrationForOutputEnable=NeverArbitrate;NumberOfSyncRegistersForOutputData=1;NumberOfSyncRegistersForOutputEnable=1;NumberOfSyncRegistersForReadInProject=Auto;resource=/ConnectorB/DIO5;0;ReadMethodType=bool;WriteMethodType=bool{8AC7FC94-B8B0-4B26-BC93-74F1DB667936}ArbitrationForOutputData=NeverArbitrate;ArbitrationForOutputEnable=NeverArbitrate;NumberOfSyncRegistersForOutputData=1;NumberOfSyncRegistersForOutputEnable=1;NumberOfSyncRegistersForReadInProject=Auto;resource=/ConnectorA/DIO4;0;ReadMethodType=bool;WriteMethodType=bool{8F3B72BE-F585-4BB7-A43C-A9D6D7C0A5DC}resource=/ConnectorB/AO1;0;WriteMethodType=U16{8F54E96A-BA98-42AF-B4AA-9324E6527927}resource=/Audio/AudioOut\/Right;0;WriteMethodType=I16{90002A0D-4EFE-492D-ABD1-7565928A2250}ArbitrationForOutputData=NeverArbitrate;ArbitrationForOutputEnable=NeverArbitrate;NumberOfSyncRegistersForOutputData=1;NumberOfSyncRegistersForOutputEnable=1;NumberOfSyncRegistersForReadInProject=Auto;resource=/ConnectorB/DIO13;0;ReadMethodType=bool;WriteMethodType=bool{9135468E-CB41-440B-B212-B53BFD031B17}ArbitrationForOutputData=NeverArbitrate;ArbitrationForOutputEnable=NeverArbitrate;NumberOfSyncRegistersForOutputData=1;NumberOfSyncRegistersForOutputEnable=1;NumberOfSyncRegistersForReadInProject=Auto;resource=/ConnectorB/DIO6;0;ReadMethodType=bool;WriteMethodType=bool{93AD27D1-C7C6-4E5C-BC9F-E213E52A8DC3}resource=/ConnectorB/AI2;0;ReadMethodType=U16{94D85D33-E1F7-45C7-8AA5-E83330715CF1}resource=/ConnectorB/AI1;0;ReadMethodType=U16{98378F87-22EB-4668-A2A7-054E1AF31799}ResourceName=40 MHz Onboard Clock;TopSignalConnect=Clk40;ClockSignalName=Clk40;MinFreq=40000000.000000;MaxFreq=40000000.000000;VariableFreq=0;NomFreq=40000000.000000;PeakPeriodJitter=250.000000;MinDutyCycle=50.000000;MaxDutyCycle=50.000000;Accuracy=100.000000;RunTime=0;SpreadSpectrum=0;GenericDataHash=D41D8CD98F00B204E9800998ECF8427E{9B0A2543-A0C9-4F9C-8896-2A6AE83B246B}ArbitrationForOutputData=NeverArbitrate;ArbitrationForOutputEnable=NeverArbitrate;NumberOfSyncRegistersForOutputData=1;NumberOfSyncRegistersForOutputEnable=1;NumberOfSyncRegistersForReadInProject=Auto;resource=/ConnectorA/DIO1;0;ReadMethodType=bool;WriteMethodType=bool{9B8B241B-9768-493C-9623-96459642CCA5}ArbitrationForOutputData=NeverArbitrate;ArbitrationForOutputEnable=NeverArbitrate;NumberOfSyncRegistersForOutputData=1;NumberOfSyncRegistersForOutputEnable=1;NumberOfSyncRegistersForReadInProject=Auto;resource=/ConnectorA/DIO7:0;0;ReadMethodType=u8;WriteMethodType=u8{9DF0D65A-A70D-464B-8466-1CA4425B2F29}ArbitrationForOutputData=NeverArbitrate;ArbitrationForOutputEnable=NeverArbitrate;NumberOfSyncRegistersForOutputData=1;NumberOfSyncRegistersForOutputEnable=1;NumberOfSyncRegistersForReadInProject=Auto;resource=/ConnectorA/DIO2;0;ReadMethodType=bool;WriteMethodType=bool{A3393B3E-DE11-4E2B-AEDA-A5A2FFF6189E}ArbitrationForOutputData=NeverArbitrate;ArbitrationForOutputEnable=NeverArbitrate;NumberOfSyncRegistersForOutputData=1;NumberOfSyncRegistersForOutputEnable=1;NumberOfSyncRegistersForReadInProject=Auto;resource=/ConnectorB/DIO11;0;ReadMethodType=bool;WriteMethodType=bool{A4827F0D-CFF2-4315-BA1C-E5BCDEC3BD2B}ArbitrationForOutputData=NeverArbitrate;ArbitrationForOutputEnable=NeverArbitrate;NumberOfSyncRegistersForOutputData=1;NumberOfSyncRegistersForOutputEnable=1;NumberOfSyncRegistersForReadInProject=Auto;resource=/ConnectorA/DIO3;0;ReadMethodType=bool;WriteMethodType=bool{A82940A1-4020-47DE-B9FB-4BA0DAF07673}ArbitrationForOutputData=NeverArbitrate;ArbitrationForOutputEnable=NeverArbitrate;NumberOfSyncRegistersForOutputData=1;NumberOfSyncRegistersForOutputEnable=1;NumberOfSyncRegistersForReadInProject=Auto;resource=/ConnectorA/DIO6;0;ReadMethodType=bool;WriteMethodType=bool{ABE3F875-785C-4060-A1E3-CD5CCFB383B1}ArbitrationForOutputData=NeverArbitrate;ArbitrationForOutputEnable=NeverArbitrate;NumberOfSyncRegistersForOutputData=1;NumberOfSyncRegistersForOutputEnable=1;NumberOfSyncRegistersForReadInProject=Auto;resource=/ConnectorA/DIO15;0;ReadMethodType=bool;WriteMethodType=bool{B44C83E1-A5A5-4F51-9D0C-41A24E448A3E}resource=/Audio/AudioIn\/Left;0;ReadMethodType=I16{B98FC057-737F-4D93-A0EF-28828BB1454C}ArbitrationForOutputData=NeverArbitrate;ArbitrationForOutputEnable=NeverArbitrate;NumberOfSyncRegistersForOutputData=1;NumberOfSyncRegistersForOutputEnable=1;NumberOfSyncRegistersForReadInProject=Auto;resource=/ConnectorB/DIO3;0;ReadMethodType=bool;WriteMethodType=bool{BE2A7CA1-E572-458B-BB8B-50CAEFFACD92}resource=/ConnectorC/AO0;0;WriteMethodType=I16{C44CB918-B185-44AC-8032-3225E8061BAD}ArbitrationForOutputData=NeverArbitrate;ArbitrationForOutputEnable=NeverArbitrate;NumberOfSyncRegistersForOutputData=1;NumberOfSyncRegistersForOutputEnable=1;NumberOfSyncRegistersForReadInProject=Auto;resource=/ConnectorC/DIO7;0;ReadMethodType=bool;WriteMethodType=bool{CD4A634A-838B-4AAE-9D7C-487F6923CA9F}ArbitrationForOutputData=NeverArbitrate;ArbitrationForOutputEnable=NeverArbitrate;NumberOfSyncRegistersForOutputData=1;NumberOfSyncRegistersForOutputEnable=1;NumberOfSyncRegistersForReadInProject=Auto;resource=/ConnectorB/DIO12;0;ReadMethodType=bool;WriteMethodType=bool{CF025CCA-BCE1-456F-8941-605E22C74CC5}ArbitrationForOutputData=NeverArbitrate;ArbitrationForOutputEnable=NeverArbitrate;NumberOfSyncRegistersForOutputData=1;NumberOfSyncRegistersForOutputEnable=1;NumberOfSyncRegistersForReadInProject=Auto;resource=/ConnectorC/DIO3;0;ReadMethodType=bool;WriteMethodType=bool{D4672657-8A38-49E6-939A-5D1CE29376B8}ArbitrationForOutputData=NeverArbitrate;ArbitrationForOutputEnable=NeverArbitrate;NumberOfSyncRegistersForOutputData=1;NumberOfSyncRegistersForOutputEnable=1;NumberOfSyncRegistersForReadInProject=Auto;resource=/ConnectorC/DIO4;0;ReadMethodType=bool;WriteMethodType=bool{D7E1AC23-7F03-4BB6-8DB8-906BFFC2C12C}ArbitrationForOutputData=NeverArbitrate;ArbitrationForOutputEnable=NeverArbitrate;NumberOfSyncRegistersForOutputData=1;NumberOfSyncRegistersForOutputEnable=1;NumberOfSyncRegistersForReadInProject=Auto;resource=/ConnectorA/DIO5;0;ReadMethodType=bool;WriteMethodType=bool{DA6361DA-A0F9-4829-BF6E-C429883F506B}ArbitrationForOutputData=NeverArbitrate;ArbitrationForOutputEnable=NeverArbitrate;NumberOfSyncRegistersForOutputData=1;NumberOfSyncRegistersForOutputEnable=1;NumberOfSyncRegistersForReadInProject=Auto;resource=/ConnectorB/DIO14;0;ReadMethodType=bool;WriteMethodType=bool{DADB24EE-A7D4-4867-B5F2-15898896F779}ArbitrationForOutputData=NeverArbitrate;ArbitrationForOutputEnable=NeverArbitrate;NumberOfSyncRegistersForOutputData=1;NumberOfSyncRegistersForOutputEnable=1;NumberOfSyncRegistersForReadInProject=Auto;resource=/ConnectorA/DIO7;0;ReadMethodType=bool;WriteMethodType=bool{DAEC66DD-EFD4-4E45-9705-01FF5C6AD5C9}resource=/AccelerationX;0;ReadMethodType=I16{E0E2A815-00C8-4851-B272-AC14BC594398}"ControlLogic=0;NumberOfElements=1029;Type=1;ReadArbs=Arbitrate if Multiple Requestors Only;ElementsPerRead=1;WriteArbs=Arbitrate if Multiple Requestors Only;ElementsPerWrite=1;Implementation=2;AudioOut DMA;DataType=1000800000000001000940070003553332000100000000000000000000;DisableOnOverflowUnderflow=FALSE"{E238CD86-2974-4BF6-BB0B-9FC06CE01575}resource=/ConnectorC/AI1;0;ReadMethodType=I16{E634D6D4-8B51-4E5F-9180-8BDE9F1963BA}ArbitrationForOutputData=NeverArbitrate;ArbitrationForOutputEnable=NeverArbitrate;NumberOfSyncRegistersForOutputData=1;NumberOfSyncRegistersForOutputEnable=1;NumberOfSyncRegistersForReadInProject=Auto;resource=/ConnectorB/DIO9;0;ReadMethodType=bool;WriteMethodType=bool{E674DECD-D932-48A8-AECC-A213AC1B5880}ArbitrationForOutputData=NeverArbitrate;NumberOfSyncRegistersForOutputData=1;NumberOfSyncRegistersForReadInProject=Auto;resource=/LED0;0;ReadMethodType=bool;WriteMethodType=bool{E8E8516D-A651-40E5-8792-B9A2D11EA0F6}resource=/ConnectorA/AI3;0;ReadMethodType=U16{EB9B9D57-5E53-425E-AF33-77AC9EB11183}resource=/ConnectorC/AO1;0;WriteMethodType=I16{EFD40C92-8A69-41C7-B5BC-F62AD499D629}"ControlLogic=0;NumberOfElements=1029;Type=1;ReadArbs=Arbitrate if Multiple Requestors Only;ElementsPerRead=1;WriteArbs=Arbitrate if Multiple Requestors Only;ElementsPerWrite=1;Implementation=2;A.AO0 DMA;DataType=100080000000000100094006000355313600010000000000000000;DisableOnOverflowUnderflow=FALSE"{F44E33D6-96E9-473A-9BA3-527F46545A35}ArbitrationForOutputData=NeverArbitrate;ArbitrationForOutputEnable=NeverArbitrate;NumberOfSyncRegistersForOutputData=1;NumberOfSyncRegistersForOutputEnable=1;NumberOfSyncRegistersForReadInProject=Auto;resource=/ConnectorA/DIO13;0;ReadMethodType=bool;WriteMethodType=bool{F5583D6C-850D-4049-9D0E-778EC7223853}ArbitrationForOutputData=NeverArbitrate;ArbitrationForOutputEnable=NeverArbitrate;NumberOfSyncRegistersForOutputData=1;NumberOfSyncRegistersForOutputEnable=1;NumberOfSyncRegistersForReadInProject=Auto;resource=/ConnectorB/DIO7;0;ReadMethodType=bool;WriteMethodType=bool{F85F434C-FA12-468E-B232-7CECD1E171E3}ArbitrationForOutputData=NeverArbitrate;ArbitrationForOutputEnable=NeverArbitrate;NumberOfSyncRegistersForOutputData=1;NumberOfSyncRegistersForOutputEnable=1;NumberOfSyncRegistersForReadInProject=Auto;resource=/ConnectorA/DIO0;0;ReadMethodType=bool;WriteMethodType=bool{F894051E-E8B1-48B8-802C-2B96B1741E00}resource=/ConnectorA/AO0;0;WriteMethodType=U16{F8CBD37D-3B46-452A-86C4-914F42296F91}resource=/ConnectorA/AO1;0;WriteMethodType=U16{FD9D72AE-C196-4EED-A32A-0BD2FBCDA30D}ArbitrationForOutputData=NeverArbitrate;ArbitrationForOutputEnable=NeverArbitrate;NumberOfSyncRegistersForOutputData=1;NumberOfSyncRegistersForOutputEnable=1;NumberOfSyncRegistersForReadInProject=Auto;resource=/ConnectorB/DIO1;0;ReadMethodType=bool;WriteMethodType=bool{FFE5B060-DB0F-4E97-8D33-BAC41DDCEBFB}ArbitrationForOutputData=NeverArbitrate;ArbitrationForOutputEnable=NeverArbitrate;NumberOfSyncRegistersForOutputData=1;NumberOfSyncRegistersForOutputEnable=1;NumberOfSyncRegistersForReadInProject=Auto;resource=/ConnectorB/DIO15:8;0;ReadMethodType=u8;WriteMethodType=u8myRIO-1900/Clk40/falsefalseFPGA_EXECUTION_MODEFPGA_TARGETFPGA_TARGET_CLASSMYRIO_1900FPGA_TARGET_FAMILYZYNQTARGET_TYPEFPGA</Property>
							<Property Name="configString.name" Type="Str">40 MHz Onboard ClockResourceName=40 MHz Onboard Clock;TopSignalConnect=Clk40;ClockSignalName=Clk40;MinFreq=40000000.000000;MaxFreq=40000000.000000;VariableFreq=0;NomFreq=40000000.000000;PeakPeriodJitter=250.000000;MinDutyCycle=50.000000;MaxDutyCycle=50.000000;Accuracy=100.000000;RunTime=0;SpreadSpectrum=0;GenericDataHash=D41D8CD98F00B204E9800998ECF8427EA.AI0 DMA"ControlLogic=0;NumberOfElements=1023;Type=2;ReadArbs=Arbitrate if Multiple Requestors Only;ElementsPerRead=1;WriteArbs=Arbitrate if Multiple Requestors Only;ElementsPerWrite=1;Implementation=2;A.AI0 DMA;DataType=100080000000000100094006000355313600010000000000000000;DisableOnOverflowUnderflow=FALSE"A.AO0 DMA"ControlLogic=0;NumberOfElements=1029;Type=1;ReadArbs=Arbitrate if Multiple Requestors Only;ElementsPerRead=1;WriteArbs=Arbitrate if Multiple Requestors Only;ElementsPerWrite=1;Implementation=2;A.AO0 DMA;DataType=100080000000000100094006000355313600010000000000000000;DisableOnOverflowUnderflow=FALSE"A.DI0 DMA"ControlLogic=0;NumberOfElements=1023;Type=2;ReadArbs=Arbitrate if Multiple Requestors Only;ElementsPerRead=1;WriteArbs=Arbitrate if Multiple Requestors Only;ElementsPerWrite=1;Implementation=2;A.DI0 DMA;DataType=1000800000000001000A402104426F6F6C00000100000000000000;DisableOnOverflowUnderflow=FALSE"A.DO1 DMA"ControlLogic=0;NumberOfElements=1029;Type=1;ReadArbs=Arbitrate if Multiple Requestors Only;ElementsPerRead=1;WriteArbs=Arbitrate if Multiple Requestors Only;ElementsPerWrite=1;Implementation=2;A.DO1 DMA;DataType=1000800000000001000A402104426F6F6C00000100000000000000;DisableOnOverflowUnderflow=FALSE"AccelerationXresource=/AccelerationX;0;ReadMethodType=I16AccelerationYresource=/AccelerationY;0;ReadMethodType=I16AccelerationZresource=/AccelerationZ;0;ReadMethodType=I16AudioIn DMA"ControlLogic=0;NumberOfElements=1023;Type=2;ReadArbs=Arbitrate if Multiple Requestors Only;ElementsPerRead=1;WriteArbs=Arbitrate if Multiple Requestors Only;ElementsPerWrite=1;Implementation=2;AudioIn DMA;DataType=1000800000000001000940070003553332000100000000000000000000;DisableOnOverflowUnderflow=FALSE"AudioIn/Leftresource=/Audio/AudioIn\/Left;0;ReadMethodType=I16AudioIn/Rightresource=/Audio/AudioIn\/Right;0;ReadMethodType=I16AudioOut DMA"ControlLogic=0;NumberOfElements=1029;Type=1;ReadArbs=Arbitrate if Multiple Requestors Only;ElementsPerRead=1;WriteArbs=Arbitrate if Multiple Requestors Only;ElementsPerWrite=1;Implementation=2;AudioOut DMA;DataType=1000800000000001000940070003553332000100000000000000000000;DisableOnOverflowUnderflow=FALSE"AudioOut/Leftresource=/Audio/AudioOut\/Left;0;WriteMethodType=I16AudioOut/Rightresource=/Audio/AudioOut\/Right;0;WriteMethodType=I16Button0NumberOfSyncRegistersForReadInProject=Auto;resource=/Button0;0;ReadMethodType=boolConnectorA/AI0resource=/ConnectorA/AI0;0;ReadMethodType=U16ConnectorA/AI1resource=/ConnectorA/AI1;0;ReadMethodType=U16ConnectorA/AI2resource=/ConnectorA/AI2;0;ReadMethodType=U16ConnectorA/AI3resource=/ConnectorA/AI3;0;ReadMethodType=U16ConnectorA/AO0resource=/ConnectorA/AO0;0;WriteMethodType=U16ConnectorA/AO1resource=/ConnectorA/AO1;0;WriteMethodType=U16ConnectorA/DIO0ArbitrationForOutputData=NeverArbitrate;ArbitrationForOutputEnable=NeverArbitrate;NumberOfSyncRegistersForOutputData=1;NumberOfSyncRegistersForOutputEnable=1;NumberOfSyncRegistersForReadInProject=Auto;resource=/ConnectorA/DIO0;0;ReadMethodType=bool;WriteMethodType=boolConnectorA/DIO10ArbitrationForOutputData=NeverArbitrate;ArbitrationForOutputEnable=NeverArbitrate;NumberOfSyncRegistersForOutputData=1;NumberOfSyncRegistersForOutputEnable=1;NumberOfSyncRegistersForReadInProject=Auto;resource=/ConnectorA/DIO10;0;ReadMethodType=bool;WriteMethodType=boolConnectorA/DIO11ArbitrationForOutputData=NeverArbitrate;ArbitrationForOutputEnable=NeverArbitrate;NumberOfSyncRegistersForOutputData=1;NumberOfSyncRegistersForOutputEnable=1;NumberOfSyncRegistersForReadInProject=Auto;resource=/ConnectorA/DIO11;0;ReadMethodType=bool;WriteMethodType=boolConnectorA/DIO12ArbitrationForOutputData=NeverArbitrate;ArbitrationForOutputEnable=NeverArbitrate;NumberOfSyncRegistersForOutputData=1;NumberOfSyncRegistersForOutputEnable=1;NumberOfSyncRegistersForReadInProject=Auto;resource=/ConnectorA/DIO12;0;ReadMethodType=bool;WriteMethodType=boolConnectorA/DIO13ArbitrationForOutputData=NeverArbitrate;ArbitrationForOutputEnable=NeverArbitrate;NumberOfSyncRegistersForOutputData=1;NumberOfSyncRegistersForOutputEnable=1;NumberOfSyncRegistersForReadInProject=Auto;resource=/ConnectorA/DIO13;0;ReadMethodType=bool;WriteMethodType=boolConnectorA/DIO14ArbitrationForOutputData=NeverArbitrate;ArbitrationForOutputEnable=NeverArbitrate;NumberOfSyncRegistersForOutputData=1;NumberOfSyncRegistersForOutputEnable=1;NumberOfSyncRegistersForReadInProject=Auto;resource=/ConnectorA/DIO14;0;ReadMethodType=bool;WriteMethodType=boolConnectorA/DIO15:8ArbitrationForOutputData=NeverArbitrate;ArbitrationForOutputEnable=NeverArbitrate;NumberOfSyncRegistersForOutputData=1;NumberOfSyncRegistersForOutputEnable=1;NumberOfSyncRegistersForReadInProject=Auto;resource=/ConnectorA/DIO15:8;0;ReadMethodType=u8;WriteMethodType=u8ConnectorA/DIO15ArbitrationForOutputData=NeverArbitrate;ArbitrationForOutputEnable=NeverArbitrate;NumberOfSyncRegistersForOutputData=1;NumberOfSyncRegistersForOutputEnable=1;NumberOfSyncRegistersForReadInProject=Auto;resource=/ConnectorA/DIO15;0;ReadMethodType=bool;WriteMethodType=boolConnectorA/DIO1ArbitrationForOutputData=NeverArbitrate;ArbitrationForOutputEnable=NeverArbitrate;NumberOfSyncRegistersForOutputData=1;NumberOfSyncRegistersForOutputEnable=1;NumberOfSyncRegistersForReadInProject=Auto;resource=/ConnectorA/DIO1;0;ReadMethodType=bool;WriteMethodType=boolConnectorA/DIO2ArbitrationForOutputData=NeverArbitrate;ArbitrationForOutputEnable=NeverArbitrate;NumberOfSyncRegistersForOutputData=1;NumberOfSyncRegistersForOutputEnable=1;NumberOfSyncRegistersForReadInProject=Auto;resource=/ConnectorA/DIO2;0;ReadMethodType=bool;WriteMethodType=boolConnectorA/DIO3ArbitrationForOutputData=NeverArbitrate;ArbitrationForOutputEnable=NeverArbitrate;NumberOfSyncRegistersForOutputData=1;NumberOfSyncRegistersForOutputEnable=1;NumberOfSyncRegistersForReadInProject=Auto;resource=/ConnectorA/DIO3;0;ReadMethodType=bool;WriteMethodType=boolConnectorA/DIO4ArbitrationForOutputData=NeverArbitrate;ArbitrationForOutputEnable=NeverArbitrate;NumberOfSyncRegistersForOutputData=1;NumberOfSyncRegistersForOutputEnable=1;NumberOfSyncRegistersForReadInProject=Auto;resource=/ConnectorA/DIO4;0;ReadMethodType=bool;WriteMethodType=boolConnectorA/DIO5ArbitrationForOutputData=NeverArbitrate;ArbitrationForOutputEnable=NeverArbitrate;NumberOfSyncRegistersForOutputData=1;NumberOfSyncRegistersForOutputEnable=1;NumberOfSyncRegistersForReadInProject=Auto;resource=/ConnectorA/DIO5;0;ReadMethodType=bool;WriteMethodType=boolConnectorA/DIO6ArbitrationForOutputData=NeverArbitrate;ArbitrationForOutputEnable=NeverArbitrate;NumberOfSyncRegistersForOutputData=1;NumberOfSyncRegistersForOutputEnable=1;NumberOfSyncRegistersForReadInProject=Auto;resource=/ConnectorA/DIO6;0;ReadMethodType=bool;WriteMethodType=boolConnectorA/DIO7:0ArbitrationForOutputData=NeverArbitrate;ArbitrationForOutputEnable=NeverArbitrate;NumberOfSyncRegistersForOutputData=1;NumberOfSyncRegistersForOutputEnable=1;NumberOfSyncRegistersForReadInProject=Auto;resource=/ConnectorA/DIO7:0;0;ReadMethodType=u8;WriteMethodType=u8ConnectorA/DIO7ArbitrationForOutputData=NeverArbitrate;ArbitrationForOutputEnable=NeverArbitrate;NumberOfSyncRegistersForOutputData=1;NumberOfSyncRegistersForOutputEnable=1;NumberOfSyncRegistersForReadInProject=Auto;resource=/ConnectorA/DIO7;0;ReadMethodType=bool;WriteMethodType=boolConnectorA/DIO8ArbitrationForOutputData=NeverArbitrate;ArbitrationForOutputEnable=NeverArbitrate;NumberOfSyncRegistersForOutputData=1;NumberOfSyncRegistersForOutputEnable=1;NumberOfSyncRegistersForReadInProject=Auto;resource=/ConnectorA/DIO8;0;ReadMethodType=bool;WriteMethodType=boolConnectorA/DIO9ArbitrationForOutputData=NeverArbitrate;ArbitrationForOutputEnable=NeverArbitrate;NumberOfSyncRegistersForOutputData=1;NumberOfSyncRegistersForOutputEnable=1;NumberOfSyncRegistersForReadInProject=Auto;resource=/ConnectorA/DIO9;0;ReadMethodType=bool;WriteMethodType=boolConnectorB/AI0resource=/ConnectorB/AI0;0;ReadMethodType=U16ConnectorB/AI1resource=/ConnectorB/AI1;0;ReadMethodType=U16ConnectorB/AI2resource=/ConnectorB/AI2;0;ReadMethodType=U16ConnectorB/AI3resource=/ConnectorB/AI3;0;ReadMethodType=U16ConnectorB/AO0resource=/ConnectorB/AO0;0;WriteMethodType=U16ConnectorB/AO1resource=/ConnectorB/AO1;0;WriteMethodType=U16ConnectorB/DIO0ArbitrationForOutputData=NeverArbitrate;ArbitrationForOutputEnable=NeverArbitrate;NumberOfSyncRegistersForOutputData=1;NumberOfSyncRegistersForOutputEnable=1;NumberOfSyncRegistersForReadInProject=Auto;resource=/ConnectorB/DIO0;0;ReadMethodType=bool;WriteMethodType=boolConnectorB/DIO10ArbitrationForOutputData=NeverArbitrate;ArbitrationForOutputEnable=NeverArbitrate;NumberOfSyncRegistersForOutputData=1;NumberOfSyncRegistersForOutputEnable=1;NumberOfSyncRegistersForReadInProject=Auto;resource=/ConnectorB/DIO10;0;ReadMethodType=bool;WriteMethodType=boolConnectorB/DIO11ArbitrationForOutputData=NeverArbitrate;ArbitrationForOutputEnable=NeverArbitrate;NumberOfSyncRegistersForOutputData=1;NumberOfSyncRegistersForOutputEnable=1;NumberOfSyncRegistersForReadInProject=Auto;resource=/ConnectorB/DIO11;0;ReadMethodType=bool;WriteMethodType=boolConnectorB/DIO12ArbitrationForOutputData=NeverArbitrate;ArbitrationForOutputEnable=NeverArbitrate;NumberOfSyncRegistersForOutputData=1;NumberOfSyncRegistersForOutputEnable=1;NumberOfSyncRegistersForReadInProject=Auto;resource=/ConnectorB/DIO12;0;ReadMethodType=bool;WriteMethodType=boolConnectorB/DIO13ArbitrationForOutputData=NeverArbitrate;ArbitrationForOutputEnable=NeverArbitrate;NumberOfSyncRegistersForOutputData=1;NumberOfSyncRegistersForOutputEnable=1;NumberOfSyncRegistersForReadInProject=Auto;resource=/ConnectorB/DIO13;0;ReadMethodType=bool;WriteMethodType=boolConnectorB/DIO14ArbitrationForOutputData=NeverArbitrate;ArbitrationForOutputEnable=NeverArbitrate;NumberOfSyncRegistersForOutputData=1;NumberOfSyncRegistersForOutputEnable=1;NumberOfSyncRegistersForReadInProject=Auto;resource=/ConnectorB/DIO14;0;ReadMethodType=bool;WriteMethodType=boolConnectorB/DIO15:8ArbitrationForOutputData=NeverArbitrate;ArbitrationForOutputEnable=NeverArbitrate;NumberOfSyncRegistersForOutputData=1;NumberOfSyncRegistersForOutputEnable=1;NumberOfSyncRegistersForReadInProject=Auto;resource=/ConnectorB/DIO15:8;0;ReadMethodType=u8;WriteMethodType=u8ConnectorB/DIO15ArbitrationForOutputData=NeverArbitrate;ArbitrationForOutputEnable=NeverArbitrate;NumberOfSyncRegistersForOutputData=1;NumberOfSyncRegistersForOutputEnable=1;NumberOfSyncRegistersForReadInProject=Auto;resource=/ConnectorB/DIO15;0;ReadMethodType=bool;WriteMethodType=boolConnectorB/DIO1ArbitrationForOutputData=NeverArbitrate;ArbitrationForOutputEnable=NeverArbitrate;NumberOfSyncRegistersForOutputData=1;NumberOfSyncRegistersForOutputEnable=1;NumberOfSyncRegistersForReadInProject=Auto;resource=/ConnectorB/DIO1;0;ReadMethodType=bool;WriteMethodType=boolConnectorB/DIO2ArbitrationForOutputData=NeverArbitrate;ArbitrationForOutputEnable=NeverArbitrate;NumberOfSyncRegistersForOutputData=1;NumberOfSyncRegistersForOutputEnable=1;NumberOfSyncRegistersForReadInProject=Auto;resource=/ConnectorB/DIO2;0;ReadMethodType=bool;WriteMethodType=boolConnectorB/DIO3ArbitrationForOutputData=NeverArbitrate;ArbitrationForOutputEnable=NeverArbitrate;NumberOfSyncRegistersForOutputData=1;NumberOfSyncRegistersForOutputEnable=1;NumberOfSyncRegistersForReadInProject=Auto;resource=/ConnectorB/DIO3;0;ReadMethodType=bool;WriteMethodType=boolConnectorB/DIO4ArbitrationForOutputData=NeverArbitrate;ArbitrationForOutputEnable=NeverArbitrate;NumberOfSyncRegistersForOutputData=1;NumberOfSyncRegistersForOutputEnable=1;NumberOfSyncRegistersForReadInProject=Auto;resource=/ConnectorB/DIO4;0;ReadMethodType=bool;WriteMethodType=boolConnectorB/DIO5ArbitrationForOutputData=NeverArbitrate;ArbitrationForOutputEnable=NeverArbitrate;NumberOfSyncRegistersForOutputData=1;NumberOfSyncRegistersForOutputEnable=1;NumberOfSyncRegistersForReadInProject=Auto;resource=/ConnectorB/DIO5;0;ReadMethodType=bool;WriteMethodType=boolConnectorB/DIO6ArbitrationForOutputData=NeverArbitrate;ArbitrationForOutputEnable=NeverArbitrate;NumberOfSyncRegistersForOutputData=1;NumberOfSyncRegistersForOutputEnable=1;NumberOfSyncRegistersForReadInProject=Auto;resource=/ConnectorB/DIO6;0;ReadMethodType=bool;WriteMethodType=boolConnectorB/DIO7:0ArbitrationForOutputData=NeverArbitrate;ArbitrationForOutputEnable=NeverArbitrate;NumberOfSyncRegistersForOutputData=1;NumberOfSyncRegistersForOutputEnable=1;NumberOfSyncRegistersForReadInProject=Auto;resource=/ConnectorB/DIO7:0;0;ReadMethodType=u8;WriteMethodType=u8ConnectorB/DIO7ArbitrationForOutputData=NeverArbitrate;ArbitrationForOutputEnable=NeverArbitrate;NumberOfSyncRegistersForOutputData=1;NumberOfSyncRegistersForOutputEnable=1;NumberOfSyncRegistersForReadInProject=Auto;resource=/ConnectorB/DIO7;0;ReadMethodType=bool;WriteMethodType=boolConnectorB/DIO8ArbitrationForOutputData=NeverArbitrate;ArbitrationForOutputEnable=NeverArbitrate;NumberOfSyncRegistersForOutputData=1;NumberOfSyncRegistersForOutputEnable=1;NumberOfSyncRegistersForReadInProject=Auto;resource=/ConnectorB/DIO8;0;ReadMethodType=bool;WriteMethodType=boolConnectorB/DIO9ArbitrationForOutputData=NeverArbitrate;ArbitrationForOutputEnable=NeverArbitrate;NumberOfSyncRegistersForOutputData=1;NumberOfSyncRegistersForOutputEnable=1;NumberOfSyncRegistersForReadInProject=Auto;resource=/ConnectorB/DIO9;0;ReadMethodType=bool;WriteMethodType=boolConnectorC/AI0resource=/ConnectorC/AI0;0;ReadMethodType=I16ConnectorC/AI1resource=/ConnectorC/AI1;0;ReadMethodType=I16ConnectorC/AO0resource=/ConnectorC/AO0;0;WriteMethodType=I16ConnectorC/AO1resource=/ConnectorC/AO1;0;WriteMethodType=I16ConnectorC/DIO0ArbitrationForOutputData=NeverArbitrate;ArbitrationForOutputEnable=NeverArbitrate;NumberOfSyncRegistersForOutputData=1;NumberOfSyncRegistersForOutputEnable=1;NumberOfSyncRegistersForReadInProject=Auto;resource=/ConnectorC/DIO0;0;ReadMethodType=bool;WriteMethodType=boolConnectorC/DIO1ArbitrationForOutputData=NeverArbitrate;ArbitrationForOutputEnable=NeverArbitrate;NumberOfSyncRegistersForOutputData=1;NumberOfSyncRegistersForOutputEnable=1;NumberOfSyncRegistersForReadInProject=Auto;resource=/ConnectorC/DIO1;0;ReadMethodType=bool;WriteMethodType=boolConnectorC/DIO2ArbitrationForOutputData=NeverArbitrate;ArbitrationForOutputEnable=NeverArbitrate;NumberOfSyncRegistersForOutputData=1;NumberOfSyncRegistersForOutputEnable=1;NumberOfSyncRegistersForReadInProject=Auto;resource=/ConnectorC/DIO2;0;ReadMethodType=bool;WriteMethodType=boolConnectorC/DIO3ArbitrationForOutputData=NeverArbitrate;ArbitrationForOutputEnable=NeverArbitrate;NumberOfSyncRegistersForOutputData=1;NumberOfSyncRegistersForOutputEnable=1;NumberOfSyncRegistersForReadInProject=Auto;resource=/ConnectorC/DIO3;0;ReadMethodType=bool;WriteMethodType=boolConnectorC/DIO4ArbitrationForOutputData=NeverArbitrate;ArbitrationForOutputEnable=NeverArbitrate;NumberOfSyncRegistersForOutputData=1;NumberOfSyncRegistersForOutputEnable=1;NumberOfSyncRegistersForReadInProject=Auto;resource=/ConnectorC/DIO4;0;ReadMethodType=bool;WriteMethodType=boolConnectorC/DIO5ArbitrationForOutputData=NeverArbitrate;ArbitrationForOutputEnable=NeverArbitrate;NumberOfSyncRegistersForOutputData=1;NumberOfSyncRegistersForOutputEnable=1;NumberOfSyncRegistersForReadInProject=Auto;resource=/ConnectorC/DIO5;0;ReadMethodType=bool;WriteMethodType=boolConnectorC/DIO6ArbitrationForOutputData=NeverArbitrate;ArbitrationForOutputEnable=NeverArbitrate;NumberOfSyncRegistersForOutputData=1;NumberOfSyncRegistersForOutputEnable=1;NumberOfSyncRegistersForReadInProject=Auto;resource=/ConnectorC/DIO6;0;ReadMethodType=bool;WriteMethodType=boolConnectorC/DIO7:0ArbitrationForOutputData=NeverArbitrate;ArbitrationForOutputEnable=NeverArbitrate;NumberOfSyncRegistersForOutputData=1;NumberOfSyncRegistersForOutputEnable=1;NumberOfSyncRegistersForReadInProject=Auto;resource=/ConnectorC/DIO7:0;0;ReadMethodType=u8;WriteMethodType=u8ConnectorC/DIO7ArbitrationForOutputData=NeverArbitrate;ArbitrationForOutputEnable=NeverArbitrate;NumberOfSyncRegistersForOutputData=1;NumberOfSyncRegistersForOutputEnable=1;NumberOfSyncRegistersForReadInProject=Auto;resource=/ConnectorC/DIO7;0;ReadMethodType=bool;WriteMethodType=boolLED0ArbitrationForOutputData=NeverArbitrate;NumberOfSyncRegistersForOutputData=1;NumberOfSyncRegistersForReadInProject=Auto;resource=/LED0;0;ReadMethodType=bool;WriteMethodType=boolLED1ArbitrationForOutputData=NeverArbitrate;NumberOfSyncRegistersForOutputData=1;NumberOfSyncRegistersForReadInProject=Auto;resource=/LED1;0;ReadMethodType=bool;WriteMethodType=boolLED2ArbitrationForOutputData=NeverArbitrate;NumberOfSyncRegistersForOutputData=1;NumberOfSyncRegistersForReadInProject=Auto;resource=/LED2;0;ReadMethodType=bool;WriteMethodType=boolLED3ArbitrationForOutputData=NeverArbitrate;NumberOfSyncRegistersForOutputData=1;NumberOfSyncRegistersForReadInProject=Auto;resource=/LED3;0;ReadMethodType=bool;WriteMethodType=boolmyRIO-1900/Clk40/falsefalseFPGA_EXECUTION_MODEFPGA_TARGETFPGA_TARGET_CLASSMYRIO_1900FPGA_TARGET_FAMILYZYNQTARGET_TYPEFPGASystem Resetresource=/System Reset;0;ReadMethodType=bool;WriteMethodType=bool</Property>
						</Item>
						<Item Name="DIO 16-bit Bank.vi" Type="VI" URL="../Sub VIs/DIO/DIO 16-bit Bank.vi">
[truncated: 2,507,839 more chars]
