# Supplementary material for: Imaging brain activity during complex social behaviors in Drosophila with Flyception2
Source: Nat Commun. 2020 Jan 30;11:623. doi: 10.1038/s41467-020-14487-7 (PMC6992788; doi:10.1038/s41467-020-14487-7)
Supplement: Supplementary file 20 — Supplementary Software 1 [file 41467_2020_14487_MOESM20_ESM.zip › Supplementary Software 1/flyception2_tracking/myRIO/Flyception2_Trigger/Flyview_Trigger.lvlps]

[ProjectWindow_Data]
ProjectExplorer.ClassicPosition[String] = "507,3135,1216,3469"
