# Supplementary material for: Imaging brain activity during complex social behaviors in Drosophila with Flyception2
Source: Nat Commun. 2020 Jan 30;11:623. doi: 10.1038/s41467-020-14487-7 (PMC6992788; doi:10.1038/s41467-020-14487-7)
Supplement: Supplementary file 20 — Supplementary Software 1 [file 41467_2020_14487_MOESM20_ESM.zip › Supplementary Software 1/flyception2_tracking/offline/offline-background/fmfreader.cpp]

#include "stdafx.h"
#include "fmfreader.h"

FmfReader::FmfReader()
{}

FmfReader::~FmfReader()
{}

int FmfReader::Open(_TCHAR* fname)
{
	fopen_s(&fp, fname, "rb");

	if(fp == NULL) // Cannot open file
	{
		printf("Cannot open input file\n");
		return -1;
	}

	return 1;
}

int FmfReader::Close()
{
	if (fp != NULL)
		fclose(fp);
	else
	{
		printf("File not open\n");
		return -1;
	}

	return 1;
}

int FmfReader::ReadHeader()
{
	fread(&fmfVersion, sizeof(unsigned __int32), 1, fp);
	fread(&SizeY, sizeof(unsigned __int32), 1, fp);
	fread(&SizeX, sizeof(unsigned __int32), 1, fp);
	fread(&bytesPerChunk, sizeof(unsigned __int64), 1, fp);
	fread(&nframes, sizeof(unsigned __int64), 1, fp);

	buf = new char[bytesPerChunk];

	//maxFramesInFile = (unsigned long int)nframes;

	printf(
		"\n*** VIDEO INFORMATION ***\n"
		"FMF Version: %d\n"
		"Height: %d\n"
		"Width: %d\n"
		"Frame Size: %d\n"
		"Number of Frames: %d\n",
		fmfVersion,
		SizeY,
		SizeX,
		bytesPerChunk - sizeof(double),
		nframes);

	return 1;
}

int FmfReader::GetFrameCount()
{
	return nframes;
}

void FmfReader::GetImageSize(int &imageWidth, int &imageHeight)
{
	imageWidth = SizeX;
	imageHeight = SizeY;
}

Mat FmfReader::ReadFrame(int frameIndex)
{
	//if (frameIndex >= 0 && frameIndex < maxFramesInFile)
	if (frameIndex >= 0 && frameIndex < nframes)
		_fseeki64(fp, frameIndex*bytesPerChunk + 28, SEEK_SET);

	fread(buf, sizeof(double), 1, fp);
	fread(buf, bytesPerChunk - sizeof(double), 1, fp);
	//fread(buf, bytesPerChunk, 1, fp);

	Mat frame = Mat(SizeY, SizeX, CV_8UC1, buf, (bytesPerChunk - sizeof(double)) / SizeY); //byte size of each row of frame
	//Mat frame = Mat(SizeY, SizeX, CV_8UC1, buf, bytesPerChunk / SizeY); //byte size of each row of frame
	return frame;
}
