# Supplementary material for: Imaging brain activity during complex social behaviors in Drosophila with Flyception2
Source: Nat Commun. 2020 Jan 30;11:623. doi: 10.1038/s41467-020-14487-7 (PMC6992788; doi:10.1038/s41467-020-14487-7)
Supplement: Supplementary file 20 — Supplementary Software 1 [file 41467_2020_14487_MOESM20_ESM.zip › Supplementary Software 1/flyception2_tracking/offline/offline-background/fmfreader.h]

#ifndef FMFREADER_H
#define FMFREADER_H

using namespace std;
using namespace cv;

class FmfReader
{
	private:
		FILE *fp;

		unsigned __int32 fmfVersion, SizeY, SizeX;
		unsigned __int64 bytesPerChunk, nframes;
		//long maxFramesInFile;
		char *buf;

	public:

		FmfReader();
		~FmfReader();

		int Open(_TCHAR *fname);
		int Close();

		int ReadHeader();
		Mat ReadFrame(int frameIndex);
		
		int GetFrameCount();
		void GetImageSize(int &imageWidth, int &imageHeight);
};

#endif
