# Supplementary material for: Imaging brain activity during complex social behaviors in Drosophila with Flyception2
Source: Nat Commun. 2020 Jan 30;11:623. doi: 10.1038/s41467-020-14487-7 (PMC6992788; doi:10.1038/s41467-020-14487-7)
Supplement: Supplementary file 20 — Supplementary Software 1 [file 41467_2020_14487_MOESM20_ESM.zip › Supplementary Software 1/flyception2R_analysis/DESCRIPTION]

Package: Flyception2R
Type: Package
Title: R scripts and utilities for Flyception2 data analysis
Version: 0.1.0
Authors@R: c(person("Takeo", "Katsuki", email = "takeo.katsuki@gmail.com", role = c("aut", "cre")),person("Thomas", "Dawkins", email = "tjdawkin@eng.ucsd.edu", role = c("aut")))
Maintainer: Takeo Katsuki <takeo.katsuki@gmail.com>
Description: Flyception2R provides functions useful for analyzing data collected
    with Flyception2.
Depends:
    R (>= 3.3.1),
    EBImage,
    ggplot2,
    RNiftyReg,
    dipr,
    zoo,
    loggit,
Imports:
    plotrix,
    plyr,
    reshape2,
    devtools,
Remotes: github::tkatsuki/dipr
License: BSD 3
Encoding: UTF-8
LazyData: TRUE
RoxygenNote: 6.0.1
