# Supplementary material for: Imaging brain activity during complex social behaviors in Drosophila with Flyception2
Source: Nat Commun. 2020 Jan 30;11:623. doi: 10.1038/s41467-020-14487-7 (PMC6992788; doi:10.1038/s41467-020-14487-7)
Supplement: Supplementary file 20 — Supplementary Software 1 [file 41467_2020_14487_MOESM20_ESM.zip › Supplementary Software 1/flyception2R_analysis/man/analyze_trajectories.Rd]

% Generated by roxygen2: do not edit by hand
% Please edit documentation in R/analyze_trajectories.R
\name{analyze_trajectories}
\alias{analyze_trajectories}
\title{Analyze trajectory of flies}
\usage{
analyze_trajectories(dir, output, fpsfv, interaction = F)
}
\arguments{
\item{dir}{Input directory.}

\item{output}{Output path for saving results.}

\item{fpsfv}{fly-view frame fate.}

\item{interaction}{logical. If True, measures distance between two flies.}
}
\description{
Analyze trajectory of flies
}
\examples{
analyze_trajectories()

}
