# Supplementary material for: Imaging brain activity during complex social behaviors in Drosophila with Flyception2
Source: Nat Commun. 2020 Jan 30;11:623. doi: 10.1038/s41467-020-14487-7 (PMC6992788; doi:10.1038/s41467-020-14487-7)
Supplement: Supplementary file 20 — Supplementary Software 1 [file 41467_2020_14487_MOESM20_ESM.zip › Supplementary Software 1/flyception2R_analysis/man/detect_angle.Rd]

% Generated by roxygen2: do not edit by hand
% Please edit documentation in R/detect_angle.R
\name{detect_angle}
\alias{detect_angle}
\title{Detect angle of the beads}
\usage{
detect_angle(img)
}
\arguments{
\item{img}{A binary labelled image or array.}
}
\description{
Detect angle of the beads
}
\examples{
detect_angle()

}
