# Supplementary material for: Imaging brain activity during complex social behaviors in Drosophila with Flyception2
Source: Nat Commun. 2020 Jan 30;11:623. doi: 10.1038/s41467-020-14487-7 (PMC6992788; doi:10.1038/s41467-020-14487-7)
Supplement: Supplementary file 20 — Supplementary Software 1 [file 41467_2020_14487_MOESM20_ESM.zip › Supplementary Software 1/flyception2R_analysis/man/detect_flash.Rd]

% Generated by roxygen2: do not edit by hand
% Please edit documentation in R/detect_flash.R
\name{detect_flash}
\alias{detect_flash}
\title{Detect flashed frames in a Flyception video file}
\usage{
detect_flash(input, output, type = c("fluo", "fly", "arena"), flash_thresh,
  reuse = F)
}
\arguments{
\item{input}{string, input file name.}

\item{output}{string, output file name.}

\item{type}{"fluo" for fluo-view, "fly" for fly-view, and "arena" for arena-view}

\item{flash_thresh}{numeric value indicating the threshold for flash detection}

\item{reuse}{logical, True if previously saved RDS file is to be used}
}
\description{
Detect flashed frames in a Flyception video file
}
\examples{
detect_flash()

}
