# Supplementary material for: Imaging brain activity during complex social behaviors in Drosophila with Flyception2
Source: Nat Commun. 2020 Jan 30;11:623. doi: 10.1038/s41467-020-14487-7 (PMC6992788; doi:10.1038/s41467-020-14487-7)
Supplement: Supplementary file 20 — Supplementary Software 1 [file 41467_2020_14487_MOESM20_ESM.zip › Supplementary Software 1/flyception2R_analysis/man/detect_interaction.Rd]

% Generated by roxygen2: do not edit by hand
% Please edit documentation in R/detect_interaction.R
\name{detect_interaction}
\alias{detect_interaction}
\title{Detect fly-fly interactions}
\usage{
detect_interaction()
}
\arguments{
\item{obj}{A target image of Image object or an array.}

\item{ref}{A reference image of Image object or an array.}
}
\description{
Detect fly-fly interactions
}
\examples{
detect_interaction()

}
