# Supplementary material for: Imaging brain activity during complex social behaviors in Drosophila with Flyception2
Source: Nat Commun. 2020 Jan 30;11:623. doi: 10.1038/s41467-020-14487-7 (PMC6992788; doi:10.1038/s41467-020-14487-7)
Supplement: Supplementary file 20 — Supplementary Software 1 [file 41467_2020_14487_MOESM20_ESM.zip › Supplementary Software 1/flyception2R_analysis/man/sync_frames.Rd]

% Generated by roxygen2: do not edit by hand
% Please edit documentation in R/sync_frames.R
\name{sync_frames}
\alias{sync_frames}
\title{Synchronize camera frames}
\usage{
sync_frames(dir, fluo_flash, fly_flash, arena_flash, output, reuse = F,
  hypothetical = F)
}
\arguments{
\item{dir}{Input directory.}

\item{fluo_flash}{Result of detect_flash() function for fluo-view.}

\item{fly_flash}{Result of detect_flash() function for fly-view.}

\item{arena_flash}{Result of detect_flash() function for arena-view.}

\item{output}{Output path for saving results.}

\item{reuse}{True if one wants to reuse previously saved results.}

\item{hypothetical}{True if one wants to use hypothetically generated 20.0ms, 19.9ms alternating timestamp for fluo-view.}
}
\description{
Synchronize camera frames
}
\examples{
sync_frames()
}
