# Supplementary material for: Imaging brain activity during complex social behaviors in Drosophila with Flyception2
Source: Nat Commun. 2020 Jan 30;11:623. doi: 10.1038/s41467-020-14487-7 (PMC6992788; doi:10.1038/s41467-020-14487-7)
Supplement: Supplementary file 20 — Supplementary Software 1 [file 41467_2020_14487_MOESM20_ESM.zip › Supplementary Software 1/flyception2R_analysis/NAMESPACE]

# Generated by roxygen2: do not edit by hand

export(Flyception2R)
export(align_cameras)
export(analyze_trajectories)
export(detect_angle)
export(detect_flash)
export(detect_interaction)
export(imageJ_crop_append)
export(sync_frames)
