# Supplementary material for: Imaging brain activity during complex social behaviors in Drosophila with Flyception2
Source: Nat Commun. 2020 Jan 30;11:623. doi: 10.1038/s41467-020-14487-7 (PMC6992788; doi:10.1038/s41467-020-14487-7)
Supplement: Supplementary file 20 — Supplementary Software 1 [file 41467_2020_14487_MOESM20_ESM.zip › Supplementary Software 1/flyception2R_analysis/R/drawtext.R]

drawtext <- function(img, text, position=NULL, col=NULL, font=NULL){
  bimg <- E2b(img)
  tmp <- tempfile(fileext=".png")
  if(is.null(position)) position <- c(dim(bimg)[1]/2, 15)
  png(file=tmp, width=dim(bimg)[1], height=dim(bimg)[2])
  par(plt=c(0, 1, 0, 1), xaxs="i", yaxs="i")
  plot(bimg)
  text(position[1], position[2], labels=text, col=col, font=font)
  dev.off()
  oimg <- readImage(tmp)
  unlink(tmp)
  oimg
}
